# Supplementary material for: Machine‐Learning Analysis of Streptomyces coelicolor Transcriptomes Reveals a Transcription Regulatory Network Encompassing Biosynthetic Gene Clusters
Source: Adv Sci (Weinh). 2024 Sep 12;11(41):2403912. doi: 10.1002/advs.202403912 (PMC11538686; doi:10.1002/advs.202403912)
Supplement: Supplementary file 2 — Supplemental Table 1 [file ADVS-11-2403912-s010.xlsx]

## Sheet: Table S1
Table S1 | RNA-seq sample list
Sample name	Run	ReleaseDate	Experiment	LibraryLayout	Platform	Model	SRAStudy	BioProject	ProjectID	Sample	BioSample	TaxID	ScientificName
Arabinose_1	This study	This study	This study	This study	This study	This study	This study	This study	This study	This study	This study	This study	This study
Arabinose_2	This study	This study	This study	This study	This study	This study	This study	This study	This study	This study	This study	This study	This study
Arabinose_3	This study	This study	This study	This study	This study	This study	This study	This study	This study	This study	This study	This study	This study
Arginine_1	This study	This study	This study	This study	This study	This study	This study	This study	This study	This study	This study	This study	This study
Arginine_2	This study	This study	This study	This study	This study	This study	This study	This study	This study	This study	This study	This study	This study
Arginine_3	This study	This study	This study	This study	This study	This study	This study	This study	This study	This study	This study	This study	This study
Cellobiose_1	This study	This study	This study	This study	This study	This study	This study	This study	This study	This study	This study	This study	This study
Cellobiose_2	This study	This study	This study	This study	This study	This study	This study	This study	This study	This study	This study	This study	This study
Cellobiose_3	This study	This study	This study	This study	This study	This study	This study	This study	This study	This study	This study	This study	This study
DL-Malic_acid_1	This study	This study	This study	This study	This study	This study	This study	This study	This study	This study	This study	This study	This study
DL-Malic_acid_2	This study	This study	This study	This study	This study	This study	This study	This study	This study	This study	This study	This study	This study
DL-Malic_acid_3	This study	This study	This study	This study	This study	This study	This study	This study	This study	This study	This study	This study	This study
Fructose_1	This study	This study	This study	This study	This study	This study	This study	This study	This study	This study	This study	This study	This study
Fructose_2	This study	This study	This study	This study	This study	This study	This study	This study	This study	This study	This study	This study	This study
Fructose_3	This study	This study	This study	This study	This study	This study	This study	This study	This study	This study	This study	This study	This study
Fumaric_acid_1	This study	This study	This study	This study	This study	This study	This study	This study	This study	This study	This study	This study	This study
Fumaric_acid_2	This study	This study	This study	This study	This study	This study	This study	This study	This study	This study	This study	This study	This study
Fumaric_acid_3	This study	This study	This study	This study	This study	This study	This study	This study	This study	This study	This study	This study	This study
Galactose_1	This study	This study	This study	This study	This study	This study	This study	This study	This study	This study	This study	This study	This study
Galactose_2	This study	This study	This study	This study	This study	This study	This study	This study	This study	This study	This study	This study	This study
Galactose_3	This study	This study	This study	This study	This study	This study	This study	This study	This study	This study	This study	This study	This study
Glucose_1	This study	This study	This study	This study	This study	This study	This study	This study	This study	This study	This study	This study	This study
Glucose_2	This study	This study	This study	This study	This study	This study	This study	This study	This study	This study	This study	This study	This study
Glucose_3	This study	This study	This study	This study	This study	This study	This study	This study	This study	This study	This study	This study	This study
Glutamic_1	This study	This study	This study	This study	This study	This study	This study	This study	This study	This study	This study	This study	This study
Glutamic_2	This study	This study	This study	This study	This study	This study	This study	This study	This study	This study	This study	This study	This study
Glutamic_3	This study	This study	This study	This study	This study	This study	This study	This study	This study	This study	This study	This study	This study
Glycerol_1	This study	This study	This study	This study	This study	This study	This study	This study	This study	This study	This study	This study	This study
Glycerol_2	This study	This study	This study	This study	This study	This study	This study	This study	This study	This study	This study	This study	This study
Glycerol_3	This study	This study	This study	This study	This study	This study	This study	This study	This study	This study	This study	This study	This study
Malic_acid_1	This study	This study	This study	This study	This study	This study	This study	This study	This study	This study	This study	This study	This study
Malic_acid_2	This study	This study	This study	This study	This study	This study	This study	This study	This study	This study	This study	This study	This study
Malic_acid_3	This study	This study	This study	This study	This study	This study	This study	This study	This study	This study	This study	This study	This study
Maltose_1	This study	This study	This study	This study	This study	This study	This study	This study	This study	This study	This study	This study	This study
Maltose_2	This study	This study	This study	This study	This study	This study	This study	This study	This study	This study	This study	This study	This study
Maltose_3	This study	This study	This study	This study	This study	This study	This study	This study	This study	This study	This study	This study	This study
Mannitol_1	This study	This study	This study	This study	This study	This study	This study	This study	This study	This study	This study	This study	This study
Mannitol_2	This study	This study	This study	This study	This study	This study	This study	This study	This study	This study	This study	This study	This study
Mannitol_3	This study	This study	This study	This study	This study	This study	This study	This study	This study	This study	This study	This study	This study
Mannose_1	This study	This study	This study	This study	This study	This study	This study	This study	This study	This study	This study	This study	This study
Mannose_2	This study	This study	This study	This study	This study	This study	This study	This study	This study	This study	This study	This study	This study
Mannose_3	This study	This study	This study	This study	This study	This study	This study	This study	This study	This study	This study	This study	This study
pIBR_0037_1	This study	This study	This study	This study	This study	This study	This study	This study	This study	This study	This study	This study	This study
pIBR_0037_2	This study	This study	This study	This study	This study	This study	This study	This study	This study	This study	This study	This study	This study
pIBR_0037_3	This study	This study	This study	This study	This study	This study	This study	This study	This study	This study	This study	This study	This study
pIBR_0038_1	This study	This study	This study	This study	This study	This study	This study	This study	This study	This study	This study	This study	This study
pIBR_0038_2	This study	This study	This study	This study	This study	This study	This study	This study	This study	This study	This study	This study	This study
pIBR_0038_3	This study	This study	This study	This study	This study	This study	This study	This study	This study	This study	This study	This study	This study
pIBR_0159_1	This study	This study	This study	This study	This study	This study	This study	This study	This study	This study	This study	This study	This study
pIBR_0159_2	This study	This study	This study	This study	This study	This study	This study	This study	This study	This study	This study	This study	This study
pIBR_0159_3	This study	This study	This study	This study	This study	This study	This study	This study	This study	This study	This study	This study	This study
pIBR_0194_1	This study	This study	This study	This study	This study	This study	This study	This study	This study	This study	This study	This study	This study
pIBR_0194_2	This study	This study	This study	This study	This study	This study	This study	This study	This study	This study	This study	This study	This study
pIBR_0194_3	This study	This study	This study	This study	This study	This study	This study	This study	This study	This study	This study	This study	This study
pIBR_0255_1	This study	This study	This study	This study	This study	This study	This study	This study	This study	This study	This study	This study	This study
pIBR_0255_2	This study	This study	This study	This study	This study	This study	This study	This study	This study	This study	This study	This study	This study
pIBR_0255_3	This study	This study	This study	This study	This study	This study	This study	This study	This study	This study	This study	This study	This study
pIBR_0414_1	This study	This study	This study	This study	This study	This study	This study	This study	This study	This study	This study	This study	This study
pIBR_0414_2	This study	This study	This study	This study	This study	This study	This study	This study	This study	This study	This study	This study	This study
pIBR_0414_3	This study	This study	This study	This study	This study	This study	This study	This study	This study	This study	This study	This study	This study
pIBR_0600_tm_1	This study	This study	This study	This study	This study	This study	This study	This study	This study	This study	This study	This study	This study
pIBR_0600_tm_2	This study	This study	This study	This study	This study	This study	This study	This study	This study	This study	This study	This study	This study
pIBR_0600_tm_3	This study	This study	This study	This study	This study	This study	This study	This study	This study	This study	This study	This study	This study
pIBR_0632_1	This study	This study	This study	This study	This study	This study	This study	This study	This study	This study	This study	This study	This study
pIBR_0632_2	This study	This study	This study	This study	This study	This study	This study	This study	This study	This study	This study	This study	This study
pIBR_0632_3	This study	This study	This study	This study	This study	This study	This study	This study	This study	This study	This study	This study	This study
pIBR_0803_1	This study	This study	This study	This study	This study	This study	This study	This study	This study	This study	This study	This study	This study
pIBR_0803_2	This study	This study	This study	This study	This study	This study	This study	This study	This study	This study	This study	This study	This study
pIBR_0803_3	This study	This study	This study	This study	This study	This study	This study	This study	This study	This study	This study	This study	This study
pIBR_0864_1	This study	This study	This study	This study	This study	This study	This study	This study	This study	This study	This study	This study	This study
pIBR_0864_2	This study	This study	This study	This study	This study	This study	This study	This study	This study	This study	This study	This study	This study
pIBR_0864_3	This study	This study	This study	This study	This study	This study	This study	This study	This study	This study	This study	This study	This study
pIBR_0866_1	This study	This study	This study	This study	This study	This study	This study	This study	This study	This study	This study	This study	This study
pIBR_0866_2	This study	This study	This study	This study	This study	This study	This study	This study	This study	This study	This study	This study	This study
pIBR_0866_3	This study	This study	This study	This study	This study	This study	This study	This study	This study	This study	This study	This study	This study
pIBR_0895_1	This study	This study	This study	This study	This study	This study	This study	This study	This study	This study	This study	This study	This study
pIBR_0895_2	This study	This study	This study	This study	This study	This study	This study	This study	This study	This study	This study	This study	This study
pIBR_0895_3	This study	This study	This study	This study	This study	This study	This study	This study	This study	This study	This study	This study	This study
pIBR_0942_1	This study	This study	This study	This study	This study	This study	This study	This study	This study	This study	This study	This study	This study
pIBR_0942_2	This study	This study	This study	This study	This study	This study	This study	This study	This study	This study	This study	This study	This study
pIBR_0942_3	This study	This study	This study	This study	This study	This study	This study	This study	This study	This study	This study	This study	This study
pIBR_1263_1	This study	This study	This study	This study	This study	This study	This study	This study	This study	This study	This study	This study	This study
pIBR_1263_2	This study	This study	This study	This study	This study	This study	This study	This study	This study	This study	This study	This study	This study
pIBR_1263_3	This study	This study	This study	This study	This study	This study	This study	This study	This study	This study	This study	This study	This study
pIBR_1276_1	This study	This study	This study	This study	This study	This study	This study	This study	This study	This study	This study	This study	This study
pIBR_1276_2	This study	This study	This study	This study	This study	This study	This study	This study	This study	This study	This study	This study	This study
pIBR_1276_3	This study	This study	This study	This study	This study	This study	This study	This study	This study	This study	This study	This study	This study
pIBR_1564_1	This study	This study	This study	This study	This study	This study	This study	This study	This study	This study	This study	This study	This study
pIBR_1564_2	This study	This study	This study	This study	This study	This study	This study	This study	This study	This study	This study	This study	This study
pIBR_1564_3	This study	This study	This study	This study	This study	This study	This study	This study	This study	This study	This study	This study	This study
pIBR_1723_1	This study	This study	This study	This study	This study	This study	This study	This study	This study	This study	This study	This study	This study
pIBR_1723_2	This study	This study	This study	This study	This study	This study	This study	This study	This study	This study	This study	This study	This study
pIBR_1723_3	This study	This study	This study	This study	This study	This study	This study	This study	This study	This study	This study	This study	This study
pIBR_1876_1	This study	This study	This study	This study	This study	This study	This study	This study	This study	This study	This study	This study	This study
pIBR_1876_2	This study	This study	This study	This study	This study	This study	This study	This study	This study	This study	This study	This study	This study
pIBR_1876_3	This study	This study	This study	This study	This study	This study	This study	This study	This study	This study	This study	This study	This study
pIBR_2465_1	This study	This study	This study	This study	This study	This study	This study	This study	This study	This study	This study	This study	This study
pIBR_2465_2	This study	This study	This study	This study	This study	This study	This study	This study	This study	This study	This study	This study	This study
pIBR_2465_3	This study	This study	This study	This study	This study	This study	This study	This study	This study	This study	This study	This study	This study
pIBR_2639_1	This study	This study	This study	This study	This study	This study	This study	This study	This study	This study	This study	This study	This study
pIBR_2639_2	This study	This study	This study	This study	This study	This study	This study	This study	This study	This study	This study	This study	This study
pIBR_2639_3	This study	This study	This study	This study	This study	This study	This study	This study	This study	This study	This study	This study	This study
pIBR_2742_1	This study	This study	This study	This study	This study	This study	This study	This study	This study	This study	This study	This study	This study
pIBR_2742_2	This study	This study	This study	This study	This study	This study	This study	This study	This study	This study	This study	This study	This study
pIBR_2742_3	This study	This study	This study	This study	This study	This study	This study	This study	This study	This study	This study	This study	This study
pIBR_2954_1	This study	This study	This study	This study	This study	This study	This study	This study	This study	This study	This study	This study	This study
pIBR_2954_2	This study	This study	This study	This study	This study	This study	This study	This study	This study	This study	This study	This study	This study
pIBR_2954_3	This study	This study	This study	This study	This study	This study	This study	This study	This study	This study	This study	This study	This study
pIBR_3202_1	This study	This study	This study	This study	This study	This study	This study	This study	This study	This study	This study	This study	This study
pIBR_3202_2	This study	This study	This study	This study	This study	This study	This study	This study	This study	This study	This study	This study	This study
pIBR_3202_3	This study	This study	This study	This study	This study	This study	This study	This study	This study	This study	This study	This study	This study
pIBR_3626_1	This study	This study	This study	This study	This study	This study	This study	This study	This study	This study	This study	This study	This study
pIBR_3626_2	This study	This study	This study	This study	This study	This study	This study	This study	This study	This study	This study	This study	This study
pIBR_3626_3	This study	This study	This study	This study	This study	This study	This study	This study	This study	This study	This study	This study	This study
pIBR_3709_1	This study	This study	This study	This study	This study	This study	This study	This study	This study	This study	This study	This study	This study
pIBR_3709_2	This study	This study	This study	This study	This study	This study	This study	This study	This study	This study	This study	This study	This study
pIBR_3709_3	This study	This study	This study	This study	This study	This study	This study	This study	This study	This study	This study	This study	This study
pIBR_3715_1	This study	This study	This study	This study	This study	This study	This study	This study	This study	This study	This study	This study	This study
pIBR_3715_2	This study	This study	This study	This study	This study	This study	This study	This study	This study	This study	This study	This study	This study
pIBR_3715_3	This study	This study	This study	This study	This study	This study	This study	This study	This study	This study	This study	This study	This study
pIBR_3892_1	This study	This study	This study	This study	This study	This study	This study	This study	This study	This study	This study	This study	This study
pIBR_3892_2	This study	This study	This study	This study	This study	This study	This study	This study	This study	This study	This study	This study	This study
pIBR_3892_3	This study	This study	This study	This study	This study	This study	This study	This study	This study	This study	This study	This study	This study
pIBR_4005_1	This study	This study	This study	This study	This study	This study	This study	This study	This study	This study	This study	This study	This study
pIBR_4005_2	This study	This study	This study	This study	This study	This study	This study	This study	This study	This study	This study	This study	This study
pIBR_4005_3	This study	This study	This study	This study	This study	This study	This study	This study	This study	This study	This study	This study	This study
pIBR_4146_1	This study	This study	This study	This study	This study	This study	This study	This study	This study	This study	This study	This study	This study
pIBR_4146_2	This study	This study	This study	This study	This study	This study	This study	This study	This study	This study	This study	This study	This study
pIBR_4146_3	This study	This study	This study	This study	This study	This study	This study	This study	This study	This study	This study	This study	This study
pIBR_4409_1	This study	This study	This study	This study	This study	This study	This study	This study	This study	This study	This study	This study	This study
pIBR_4409_2	This study	This study	This study	This study	This study	This study	This study	This study	This study	This study	This study	This study	This study
pIBR_4452_1	This study	This study	This study	This study	This study	This study	This study	This study	This study	This study	This study	This study	This study
pIBR_4452_2	This study	This study	This study	This study	This study	This study	This study	This study	This study	This study	This study	This study	This study
pIBR_4452_3	This study	This study	This study	This study	This study	This study	This study	This study	This study	This study	This study	This study	This study
pIBR_4769_1	This study	This study	This study	This study	This study	This study	This study	This study	This study	This study	This study	This study	This study
pIBR_4769_2	This study	This study	This study	This study	This study	This study	This study	This study	This study	This study	This study	This study	This study
pIBR_4769_3	This study	This study	This study	This study	This study	This study	This study	This study	This study	This study	This study	This study	This study
pIBR_4866_1	This study	This study	This study	This study	This study	This study	This study	This study	This study	This study	This study	This study	This study
pIBR_4866_2	This study	This study	This study	This study	This study	This study	This study	This study	This study	This study	This study	This study	This study
pIBR_4866_3	This study	This study	This study	This study	This study	This study	This study	This study	This study	This study	This study	This study	This study
pIBR_4895_1	This study	This study	This study	This study	This study	This study	This study	This study	This study	This study	This study	This study	This study
pIBR_4895_2	This study	This study	This study	This study	This study	This study	This study	This study	This study	This study	This study	This study	This study
pIBR_4895_3	This study	This study	This study	This study	This study	This study	This study	This study	This study	This study	This study	This study	This study
pIBR_4938_1	This study	This study	This study	This study	This study	This study	This study	This study	This study	This study	This study	This study	This study
pIBR_4938_2	This study	This study	This study	This study	This study	This study	This study	This study	This study	This study	This study	This study	This study
pIBR_4938_3	This study	This study	This study	This study	This study	This study	This study	This study	This study	This study	This study	This study	This study
pIBR_4960_1	This study	This study	This study	This study	This study	This study	This study	This study	This study	This study	This study	This study	This study
pIBR_4960_2	This study	This study	This study	This study	This study	This study	This study	This study	This study	This study	This study	This study	This study
pIBR_4960_3	This study	This study	This study	This study	This study	This study	This study	This study	This study	This study	This study	This study	This study
pIBR_5216_1	This study	This study	This study	This study	This study	This study	This study	This study	This study	This study	This study	This study	This study
pIBR_5216_2	This study	This study	This study	This study	This study	This study	This study	This study	This study	This study	This study	This study	This study
pIBR_5216_3	This study	This study	This study	This study	This study	This study	This study	This study	This study	This study	This study	This study	This study
pIBR_5621_2	This study	This study	This study	This study	This study	This study	This study	This study	This study	This study	This study	This study	This study
pIBR_5621_3	This study	This study	This study	This study	This study	This study	This study	This study	This study	This study	This study	This study	This study
pIBR_5820_1	This study	This study	This study	This study	This study	This study	This study	This study	This study	This study	This study	This study	This study
pIBR_5820_3	This study	This study	This study	This study	This study	This study	This study	This study	This study	This study	This study	This study	This study
pIBR_6239_1	This study	This study	This study	This study	This study	This study	This study	This study	This study	This study	This study	This study	This study
pIBR_6239_2	This study	This study	This study	This study	This study	This study	This study	This study	This study	This study	This study	This study	This study
pIBR_6239_3	This study	This study	This study	This study	This study	This study	This study	This study	This study	This study	This study	This study	This study
pIBR_6996_1	This study	This study	This study	This study	This study	This study	This study	This study	This study	This study	This study	This study	This study
pIBR_6996_2	This study	This study	This study	This study	This study	This study	This study	This study	This study	This study	This study	This study	This study
pIBR_6996_3	This study	This study	This study	This study	This study	This study	This study	This study	This study	This study	This study	This study	This study
pIBR_7104_1	This study	This study	This study	This study	This study	This study	This study	This study	This study	This study	This study	This study	This study
pIBR_7104_2	This study	This study	This study	This study	This study	This study	This study	This study	This study	This study	This study	This study	This study
pIBR_7104_3	This study	This study	This study	This study	This study	This study	This study	This study	This study	This study	This study	This study	This study
pIBR_7105_1	This study	This study	This study	This study	This study	This study	This study	This study	This study	This study	This study	This study	This study
pIBR_7105_2	This study	This study	This study	This study	This study	This study	This study	This study	This study	This study	This study	This study	This study
pIBR_7105_3	This study	This study	This study	This study	This study	This study	This study	This study	This study	This study	This study	This study	This study
pIBR_7112_1	This study	This study	This study	This study	This study	This study	This study	This study	This study	This study	This study	This study	This study
pIBR_7112_2	This study	This study	This study	This study	This study	This study	This study	This study	This study	This study	This study	This study	This study
pIBR_7112_3	This study	This study	This study	This study	This study	This study	This study	This study	This study	This study	This study	This study	This study
pIBR_7144_1	This study	This study	This study	This study	This study	This study	This study	This study	This study	This study	This study	This study	This study
pIBR_7144_2	This study	This study	This study	This study	This study	This study	This study	This study	This study	This study	This study	This study	This study
pIBR_7144_3	This study	This study	This study	This study	This study	This study	This study	This study	This study	This study	This study	This study	This study
pIBR_7192_1	This study	This study	This study	This study	This study	This study	This study	This study	This study	This study	This study	This study	This study
pIBR_7192_2	This study	This study	This study	This study	This study	This study	This study	This study	This study	This study	This study	This study	This study
pIBR_7192_3	This study	This study	This study	This study	This study	This study	This study	This study	This study	This study	This study	This study	This study
pIBR_7278_1	This study	This study	This study	This study	This study	This study	This study	This study	This study	This study	This study	This study	This study
pIBR_7278_2	This study	This study	This study	This study	This study	This study	This study	This study	This study	This study	This study	This study	This study
pIBR_7278_3	This study	This study	This study	This study	This study	This study	This study	This study	This study	This study	This study	This study	This study
pIBR_7314_1	This study	This study	This study	This study	This study	This study	This study	This study	This study	This study	This study	This study	This study
pIBR_7314_2	This study	This study	This study	This study	This study	This study	This study	This study	This study	This study	This study	This study	This study
pIBR_7314_3	This study	This study	This study	This study	This study	This study	This study	This study	This study	This study	This study	This study	This study
pIBR_MBP_1	This study	This study	This study	This study	This study	This study	This study	This study	This study	This study	This study	This study	This study
pIBR_MBP_2	This study	This study	This study	This study	This study	This study	This study	This study	This study	This study	This study	This study	This study
pIBR_MBP_3	This study	This study	This study	This study	This study	This study	This study	This study	This study	This study	This study	This study	This study
Proline_1	This study	This study	This study	This study	This study	This study	This study	This study	This study	This study	This study	This study	This study
Proline_2	This study	This study	This study	This study	This study	This study	This study	This study	This study	This study	This study	This study	This study
Proline_3	This study	This study	This study	This study	This study	This study	This study	This study	This study	This study	This study	This study	This study
pSET_3068_1	This study	This study	This study	This study	This study	This study	This study	This study	This study	This study	This study	This study	This study
pSET_3068_2	This study	This study	This study	This study	This study	This study	This study	This study	This study	This study	This study	This study	This study
pSET_3068_3	This study	This study	This study	This study	This study	This study	This study	This study	This study	This study	This study	This study	This study
pSET_3323_1	This study	This study	This study	This study	This study	This study	This study	This study	This study	This study	This study	This study	This study
pSET_3323_2	This study	This study	This study	This study	This study	This study	This study	This study	This study	This study	This study	This study	This study
pSET_3323_3	This study	This study	This study	This study	This study	This study	This study	This study	This study	This study	This study	This study	This study
pSET_3356_1	This study	This study	This study	This study	This study	This study	This study	This study	This study	This study	This study	This study	This study
pSET_3356_2	This study	This study	This study	This study	This study	This study	This study	This study	This study	This study	This study	This study	This study
pSET_3356_3	This study	This study	This study	This study	This study	This study	This study	This study	This study	This study	This study	This study	This study
pSET_3450_1	This study	This study	This study	This study	This study	This study	This study	This study	This study	This study	This study	This study	This study
pSET_3450_2	This study	This study	This study	This study	This study	This study	This study	This study	This study	This study	This study	This study	This study
pSET_3450_3	This study	This study	This study	This study	This study	This study	This study	This study	This study	This study	This study	This study	This study
pSET_3613_1	This study	This study	This study	This study	This study	This study	This study	This study	This study	This study	This study	This study	This study
pSET_3613_2	This study	This study	This study	This study	This study	This study	This study	This study	This study	This study	This study	This study	This study
pSET_3613_3	This study	This study	This study	This study	This study	This study	This study	This study	This study	This study	This study	This study	This study
pSET_3736_1	This study	This study	This study	This study	This study	This study	This study	This study	This study	This study	This study	This study	This study
pSET_3736_2	This study	This study	This study	This study	This study	This study	This study	This study	This study	This study	This study	This study	This study
pSET_3736_3	This study	This study	This study	This study	This study	This study	This study	This study	This study	This study	This study	This study	This study
pSET_4034_1	This study	This study	This study	This study	This study	This study	This study	This study	This study	This study	This study	This study	This study
pSET_4034_2	This study	This study	This study	This study	This study	This study	This study	This study	This study	This study	This study	This study	This study
pSET_4034_3	This study	This study	This study	This study	This study	This study	This study	This study	This study	This study	This study	This study	This study
pSET_4035_1	This study	This study	This study	This study	This study	This study	This study	This study	This study	This study	This study	This study	This study
pSET_4035_2	This study	This study	This study	This study	This study	This study	This study	This study	This study	This study	This study	This study	This study
pSET_4035_3	This study	This study	This study	This study	This study	This study	This study	This study	This study	This study	This study	This study	This study
pSET_4864_1	This study	This study	This study	This study	This study	This study	This study	This study	This study	This study	This study	This study	This study
pSET_4864_2	This study	This study	This study	This study	This study	This study	This study	This study	This study	This study	This study	This study	This study
pSET_4864_3	This study	This study	This study	This study	This study	This study	This study	This study	This study	This study	This study	This study	This study
pSET_4996_1	This study	This study	This study	This study	This study	This study	This study	This study	This study	This study	This study	This study	This study
pSET_4996_2	This study	This study	This study	This study	This study	This study	This study	This study	This study	This study	This study	This study	This study
pSET_4996_3	This study	This study	This study	This study	This study	This study	This study	This study	This study	This study	This study	This study	This study
pSET_5147_1	This study	This study	This study	This study	This study	This study	This study	This study	This study	This study	This study	This study	This study
pSET_5147_2	This study	This study	This study	This study	This study	This study	This study	This study	This study	This study	This study	This study	This study
pSET_5147_3	This study	This study	This study	This study	This study	This study	This study	This study	This study	This study	This study	This study	This study
pSET_5934_1	This study	This study	This study	This study	This study	This study	This study	This study	This study	This study	This study	This study	This study
pSET_5934_2	This study	This study	This study	This study	This study	This study	This study	This study	This study	This study	This study	This study	This study
pSET_5934_3	This study	This study	This study	This study	This study	This study	This study	This study	This study	This study	This study	This study	This study
pSET_6520_1	This study	This study	This study	This study	This study	This study	This study	This study	This study	This study	This study	This study	This study
pSET_6520_2	This study	This study	This study	This study	This study	This study	This study	This study	This study	This study	This study	This study	This study
pSET_6520_3	This study	This study	This study	This study	This study	This study	This study	This study	This study	This study	This study	This study	This study
pSET_7341_1	This study	This study	This study	This study	This study	This study	This study	This study	This study	This study	This study	This study	This study
pSET_7341_2	This study	This study	This study	This study	This study	This study	This study	This study	This study	This study	This study	This study	This study
pSET_7341_3	This study	This study	This study	This study	This study	This study	This study	This study	This study	This study	This study	This study	This study
pSET_MBP_1	This study	This study	This study	This study	This study	This study	This study	This study	This study	This study	This study	This study	This study
pSET_MBP_2	This study	This study	This study	This study	This study	This study	This study	This study	This study	This study	This study	This study	This study
pSET_MBP_3	This study	This study	This study	This study	This study	This study	This study	This study	This study	This study	This study	This study	This study
Ribose_1	This study	This study	This study	This study	This study	This study	This study	This study	This study	This study	This study	This study	This study
Ribose_2	This study	This study	This study	This study	This study	This study	This study	This study	This study	This study	This study	This study	This study
Ribose_3	This study	This study	This study	This study	This study	This study	This study	This study	This study	This study	This study	This study	This study
Succinic_1	This study	This study	This study	This study	This study	This study	This study	This study	This study	This study	This study	This study	This study
Succinic_2	This study	This study	This study	This study	This study	This study	This study	This study	This study	This study	This study	This study	This study
Succinic_3	This study	This study	This study	This study	This study	This study	This study	This study	This study	This study	This study	This study	This study
Tween_20_1	This study	This study	This study	This study	This study	This study	This study	This study	This study	This study	This study	This study	This study
Tween_20_2	This study	This study	This study	This study	This study	This study	This study	This study	This study	This study	This study	This study	This study
Tween_20_3	This study	This study	This study	This study	This study	This study	This study	This study	This study	This study	This study	This study	This study
Tween_80_1	This study	This study	This study	This study	This study	This study	This study	This study	This study	This study	This study	This study	This study
Tween_80_2	This study	This study	This study	This study	This study	This study	This study	This study	This study	This study	This study	This study	This study
Tween_80_3	This study	This study	This study	This study	This study	This study	This study	This study	This study	This study	This study	This study	This study
Xylose_1	This study	This study	This study	This study	This study	This study	This study	This study	This study	This study	This study	This study	This study
Xylose_2	This study	This study	This study	This study	This study	This study	This study	This study	This study	This study	This study	This study	This study
Xylose_3	This study	This study	This study	This study	This study	This study	This study	This study	This study	This study	This study	This study	This study
ERR2195677	ERR2195677	2018-01-14 07:34:00	ERX2251700	SINGLE	ILLUMINA	Illumina HiSeq 4000	ERP105210	PRJEB23455	429963	ERS2004379	SAMEA104379401	100226	Streptomyces coelicolor A3(2)
ERR2195694	ERR2195694	2018-01-14 07:34:00	ERX2251717	SINGLE	ILLUMINA	Illumina HiSeq 4000	ERP105210	PRJEB23455	429963	ERS2004396	SAMEA104379418	100226	Streptomyces coelicolor A3(2)
ERR2313910	ERR2313910	2020-04-18 15:37:00	ERX2365202	SINGLE	ILLUMINA	Illumina HiSeq 2000	ERP106957	PRJEB25075	626107	ERS2213501	SAMEA104602219	100226	Streptomyces coelicolor A3(2)
ERR2313911	ERR2313911	2020-04-18 15:37:00	ERX2365203	SINGLE	ILLUMINA	Illumina HiSeq 2000	ERP106957	PRJEB25075	626107	ERS2213502	SAMEA104602220	100226	Streptomyces coelicolor A3(2)
ERR2313912	ERR2313912	2020-04-18 15:37:00	ERX2365204	SINGLE	ILLUMINA	Illumina HiSeq 2000	ERP106957	PRJEB25075	626107	ERS2213503	SAMEA104602221	100226	Streptomyces coelicolor A3(2)
ERR2313913	ERR2313913	2020-04-18 15:37:00	ERX2365205	SINGLE	ILLUMINA	Illumina HiSeq 2000	ERP106957	PRJEB25075	626107	ERS2213504	SAMEA104602222	100226	Streptomyces coelicolor A3(2)
ERR2313914	ERR2313914	2020-04-18 15:37:00	ERX2365206	SINGLE	ILLUMINA	Illumina HiSeq 2000	ERP106957	PRJEB25075	626107	ERS2213505	SAMEA104602223	100226	Streptomyces coelicolor A3(2)
ERR2313915	ERR2313915	2020-04-18 15:37:00	ERX2365207	SINGLE	ILLUMINA	Illumina HiSeq 2000	ERP106957	PRJEB25075	626107	ERS2213506	SAMEA104602224	100226	Streptomyces coelicolor A3(2)
ERR2313916	ERR2313916	2020-04-18 15:37:00	ERX2365208	SINGLE	ILLUMINA	Illumina HiSeq 2000	ERP106957	PRJEB25075	626107	ERS2213507	SAMEA104602225	100226	Streptomyces coelicolor A3(2)
ERR2313917	ERR2313917	2020-04-18 15:37:00	ERX2365209	SINGLE	ILLUMINA	Illumina HiSeq 2000	ERP106957	PRJEB25075	626107	ERS2213508	SAMEA104602226	100226	Streptomyces coelicolor A3(2)
ERR2313918	ERR2313918	2020-04-18 15:37:00	ERX2365210	SINGLE	ILLUMINA	Illumina HiSeq 2000	ERP106957	PRJEB25075	626107	ERS2213509	SAMEA104602227	100226	Streptomyces coelicolor A3(2)
ERR2313919	ERR2313919	2020-04-18 15:37:00	ERX2365211	SINGLE	ILLUMINA	Illumina HiSeq 2000	ERP106957	PRJEB25075	626107	ERS2213510	SAMEA104602228	100226	Streptomyces coelicolor A3(2)
ERR2313920	ERR2313920	2020-04-18 15:37:00	ERX2365212	SINGLE	ILLUMINA	Illumina HiSeq 2000	ERP106957	PRJEB25075	626107	ERS2213511	SAMEA104602229	100226	Streptomyces coelicolor A3(2)
ERR2313921	ERR2313921	2020-04-18 15:37:00	ERX2365213	SINGLE	ILLUMINA	Illumina HiSeq 2000	ERP106957	PRJEB25075	626107	ERS2213512	SAMEA104602230	100226	Streptomyces coelicolor A3(2)
ERR2313922	ERR2313922	2020-04-18 15:37:00	ERX2365214	SINGLE	ILLUMINA	Illumina HiSeq 2000	ERP106957	PRJEB25075	626107	ERS2213513	SAMEA104602231	100226	Streptomyces coelicolor A3(2)
ERR2313923	ERR2313923	2020-04-18 15:37:00	ERX2365215	SINGLE	ILLUMINA	Illumina HiSeq 2000	ERP106957	PRJEB25075	626107	ERS2213514	SAMEA104602232	100226	Streptomyces coelicolor A3(2)
ERR2815177	ERR2815177	2020-04-18 16:10:00	ERX2822008	SINGLE	ILLUMINA	Illumina MiSeq	ERP106957	PRJEB25075	626107	ERS2765036	SAMEA4946351	100226	Streptomyces coelicolor A3(2)
ERR2815178	ERR2815178	2020-04-18 16:10:00	ERX2822009	SINGLE	ILLUMINA	Illumina MiSeq	ERP106957	PRJEB25075	626107	ERS2765037	SAMEA4946352	100226	Streptomyces coelicolor A3(2)
ERR2815179	ERR2815179	2020-04-18 16:10:00	ERX2822010	SINGLE	ILLUMINA	Illumina MiSeq	ERP106957	PRJEB25075	626107	ERS2765038	SAMEA4946353	100226	Streptomyces coelicolor A3(2)
ERR2815180	ERR2815180	2020-04-18 16:10:00	ERX2822011	SINGLE	ILLUMINA	Illumina MiSeq	ERP106957	PRJEB25075	626107	ERS2765038	SAMEA4946353	100226	Streptomyces coelicolor A3(2)
ERR2815181	ERR2815181	2020-04-18 16:10:00	ERX2822012	SINGLE	ILLUMINA	Illumina HiSeq 2000	ERP106957	PRJEB25075	626107	ERS2765040	SAMEA4946355	100226	Streptomyces coelicolor A3(2)
ERR2815182	ERR2815182	2020-04-18 16:10:00	ERX2822013	SINGLE	ILLUMINA	Illumina HiSeq 2000	ERP106957	PRJEB25075	626107	ERS2765041	SAMEA4946356	100226	Streptomyces coelicolor A3(2)
ERR4904454_ERR4904455_ERR4904456_ERR4904457	ERR4904454	2021-03-15 11:17:00	ERX4771304	SINGLE	ILLUMINA	NextSeq 500	ERP125487	PRJEB41674	702720	ERS5428483	SAMEA7671493	100226	Streptomyces coelicolor A3(2)
ERR4904454_ERR4904455_ERR4904456_ERR4904457	ERR4904455	2021-03-15 11:17:00	ERX4771304	SINGLE	ILLUMINA	NextSeq 500	ERP125487	PRJEB41674	702720	ERS5428483	SAMEA7671493	100226	Streptomyces coelicolor A3(2)
ERR4904454_ERR4904455_ERR4904456_ERR4904457	ERR4904456	2021-03-15 11:17:00	ERX4771304	SINGLE	ILLUMINA	NextSeq 500	ERP125487	PRJEB41674	702720	ERS5428483	SAMEA7671493	100226	Streptomyces coelicolor A3(2)
ERR4904454_ERR4904455_ERR4904456_ERR4904457	ERR4904457	2021-03-15 11:17:00	ERX4771304	SINGLE	ILLUMINA	NextSeq 500	ERP125487	PRJEB41674	702720	ERS5428483	SAMEA7671493	100226	Streptomyces coelicolor A3(2)
ERR4904458_ERR4904459_ERR4904460_ERR4904461	ERR4904458	2021-03-15 11:17:00	ERX4771305	SINGLE	ILLUMINA	NextSeq 500	ERP125487	PRJEB41674	702720	ERS5428484	SAMEA7671494	100226	Streptomyces coelicolor A3(2)
ERR4904458_ERR4904459_ERR4904460_ERR4904461	ERR4904459	2021-03-15 11:17:00	ERX4771305	SINGLE	ILLUMINA	NextSeq 500	ERP125487	PRJEB41674	702720	ERS5428484	SAMEA7671494	100226	Streptomyces coelicolor A3(2)
ERR4904458_ERR4904459_ERR4904460_ERR4904461	ERR4904460	2021-03-15 11:17:00	ERX4771305	SINGLE	ILLUMINA	NextSeq 500	ERP125487	PRJEB41674	702720	ERS5428484	SAMEA7671494	100226	Streptomyces coelicolor A3(2)
ERR4904458_ERR4904459_ERR4904460_ERR4904461	ERR4904461	2021-03-15 11:17:00	ERX4771305	SINGLE	ILLUMINA	NextSeq 500	ERP125487	PRJEB41674	702720	ERS5428484	SAMEA7671494	100226	Streptomyces coelicolor A3(2)
ERR4904462_ERR4904463_ERR4904464_ERR4904465	ERR4904462	2021-03-15 11:17:00	ERX4771306	SINGLE	ILLUMINA	NextSeq 500	ERP125487	PRJEB41674	702720	ERS5428485	SAMEA7671495	100226	Streptomyces coelicolor A3(2)
ERR4904462_ERR4904463_ERR4904464_ERR4904465	ERR4904463	2021-03-15 11:17:00	ERX4771306	SINGLE	ILLUMINA	NextSeq 500	ERP125487	PRJEB41674	702720	ERS5428485	SAMEA7671495	100226	Streptomyces coelicolor A3(2)
ERR4904462_ERR4904463_ERR4904464_ERR4904465	ERR4904464	2021-03-15 11:17:00	ERX4771306	SINGLE	ILLUMINA	NextSeq 500	ERP125487	PRJEB41674	702720	ERS5428485	SAMEA7671495	100226	Streptomyces coelicolor A3(2)
ERR4904462_ERR4904463_ERR4904464_ERR4904465	ERR4904465	2021-03-15 11:17:00	ERX4771306	SINGLE	ILLUMINA	NextSeq 500	ERP125487	PRJEB41674	702720	ERS5428485	SAMEA7671495	100226	Streptomyces coelicolor A3(2)
ERR4904466_ERR4904467_ERR4904468_ERR4904469	ERR4904466	2021-03-15 11:17:00	ERX4771307	SINGLE	ILLUMINA	NextSeq 500	ERP125487	PRJEB41674	702720	ERS5428486	SAMEA7671496	100226	Streptomyces coelicolor A3(2)
ERR4904466_ERR4904467_ERR4904468_ERR4904469	ERR4904467	2021-03-15 11:17:00	ERX4771307	SINGLE	ILLUMINA	NextSeq 500	ERP125487	PRJEB41674	702720	ERS5428486	SAMEA7671496	100226	Streptomyces coelicolor A3(2)
ERR4904466_ERR4904467_ERR4904468_ERR4904469	ERR4904468	2021-03-15 11:17:00	ERX4771307	SINGLE	ILLUMINA	NextSeq 500	ERP125487	PRJEB41674	702720	ERS5428486	SAMEA7671496	100226	Streptomyces coelicolor A3(2)
ERR4904466_ERR4904467_ERR4904468_ERR4904469	ERR4904469	2021-03-15 11:17:00	ERX4771307	SINGLE	ILLUMINA	NextSeq 500	ERP125487	PRJEB41674	702720	ERS5428486	SAMEA7671496	100226	Streptomyces coelicolor A3(2)
ERR4904470_ERR4904471_ERR4904472_ERR4904473	ERR4904470	2021-03-15 11:17:00	ERX4771308	SINGLE	ILLUMINA	NextSeq 500	ERP125487	PRJEB41674	702720	ERS5428487	SAMEA7671497	100226	Streptomyces coelicolor A3(2)
ERR4904470_ERR4904471_ERR4904472_ERR4904473	ERR4904471	2021-03-15 11:17:00	ERX4771308	SINGLE	ILLUMINA	NextSeq 500	ERP125487	PRJEB41674	702720	ERS5428487	SAMEA7671497	100226	Streptomyces coelicolor A3(2)
ERR4904470_ERR4904471_ERR4904472_ERR4904473	ERR4904472	2021-03-15 11:17:00	ERX4771308	SINGLE	ILLUMINA	NextSeq 500	ERP125487	PRJEB41674	702720	ERS5428487	SAMEA7671497	100226	Streptomyces coelicolor A3(2)
ERR4904470_ERR4904471_ERR4904472_ERR4904473	ERR4904473	2021-03-15 11:17:00	ERX4771308	SINGLE	ILLUMINA	NextSeq 500	ERP125487	PRJEB41674	702720	ERS5428487	SAMEA7671497	100226	Streptomyces coelicolor A3(2)
ERR4904474_ERR4904475_ERR4904476_ERR4904477	ERR4904474	2021-03-15 11:17:00	ERX4771309	SINGLE	ILLUMINA	NextSeq 500	ERP125487	PRJEB41674	702720	ERS5428488	SAMEA7671498	100226	Streptomyces coelicolor A3(2)
ERR4904474_ERR4904475_ERR4904476_ERR4904477	ERR4904475	2021-03-15 11:17:00	ERX4771309	SINGLE	ILLUMINA	NextSeq 500	ERP125487	PRJEB41674	702720	ERS5428488	SAMEA7671498	100226	Streptomyces coelicolor A3(2)
ERR4904474_ERR4904475_ERR4904476_ERR4904477	ERR4904476	2021-03-15 11:17:00	ERX4771309	SINGLE	ILLUMINA	NextSeq 500	ERP125487	PRJEB41674	702720	ERS5428488	SAMEA7671498	100226	Streptomyces coelicolor A3(2)
ERR4904474_ERR4904475_ERR4904476_ERR4904477	ERR4904477	2021-03-15 11:17:00	ERX4771309	SINGLE	ILLUMINA	NextSeq 500	ERP125487	PRJEB41674	702720	ERS5428488	SAMEA7671498	100226	Streptomyces coelicolor A3(2)
ERR4904478_ERR4904479_ERR4904480_ERR4904481	ERR4904478	2021-03-15 11:17:00	ERX4771310	SINGLE	ILLUMINA	NextSeq 500	ERP125487	PRJEB41674	702720	ERS5428489	SAMEA7671499	100226	Streptomyces coelicolor A3(2)
ERR4904478_ERR4904479_ERR4904480_ERR4904481	ERR4904479	2021-03-15 11:17:00	ERX4771310	SINGLE	ILLUMINA	NextSeq 500	ERP125487	PRJEB41674	702720	ERS5428489	SAMEA7671499	100226	Streptomyces coelicolor A3(2)
ERR4904478_ERR4904479_ERR4904480_ERR4904481	ERR4904480	2021-03-15 11:17:00	ERX4771310	SINGLE	ILLUMINA	NextSeq 500	ERP125487	PRJEB41674	702720	ERS5428489	SAMEA7671499	100226	Streptomyces coelicolor A3(2)
ERR4904478_ERR4904479_ERR4904480_ERR4904481	ERR4904481	2021-03-15 11:17:00	ERX4771310	SINGLE	ILLUMINA	NextSeq 500	ERP125487	PRJEB41674	702720	ERS5428489	SAMEA7671499	100226	Streptomyces coelicolor A3(2)
ERR4904482_ERR4904483_ERR4904484_ERR4904485	ERR4904482	2021-03-15 11:17:00	ERX4771311	SINGLE	ILLUMINA	NextSeq 500	ERP125487	PRJEB41674	702720	ERS5428490	SAMEA7671500	100226	Streptomyces coelicolor A3(2)
ERR4904482_ERR4904483_ERR4904484_ERR4904485	ERR4904483	2021-03-15 11:17:00	ERX4771311	SINGLE	ILLUMINA	NextSeq 500	ERP125487	PRJEB41674	702720	ERS5428490	SAMEA7671500	100226	Streptomyces coelicolor A3(2)
ERR4904482_ERR4904483_ERR4904484_ERR4904485	ERR4904484	2021-03-15 11:17:00	ERX4771311	SINGLE	ILLUMINA	NextSeq 500	ERP125487	PRJEB41674	702720	ERS5428490	SAMEA7671500	100226	Streptomyces coelicolor A3(2)
ERR4904482_ERR4904483_ERR4904484_ERR4904485	ERR4904485	2021-03-15 11:17:00	ERX4771311	SINGLE	ILLUMINA	NextSeq 500	ERP125487	PRJEB41674	702720	ERS5428490	SAMEA7671500	100226	Streptomyces coelicolor A3(2)
SRR10011614	SRR10011614	2020-03-29 18:51:00	SRX6749799	PAIRED	ILLUMINA	Illumina HiSeq 4000	SRP219045	PRJNA561423	561423	SRS5299891	SAMN12618062	1902	Streptomyces coelicolor
SRR10011615	SRR10011615	2020-03-29 18:51:00	SRX6749800	PAIRED	ILLUMINA	Illumina HiSeq 4000	SRP219045	PRJNA561423	561423	SRS5299892	SAMN12618071	1902	Streptomyces coelicolor
SRR10011618	SRR10011618	2020-03-29 18:51:00	SRX6749803	PAIRED	ILLUMINA	Illumina HiSeq 4000	SRP219045	PRJNA561423	561423	SRS5299895	SAMN12618068	1902	Streptomyces coelicolor
SRR10011619	SRR10011619	2020-03-29 18:51:00	SRX6749804	PAIRED	ILLUMINA	Illumina HiSeq 4000	SRP219045	PRJNA561423	561423	SRS5299896	SAMN12618067	1902	Streptomyces coelicolor
SRR10011620	SRR10011620	2020-03-29 18:51:00	SRX6749805	PAIRED	ILLUMINA	Illumina HiSeq 4000	SRP219045	PRJNA561423	561423	SRS5299897	SAMN12618066	1902	Streptomyces coelicolor
SRR10011621	SRR10011621	2020-03-29 18:51:00	SRX6749806	PAIRED	ILLUMINA	Illumina HiSeq 4000	SRP219045	PRJNA561423	561423	SRS5299898	SAMN12618065	1902	Streptomyces coelicolor
SRR1269706	SRR1269706	2014-08-08 11:13:00	SRX532441	SINGLE	ILLUMINA	Illumina HiSeq 2000	SRP041654	PRJNA246145	246145	SRS601394	SAMN02743636	100226	Streptomyces coelicolor A3(2)
SRR1269707	SRR1269707	2014-08-08 11:13:00	SRX532442	SINGLE	ILLUMINA	Illumina HiSeq 2000	SRP041654	PRJNA246145	246145	SRS601395	SAMN02743634	100226	Streptomyces coelicolor A3(2)
SRR1269709	SRR1269709	2014-08-08 11:13:00	SRX532444	SINGLE	ILLUMINA	Illumina HiSeq 2000	SRP041654	PRJNA246145	246145	SRS601397	SAMN02743637	1902	Streptomyces coelicolor
SRR1269710	SRR1269710	2014-08-08 11:13:00	SRX532445	SINGLE	ILLUMINA	Illumina HiSeq 2000	SRP041654	PRJNA246145	246145	SRS601398	SAMN02743635	1902	Streptomyces coelicolor
SRR12747611	SRR12747611	2020-11-27 17:13:00	SRX9220016	SINGLE	ILLUMINA	NextSeq 500	SRP285903	PRJNA666633	666633	SRS7453794	SAMN16306551	100226	Streptomyces coelicolor A3(2)
SRR12747612	SRR12747612	2020-11-27 17:13:00	SRX9220017	SINGLE	ILLUMINA	NextSeq 500	SRP285903	PRJNA666633	666633	SRS7453796	SAMN16306550	100226	Streptomyces coelicolor A3(2)
SRR12747613	SRR12747613	2020-11-27 17:13:00	SRX9220018	SINGLE	ILLUMINA	NextSeq 500	SRP285903	PRJNA666633	666633	SRS7453795	SAMN16306549	100226	Streptomyces coelicolor A3(2)
SRR12747614	SRR12747614	2020-11-27 17:13:00	SRX9220019	SINGLE	ILLUMINA	NextSeq 500	SRP285903	PRJNA666633	666633	SRS7453797	SAMN16306548	100226	Streptomyces coelicolor A3(2)
SRR12747615	SRR12747615	2020-11-27 17:13:00	SRX9220020	SINGLE	ILLUMINA	NextSeq 500	SRP285903	PRJNA666633	666633	SRS7453798	SAMN16306547	100226	Streptomyces coelicolor A3(2)
SRR12747616	SRR12747616	2020-11-27 17:13:00	SRX9220021	SINGLE	ILLUMINA	NextSeq 500	SRP285903	PRJNA666633	666633	SRS7453799	SAMN16306546	100226	Streptomyces coelicolor A3(2)
SRR12747617	SRR12747617	2020-11-27 17:13:00	SRX9220022	PAIRED	ILLUMINA	HiSeq X Ten	SRP285904	PRJNA666632	666632	SRS7453804	SAMN16306545	1902	Streptomyces coelicolor
SRR12747618	SRR12747618	2020-11-27 17:13:00	SRX9220023	PAIRED	ILLUMINA	HiSeq X Ten	SRP285904	PRJNA666632	666632	SRS7453800	SAMN16306544	1902	Streptomyces coelicolor
SRR12747619	SRR12747619	2020-11-27 17:13:00	SRX9220024	PAIRED	ILLUMINA	HiSeq X Ten	SRP285904	PRJNA666632	666632	SRS7453801	SAMN16306543	1902	Streptomyces coelicolor
SRR12747620	SRR12747620	2020-11-27 17:13:00	SRX9220025	PAIRED	ILLUMINA	HiSeq X Ten	SRP285904	PRJNA666632	666632	SRS7453802	SAMN16306542	1902	Streptomyces coelicolor
SRR12747621	SRR12747621	2020-11-27 17:13:00	SRX9220026	PAIRED	ILLUMINA	HiSeq X Ten	SRP285904	PRJNA666632	666632	SRS7453803	SAMN16306541	1902	Streptomyces coelicolor
SRR12747622	SRR12747622	2020-11-27 17:13:00	SRX9220027	PAIRED	ILLUMINA	HiSeq X Ten	SRP285904	PRJNA666632	666632	SRS7453805	SAMN16306540	1902	Streptomyces coelicolor
SRR12747623	SRR12747623	2020-11-27 17:13:00	SRX9220028	PAIRED	ILLUMINA	HiSeq X Ten	SRP285904	PRJNA666632	666632	SRS7453806	SAMN16306554	1902	Streptomyces coelicolor
SRR12747624	SRR12747624	2020-11-27 17:13:00	SRX9220029	PAIRED	ILLUMINA	HiSeq X Ten	SRP285904	PRJNA666632	666632	SRS7453807	SAMN16306553	1902	Streptomyces coelicolor
SRR12747625	SRR12747625	2020-11-27 17:13:00	SRX9220030	PAIRED	ILLUMINA	HiSeq X Ten	SRP285904	PRJNA666632	666632	SRS7453808	SAMN16306552	1902	Streptomyces coelicolor
SRR13349472	SRR13349472	2021-07-01 16:27:00	SRX9775460	PAIRED	ILLUMINA	Illumina HiSeq 4000	SRP300228	PRJNA689576	689576	SRS7962906	SAMN17211575	1902	Streptomyces coelicolor
SRR13349473	SRR13349473	2021-07-01 16:27:00	SRX9775461	PAIRED	ILLUMINA	Illumina HiSeq 4000	SRP300228	PRJNA689576	689576	SRS7962907	SAMN17211574	1902	Streptomyces coelicolor
SRR13349474	SRR13349474	2021-07-01 16:27:00	SRX9775462	PAIRED	ILLUMINA	Illumina HiSeq 4000	SRP300228	PRJNA689576	689576	SRS7962908	SAMN17211573	1902	Streptomyces coelicolor
SRR13349475	SRR13349475	2021-07-01 16:27:00	SRX9775463	PAIRED	ILLUMINA	Illumina HiSeq 4000	SRP300228	PRJNA689576	689576	SRS7962909	SAMN17211572	1902	Streptomyces coelicolor
SRR13349476	SRR13349476	2021-07-01 16:27:00	SRX9775464	PAIRED	ILLUMINA	Illumina HiSeq 4000	SRP300228	PRJNA689576	689576	SRS7962910	SAMN17211571	1902	Streptomyces coelicolor
SRR13349477	SRR13349477	2021-07-01 16:27:00	SRX9775465	PAIRED	ILLUMINA	Illumina HiSeq 4000	SRP300228	PRJNA689576	689576	SRS7962911	SAMN17211570	1902	Streptomyces coelicolor
SRR13783546	SRR13783546	2021-02-26 16:28:00	SRX10168809	PAIRED	ILLUMINA	Illumina HiSeq 2500	SRP308195	PRJNA704859	704859	SRS8318943	SAMN18056954	100226	Streptomyces coelicolor A3(2)
SRR13783547	SRR13783547	2021-02-26 16:28:00	SRX10168810	PAIRED	ILLUMINA	Illumina HiSeq 2500	SRP308195	PRJNA704859	704859	SRS8318944	SAMN18056952	100226	Streptomyces coelicolor A3(2)
SRR13783548	SRR13783548	2021-02-26 16:28:00	SRX10168811	PAIRED	ILLUMINA	Illumina HiSeq 2500	SRP308195	PRJNA704859	704859	SRS8318945	SAMN18056951	100226	Streptomyces coelicolor A3(2)
SRR13783549	SRR13783549	2021-02-26 16:28:00	SRX10168812	PAIRED	ILLUMINA	Illumina HiSeq 2500	SRP308195	PRJNA704859	704859	SRS8318946	SAMN18056953	100226	Streptomyces coelicolor A3(2)
SRR13815894	SRR13815894	2021-09-10 16:07:00	SRX10196730	PAIRED	ILLUMINA	Illumina HiSeq 4000	SRP308706	PRJNA705680	705680	SRS8343216	SAMN18095922	1902	Streptomyces coelicolor
SRR13815895	SRR13815895	2021-09-10 16:07:00	SRX10196731	PAIRED	ILLUMINA	Illumina HiSeq 4000	SRP308706	PRJNA705680	705680	SRS8343215	SAMN18095921	1902	Streptomyces coelicolor
SRR13815896	SRR13815896	2021-09-10 16:07:00	SRX10196732	PAIRED	ILLUMINA	Illumina HiSeq 4000	SRP308706	PRJNA705680	705680	SRS8343217	SAMN18095920	1902	Streptomyces coelicolor
SRR13815897	SRR13815897	2021-09-10 16:07:00	SRX10196733	PAIRED	ILLUMINA	Illumina HiSeq 4000	SRP308706	PRJNA705680	705680	SRS8343218	SAMN18095714	1902	Streptomyces coelicolor
SRR13815898	SRR13815898	2021-09-10 16:07:00	SRX10196734	PAIRED	ILLUMINA	Illumina HiSeq 4000	SRP308706	PRJNA705680	705680	SRS8343219	SAMN18095713	1902	Streptomyces coelicolor
SRR13815899	SRR13815899	2021-09-10 16:07:00	SRX10196735	PAIRED	ILLUMINA	Illumina HiSeq 4000	SRP308706	PRJNA705680	705680	SRS8343220	SAMN18095712	1902	Streptomyces coelicolor
SRR13815900	SRR13815900	2021-09-10 16:07:00	SRX10196736	PAIRED	ILLUMINA	Illumina HiSeq 4000	SRP308706	PRJNA705680	705680	SRS8343222	SAMN18095719	1902	Streptomyces coelicolor
SRR13815901	SRR13815901	2021-09-10 16:07:00	SRX10196737	PAIRED	ILLUMINA	Illumina HiSeq 4000	SRP308706	PRJNA705680	705680	SRS8343221	SAMN18095718	1902	Streptomyces coelicolor
SRR13815902	SRR13815902	2021-09-10 16:07:00	SRX10196738	PAIRED	ILLUMINA	Illumina HiSeq 4000	SRP308706	PRJNA705680	705680	SRS8343223	SAMN18095717	1902	Streptomyces coelicolor
SRR13815903	SRR13815903	2021-09-10 16:07:00	SRX10196739	PAIRED	ILLUMINA	Illumina HiSeq 4000	SRP308706	PRJNA705680	705680	SRS8343224	SAMN18095716	1902	Streptomyces coelicolor
SRR13815904	SRR13815904	2021-09-10 16:07:00	SRX10196740	PAIRED	ILLUMINA	Illumina HiSeq 4000	SRP308706	PRJNA705680	705680	SRS8343225	SAMN18095715	1902	Streptomyces coelicolor
SRR13815905	SRR13815905	2021-09-10 16:07:00	SRX10196741	PAIRED	ILLUMINA	Illumina HiSeq 4000	SRP308706	PRJNA705680	705680	SRS8343227	SAMN18095752	1902	Streptomyces coelicolor
SRR13815906	SRR13815906	2021-09-10 16:07:00	SRX10196742	PAIRED	ILLUMINA	Illumina HiSeq 4000	SRP308706	PRJNA705680	705680	SRS8343226	SAMN18095751	1902	Streptomyces coelicolor
SRR13815907	SRR13815907	2021-09-10 16:07:00	SRX10196743	PAIRED	ILLUMINA	Illumina HiSeq 4000	SRP308706	PRJNA705680	705680	SRS8343228	SAMN18095750	1902	Streptomyces coelicolor
SRR13815908	SRR13815908	2021-09-10 16:07:00	SRX10196744	PAIRED	ILLUMINA	Illumina HiSeq 4000	SRP308706	PRJNA705680	705680	SRS8343229	SAMN18095749	1902	Streptomyces coelicolor
SRR13815909	SRR13815909	2021-09-10 16:07:00	SRX10196745	PAIRED	ILLUMINA	Illumina HiSeq 4000	SRP308706	PRJNA705680	705680	SRS8343230	SAMN18095748	1902	Streptomyces coelicolor
SRR13815910	SRR13815910	2021-09-10 16:07:00	SRX10196746	PAIRED	ILLUMINA	Illumina HiSeq 4000	SRP308706	PRJNA705680	705680	SRS8343231	SAMN18095747	1902	Streptomyces coelicolor
SRR13815911	SRR13815911	2021-09-10 16:07:00	SRX10196747	PAIRED	ILLUMINA	Illumina HiSeq 4000	SRP308706	PRJNA705680	705680	SRS8343232	SAMN18095746	1902	Streptomyces coelicolor
SRR13815912	SRR13815912	2021-09-10 16:08:00	SRX10196748	PAIRED	ILLUMINA	Illumina NovaSeq 6000	SRP308707	PRJNA705681	705681	SRS8343235	SAMN18095783	1902	Streptomyces coelicolor
SRR13815913	SRR13815913	2021-09-10 16:08:00	SRX10196749	PAIRED	ILLUMINA	Illumina NovaSeq 6000	SRP308707	PRJNA705681	705681	SRS8343233	SAMN18095782	1902	Streptomyces coelicolor
SRR13815914	SRR13815914	2021-09-10 16:08:00	SRX10196750	PAIRED	ILLUMINA	Illumina NovaSeq 6000	SRP308707	PRJNA705681	705681	SRS8343234	SAMN18095781	1902	Streptomyces coelicolor
SRR13815915	SRR13815915	2021-09-10 16:08:00	SRX10196751	PAIRED	ILLUMINA	Illumina NovaSeq 6000	SRP308707	PRJNA705681	705681	SRS8343238	SAMN18095780	1902	Streptomyces coelicolor
SRR13815916	SRR13815916	2021-09-10 16:08:00	SRX10196752	PAIRED	ILLUMINA	Illumina NovaSeq 6000	SRP308707	PRJNA705681	705681	SRS8343239	SAMN18095779	1902	Streptomyces coelicolor
SRR13815917	SRR13815917	2021-09-10 16:08:00	SRX10196753	PAIRED	ILLUMINA	Illumina NovaSeq 6000	SRP308707	PRJNA705681	705681	SRS8343237	SAMN18095778	1902	Streptomyces coelicolor
SRR13815918	SRR13815918	2021-09-10 16:08:00	SRX10196754	PAIRED	ILLUMINA	Illumina NovaSeq 6000	SRP308707	PRJNA705681	705681	SRS8343236	SAMN18095777	1902	Streptomyces coelicolor
SRR13815919	SRR13815919	2021-09-10 16:08:00	SRX10196755	PAIRED	ILLUMINA	Illumina NovaSeq 6000	SRP308707	PRJNA705681	705681	SRS8343241	SAMN18095776	1902	Streptomyces coelicolor
SRR13815920	SRR13815920	2021-09-10 16:08:00	SRX10196756	PAIRED	ILLUMINA	Illumina NovaSeq 6000	SRP308707	PRJNA705681	705681	SRS8343242	SAMN18095775	1902	Streptomyces coelicolor
SRR13815921	SRR13815921	2021-09-10 16:08:00	SRX10196757	PAIRED	ILLUMINA	Illumina NovaSeq 6000	SRP308707	PRJNA705681	705681	SRS8343243	SAMN18095774	1902	Streptomyces coelicolor
SRR13815922	SRR13815922	2021-09-10 16:08:00	SRX10196758	PAIRED	ILLUMINA	Illumina NovaSeq 6000	SRP308707	PRJNA705681	705681	SRS8343240	SAMN18095773	1902	Streptomyces coelicolor
SRR13815923	SRR13815923	2021-09-10 16:08:00	SRX10196759	PAIRED	ILLUMINA	Illumina NovaSeq 6000	SRP308707	PRJNA705681	705681	SRS8343244	SAMN18095772	1902	Streptomyces coelicolor
SRR13815924	SRR13815924	2021-09-10 16:08:00	SRX10196760	PAIRED	ILLUMINA	Illumina NovaSeq 6000	SRP308707	PRJNA705681	705681	SRS8343245	SAMN18095771	1902	Streptomyces coelicolor
SRR13815925	SRR13815925	2021-09-10 16:08:00	SRX10196761	PAIRED	ILLUMINA	Illumina NovaSeq 6000	SRP308707	PRJNA705681	705681	SRS8343246	SAMN18095770	1902	Streptomyces coelicolor
SRR13815926	SRR13815926	2021-09-10 16:08:00	SRX10196762	PAIRED	ILLUMINA	Illumina NovaSeq 6000	SRP308707	PRJNA705681	705681	SRS8343247	SAMN18095769	1902	Streptomyces coelicolor
SRR13815927	SRR13815927	2021-09-10 16:08:00	SRX10196763	PAIRED	ILLUMINA	Illumina NovaSeq 6000	SRP308707	PRJNA705681	705681	SRS8343249	SAMN18095768	1902	Streptomyces coelicolor
SRR13815928	SRR13815928	2021-09-10 16:08:00	SRX10196764	PAIRED	ILLUMINA	Illumina NovaSeq 6000	SRP308707	PRJNA705681	705681	SRS8343251	SAMN18095796	1902	Streptomyces coelicolor
SRR13815929	SRR13815929	2021-09-10 16:08:00	SRX10196765	PAIRED	ILLUMINA	Illumina NovaSeq 6000	SRP308707	PRJNA705681	705681	SRS8343248	SAMN18095821	1902	Streptomyces coelicolor
SRR13815930	SRR13815930	2021-09-10 16:08:00	SRX10196766	PAIRED	ILLUMINA	Illumina NovaSeq 6000	SRP308707	PRJNA705681	705681	SRS8343250	SAMN18095820	1902	Streptomyces coelicolor
SRR13815931	SRR13815931	2021-09-10 16:08:00	SRX10196767	PAIRED	ILLUMINA	Illumina NovaSeq 6000	SRP308707	PRJNA705681	705681	SRS8343252	SAMN18095795	1902	Streptomyces coelicolor
SRR13815932	SRR13815932	2021-09-10 16:08:00	SRX10196768	PAIRED	ILLUMINA	Illumina NovaSeq 6000	SRP308707	PRJNA705681	705681	SRS8343253	SAMN18095794	1902	Streptomyces coelicolor
SRR13815933	SRR13815933	2021-09-10 16:08:00	SRX10196769	PAIRED	ILLUMINA	Illumina NovaSeq 6000	SRP308707	PRJNA705681	705681	SRS8343254	SAMN18095793	1902	Streptomyces coelicolor
SRR13815934	SRR13815934	2021-09-10 16:08:00	SRX10196770	PAIRED	ILLUMINA	Illumina NovaSeq 6000	SRP308707	PRJNA705681	705681	SRS8343255	SAMN18095792	1902	Streptomyces coelicolor
SRR13815935	SRR13815935	2021-09-10 16:08:00	SRX10196771	PAIRED	ILLUMINA	Illumina NovaSeq 6000	SRP308707	PRJNA705681	705681	SRS8343256	SAMN18095791	1902	Streptomyces coelicolor
SRR13913819	SRR13913819	2022-03-11 14:49:00	SRX10293353	PAIRED	ILLUMINA	Illumina NovaSeq 6000	SRP309983	PRJNA708308	708308	SRS8415288	SAMN18229671	1902	Streptomyces coelicolor
SRR13913820	SRR13913820	2022-03-11 14:49:00	SRX10293354	PAIRED	ILLUMINA	Illumina NovaSeq 6000	SRP309983	PRJNA708308	708308	SRS8415291	SAMN18229670	1902	Streptomyces coelicolor
SRR13913821	SRR13913821	2022-03-11 14:49:00	SRX10293355	PAIRED	ILLUMINA	Illumina NovaSeq 6000	SRP309983	PRJNA708308	708308	SRS8415293	SAMN18229669	1902	Streptomyces coelicolor
SRR13913822	SRR13913822	2022-03-11 14:49:00	SRX10293356	PAIRED	ILLUMINA	Illumina NovaSeq 6000	SRP309983	PRJNA708308	708308	SRS8415289	SAMN18229668	1902	Streptomyces coelicolor
SRR13913823	SRR13913823	2022-03-11 14:49:00	SRX10293357	PAIRED	ILLUMINA	Illumina NovaSeq 6000	SRP309983	PRJNA708308	708308	SRS8415290	SAMN18229667	1902	Streptomyces coelicolor
SRR13913824	SRR13913824	2022-03-11 14:49:00	SRX10293358	PAIRED	ILLUMINA	Illumina NovaSeq 6000	SRP309983	PRJNA708308	708308	SRS8415292	SAMN18229666	1902	Streptomyces coelicolor
SRR13913825	SRR13913825	2022-03-11 14:49:00	SRX10293359	PAIRED	ILLUMINA	Illumina NovaSeq 6000	SRP309983	PRJNA708308	708308	SRS8415294	SAMN18229665	1902	Streptomyces coelicolor
SRR13913826	SRR13913826	2022-03-11 14:49:00	SRX10293360	PAIRED	ILLUMINA	Illumina NovaSeq 6000	SRP309983	PRJNA708308	708308	SRS8415295	SAMN18229664	1902	Streptomyces coelicolor
SRR16482041	SRR16482041	2022-04-02 07:36:00	SRX12685161	PAIRED	ILLUMINA	Illumina NovaSeq 6000	SRP342124	PRJNA772719	772719	SRS10636042	SAMN22406771	100226	Streptomyces coelicolor A3(2)
SRR16482042	SRR16482042	2022-04-02 07:36:00	SRX12685160	PAIRED	ILLUMINA	Illumina NovaSeq 6000	SRP342124	PRJNA772719	772719	SRS10636041	SAMN22406772	100226	Streptomyces coelicolor A3(2)
SRR16482043	SRR16482043	2022-04-02 07:36:00	SRX12685159	PAIRED	ILLUMINA	Illumina NovaSeq 6000	SRP342124	PRJNA772719	772719	SRS10636040	SAMN22406773	100226	Streptomyces coelicolor A3(2)
SRR16482044	SRR16482044	2022-04-02 07:36:00	SRX12685158	PAIRED	ILLUMINA	Illumina NovaSeq 6000	SRP342124	PRJNA772719	772719	SRS10636039	SAMN22406774	100226	Streptomyces coelicolor A3(2)
SRR16482045	SRR16482045	2022-04-02 07:36:00	SRX12685157	PAIRED	ILLUMINA	Illumina NovaSeq 6000	SRP342124	PRJNA772719	772719	SRS10636038	SAMN22406775	100226	Streptomyces coelicolor A3(2)
SRR16482046	SRR16482046	2022-04-02 07:36:00	SRX12685156	PAIRED	ILLUMINA	Illumina NovaSeq 6000	SRP342124	PRJNA772719	772719	SRS10636037	SAMN22406776	100226	Streptomyces coelicolor A3(2)
SRR16482047	SRR16482047	2022-04-02 07:36:00	SRX12685155	PAIRED	ILLUMINA	Illumina NovaSeq 6000	SRP342124	PRJNA772719	772719	SRS10636036	SAMN22406777	100226	Streptomyces coelicolor A3(2)
SRR16482048	SRR16482048	2022-04-02 07:36:00	SRX12685154	PAIRED	ILLUMINA	Illumina NovaSeq 6000	SRP342124	PRJNA772719	772719	SRS10636035	SAMN22406778	100226	Streptomyces coelicolor A3(2)
SRR16482049	SRR16482049	2022-04-02 07:36:00	SRX12685153	PAIRED	ILLUMINA	Illumina NovaSeq 6000	SRP342124	PRJNA772719	772719	SRS10636034	SAMN22406779	100226	Streptomyces coelicolor A3(2)
SRR16482050	SRR16482050	2022-04-02 07:36:00	SRX12685152	PAIRED	ILLUMINA	Illumina NovaSeq 6000	SRP342124	PRJNA772719	772719	SRS10636033	SAMN22406780	100226	Streptomyces coelicolor A3(2)
SRR16482051	SRR16482051	2022-04-02 07:36:00	SRX12685151	PAIRED	ILLUMINA	Illumina NovaSeq 6000	SRP342124	PRJNA772719	772719	SRS10636032	SAMN22406781	100226	Streptomyces coelicolor A3(2)
SRR16482052	SRR16482052	2022-04-02 07:36:00	SRX12685150	PAIRED	ILLUMINA	Illumina NovaSeq 6000	SRP342124	PRJNA772719	772719	SRS10636031	SAMN22406782	100226	Streptomyces coelicolor A3(2)
SRR2043958	SRR2043958	2016-05-29 08:29:00	SRX1042053	SINGLE	ILLUMINA	Illumina MiSeq	SRP058830	PRJNA285265	285265	SRS948438	SAMN03742487	100226	Streptomyces coelicolor A3(2)
SRR2043959	SRR2043959	2016-05-29 08:29:00	SRX1042054	SINGLE	ILLUMINA	Illumina MiSeq	SRP058830	PRJNA285265	285265	SRS948437	SAMN03742488	100226	Streptomyces coelicolor A3(2)
SRR2043960	SRR2043960	2016-05-29 08:29:00	SRX1042057	SINGLE	ILLUMINA	Illumina MiSeq	SRP058830	PRJNA285265	285265	SRS948434	SAMN03742489	100226	Streptomyces coelicolor A3(2)
SRR2043961	SRR2043961	2016-05-29 08:29:00	SRX1042058	SINGLE	ILLUMINA	Illumina MiSeq	SRP058830	PRJNA285265	285265	SRS948433	SAMN03742490	100226	Streptomyces coelicolor A3(2)
SRR2043962	SRR2043962	2016-05-29 08:29:00	SRX1042059	SINGLE	ILLUMINA	Illumina MiSeq	SRP058830	PRJNA285265	285265	SRS948432	SAMN03742491	100226	Streptomyces coelicolor A3(2)
SRR2043963	SRR2043963	2016-05-29 08:29:00	SRX1042060	SINGLE	ILLUMINA	Illumina MiSeq	SRP058830	PRJNA285265	285265	SRS948431	SAMN03742492	100226	Streptomyces coelicolor A3(2)
SRR2043964	SRR2043964	2016-05-29 08:29:00	SRX1042061	SINGLE	ILLUMINA	Illumina MiSeq	SRP058830	PRJNA285265	285265	SRS948430	SAMN03742493	100226	Streptomyces coelicolor A3(2)
SRR2043965	SRR2043965	2016-05-29 08:29:00	SRX1042062	SINGLE	ILLUMINA	Illumina MiSeq	SRP058830	PRJNA285265	285265	SRS948429	SAMN03742494	100226	Streptomyces coelicolor A3(2)
SRR6368719	SRR6368719	2018-01-11 15:58:00	SRX3464062	SINGLE	ILLUMINA	Illumina HiSeq 2000	SRP126563	PRJNA422104	422104	SRS2752055	SAMN08164559	100226	Streptomyces coelicolor A3(2)
SRR6368720	SRR6368720	2018-01-11 15:58:00	SRX3464063	SINGLE	ILLUMINA	Illumina HiSeq 2000	SRP126563	PRJNA422104	422104	SRS2752091	SAMN08164558	100226	Streptomyces coelicolor A3(2)
SRR6368721	SRR6368721	2018-01-11 15:58:00	SRX3464064	SINGLE	ILLUMINA	Illumina HiSeq 2000	SRP126563	PRJNA422104	422104	SRS2752072	SAMN08164557	100226	Streptomyces coelicolor A3(2)
SRR6368723	SRR6368723	2018-01-11 15:58:00	SRX3464066	SINGLE	ILLUMINA	Illumina HiSeq 2000	SRP126563	PRJNA422104	422104	SRS2752086	SAMN08164555	100226	Streptomyces coelicolor A3(2)
SRR6368724	SRR6368724	2018-01-11 15:58:00	SRX3464067	SINGLE	ILLUMINA	Illumina HiSeq 2000	SRP126563	PRJNA422104	422104	SRS2752060	SAMN08164554	100226	Streptomyces coelicolor A3(2)
SRR6782725	SRR6782725	2019-01-01 12:54:00	SRX3742461	PAIRED	ILLUMINA	Illumina HiSeq 2500	SRP133490	PRJNA435982	435982	SRS2998967	SAMN08607427	1902	Streptomyces coelicolor
SRR6782726	SRR6782726	2019-01-01 12:54:00	SRX3742462	PAIRED	ILLUMINA	Illumina HiSeq 2500	SRP133490	PRJNA435982	435982	SRS2998968	SAMN08607425	1902	Streptomyces coelicolor
SRR6782727	SRR6782727	2019-01-01 12:54:00	SRX3742463	PAIRED	ILLUMINA	Illumina HiSeq 2500	SRP133490	PRJNA435982	435982	SRS2998969	SAMN08607423	1902	Streptomyces coelicolor
SRR6782728	SRR6782728	2019-01-01 12:54:00	SRX3742464	PAIRED	ILLUMINA	Illumina HiSeq 2500	SRP133490	PRJNA435982	435982	SRS2998970	SAMN08607465	1902	Streptomyces coelicolor
SRR6782729	SRR6782729	2019-01-01 12:54:00	SRX3742465	PAIRED	ILLUMINA	Illumina HiSeq 2500	SRP133490	PRJNA435982	435982	SRS2998971	SAMN08607464	1902	Streptomyces coelicolor
SRR6782730	SRR6782730	2019-01-01 12:54:00	SRX3742466	PAIRED	ILLUMINA	Illumina HiSeq 2500	SRP133490	PRJNA435982	435982	SRS2998972	SAMN08607463	1902	Streptomyces coelicolor
SRR8146242	SRR8146242	2019-07-09 12:58:00	SRX4966843	PAIRED	ILLUMINA	NextSeq 500	SRP167655	PRJNA499125	499125	SRS4006366	SAMN10356257	100226	Streptomyces coelicolor A3(2)
SRR8146243	SRR8146243	2019-07-09 12:58:00	SRX4966842	PAIRED	ILLUMINA	NextSeq 500	SRP167655	PRJNA499125	499125	SRS4006365	SAMN10356258	100226	Streptomyces coelicolor A3(2)
SRR8146244	SRR8146244	2019-07-09 12:58:00	SRX4966841	PAIRED	ILLUMINA	NextSeq 500	SRP167655	PRJNA499125	499125	SRS4006364	SAMN10356255	100226	Streptomyces coelicolor A3(2)
SRR8146245	SRR8146245	2019-07-09 12:58:00	SRX4966840	PAIRED	ILLUMINA	NextSeq 500	SRP167655	PRJNA499125	499125	SRS4006363	SAMN10356256	100226	Streptomyces coelicolor A3(2)
SRR8146248	SRR8146248	2019-07-09 12:58:00	SRX4966837	PAIRED	ILLUMINA	NextSeq 500	SRP167655	PRJNA499125	499125	SRS4006360	SAMN10356259	100226	Streptomyces coelicolor A3(2)
SRR8146249	SRR8146249	2019-07-09 12:58:00	SRX4966836	PAIRED	ILLUMINA	NextSeq 500	SRP167655	PRJNA499125	499125	SRS4006359	SAMN10356260	100226	Streptomyces coelicolor A3(2)
SRR9261584	SRR9261584	2019-10-09 16:44:00	SRX6032024	SINGLE	ILLUMINA	NextSeq 500	SRP200992	PRJNA548173	548173	SRS4935593	SAMN12007227	100226	Streptomyces coelicolor A3(2)
SRR9261585	SRR9261585	2019-10-09 16:44:00	SRX6032025	SINGLE	ILLUMINA	NextSeq 500	SRP200992	PRJNA548173	548173	SRS4935595	SAMN12007226	100226	Streptomyces coelicolor A3(2)
SRR9261586	SRR9261586	2019-10-09 16:44:00	SRX6032026	SINGLE	ILLUMINA	NextSeq 500	SRP200992	PRJNA548173	548173	SRS4935594	SAMN12007225	100226	Streptomyces coelicolor A3(2)
SRR9261587	SRR9261587	2019-10-09 16:44:00	SRX6032027	SINGLE	ILLUMINA	NextSeq 500	SRP200992	PRJNA548173	548173	SRS4935597	SAMN12007223	100226	Streptomyces coelicolor A3(2)
SRR9261588	SRR9261588	2019-10-09 16:44:00	SRX6032028	SINGLE	ILLUMINA	NextSeq 500	SRP200992	PRJNA548173	548173	SRS4935596	SAMN12007222	100226	Streptomyces coelicolor A3(2)
SRR9261589	SRR9261589	2019-10-09 16:44:00	SRX6032029	SINGLE	ILLUMINA	NextSeq 500	SRP200992	PRJNA548173	548173	SRS4935598	SAMN12007221	100226	Streptomyces coelicolor A3(2)
SRR9261590	SRR9261590	2019-10-09 16:44:00	SRX6032030	SINGLE	ILLUMINA	NextSeq 500	SRP200992	PRJNA548173	548173	SRS4935599	SAMN12007219	100226	Streptomyces coelicolor A3(2)
SRR9261591	SRR9261591	2019-10-09 16:44:00	SRX6032031	SINGLE	ILLUMINA	NextSeq 500	SRP200992	PRJNA548173	548173	SRS4935600	SAMN12007218	100226	Streptomyces coelicolor A3(2)
SRR9261592	SRR9261592	2019-10-09 16:44:00	SRX6032032	SINGLE	ILLUMINA	NextSeq 500	SRP200992	PRJNA548173	548173	SRS4935601	SAMN12007217	100226	Streptomyces coelicolor A3(2)
SRR9261594	SRR9261594	2019-10-09 16:44:00	SRX6032034	SINGLE	ILLUMINA	NextSeq 500	SRP200992	PRJNA548173	548173	SRS4935603	SAMN12007214	100226	Streptomyces coelicolor A3(2)
SRR9261595	SRR9261595	2019-10-09 16:44:00	SRX6032035	SINGLE	ILLUMINA	NextSeq 500	SRP200992	PRJNA548173	548173	SRS4935604	SAMN12007212	100226	Streptomyces coelicolor A3(2)
SRR9261596	SRR9261596	2019-10-09 16:44:00	SRX6032036	SINGLE	ILLUMINA	NextSeq 500	SRP200992	PRJNA548173	548173	SRS4935605	SAMN12007211	100226	Streptomyces coelicolor A3(2)
SRR9261597	SRR9261597	2019-10-09 16:44:00	SRX6032037	SINGLE	ILLUMINA	NextSeq 500	SRP200992	PRJNA548173	548173	SRS4935606	SAMN12007209	100226	Streptomyces coelicolor A3(2)
SRR9261598	SRR9261598	2019-10-09 16:44:00	SRX6032038	SINGLE	ILLUMINA	NextSeq 500	SRP200992	PRJNA548173	548173	SRS4935607	SAMN12007207	100226	Streptomyces coelicolor A3(2)
SRR9261599	SRR9261599	2019-10-09 16:44:00	SRX6032039	SINGLE	ILLUMINA	NextSeq 500	SRP200992	PRJNA548173	548173	SRS4935608	SAMN12007206	100226	Streptomyces coelicolor A3(2)
SRR9261600	SRR9261600	2019-10-09 16:44:00	SRX6032040	SINGLE	ILLUMINA	NextSeq 500	SRP200992	PRJNA548173	548173	SRS4935609	SAMN12007184	100226	Streptomyces coelicolor A3(2)
SRR9261601	SRR9261601	2019-10-09 16:44:00	SRX6032041	SINGLE	ILLUMINA	NextSeq 500	SRP200992	PRJNA548173	548173	SRS4935610	SAMN12007183	100226	Streptomyces coelicolor A3(2)
SRR9261602	SRR9261602	2019-10-09 16:44:00	SRX6032042	SINGLE	ILLUMINA	NextSeq 500	SRP200992	PRJNA548173	548173	SRS4935611	SAMN12007182	100226	Streptomyces coelicolor A3(2)
SRR9261603	SRR9261603	2019-10-09 16:44:00	SRX6032043	SINGLE	ILLUMINA	NextSeq 500	SRP200992	PRJNA548173	548173	SRS4935612	SAMN12007181	100226	Streptomyces coelicolor A3(2)
SRR9261604	SRR9261604	2019-10-09 16:44:00	SRX6032044	SINGLE	ILLUMINA	NextSeq 500	SRP200992	PRJNA548173	548173	SRS4935613	SAMN12007180	100226	Streptomyces coelicolor A3(2)
SRR9261605	SRR9261605	2019-10-09 16:44:00	SRX6032045	SINGLE	ILLUMINA	NextSeq 500	SRP200992	PRJNA548173	548173	SRS4935614	SAMN12007179	100226	Streptomyces coelicolor A3(2)
SRR9261606	SRR9261606	2019-10-09 16:44:00	SRX6032046	SINGLE	ILLUMINA	NextSeq 500	SRP200992	PRJNA548173	548173	SRS4935615	SAMN12007178	100226	Streptomyces coelicolor A3(2)
SRR9261607	SRR9261607	2019-10-09 16:44:00	SRX6032047	SINGLE	ILLUMINA	NextSeq 500	SRP200992	PRJNA548173	548173	SRS4935616	SAMN12007177	100226	Streptomyces coelicolor A3(2)
SRR9261608	SRR9261608	2019-10-09 16:44:00	SRX6032048	SINGLE	ILLUMINA	NextSeq 500	SRP200992	PRJNA548173	548173	SRS4935618	SAMN12007176	100226	Streptomyces coelicolor A3(2)
SRR9261609	SRR9261609	2019-10-09 16:44:00	SRX6032049	SINGLE	ILLUMINA	NextSeq 500	SRP200992	PRJNA548173	548173	SRS4935617	SAMN12007175	100226	Streptomyces coelicolor A3(2)
SRR9261610	SRR9261610	2019-10-09 16:44:00	SRX6032050	SINGLE	ILLUMINA	NextSeq 500	SRP200992	PRJNA548173	548173	SRS4935619	SAMN12007174	100226	Streptomyces coelicolor A3(2)
SRR9262890	SRR9262890	2019-10-09 16:44:00	SRX6033326	SINGLE	ILLUMINA	NextSeq 500	SRP201003	PRJNA548172	548172	SRS4936893	SAMN12007035	100226	Streptomyces coelicolor A3(2)
SRR9262891	SRR9262891	2019-10-09 16:44:00	SRX6033327	SINGLE	ILLUMINA	NextSeq 500	SRP201003	PRJNA548172	548172	SRS4936896	SAMN12007034	100226	Streptomyces coelicolor A3(2)
SRR9262892	SRR9262892	2019-10-09 16:44:00	SRX6033328	SINGLE	ILLUMINA	NextSeq 500	SRP201003	PRJNA548172	548172	SRS4936895	SAMN12007032	100226	Streptomyces coelicolor A3(2)
SRR9262893	SRR9262893	2019-10-09 16:44:00	SRX6033329	SINGLE	ILLUMINA	NextSeq 500	SRP201003	PRJNA548172	548172	SRS4936898	SAMN12007031	100226	Streptomyces coelicolor A3(2)
SRR9262894	SRR9262894	2019-10-09 16:44:00	SRX6033330	SINGLE	ILLUMINA	NextSeq 500	SRP201003	PRJNA548172	548172	SRS4936894	SAMN12007030	100226	Streptomyces coelicolor A3(2)
SRR9262895	SRR9262895	2019-10-09 16:44:00	SRX6033331	SINGLE	ILLUMINA	NextSeq 500	SRP201003	PRJNA548172	548172	SRS4936897	SAMN12007028	100226	Streptomyces coelicolor A3(2)
SRR9262896	SRR9262896	2019-10-09 16:44:00	SRX6033332	SINGLE	ILLUMINA	NextSeq 500	SRP201003	PRJNA548172	548172	SRS4936899	SAMN12007027	100226	Streptomyces coelicolor A3(2)
SRR9262897	SRR9262897	2019-10-09 16:44:00	SRX6033333	SINGLE	ILLUMINA	NextSeq 500	SRP201003	PRJNA548172	548172	SRS4936900	SAMN12007025	100226	Streptomyces coelicolor A3(2)
SRR9262898	SRR9262898	2019-10-09 16:44:00	SRX6033334	SINGLE	ILLUMINA	NextSeq 500	SRP201003	PRJNA548172	548172	SRS4936901	SAMN12007024	100226	Streptomyces coelicolor A3(2)
SRR9262899	SRR9262899	2019-10-09 16:44:00	SRX6033335	SINGLE	ILLUMINA	NextSeq 500	SRP201003	PRJNA548172	548172	SRS4936902	SAMN12007022	100226	Streptomyces coelicolor A3(2)
SRR9262900	SRR9262900	2019-10-09 16:44:00	SRX6033336	SINGLE	ILLUMINA	NextSeq 500	SRP201003	PRJNA548172	548172	SRS4936903	SAMN12007021	100226	Streptomyces coelicolor A3(2)
SRR9262901	SRR9262901	2019-10-09 16:44:00	SRX6033337	SINGLE	ILLUMINA	NextSeq 500	SRP201003	PRJNA548172	548172	SRS4936904	SAMN12007019	100226	Streptomyces coelicolor A3(2)
SRR9262902	SRR9262902	2019-10-09 16:44:00	SRX6033338	SINGLE	ILLUMINA	NextSeq 500	SRP201003	PRJNA548172	548172	SRS4936905	SAMN12007018	100226	Streptomyces coelicolor A3(2)
SRR9262904	SRR9262904	2019-10-09 16:44:00	SRX6033340	SINGLE	ILLUMINA	NextSeq 500	SRP201003	PRJNA548172	548172	SRS4936907	SAMN12007050	100226	Streptomyces coelicolor A3(2)
SRR9262905	SRR9262905	2019-10-09 16:44:00	SRX6033341	SINGLE	ILLUMINA	NextSeq 500	SRP201003	PRJNA548172	548172	SRS4936908	SAMN12007049	100226	Streptomyces coelicolor A3(2)
SRR9262906	SRR9262906	2019-10-09 16:44:00	SRX6033342	SINGLE	ILLUMINA	NextSeq 500	SRP201003	PRJNA548172	548172	SRS4936909	SAMN12007048	100226	Streptomyces coelicolor A3(2)
SRR9262907	SRR9262907	2019-10-09 16:44:00	SRX6033343	SINGLE	ILLUMINA	NextSeq 500	SRP201003	PRJNA548172	548172	SRS4936910	SAMN12007047	100226	Streptomyces coelicolor A3(2)
SRR9262908	SRR9262908	2019-10-09 16:44:00	SRX6033344	SINGLE	ILLUMINA	NextSeq 500	SRP201003	PRJNA548172	548172	SRS4936911	SAMN12007046	100226	Streptomyces coelicolor A3(2)
SRR9262909	SRR9262909	2019-10-09 16:44:00	SRX6033345	SINGLE	ILLUMINA	NextSeq 500	SRP201003	PRJNA548172	548172	SRS4936912	SAMN12007044	100226	Streptomyces coelicolor A3(2)
SRR9262910	SRR9262910	2019-10-09 16:44:00	SRX6033346	SINGLE	ILLUMINA	NextSeq 500	SRP201003	PRJNA548172	548172	SRS4936913	SAMN12007043	100226	Streptomyces coelicolor A3(2)
SRR9262911	SRR9262911	2019-10-09 16:44:00	SRX6033347	SINGLE	ILLUMINA	NextSeq 500	SRP201003	PRJNA548172	548172	SRS4936914	SAMN12007042	100226	Streptomyces coelicolor A3(2)
SRR9262912	SRR9262912	2019-10-09 16:44:00	SRX6033348	SINGLE	ILLUMINA	NextSeq 500	SRP201003	PRJNA548172	548172	SRS4936915	SAMN12007040	100226	Streptomyces coelicolor A3(2)
SRR9262913	SRR9262913	2019-10-09 16:44:00	SRX6033349	SINGLE	ILLUMINA	NextSeq 500	SRP201003	PRJNA548172	548172	SRS4936917	SAMN12007039	100226	Streptomyces coelicolor A3(2)
SRR9262914	SRR9262914	2019-10-09 16:44:00	SRX6033350	SINGLE	ILLUMINA	NextSeq 500	SRP201003	PRJNA548172	548172	SRS4936916	SAMN12007038	100226	Streptomyces coelicolor A3(2)
SRR9262916	SRR9262916	2019-10-09 16:44:00	SRX6033352	SINGLE	ILLUMINA	NextSeq 500	SRP201003	PRJNA548172	548172	SRS4936919	SAMN12007053	100226	Streptomyces coelicolor A3(2)
SRR9297159	SRR9297159	2019-06-14 16:08:00	SRX6066539	PAIRED	ILLUMINA	Illumina MiSeq	SRP201364	PRJNA548783	548783	SRS4967602	SAMN12049309	1902	Streptomyces coelicolor
SRR9297161	SRR9297161	2019-06-14 16:08:00	SRX6066541	PAIRED	ILLUMINA	Illumina MiSeq	SRP201364	PRJNA548783	548783	SRS4967604	SAMN12049307	1902	Streptomyces coelicolor
