# Supplementary material for: Machine‐Learning Analysis of Streptomyces coelicolor Transcriptomes Reveals a Transcription Regulatory Network Encompassing Biosynthetic Gene Clusters
Source: Adv Sci (Weinh). 2024 Sep 12;11(41):2403912. doi: 10.1002/advs.202403912 (PMC11538686; doi:10.1002/advs.202403912)
Supplement: Supplementary file 3 — Supplemental Table 3 [file ADVS-11-2403912-s009.xlsx]

## Sheet: Table S3
Table S3 | Gene list
locus_tag	gene_name	accession	old_locus_tag	start	end	strand	gene_product	COG	uniprot	operon
SCO0020	SCO0020	NC_003888.3	SCO0020	19974	21620	+	transposase	Replication, recombination and repair	Q8CK71	Op0
SCO0021	SCO0021	NC_003888.3	SCO0021	21617	22210	+	hypothetical protein	No COG annotation	Q9S1X1	Op0
SCO0022	SCO0022	NC_003888.3	SCO0022	22156	22299	-	IS element ATP-binding protein	Replication, recombination and repair	Q8R5N1	Op1
SCO0025	SCO0025	NC_003888.3	SCO0025	22843	23061	+	IS element ATP-binding protein	Replication, recombination and repair	Q9S1W7	Op2
SCO0026	SCO0026	NC_003888.3	SCO0026	23316	23831	+	hypothetical protein	No COG annotation	Q9S1W6	Op3
SCO0027	SCO0027	NC_003888.3	SCO0027	23977	24345	-	hypothetical protein	No COG annotation	Q9S1W5	Op4
SCO0028	SCO0028	NC_003888.3	SCO0028	24378	24521	-	hypothetical protein	No COG annotation	Q9S1W4	Op4
SCO0029	SCO0029	NC_003888.3	SCO0029	24644	24943	+	hypothetical protein	No COG annotation	Q9S1W3	Op5
SCO0030	SCO0030	NC_003888.3	SCO0030	25251	25871	+	hypothetical protein	Replication, recombination and repair	Q9S1W2	Op6
SCO0031	SCO0031	NC_003888.3	SCO0031	25843	26385	-	hypothetical protein	No COG annotation	Q9S1W1	Op7
SCO0033	SCO0033	NC_003888.3	SCO0033	26527	28773	-	neuraminidase	Carbohydrate transport and metabolism	Q9S1V9	Op8
SCO0034	SCO0034	NC_003888.3	SCO0034	29040	29519	+	hypothetical protein	Replication, recombination and repair	Q9S1V8	Op9
SCO0035	SCO0035	NC_003888.3	SCO0035	29605	30054	-	hypothetical protein	No COG annotation	Q9S1V7	Op10
SCO0036	SCO0036	NC_003888.3	SCO0036	30116	30355	-	hypothetical protein	No COG annotation	Q9S1V6	Op11
SCO0037	SCO0037	NC_003888.3	SCO0037	30379	31131	-	sigma factor	Transcription	Q9S1V5	Op11
SCO0038	SCO0038	NC_003888.3	SCO0038	31146	31274	-	sigma factor	No COG annotation	Q9S1V4	Op11
SCO0039	SCO0039	NC_003888.3	SCO0039	31520	32137	+	hypothetical protein	Transcription	Q9S1V3	Op12
SCO0040	SCO0040	NC_003888.3	SCO0040	32134	33357	+	glycosyl transferase	Energy production and conversion	Q9S1V2	Op12
SCO0041	SCO0041	NC_003888.3	SCO0041	33360	33845	+	hypothetical protein	No COG annotation	Q9S1V1	Op12
SCO0042	SCO0042	NC_003888.3	SCO0042	33842	34777	+	hypothetical protein	Function unknown	Q9S1V0	Op12
SCO0043	SCO0043	NC_003888.3	SCO0043	35179	35907	-	hypothetical protein	Carbohydrate transport and metabolism	Q9S1U9	Op13
SCO0044	SCO0044	NC_003888.3	SCO0044	36006	36674	-	oxidoreductase	Energy production and conversion	Q9S1U8	Op14
SCO0045	SCO0045	NC_003888.3	SCO0045	36689	36817	-	hypothetical protein	No COG annotation	Q9S1U7	Op14
SCO0046	azoR	NC_003888.3	SCO0046	36816	37478	+	hydrolase	Lipid transport and metabolism	Q9S1U6	Op15
SCO0047	SCO0047	NC_003888.3	SCO0047	37614	38768	-	transcriptional regulator	Transcription	Q9S1U5	Op16
SCO0048	SCO0048	NC_003888.3	SCO0048	39107	39490	-	hypothetical protein	No COG annotation	Q9S1U4	Op17
SCO0049	SCO0049	NC_003888.3	SCO0049	39489	39812	+	hypothetical protein	Transcription	Q9S1U3	Op18
SCO0050	SCO0050	NC_003888.3	SCO0050	39877	40212	+	hypothetical protein	No COG annotation	Q9S1U2	Op19
SCO0055	SCO0055	NC_003888.3	SCO0055	42171	43682	-	membrane-associated oxidoreductase	Cell cycle control, cell division, chromosome partitioning	Q9S1T7	Op20
SCO0057	SCO0057	NC_003888.3	SCO0057	43950	44090	+	hypothetical protein	No COG annotation	Q9S1T5	Op21
SCO0058	SCO0058	NC_003888.3	SCO0058	44253	44975	+	hypothetical protein	Signal transduction mechanisms	Q9S1T4	Op22
SCO0059	SCO0059	NC_003888.3	SCO0059	45267	46073	+	zinc-binding oxidoreductase	Energy production and conversion	Q9S1T3	Op23
SCO0060	SCO0060	NC_003888.3	SCO0060	46064	46201	+	hypothetical protein	No COG annotation	Q9S1T2	Op23
SCO0061	SCO0061	NC_003888.3	SCO0061	46430	47734	-	hypothetical protein	Function unknown	Q9S1T1	Op24
SCO0062	SCO0062	NC_003888.3	SCO0062	47789	48892	-	LacI family transcriptional regulator	Transcription	Q9S1T0	Op25
SCO0063	SCO0063	NC_003888.3	SCO0063	48889	49824	-	glucokinase	Carbohydrate transport and metabolism	Q9S1S9	Op25
SCO0064	SCO0064	NC_003888.3	SCO0064	49821	51539	-	hypothetical protein	Carbohydrate transport and metabolism	Q9S1S8	Op25
SCO0065	SCO0065	NC_003888.3	SCO0065	51831	53144	+	extracellular binding protein	Carbohydrate transport and metabolism	Q9S1S7	Op26
SCO0066	SCO0066	NC_003888.3	SCO0066	53141	54100	+	integral membrane permease	Carbohydrate transport and metabolism	Q9S1S6	Op26
SCO0067	SCO0067	NC_003888.3	SCO0067	54097	54918	+	integral membrane permease	Carbohydrate transport and metabolism	Q9S1S5	Op26
SCO0068	SCO0068	NC_003888.3	SCO0068	54968	56173	+	hydrolase	Carbohydrate transport and metabolism	Q9S1S4	Op27
SCO0069	SCO0069	NC_003888.3	SCO0069	56225	59383	+	hypothetical protein	Carbohydrate transport and metabolism	Q9S1S3	Op28
SCO0070	SCO0070	NC_003888.3	SCO0070	59558	60241	+	hypothetical protein	Cell wall/membrane/envelope biogenesis	Q9S1S2	Op29
SCO0071	SCO0071	NC_003888.3	SCO0071	60069	60275	-	hypothetical protein	No COG annotation	Q9S1S1	Op30
SCO0072	SCO0072	NC_003888.3	SCO0072	60740	64093	-	hypothetical protein	Cell wall/membrane/envelope biogenesis	Q8CK70	Op31
SCO0073	SCO0073	NC_003888.3	SCO0073	64605	64925	+	hypothetical protein	No COG annotation	Q9RIA2	Op32
SCO0075	SCO0075	NC_003888.3	SCO0075	65092	65679	+	hypothetical protein	No COG annotation	Q9RIA0	Op33
SCO0079	SCO0079	NC_003888.3	SCO0079	66688	67911	-	integral membrane transport protein	Amino acid transport and metabolism	Q9RI96	Op34
SCO0080	SCO0080	NC_003888.3	SCO0080	68372	68887	+	hypothetical protein	Function unknown	Q9RI95	Op35
SCO0083	SCO0083	NC_003888.3	SCO0083	69799	70647	+	transposase	Replication, recombination and repair	Q9RI92	Op36
SCO0084	SCO0084	NC_003888.3	SCO0084	70777	71235	+	hypothetical protein	No COG annotation	Q9RI91	Op37
SCO0085	SCO0085	NC_003888.3	SCO0085	71648	72139	-	hypothetical protein	Replication, recombination and repair	Q9RI90	Op38
SCO0086	SCO0086	NC_003888.3	SCO0086	72159	73097	-	ribosylglycohydrolase	Post-translational modification, protein turnover, and chaperones	Q9RI89	Op38
SCO0087	SCO0087	NC_003888.3	SCO0087	73784	74833	-	hypothetical protein	Function unknown	Q9RI88	Op39
SCO0088	SCO0088	NC_003888.3	SCO0088	74917	75876	-	beta-lactamase	Defense mechanisms	Q9RI87	Op40
SCO0089	SCO0089	NC_003888.3	SCO0089	75856	76893	+	transcriptional regulator	Transcription	Q9RI86	Op41
SCO0090	SCO0090	NC_003888.3	SCO0090	76895	77314	-	transposase	Function unknown	Q9RI85	Op42
SCO0091	SCO0091	NC_003888.3	SCO0091	77315	78271	+	IS1652 transposase	Replication, recombination and repair	O86758	Op43
SCO0095	SCO0095	NC_003888.3	SCO0095	78983	79702	-	hypothetical protein	Replication, recombination and repair	Q9RI81	Op44
SCO0096	SCO0096	NC_003888.3	SCO0096	79839	80690	-	noncomposite transposon transposase	Replication, recombination and repair	Q9RI80	Op45
SCO0097	SCO0097	NC_003888.3	SCO0097	80845	81165	-	hypothetical protein	No COG annotation	Q9RI79	Op46
SCO0098	IS468B-ORF	NC_003888.3	SCO0098	81602	82441	-	transposase	Replication, recombination and repair	Q7DJE7	Op47
SCO0101	SCO0101	NC_003888.3	SCO0101	83516	83992	-	hypothetical protein	Function unknown	Q9RI76	Op48
SCO0102	SCO0102	NC_003888.3	SCO0102	84893	85339	+	hypothetical protein	No COG annotation	Q9RI75	Op49
SCO0103	SCO0103	NC_003888.3	SCO0103	85336	86643	+	flavohemoprotein	Energy production and conversion	Q9RI74	Op49
SCO0104	SCO0104	NC_003888.3	SCO0104	86640	87311	+	hydrolase	Energy production and conversion	Q9RI73	Op49
SCO0105	xlnC	NC_003888.3	SCO0105	87907	88632	-	endo-1%2C4-beta-xylanase	Carbohydrate transport and metabolism	Q9RI72	Op50
SCO0106	SCO0106	NC_003888.3	SCO0106	89073	89465	+	insertion element transposase	Replication, recombination and repair	Q9RI71	Op51
SCO0107	SCO0107	NC_003888.3	SCO0107	89486	90043	-	aminoglycoside nucleotidyltransferase	Translation, ribosomal structure and biogenesis	Q9RI70	Op52
SCO0108	SCO0108	NC_003888.3	SCO0108	90242	90391	+	hypothetical protein	No COG annotation	Q9RI69	Op53
SCO0109	SCO0109	NC_003888.3	SCO0109	90395	90865	-	hypothetical protein	Replication, recombination and repair	Q9RI68	Op54
SCO0110	SCO0110	NC_003888.3	SCO0110	90951	91790	-	DNA-binding protein	Transcription	Q9RI67	Op55
SCO0111	SCO0111	NC_003888.3	SCO0111	91977	92729	+	oxidoreductase	Lipid transport and metabolism	Q9RI66	Op56
SCO0112	SCO0112	NC_003888.3	SCO0112	92773	92928	-	hypothetical protein	No COG annotation	Q9RI65	Op57
SCO0116	SCO0116	NC_003888.3	SCO0116	94306	94872	-	TetR family transcriptional regulator	Transcription	Q9RI62	Op58
SCO0117	SCO0117	NC_003888.3	SCO0117	94989	95681	+	short chain dehydrogenase	Function unknown	Q9RI61	Op59
SCO0118	SCO0118	NC_003888.3	SCO0118	95989	97518	+	xylosidase/arabinosidase	Carbohydrate transport and metabolism	Q9RI60	Op60
SCO0119	SCO0119	NC_003888.3	SCO0119	97760	98281	-	hypothetical protein	No COG annotation	Q9RI59	Op61
SCO0120	SCO0120	NC_003888.3	SCO0120	98463	99338	-	hypothetical protein	No COG annotation	Q8CK69	Op62
SCO0121	SCO0121	NC_003888.3	SCO0121	99335	99949	-	ABC transporter ATP-binding protein	Defense mechanisms	Q9S205	Op62
SCO0122	SCO0122	NC_003888.3	SCO0122	100190	101566	+	flavin-containing monooxygenase	Inorganic ion transport and metabolism	Q9S204	Op63
SCO0123	SCO0123	NC_003888.3	SCO0123	101656	103002	-	hypothetical protein	Secondary metabolites biosynthesis, transport, and catabolism	Q9S203	Op64
SCO0124	SCO0124	NC_003888.3	SCO0124	103628	104989	+	hypothetical protein	Secondary metabolites biosynthesis, transport, and catabolism	Q9S202	Op65
SCO0125	SCO0125	NC_003888.3	SCO0125	105057	106640	+	oxidoreductase	Lipid transport and metabolism	Q9S201	Op66
SCO0126	SCO0126	NC_003888.3	SCO0126	106637	112885	+	beta keto-acyl synthase	Secondary metabolites biosynthesis, transport, and catabolism	Q9S200	Op66
SCO0127	SCO0127	NC_003888.3	SCO0127	112932	119654	+	beta keto-acyl synthase	Lipid transport and metabolism	Q9S1Z9	Op67
SCO0128	SCO0128	NC_003888.3	SCO0128	119651	119833	+	hypothetical protein	No COG annotation	Q9S1Z8	Op67
SCO0129	SCO0129	NC_003888.3	SCO0129	119841	120215	+	hypothetical protein	No COG annotation	Q9S1Z7	Op67
SCO0130	SCO0130	NC_003888.3	SCO0130	120457	121371	+	beta-lactamase	Function unknown	Q9S1Z6	Op68
SCO0131	SCO0131	NC_003888.3	SCO0131	121617	122456	-	hypothetical protein	Function unknown	Q9S1Z5	Op69
SCO0132	SCO0132	NC_003888.3	SCO0132	122743	125502	+	transcriptional regulator	Transcription	Q9S1Z4	Op70
SCO0133	SCO0133	NC_003888.3	SCO0133	125625	126005	-	hypothetical protein	No COG annotation	Q9S1Z3	Op71
SCO0134	SCO0134	NC_003888.3	SCO0134	126989	127294	-	hypothetical protein	No COG annotation	Q9S1Z2	Op72
SCO0135	SCO0135	NC_003888.3	SCO0135	127571	128290	+	hypothetical protein	Lipid transport and metabolism	Q9S1Z1	Op73
SCO0136	ulaA	NC_003888.3	SCO0136	128634	130184	-	PTS system ascorbate-specific transporter subunit IIC	Carbohydrate transport and metabolism	Q9S1Z0	Op74
SCO0137	SCO0137	NC_003888.3	SCO0137	130201	131001	-	sugar-transport protein	Carbohydrate transport and metabolism	Q8CK68	Op74
SCO0138	SCO0138	NC_003888.3	SCO0138	131523	132296	+	short chain dehydrogenase	Lipid transport and metabolism	Q9RIX5	Op75
SCO0139	SCO0139	NC_003888.3	SCO0139	132327	132647	+	hypothetical protein	Function unknown	Q9RIX4	Op75
SCO0140	SCO0140	NC_003888.3	SCO0140	132693	133520	+	MerR family transcriptional regulator	Transcription	Q9RIX3	Op76
SCO0141	SCO0141	NC_003888.3	SCO0141	133570	134121	-	calcium-binding protein	Cell cycle control, cell division, chromosome partitioning	Q9RIX2	Op77
SCO0142	SCO0142	NC_003888.3	SCO0142	134295	136100	-	hypothetical protein	Energy production and conversion	Q9RIX1	Op78
SCO0143	SCO0143	NC_003888.3	SCO0143	136647	137183	+	hypothetical protein	Transcription	Q9RIX0	Op79
SCO0144	SCO0144	NC_003888.3	SCO0144	137197	137556	+	hypothetical protein	No COG annotation	Q9RIW9	Op79
SCO0145	SCO0145	NC_003888.3	SCO0145	137561	138589	+	hypothetical protein	Function unknown	Q9RIW8	Op79
SCO0147	SCO0147	NC_003888.3	SCO0147	138976	139467	+	transmembrane transport protein	Function unknown	Q9RIW7	Op80
SCO0148	SCO0148	NC_003888.3	SCO0148	139467	139712	+	transcriptional regulator	Transcription	Q9RIW6	Op80
SCO0149	SCO0149	NC_003888.3	SCO0149	139703	140299	-	hypothetical protein	No COG annotation	Q9RIW5	Op81
SCO0150	SCO0150	NC_003888.3	SCO0150	140368	140862	+	hypothetical protein	Energy production and conversion	Q9RIW4	Op82
SCO0151	SCO0151	NC_003888.3	SCO0151	141370	141708	+	hypothetical protein	No COG annotation	Q9RIW3	Op83
SCO0152	SCO0152	NC_003888.3	SCO0152	141705	143315	+	transmembrane transport protein	Function unknown	Q8CK67	Op83
SCO0153	SCO0153	NC_003888.3	SCO0153	143776	144363	-	hypothetical protein	Function unknown	Q9RJ12	Op84
SCO0154	SCO0154	NC_003888.3	SCO0154	144704	145366	-	hypothetical protein	Post-translational modification, protein turnover, and chaperones	Q9RJ11	Op85
SCO0155	SCO0155	NC_003888.3	SCO0155	145499	146122	+	transcriptional regulator	Transcription	Q9RJ10	Op86
SCO0156	SCO0156	NC_003888.3	SCO0156	146034	146351	-	hypothetical protein	No COG annotation	Q9RJ09	Op87
SCO0157	SCO0157	NC_003888.3	SCO0157	146603	146980	+	hypothetical protein	No COG annotation	Q9RJ08	Op88
SCO0158	SCO0158	NC_003888.3	SCO0158	146977	148206	+	oxidoreductase	Energy production and conversion	Q9RJ07	Op88
SCO0159	SCO0159	NC_003888.3	SCO0159	148216	149184	+	ECF sigma factor	Transcription	Q9RJ06	Op88
SCO0160	SCO0160	NC_003888.3	SCO0160	149508	150209	-	DNA-binding protein	Transcription	Q9RJ05	Op89
SCO0161	SCO0161	NC_003888.3	SCO0161	150181	150525	-	hypothetical protein	No COG annotation	Q9RJ04	Op90
SCO0162	SCO0162	NC_003888.3	SCO0162	150579	151571	+	hypothetical protein	Energy production and conversion	Q9RJ03	Op91
SCO0163	SCO0163	NC_003888.3	SCO0163	151749	153275	+	hypothetical protein	Function unknown	Q9RJ02	Op92
SCO0164	SCO0164	NC_003888.3	SCO0164	153398	155728	+	cation-transporting ATPase	Inorganic ion transport and metabolism	Q9RJ01	Op93
SCO0165	SCO0165	NC_003888.3	SCO0165	155707	156120	-	hypothetical protein	Function unknown	Q9RJ00	Op94
SCO0166	SCO0166	NC_003888.3	SCO0166	156338	157141	+	regulator	Carbohydrate transport and metabolism	Q9RIZ9	Op95
SCO0167	SCO0167	NC_003888.3	SCO0167	157189	158073	-	hypothetical protein	Signal transduction mechanisms	Q9RIZ8	Op96
SCO0168	SCO0168	NC_003888.3	SCO0168	158732	159304	+	regulator protein	Signal transduction mechanisms	Q9RIZ7	Op97
SCO0169	SCO0169	NC_003888.3	SCO0169	159372	160025	+	hypothetical protein	Energy production and conversion	Q9RIZ6	Op98
SCO0170	SCO0170	NC_003888.3	SCO0170	160356	161027	-	hypothetical protein	Signal transduction mechanisms	Q9RIZ5	Op99
SCO0171	SCO0171	NC_003888.3	SCO0171	161237	162553	+	nicotinate phosphoribosyltransferase	Coenzyme transport and metabolism	Q9RIZ4	Op100
SCO0172	SCO0172	NC_003888.3	SCO0172	162661	163119	+	hypothetical protein	Signal transduction mechanisms	Q9RIZ3	Op101
SCO0173	SCO0173	NC_003888.3	SCO0173	163235	164017	-	hypothetical protein	Post-translational modification, protein turnover, and chaperones	Q9RIZ2	Op102
SCO0174	SCO0174	NC_003888.3	SCO0174	164023	164994	-	DNA-binding protein	Transcription	Q9RIZ1	Op102
SCO0175	SCO0175	NC_003888.3	SCO0175	165059	165406	-	hypothetical protein	No COG annotation	Q9RIZ0	Op103
SCO0176	SCO0176	NC_003888.3	SCO0176	165460	165855	+	hypothetical protein	Function unknown	Q9RIY9	Op104
SCO0177	SCO0177	NC_003888.3	SCO0177	166033	166614	+	hypothetical protein	No COG annotation	Q9RIY8	Op105
SCO0178	SCO0178	NC_003888.3	SCO0178	166891	167337	+	hypothetical protein	Signal transduction mechanisms	Q9RIY7	Op106
SCO0179	SCO0179	NC_003888.3	SCO0179	167444	168514	-	zinc-containing dehydrogenase	Amino acid transport and metabolism	Q9RIY6	Op107
SCO0180	SCO0180	NC_003888.3	SCO0180	168705	169556	-	hypothetical protein	Signal transduction mechanisms	Q9RIY5	Op108
SCO0181	SCO0181	NC_003888.3	SCO0181	169584	170570	-	hypothetical protein	Signal transduction mechanisms	Q9RIY4	Op108
SCO0182	SCO0182	NC_003888.3	SCO0182	170656	170880	-	hypothetical protein	No COG annotation	Q9RIY3	Op109
SCO0183	SCO0183	NC_003888.3	SCO0183	170911	172158	+	deoxiribopirymidine photolyase	Carbohydrate transport and metabolism	Q9RIY2	Op110
SCO0184	SCO0184	NC_003888.3	SCO0184	172170	173984	+	hypothetical protein	Function unknown	Q9RIY1	Op110
SCO0185	crtE	NC_003888.3	SCO0185	173768	174946	+	geranylgeranyl pyrophosphate synthase	Coenzyme transport and metabolism	Q9RIY0	Op111
SCO0186	crtI	NC_003888.3	SCO0186	174943	176514	+	phytoene dehydrogenase	Secondary metabolites biosynthesis, transport, and catabolism	Q9RIX9	Op111
SCO0187	crtB	NC_003888.3	SCO0187	176501	177496	+	phytoene synthase	Lipid transport and metabolism	Q9RIX8	Op111
SCO0188	crtV	NC_003888.3	SCO0188	177493	178503	+	methylesterase	Inorganic ion transport and metabolism	Q9RIX7	Op111
SCO0189	crtU	NC_003888.3	SCO0189	178519	180087	-	dehydrogenase	Secondary metabolites biosynthesis, transport, and catabolism	Q8CK66	Op112
SCO0190	crtT	NC_003888.3	SCO0190	180084	180824	-	methyltransferase	Secondary metabolites biosynthesis, transport, and catabolism	Q9RI56	Op112
SCO0191	crtY	NC_003888.3	SCO0191	180821	182038	-	lycopene cyclase	Energy production and conversion	Q9RI55	Op112
SCO0192	litQ	NC_003888.3	SCO0192	182309	183559	-	oxidoreductase	Coenzyme transport and metabolism	Q9RI54	Op113
SCO0193	litR	NC_003888.3	SCO0193	183793	184797	-	DNA-binding regulator	Transcription	Q9RI53	Op113
SCO0194	litS	NC_003888.3	SCO0194	184958	185566	+	sigma factor	Transcription	Q9RI52	Op114
SCO0195	litA	NC_003888.3	SCO0195	185675	186361	+	lipoprotein	Function unknown	Q9RI51	Op114
SCO0196	litB	NC_003888.3	SCO0196	186483	186887	+	hypothetical protein	No COG annotation	Q9RI50	Op114
SCO0197	SCO0197	NC_003888.3	SCO0197	187019	187459	-	hypothetical protein	Transcription	Q9RI49	Op115
SCO0198	SCO0198	NC_003888.3	SCO0198	187992	188858	-	hypothetical protein	Signal transduction mechanisms	Q9RI48	Op116
SCO0199	SCO0199	NC_003888.3	SCO0199	188864	189886	-	alcohol dehydrogenase	Function unknown	Q9RI47	Op116
SCO0200	SCO0200	NC_003888.3	SCO0200	189925	190830	-	hypothetical protein	Signal transduction mechanisms	Q9RI46	Op116
SCO0201	SCO0201	NC_003888.3	SCO0201	190983	191654	-	hypothetical protein	Function unknown	Q9RI45	Op117
SCO0202	SCO0202	NC_003888.3	SCO0202	191919	192848	+	hypothetical protein	Energy production and conversion	Q9RI44	Op118
SCO0203	SCO0203	NC_003888.3	SCO0203	192880	194637	-	two-component sensor	Signal transduction mechanisms	Q9RI43	Op119
SCO0204	osdR	NC_003888.3	SCO0204	194760	195461	-	LuxR family transcriptional regulator	Signal transduction mechanisms	Q9RI42	Op120
SCO0207	SCO0207	NC_003888.3	SCO0207	196386	196991	-	hypothetical protein	Signal transduction mechanisms	Q9RI41	Op121
SCO0208	SCO0208	NC_003888.3	SCO0208	197221	199917	+	pyruvate phosphate dikinase	Carbohydrate transport and metabolism	Q9RI40	Op122
SCO0209	SCO0209	NC_003888.3	SCO0209	200024	200428	+	hypothetical protein	No COG annotation	Q9RI39	Op123
SCO0210	SCO0210	NC_003888.3	SCO0210	200728	201369	+	hypothetical protein	Energy production and conversion	Q9RI38	Op124
SCO0211	SCO0211	NC_003888.3	SCO0211	201374	202090	+	hypothetical protein	Signal transduction mechanisms	Q9RI37	Op124
SCO0212	SCO0212	NC_003888.3	SCO0212	202370	202843	-	hypothetical protein	Function unknown	Q9RI36	Op125
SCO0213	SCO0213	NC_003888.3	SCO0213	202863	204101	-	nitrate/nitrite transporter	Inorganic ion transport and metabolism	Q9RI35	Op125
SCO0214	SCO0214	NC_003888.3	SCO0214	204387	204800	+	hypothetical protein	Transcription	Q9RI34	Op126
SCO0215	SCO0215	NC_003888.3	SCO0215	204881	205888	-	hypothetical protein	Energy production and conversion	Q9RI33	Op127
SCO0216	narG2	NC_003888.3	SCO0216	206480	210181	+	nitrate reductase subunit alpha NarG2	Energy production and conversion	Q9RI32	Op128
SCO0217	narH2	NC_003888.3	SCO0217	210183	211751	+	nitrate reductase subunit beta NarH2	Energy production and conversion	Q9RI31	Op128
SCO0218	narJ2	NC_003888.3	SCO0218	211748	212551	+	nitrate reductase subunit delta NarJ2	Energy production and conversion	Q9RI30	Op128
SCO0219	narI2	NC_003888.3	SCO0219	212551	213321	+	nitrate reductase subunit delta NarI2	Energy production and conversion	Q9RI29	Op128
SCO0220	SCO0220	NC_003888.3	SCO0220	213427	213870	+	hypothetical protein	Function unknown	Q9RI28	Op129
SCO0222	SCO0222	NC_003888.3	SCO0222	214913	215446	+	acetyltransferase	Translation, ribosomal structure and biogenesis	Q9S1R9	Op130
SCO0223	SCO0223	NC_003888.3	SCO0223	215443	215559	+	hypothetical protein	No COG annotation	Q9S1R8	Op130
SCO0224	SCO0224	NC_003888.3	SCO0224	215807	216844	-	hypothetical protein	Function unknown	Q9S1R7	Op131
SCO0225	SCO0225	NC_003888.3	SCO0225	216834	217268	-	hypothetical protein	No COG annotation	Q9S1R6	Op131
SCO0226	SCO0226	NC_003888.3	SCO0226	217315	218019	-	hypothetical protein	No COG annotation	Q9S1R5	Op132
SCO0227	SCO0227	NC_003888.3	SCO0227	218418	218780	-	hypothetical protein	No COG annotation	Q9S1R4	Op133
SCO0229	SCO0229	NC_003888.3	SCO0229	219302	220150	+	short chain dehydrogenase	Function unknown	Q9S1R2	Op134
SCO0230	SCO0230	NC_003888.3	SCO0230	220150	220764	+	TetR family transcriptional regulator	Transcription	Q9S1R1	Op134
SCO0231	SCO0231	NC_003888.3	SCO0231	221092	221247	-	hypothetical protein	No COG annotation	Q9S1R0	Op135
SCO0232	SCO0232	NC_003888.3	SCO0232	221414	221599	-	hypothetical protein	Carbohydrate transport and metabolism	Q9S1Q9	Op136
SCO0233	SCO0233	NC_003888.3	SCO0233	221699	222538	-	DNA-binding protein	Transcription	Q9S1Q8	Op137
SCO0234	SCO0234	NC_003888.3	SCO0234	222827	223288	+	oxidoreductase	Lipid transport and metabolism	Q9S1Q7	Op138
SCO0235	SCO0235	NC_003888.3	SCO0235	223294	224232	+	short chain dehydrogenase	Lipid transport and metabolism	Q9S1Q6	Op138
SCO0236	SCO0236	NC_003888.3	SCO0236	224404	225276	-	DNA-binding protein	Transcription	Q9S1Q5	Op139
SCO0237	SCO0237	NC_003888.3	SCO0237	225476	226237	+	oxidoreductase	Cell wall/membrane/envelope biogenesis	Q9S1Q4	Op140
SCO0238	SCO0238	NC_003888.3	SCO0238	226481	227008	+	hypothetical protein	No COG annotation	Q9S1Q3	Op141
SCO0239	SCO0239	NC_003888.3	SCO0239	227081	228154	-	hypothetical protein	Transcription	Q9S1Q2	Op142
SCO0240	SCO0240	NC_003888.3	SCO0240	228714	229649	-	oxidoreductase	Lipid transport and metabolism	Q9S1Q1	Op143
SCO0241	SCO0241	NC_003888.3	SCO0241	229995	230669	+	transcriptional regulator	Transcription	Q9S1Q0	Op144
SCO0242	SCO0242	NC_003888.3	SCO0242	231022	231465	+	hypothetical protein	Amino acid transport and metabolism	Q9S1P9	Op145
SCO0243	SCO0243	NC_003888.3	SCO0243	231475	231654	+	hypothetical protein	No COG annotation	Q9S1P8	Op145
SCO0244	SCO0244	NC_003888.3	SCO0244	232508	233518	+	hypothetical protein	Defense mechanisms	Q9S1P7	Op146
SCO0245	SCO0245	NC_003888.3	SCO0245	233854	234873	-	hypothetical protein	Function unknown	Q9S1P6	Op147
SCO0246	SCO0246	NC_003888.3	SCO0246	234870	236207	-	hypothetical protein	Cell motility	Q9S1P5	Op147
SCO0247	SCO0247	NC_003888.3	SCO0247	236782	237807	+	hypothetical protein	Inorganic ion transport and metabolism	Q9S1P4	Op148
SCO0248	SCO0248	NC_003888.3	SCO0248	237664	238251	-	hypothetical protein	No COG annotation	Q9S1P3	Op149
SCO0249	SCO0249	NC_003888.3	SCO0249	238280	239794	-	hypothetical protein	Energy production and conversion	Q9S1P2	Op149
SCO0250	SCO0250	NC_003888.3	SCO0250	239858	240523	+	transcriptional regulator	Transcription	Q9S1P1	Op150
SCO0251	SCO0251	NC_003888.3	SCO0251	240559	240843	-	hypothetical protein	No COG annotation	Q9S1P0	Op151
SCO0252	SCO0252	NC_003888.3	SCO0252	240876	242123	-	oxidoreductase	Energy production and conversion	Q9S1N9	Op151
SCO0253	SCO0253	NC_003888.3	SCO0253	242194	242766	+	TetR family transcriptional regulator	Transcription	Q9S1N8	Op152
SCO0254	SCO0254	NC_003888.3	SCO0254	243022	243762	-	hypothetical protein	Secondary metabolites biosynthesis, transport, and catabolism	Q9S1N7	Op153
SCO0255	SCO0255	NC_003888.3	SCO0255	243936	245672	-	sigma factor	Transcription	Q8CK65	Op154
SCO0256	SCO0256	NC_003888.3	SCO0256	245986	246783	+	short chain oxidoreductase	Lipid transport and metabolism	Q9S2E4	Op155
SCO0257	SCO0257	NC_003888.3	SCO0257	246868	247869	+	hypothetical protein	Amino acid transport and metabolism	Q9S2E3	Op156
SCO0258	SCO0258	NC_003888.3	SCO0258	247871	248680	+	hypothetical protein	Function unknown	Q9S2E2	Op156
SCO0259	SCO0259	NC_003888.3	SCO0259	248677	249702	+	alcohol dehydrogenase	Inorganic ion transport and metabolism	Q8CK64	Op156
SCO0260	SCO0260	NC_003888.3	SCO0260	249755	250084	+	hypothetical protein	Function unknown	Q9RKA2	Op157
SCO0261	SCO0261	NC_003888.3	SCO0261	250164	250691	-	acetyltransferase	Cell wall/membrane/envelope biogenesis	Q9RKA1	Op158
SCO0262	SCO0262	NC_003888.3	SCO0262	250805	251740	+	LysR family transcriptional regulator	Transcription	Q9RKA0	Op159
SCO0263	SCO0263	NC_003888.3	SCO0263	251764	252879	-	oxidoreductase	Amino acid transport and metabolism	Q9RK99	Op160
SCO0264	SCO0264	NC_003888.3	SCO0264	252946	253398	+	transcriptional regulator	Transcription	Q9RK98	Op161
SCO0265	SCO0265	NC_003888.3	SCO0265	253499	254290	+	hydroxylase	Function unknown	Q9RK97	Op162
SCO0266	SCO0266	NC_003888.3	SCO0266	254332	255309	-	transcriptional regulator	Transcription	Q9RK96	Op163
SCO0267	SCO0267	NC_003888.3	SCO0267	255311	256087	+	hydrolase	Function unknown	Q9RK95	Op164
SCO0268	SCO0268	NC_003888.3	SCO0268	256281	256442	+	hypothetical protein	No COG annotation	Q9RK94	Op165
SCO0269	SCO0269	NC_003888.3	SCO0269	256526	259687	+	hypothetical protein	Function unknown	Q9RK93	Op166
SCO0270	SCO0270	NC_003888.3	SCO0270	259684	261084	+	hypothetical protein	Defense mechanisms	Q9RK92	Op166
SCO0271	SCO0271	NC_003888.3	SCO0271	261366	262319	+	binding-protein-dependent transport protein	Carbohydrate transport and metabolism	Q9RK91	Op167
SCO0272	SCO0272	NC_003888.3	SCO0272	262330	263220	+	binding-protein-dependent transport protein	Carbohydrate transport and metabolism	Q9RK90	Op167
SCO0273	SCO0273	NC_003888.3	SCO0273	263285	264634	+	substrate binding protein	Carbohydrate transport and metabolism	Q8CK63	Op168
SCO0274	SCO0274	NC_003888.3	SCO0274	264764	266263	+	alpha-galactosidase	Carbohydrate transport and metabolism	Q9S2D9	Op169
SCO0275	SCO0275	NC_003888.3	SCO0275	266356	267513	+	transcriptional repressor protein	Carbohydrate transport and metabolism	Q9S2D8	Op170
SCO0276	SCO0276	NC_003888.3	SCO0276	267585	268838	+	oxidoreductase	Amino acid transport and metabolism	Q9S2D7	Op171
SCO0277	SCO0277	NC_003888.3	SCO0277	269020	269688	-	hypothetical protein	Amino acid transport and metabolism	Q9S2D6	Op172
SCO0278	SCO0278	NC_003888.3	SCO0278	269783	270397	+	MutT domain-containing protein	Nucleotide transport and metabolism	Q9S2D5	Op173
SCO0279	SCO0279	NC_003888.3	SCO0279	270477	271748	+	glycosyl hydrolase	Carbohydrate transport and metabolism	Q9S2D4	Op174
SCO0280	SCO0280	NC_003888.3	SCO0280	271768	272469	-	hypothetical protein	Replication, recombination and repair	Q9S2D3	Op175
SCO0281	SCO0281	NC_003888.3	SCO0281	272466	272834	-	hypothetical protein	Replication, recombination and repair	Q9S2D2	Op175
SCO0282	SCO0282	NC_003888.3	SCO0282	272892	273656	+	deoR family transcriptional regulator	Transcription	Q9S2D1	Op176
SCO0283	SCO0283	NC_003888.3	SCO0283	274101	274595	-	hypothetical protein	No COG annotation	Q9S2D0	Op177
SCO0284	SCO0284	NC_003888.3	SCO0284	274763	276805	+	alpha-galactosidase	Cell wall/membrane/envelope biogenesis	Q9S2C9	Op178
SCO0285	nhaA2	NC_003888.3	SCO0285	276938	278827	+	sodium/proton antiporter	Inorganic ion transport and metabolism	Q9S2C8	Op179
SCO0286	SCO0286	NC_003888.3	SCO0286	278910	279416	-	peptidoglycan binding protein	Cell wall/membrane/envelope biogenesis	Q9S2C7	Op180
SCO0287	SCO0287	NC_003888.3	SCO0287	279691	280695	+	regulatory protein	Transcription	Q9S2C6	Op181
SCO0288	SCO0288	NC_003888.3	SCO0288	280692	281132	-	hypothetical protein	Transcription	Q9S2C5	Op182
SCO0289	SCO0289	NC_003888.3	SCO0289	281129	282157	-	transcriptional regulator	Transcription	Q9S2C4	Op182
SCO0290	SCO0290	NC_003888.3	SCO0290	282491	283801	+	solute-binding protein	Carbohydrate transport and metabolism	Q9S2C3	Op183
SCO0291	SCO0291	NC_003888.3	SCO0291	283798	284700	+	binding protein dependent transport protein	Carbohydrate transport and metabolism	Q9S2C2	Op183
SCO0292	SCO0292	NC_003888.3	SCO0292	284702	285598	+	sugar ABC-transporter integral membrane protein	Carbohydrate transport and metabolism	Q8CK62	Op183
SCO0293	SCO0293	NC_003888.3	SCO0293	285714	288104	+	beta-xylosidase	Carbohydrate transport and metabolism	Q9RL24	Op184
SCO0294	SCO0294	NC_003888.3	SCO0294	288187	288840	-	acetyltransferase	Function unknown	Q9RL23	Op185
SCO0295	SCO0295	NC_003888.3	SCO0295	288987	290456	-	transmembrane efflux protein	Amino acid transport and metabolism	Q9RL22	Op186
SCO0296	SCO0296	NC_003888.3	SCO0296	290584	291165	+	transcriptional regulator	Transcription	Q9RL21	Op187
SCO0297	SCO0297	NC_003888.3	SCO0297	291315	292592	+	hypothetical protein	No COG annotation	Q9RL20	Op188
SCO0298	SCO0298	NC_003888.3	SCO0298	292656	293519	-	LysR family transcriptional regulator	Transcription	Q9RL19	Op189
SCO0299	SCO0299	NC_003888.3	SCO0299	293613	294497	+	oxidoreductase	Energy production and conversion	Q9RL18	Op190
SCO0300	SCO0300	NC_003888.3	SCO0300	294494	296305	-	monooxygenase	Inorganic ion transport and metabolism	Q9RL17	Op191
SCO0301	SCO0301	NC_003888.3	SCO0301	296471	297499	+	lipoprotein	Carbohydrate transport and metabolism	Q9RL16	Op192
SCO0302	SCO0302	NC_003888.3	SCO0302	297515	298108	-	TetR family transcriptional regulator	Transcription	Q9RL15	Op193
SCO0303	SCO0303	NC_003888.3	SCO0303	298105	298311	-	hypothetical protein	No COG annotation	Q9RL14	Op193
SCO0304	SCO0304	NC_003888.3	SCO0304	298468	298836	-	hypothetical protein	Amino acid transport and metabolism	Q9RL13	Op194
SCO0305	SCO0305	NC_003888.3	SCO0305	299213	302092	+	hypothetical protein	Function unknown	Q9RL12	Op195
SCO0307	SCO0307	NC_003888.3	SCO0307	303084	303971	+	DNA-binding protein	Transcription	Q9RL11	Op196
SCO0308	SCO0308	NC_003888.3	SCO0308	304026	305429	+	hypothetical protein	No COG annotation	Q9RL10	Op197
SCO0309	SCO0309	NC_003888.3	SCO0309	305537	306625	-	amide hydrolase	Defense mechanisms	Q9RL09	Op198
SCO0310	SCO0310	NC_003888.3	SCO0310	306816	307466	-	TetR family transcriptional regulator	Transcription	Q9RL08	Op199
SCO0311	SCO0311	NC_003888.3	SCO0311	307575	309131	+	ligase	Lipid transport and metabolism	Q9RL07	Op200
SCO0312	SCO0312	NC_003888.3	SCO0312	309147	310316	+	acyl-CoA dehydrogenase	Lipid transport and metabolism	Q9RL06	Op200
SCO0313	SCO0313	NC_003888.3	SCO0313	310378	311727	+	transmembrane transport protein	Carbohydrate transport and metabolism	Q9RL05	Op201
SCO0314	SCO0314	NC_003888.3	SCO0314	311724	313670	+	hypothetical protein	Secondary metabolites biosynthesis, transport, and catabolism	Q9RL04	Op201
SCO0315	SCO0315	NC_003888.3	SCO0315	313697	315055	-	decarboxylase	Amino acid transport and metabolism	Q9RL03	Op202
SCO0316	SCO0316	NC_003888.3	SCO0316	315254	316921	-	DNA-binding protein	Secondary metabolites biosynthesis, transport, and catabolism	Q9RL02	Op203
SCO0317	SCO0317	NC_003888.3	SCO0317	316975	318237	-	transmembrane transport protein	Inorganic ion transport and metabolism	Q9RL01	Op204
SCO0318	SCO0318	NC_003888.3	SCO0318	318329	319345	-	oxidoreductase	Lipid transport and metabolism	Q9RL00	Op205
SCO0319	SCO0319	NC_003888.3	SCO0319	319499	320008	-	hypothetical protein	No COG annotation	Q9RKZ9	Op206
SCO0320	SCO0320	NC_003888.3	SCO0320	320110	320583	+	hypothetical protein	Energy production and conversion	Q9RKZ8	Op207
SCO0321	SCO0321	NC_003888.3	SCO0321	320699	322255	+	carboxylesterase	Lipid transport and metabolism	Q9RKZ7	Op208
SCO0322	SCO0322	NC_003888.3	SCO0322	322244	323938	-	ABC transport ATP-binding subunit	Function unknown	Q8CK61	Op209
SCO0323	SCO0323	NC_003888.3	SCO0323	324467	325069	-	hypothetical protein	No COG annotation	Q9RK54	Op210
SCO0324	SCO0324	NC_003888.3	SCO0324	325238	327616	-	hypothetical protein	Post-translational modification, protein turnover, and chaperones	Q9RK53	Op211
SCO0325	SCO0325	NC_003888.3	SCO0325	327899	328264	+	hypothetical protein	No COG annotation	Q9RK52	Op212
SCO0326	SCO0326	NC_003888.3	SCO0326	328333	329301	+	hypothetical protein	Inorganic ion transport and metabolism	Q9RK51	Op213
SCO0329	SCO0329	NC_003888.3	SCO0329	330235	331365	+	esterase	Defense mechanisms	Q9RK50	Op214
SCO0330	fabG	NC_003888.3	SCO0330	331504	332253	+	3-ketoacyl-ACP reductase	Lipid transport and metabolism	Q9RK49	Op215
SCO0331	SCO0331	NC_003888.3	SCO0331	332311	333210	+	short chain oxidoreductase	Function unknown	Q9RK48	Op216
SCO0332	SCO0332	NC_003888.3	SCO0332	333529	334149	+	transcriptional regulator	Transcription	Q9RK47	Op217
SCO0333	SCO0333	NC_003888.3	SCO0333	334223	335734	-	dioxygenase	Secondary metabolites biosynthesis, transport, and catabolism	Q9RK46	Op218
SCO0334	SCO0334	NC_003888.3	SCO0334	335948	336292	+	hypothetical protein	Function unknown	Q9RK45	Op219
SCO0335	SCO0335	NC_003888.3	SCO0335	336333	339467	+	hypothetical protein	Carbohydrate transport and metabolism	Q9RK44	Op219
SCO0336	SCO0336	NC_003888.3	SCO0336	339521	340630	-	hypothetical protein	Function unknown	Q9RK43	Op220
SCO0337	SCO0337	NC_003888.3	SCO0337	340752	341318	+	transcriptional regulator	Transcription	Q9RK42	Op221
SCO0338	SCO0338	NC_003888.3	SCO0338	341370	341909	-	dehydrogenase	Carbohydrate transport and metabolism	Q9RK41	Op222
SCO0339	SCO0339	NC_003888.3	SCO0339	341992	342561	+	dehydrogenase	Amino acid transport and metabolism	Q9RK40	Op223
SCO0340	SCO0340	NC_003888.3	SCO0340	342578	343165	-	hypothetical protein	No COG annotation	Q9RK39	Op224
SCO0341	SCO0341	NC_003888.3	SCO0341	343234	345663	-	large hypothetical protein	Lipid transport and metabolism	Q9RK38	Op225
SCO0342	SCO0342	NC_003888.3	SCO0342	345817	347706	-	hypothetical protein	Cell motility	Q8CK60	Op226
SCO0343	SCO0343	NC_003888.3	SCO0343	347814	348083	+	hypothetical protein	No COG annotation	Q9RJW7	Op227
SCO0344	SCO0344	NC_003888.3	SCO0344	348137	349381	+	GntR family transcriptional regulator	Transcription	Q9RJW6	Op228
SCO0345	SCO0345	NC_003888.3	SCO0345	349419	350201	-	IclR family regulatory protein	Transcription	Q9RJW5	Op229
SCO0346	SCO0346	NC_003888.3	SCO0346	350474	351352	+	2-hydroxyhepta-2%2C4-diene-1%2C7-dioate isomerase	Secondary metabolites biosynthesis, transport, and catabolism	Q9RJW4	Op230
SCO0347	SCO0347	NC_003888.3	SCO0347	351529	352779	+	racemase	Cell wall/membrane/envelope biogenesis	Q9RJW3	Op231
SCO0348	SCO0348	NC_003888.3	SCO0348	352776	353795	+	2-hydroxyacid dehydrogenase	Amino acid transport and metabolism	Q9RJW2	Op231
SCO0349	SCO0349	NC_003888.3	SCO0349	353801	354805	+	oxidoreductase	Energy production and conversion	Q9RJW1	Op231
SCO0350	SCO0350	NC_003888.3	SCO0350	354802	355686	+	hypothetical protein	Energy production and conversion	Q9RJW0	Op231
SCO0351	SCO0351	NC_003888.3	SCO0351	355683	357158	+	hypothetical protein	No COG annotation	Q9RJV9	Op231
SCO0352	SCO0352	NC_003888.3	SCO0352	357209	358477	+	solute-binding protein	Carbohydrate transport and metabolism	Q9RJV8	Op232
SCO0353	SCO0353	NC_003888.3	SCO0353	358481	359392	+	binding protein dependent transport protein	Carbohydrate transport and metabolism	Q9RJV7	Op232
SCO0354	SCO0354	NC_003888.3	SCO0354	359389	360231	+	binding-protein-dependent transport protein	Carbohydrate transport and metabolism	Q9RJV6	Op232
SCO0355	SCO0355	NC_003888.3	SCO0355	360305	360646	+	hypothetical protein	Function unknown	Q9RJV5	Op233
SCO0356	SCO0356	NC_003888.3	SCO0356	360674	361465	+	oxidoreductase	Lipid transport and metabolism	Q9RJV4	Op233
SCO0357	SCO0357	NC_003888.3	SCO0357	361759	362478	-	GntR family transcriptional regulator	Transcription	Q9RJV3	Op234
SCO0358	SCO0358	NC_003888.3	SCO0358	362635	363777	+	racemase	Cell wall/membrane/envelope biogenesis	Q9RJV2	Op235
SCO0359	SCO0359	NC_003888.3	SCO0359	363774	364496	+	hypothetical protein	Function unknown	Q9RJV1	Op235
SCO0360	SCO0360	NC_003888.3	SCO0360	364559	365551	-	LacI family DNA-binding transcriptional repressor	Transcription	Q9RJV0	Op236
SCO0361	SCO0361	NC_003888.3	SCO0361	365623	366795	-	hypothetical protein	Function unknown	Q9RJU9	Op237
SCO0362	SCO0362	NC_003888.3	SCO0362	366935	368146	+	racemase	Energy production and conversion	Q9RJU8	Op238
SCO0363	SCO0363	NC_003888.3	SCO0363	368143	369252	+	hypothetical protein	Carbohydrate transport and metabolism	Q9RJU7	Op238
SCO0364	SCO0364	NC_003888.3	SCO0364	369249	370055	+	enoyl-CoA hydratase	Lipid transport and metabolism	Q9RJU6	Op238
SCO0365	SCO0365	NC_003888.3	SCO0365	370066	370812	+	oxidoreductase	Lipid transport and metabolism	Q9RJU5	Op238
SCO0366	SCO0366	NC_003888.3	SCO0366	370809	371876	+	hypothetical protein	Carbohydrate transport and metabolism	Q9RJU4	Op238
SCO0367	SCO0367	NC_003888.3	SCO0367	371921	372478	-	hypothetical protein	Function unknown	Q9RJU3	Op239
SCO0368	SCO0368	NC_003888.3	SCO0368	373045	374001	+	transposase	Replication, recombination and repair	Q9RJU2	Op240
SCO0369	SCO0369	NC_003888.3	SCO0369	373998	377255	-	hypothetical protein	Carbohydrate transport and metabolism	Q9RJU1	Op241
SCO0370	SCO0370	NC_003888.3	SCO0370	377286	380690	-	DNA-binding protein	Carbohydrate transport and metabolism	Q9RJU0	Op241
SCO0371	SCO0371	NC_003888.3	SCO0371	380751	383360	-	hypothetical protein	Carbohydrate transport and metabolism	Q9RJT9	Op242
SCO0372	SCO0372	NC_003888.3	SCO0372	383578	386592	-	hypothetical protein	Carbohydrate transport and metabolism	Q9RJT8	Op243
SCO0373	SCO0373	NC_003888.3	SCO0373	386761	387360	-	hypothetical protein	Carbohydrate transport and metabolism	Q9RJT7	Op244
SCO0374	SCO0374	NC_003888.3	SCO0374	387750	389519	+	ABC transporter	Defense mechanisms	Q9RJT6	Op245
SCO0375	SCO0375	NC_003888.3	SCO0375	389531	391123	-	integral membrane transport protein	Amino acid transport and metabolism	Q8CK59	Op246
SCO0376	SCO0376	NC_003888.3	SCO0376	391232	391834	+	transcriptional regulator	Transcription	Q9RJL2	Op247
SCO0377	SCO0377	NC_003888.3	SCO0377	391950	392483	-	hypothetical protein	No COG annotation	Q9RJL1	Op248
SCO0378	SCO0378	NC_003888.3	SCO0378	392484	393218	-	hypothetical protein	Carbohydrate transport and metabolism	Q9RJL0	Op248
SCO0379	katA	NC_003888.3	SCO0379	393498	394961	+	catalase	Inorganic ion transport and metabolism	Q9RJK9	Op249
SCO0380	SCO0380	NC_003888.3	SCO0380	395065	395460	+	hypothetical protein	Signal transduction mechanisms	Q9RJK8	Op250
SCO0381	SCO0381	NC_003888.3	SCO0381	395939	397414	+	glycosyl transferase	Cell wall/membrane/envelope biogenesis	Q9RJK7	Op251
SCO0382	SCO0382	NC_003888.3	SCO0382	397485	398810	+	UDP-glucose/GDP-mannose dehydrogenase	Cell wall/membrane/envelope biogenesis	Q9RJK6	Op251
SCO0383	SCO0383	NC_003888.3	SCO0383	398881	400104	+	hypothetical protein	Cell wall/membrane/envelope biogenesis	Q9RJK5	Op252
SCO0384	SCO0384	NC_003888.3	SCO0384	400179	401468	+	hypothetical protein	Cell wall/membrane/envelope biogenesis	Q9RJK4	Op253
SCO0385	SCO0385	NC_003888.3	SCO0385	401465	403030	+	hypothetical protein	Cell wall/membrane/envelope biogenesis	Q9RJK3	Op253
SCO0386	SCO0386	NC_003888.3	SCO0386	403034	404968	+	asparagine synthetase	Amino acid transport and metabolism	Q9RJK2	Op253
SCO0387	SCO0387	NC_003888.3	SCO0387	405070	407250	+	bi-domain-containing oxidoreductase	Amino acid transport and metabolism	Q9RJK1	Op254
SCO0388	SCO0388	NC_003888.3	SCO0388	407253	409214	+	hypothetical protein	Function unknown	Q9RJK0	Op254
SCO0389	SCO0389	NC_003888.3	SCO0389	409237	410772	+	lipoprotein	Inorganic ion transport and metabolism	Q9RJJ9	Op254
SCO0390	SCO0390	NC_003888.3	SCO0390	410774	412006	+	hypothetical protein	No COG annotation	Q9RJJ8	Op254
SCO0391	SCO0391	NC_003888.3	SCO0391	412009	413250	+	transferase	Carbohydrate transport and metabolism	Q9RJJ7	Op254
SCO0392	SCO0392	NC_003888.3	SCO0392	413247	414497	+	methyltransferase	Secondary metabolites biosynthesis, transport, and catabolism	Q9RJJ6	Op254
SCO0393	SCO0393	NC_003888.3	SCO0393	414494	415303	+	transferase	Translation, ribosomal structure and biogenesis	Q9RJJ5	Op254
SCO0394	SCO0394	NC_003888.3	SCO0394	415300	415947	+	hypothetical protein	Signal transduction mechanisms	Q9RJJ4	Op254
SCO0395	SCO0395	NC_003888.3	SCO0395	415951	416976	+	epimerase/dehydratase	Carbohydrate transport and metabolism	Q9RJJ3	Op254
SCO0396	SCO0396	NC_003888.3	SCO0396	416973	418247	+	hypothetical protein	Function unknown	Q9RJJ2	Op254
SCO0397	SCO0397	NC_003888.3	SCO0397	418253	419542	+	hypothetical protein	RNA processing and modification	Q9RJJ1	Op254
SCO0398	SCO0398	NC_003888.3	SCO0398	419539	420486	+	glycosyl transferase	Cell wall/membrane/envelope biogenesis	Q9RJJ0	Op254
SCO0399	SCO0399	NC_003888.3	SCO0399	420492	421715	+	hypothetical protein	Function unknown	Q9RJI9	Op254
SCO0400	SCO0400	NC_003888.3	SCO0400	421712	422263	+	epimerase	Cell wall/membrane/envelope biogenesis	Q9RJI8	Op254
SCO0401	SCO0401	NC_003888.3	SCO0401	422271	423596	+	glutamate-1-semialdehyde 2%2C1-aminomutase	Coenzyme transport and metabolism	Q9RJI7	Op254
SCO0402	SCO0402	NC_003888.3	SCO0402	423654	424406	-	hypothetical protein	Lipid transport and metabolism	Q8CK58	Op255
SCO0403	SCO0403	NC_003888.3	SCO0403	424609	425226	-	hypothetical protein	Function unknown	Q9RJT3	Op256
SCO0404	SCO0404	NC_003888.3	SCO0404	425243	425983	+	2-haloalkanoic acid dehalogenase	Function unknown	Q9RJT2	Op257
SCO0405	SCO0405	NC_003888.3	SCO0405	426015	426833	-	hypothetical protein	Secondary metabolites biosynthesis, transport, and catabolism	Q9RJT1	Op258
SCO0406	SCO0406	NC_003888.3	SCO0406	426893	427606	+	hypothetical protein	Energy production and conversion	Q9RJT0	Op259
SCO0407	SCO0407	NC_003888.3	SCO0407	427610	428614	+	transcriptional regulator	Energy production and conversion	Q9RJS9	Op259
SCO0408	SCO0408	NC_003888.3	SCO0408	428615	429403	+	methyltransferase	Translation, ribosomal structure and biogenesis	Q9RJS8	Op259
SCO0409	sapA	NC_003888.3	SCO0409	429492	429956	-	spore-associated protein	Cell wall/membrane/envelope biogenesis	P12690	Op260
SCO0410	nadK1	NC_003888.3	SCO0410	430071	431321	-	hypothetical protein	Carbohydrate transport and metabolism	Q9RJS6	Op261
SCO0411	SCO0411	NC_003888.3	SCO0411	431327	431551	+	hypothetical protein	No COG annotation	Q9RJS5	Op262
SCO0412	SCO0412	NC_003888.3	SCO0412	431551	431934	+	hypothetical protein	No COG annotation	Q9RJS4	Op262
SCO0413	SCO0413	NC_003888.3	SCO0413	431962	432564	-	hypothetical protein	Function unknown	Q9RJS3	Op263
SCO0414	SCO0414	NC_003888.3	SCO0414	432617	433513	-	RNA polymerase sigma factor	Transcription	Q9RJS2	Op264
SCO0415	SCO0415	NC_003888.3	SCO0415	433615	433977	+	hypothetical protein	No COG annotation	Q9RJS1	Op265
SCO0416	SCO0416	NC_003888.3	SCO0416	433984	434589	-	hypothetical protein	Function unknown	Q9RJS0	Op266
SCO0417	SCO0417	NC_003888.3	SCO0417	434651	435397	-	hypothetical protein	Function unknown	Q9RJR9	Op267
SCO0418	SCO0418	NC_003888.3	SCO0418	435456	436103	+	DNA-binding protein	Coenzyme transport and metabolism	Q9RJR8	Op268
SCO0419	SCO0419	NC_003888.3	SCO0419	436235	437224	+	zinc-binding oxidoreductase	Energy production and conversion	Q9RJR7	Op269
SCO0420	SCO0420	NC_003888.3	SCO0420	437253	438287	-	homoserine dehydrogenase	Amino acid transport and metabolism	Q9RJR6	Op270
SCO0421	SCO0421	NC_003888.3	SCO0421	438329	438988	-	two-component response regulator	Signal transduction mechanisms	Q9RJR5	Op271
SCO0422	SCO0422	NC_003888.3	SCO0422	438997	440190	-	two-component sensor kinase	Signal transduction mechanisms	Q9RJR4	Op271
SCO0423	SCO0423	NC_003888.3	SCO0423	440282	442579	-	membrane transport protein	Nucleotide transport and metabolism	Q9RL63	Op272
SCO0424	SCO0424	NC_003888.3	SCO0424	442700	443191	+	hypothetical protein	No COG annotation	Q9RL62	Op273
SCO0425	SCO0425	NC_003888.3	SCO0425	443293	444243	-	hypothetical protein	Function unknown	Q9RL61	Op274
SCO0426	SCO0426	NC_003888.3	SCO0426	444441	444671	+	hypothetical protein	No COG annotation	Q9RL60	Op275
SCO0427	SCO0427	NC_003888.3	SCO0427	444752	445588	+	hydrolase	Lipid transport and metabolism	Q9RL59	Op276
SCO0428	SCO0428	NC_003888.3	SCO0428	445611	446144	+	tetR family transcriptional regulator	Transcription	Q9RL58	Op276
SCO0429	SCO0429	NC_003888.3	SCO0429	446214	447161	-	oxidoreductase	Energy production and conversion	Q9RL57	Op277
SCO0430	SCO0430	NC_003888.3	SCO0430	447185	447868	+	tetR family transcriptional regulator	Transcription	Q9RL56	Op278
SCO0431	SCO0431	NC_003888.3	SCO0431	447890	449218	-	hypothetical protein	Amino acid transport and metabolism	Q9RL55	Op279
SCO0432	SCO0432	NC_003888.3	SCO0432	449515	453252	+	peptidase	Post-translational modification, protein turnover, and chaperones	Q9RL54	Op280
SCO0433	SCO0433	NC_003888.3	SCO0433	453370	454374	+	transcriptional regulator	Transcription	Q9RL53	Op281
SCO0434	malX	NC_003888.3	SCO0434	454546	456195	+	bifunctional PTS system maltose and glucose-specific transporter subunits IICB	Carbohydrate transport and metabolism	Q9RL52	Op282
SCO0435	malY	NC_003888.3	SCO0435	456192	457397	+	aminotransferase	Amino acid transport and metabolism	Q9RL51	Op282
SCO0436	rpmF2	NC_003888.3	SCO0436	457484	457654	+	50S ribosomal protein L32	Translation, ribosomal structure and biogenesis	Q9RL50	Op283
SCO0437	SCO0437	NC_003888.3	SCO0437	457670	458695	-	hypothetical protein	Function unknown	Q9RL49	Op284
SCO0438	pcp	NC_003888.3	SCO0438	458695	459345	-	pyrrolidone-carboxylate peptidase	Post-translational modification, protein turnover, and chaperones	Q9RL48	Op284
SCO0439	SCO0439	NC_003888.3	SCO0439	459393	460367	-	hypothetical protein	Function unknown	Q9RL47	Op285
SCO0440	SCO0440	NC_003888.3	SCO0440	460364	461083	-	hypothetical protein	Function unknown	Q9RL46	Op285
SCO0441	pxpA	NC_003888.3	SCO0441	461350	462102	+	LamB/YcsF family protein	Function unknown	Q9RL45	Op286
SCO0442	SCO0442	NC_003888.3	SCO0442	462099	462857	+	hypothetical protein	Amino acid transport and metabolism	Q9RL44	Op286
SCO0443	SCO0443	NC_003888.3	SCO0443	462854	463711	+	hypothetical protein	Amino acid transport and metabolism	Q9RL43	Op286
SCO0444	SCO0444	NC_003888.3	SCO0444	463698	464099	-	hypothetical protein	Cell wall/membrane/envelope biogenesis	Q9RL42	Op287
SCO0445	SCO0445	NC_003888.3	SCO0445	464207	465502	-	hypothetical protein	Signal transduction mechanisms	Q9RL41	Op288
SCO0446	SCO0446	NC_003888.3	SCO0446	465496	465861	-	hypothetical protein	Signal transduction mechanisms	Q9RL40	Op288
SCO0447	SCO0447	NC_003888.3	SCO0447	465990	466436	+	MarR family regulatory protein	Transcription	Q9RL39	Op289
SCO0449	SCO0449	NC_003888.3	SCO0449	468153	469232	+	solute-binding lipoprotein	Carbohydrate transport and metabolism	Q9RL38	Op290
SCO0450	SCO0450	NC_003888.3	SCO0450	469315	470304	-	hypothetical protein	Signal transduction mechanisms	Q9RL37	Op291
SCO0451	SCO0451	NC_003888.3	SCO0451	470355	471209	-	hypothetical protein	Transcription	Q9RL36	Op292
SCO0452	cobB1	NC_003888.3	SCO0452	471415	472314	+	SIR2-like regulatory protein	Transcription	Q9RL35	Op293
SCO0453	SCO0453	NC_003888.3	SCO0453	472458	473747	+	solute-binding lipoprotein	Carbohydrate transport and metabolism	Q9RL34	Op294
SCO0454	SCO0454	NC_003888.3	SCO0454	473848	474789	+	binding-protein dependent transport protein	Carbohydrate transport and metabolism	Q9RL33	Op295
SCO0455	SCO0455	NC_003888.3	SCO0455	474804	475631	+	binding-protein dependent transport protein	Carbohydrate transport and metabolism	Q9RL32	Op295
SCO0456	SCO0456	NC_003888.3	SCO0456	475628	476671	+	LacI family transcriptional regulator	Transcription	Q9RL31	Op295
SCO0457	SCO0457	NC_003888.3	SCO0457	476738	478672	+	hypothetical protein	Carbohydrate transport and metabolism	Q9RL30	Op296
SCO0458	SCO0458	NC_003888.3	SCO0458	478669	480957	+	Beta-glucosidase	Carbohydrate transport and metabolism	Q9RL29	Op296
SCO0459	SCO0459	NC_003888.3	SCO0459	481012	481791	+	hypothetical protein	Inorganic ion transport and metabolism	Q9RL28	Op297
SCO0460	SCO0460	NC_003888.3	SCO0460	481810	482319	-	hypothetical protein	Function unknown	Q9RL27	Op298
SCO0461	SCO0461	NC_003888.3	SCO0461	482456	483325	+	hydrolase	Lipid transport and metabolism	Q8CK57	Op299
SCO0462	SCO0462	NC_003888.3	SCO0462	483338	484267	-	oxidoreductase	Coenzyme transport and metabolism	Q9RJH2	Op300
SCO0463	SCO0463	NC_003888.3	SCO0463	484318	484932	+	hypothetical protein	Function unknown	Q9RJH1	Op301
SCO0464	SCO0464	NC_003888.3	SCO0464	484973	486670	-	hypothetical protein	Signal transduction mechanisms	Q9RJH0	Op302
SCO0465	SCO0465	NC_003888.3	SCO0465	486684	487514	-	non-heme chloroperoxidase	Lipid transport and metabolism	Q9RJG9	Op302
SCO0466	SCO0466	NC_003888.3	SCO0466	487618	488601	+	AraC family transcription regulator	Transcription	Q9RJG8	Op303
SCO0467	SCO0467	NC_003888.3	SCO0467	488614	489357	+	hypothetical protein	Function unknown	Q9RJG7	Op303
SCO0468	SCO0468	NC_003888.3	SCO0468	489373	490350	-	hypothetical protein	Function unknown	Q9RJG6	Op304
SCO0469	SCO0469	NC_003888.3	SCO0469	490451	490972	+	hypothetical protein	Function unknown	Q9RJG5	Op305
SCO0470	SCO0470	NC_003888.3	SCO0470	490983	491891	+	hydrolase	Function unknown	Q9RJG4	Op305
SCO0471	SCO0471	NC_003888.3	SCO0471	491901	492881	+	AraC family transcription regulator	Transcription	Q9RJG3	Op305
SCO0472	SCO0472	NC_003888.3	SCO0472	493055	494263	-	hypothetical protein	Function unknown	Q9RJG2	Op306
SCO0473	SCO0473	NC_003888.3	SCO0473	494260	495249	-	solute-binding lipoprotein	Inorganic ion transport and metabolism	Q9RJG1	Op306
SCO0474	SCO0474	NC_003888.3	SCO0474	495246	496493	-	lipoprotein	Inorganic ion transport and metabolism	Q9RJG0	Op306
SCO0475	SCO0475	NC_003888.3	SCO0475	496508	497359	-	ABC transporter	Inorganic ion transport and metabolism	Q9RJF9	Op306
SCO0476	SCO0476	NC_003888.3	SCO0476	497375	498133	+	ABC transporter ATP-binding protein	Inorganic ion transport and metabolism	Q9RJF8	Op307
SCO0477	SCO0477	NC_003888.3	SCO0477	498238	498630	+	hypothetical protein	Amino acid transport and metabolism	Q9RJF7	Op308
SCO0478	SCO0478	NC_003888.3	SCO0478	498683	499807	-	hypothetical protein	Function unknown	Q9RJF6	Op309
SCO0479	SCO0479	NC_003888.3	SCO0479	499952	500776	-	phosphatase	Carbohydrate transport and metabolism	Q9RJF5	Op310
SCO0480	SCO0480	NC_003888.3	SCO0480	500780	501412	+	hypothetical protein	Function unknown	Q8CK56	Op311
SCO0481	SCO0481	NC_003888.3	SCO0481	501699	502217	+	chitin binding protein	Replication, recombination and repair	Q9RJF2	Op312
SCO0482	chiG	NC_003888.3	SCO0482	502342	503076	+	chitinase	Cell wall/membrane/envelope biogenesis	Q8CK55	Op313
SCO0483	SCO0483	NC_003888.3	SCO0483	503073	503474	-	hypothetical protein	No COG annotation	Q9RK23	Op314
SCO0484	SCO0484	NC_003888.3	SCO0484	503539	504705	-	monooxygenase	Energy production and conversion	Q9RK22	Op315
SCO0485	SCO0485	NC_003888.3	SCO0485	504854	505465	+	TetR family transcriptional regulator	Transcription	Q9RK21	Op316
SCO0486	SCO0486	NC_003888.3	SCO0486	505447	506670	-	monooxygenase	Energy production and conversion	Q9RK20	Op317
SCO0487	SCO0487	NC_003888.3	SCO0487	506842	507348	+	MarR family transcriptional regulator	Transcription	Q9RK19	Op318
SCO0488	SCO0488	NC_003888.3	SCO0488	507394	510810	+	hydrolase	Carbohydrate transport and metabolism	Q9RK18	Op319
SCO0489	SCO0489	NC_003888.3	SCO0489	510823	511035	-	hypothetical protein	Function unknown	Q9RK17	Op320
SCO0490	SCO0490	NC_003888.3	SCO0490	511124	512215	+	esterase	Inorganic ion transport and metabolism	Q9RK16	Op321
SCO0491	SCO0491	NC_003888.3	SCO0491	512302	513924	-	ABC transporter	Defense mechanisms	Q9RK15	Op322
SCO0492	SCO0492	NC_003888.3	SCO0492	513989	524920	-	peptide synthetase	Secondary metabolites biosynthesis, transport, and catabolism	Q9RK14	Op323
SCO0493	SCO0493	NC_003888.3	SCO0493	524978	526783	-	ABC-transporter transmembrane protein	Defense mechanisms	Q9RK13	Op324
SCO0494	SCO0494	NC_003888.3	SCO0494	526786	527838	-	iron-siderophore binding lipoprotein	Inorganic ion transport and metabolism	Q9RK12	Op324
SCO0495	SCO0495	NC_003888.3	SCO0495	527889	528752	-	iron-siderophore ABC-transporter ATP-binding protein	Coenzyme transport and metabolism	Q9RK11	Op325
SCO0496	SCO0496	NC_003888.3	SCO0496	528791	529897	-	iron-siderophore permease transmembrane protein	Inorganic ion transport and metabolism	Q9RK10	Op325
SCO0497	SCO0497	NC_003888.3	SCO0497	529894	530970	-	iron-siderophore permease transmembrane protein	Inorganic ion transport and metabolism	Q9RK09	Op325
SCO0498	SCO0498	NC_003888.3	SCO0498	530970	532325	-	peptide monooxygenase	Secondary metabolites biosynthesis, transport, and catabolism	Q9RK08	Op325
SCO0499	SCO0499	NC_003888.3	SCO0499	532501	533448	+	formyltransferase	Translation, ribosomal structure and biogenesis	Q9RK07	Op326
SCO0500	SCO0500	NC_003888.3	SCO0500	533534	533773	-	hypothetical protein	Function unknown	Q9RK06	Op327
SCO0501	SCO0501	NC_003888.3	SCO0501	533812	535764	-	hypothetical protein	Amino acid transport and metabolism	Q9RK05	Op327
SCO0502	SCO0502	NC_003888.3	SCO0502	535974	536408	+	hypothetical protein	Cell cycle control, cell division, chromosome partitioning	Q9RK04	Op328
SCO0503	SCO0503	NC_003888.3	SCO0503	536532	537512	+	hypothetical protein	Function unknown	Q9RK03	Op329
SCO0504	SCO0504	NC_003888.3	SCO0504	537623	538942	+	DEAD/DEAH box helicase	Replication, recombination and repair	Q9RK02	Op330
SCO0505	SCO0505	NC_003888.3	SCO0505	539123	542131	+	large%2C multifunctional hypothetical protein	Carbohydrate transport and metabolism	Q8CK54	Op331
SCO0506	nadE2	NC_003888.3	SCO0506	542269	543099	+	NAD synthetase	Coenzyme transport and metabolism	Q9RJM5	Op332
SCO0507	SCO0507	NC_003888.3	SCO0507	543119	543535	-	hypothetical protein	Lipid transport and metabolism	Q9RJM4	Op333
SCO0508	SCO0508	NC_003888.3	SCO0508	543545	544087	+	tetR family transcriptional regulator	Transcription	Q9RJM3	Op334
SCO0509	glpK1	NC_003888.3	SCO0509	544194	545717	+	glycerol kinase	Energy production and conversion	Q9RJM2	Op335
SCO0511	SCO0511	NC_003888.3	SCO0511	546358	547116	+	dehydrogenase	Lipid transport and metabolism	Q9RJM1	Op336
SCO0512	SCO0512	NC_003888.3	SCO0512	547135	547743	-	regulatory protein	Transcription	Q9RJM0	Op337
SCO0513	SCO0513	NC_003888.3	SCO0513	547809	548900	+	hypothetical protein	Cell cycle control, cell division, chromosome partitioning	Q9RJL9	Op338
SCO0514	SCO0514	NC_003888.3	SCO0514	548968	549621	+	hypothetical protein	Function unknown	Q9RJL8	Op339
SCO0516	SCO0516	NC_003888.3	SCO0516	550455	551633	+	lipoprotein	Amino acid transport and metabolism	Q9RJL7	Op340
SCO0517	SCO0517	NC_003888.3	SCO0517	551918	552115	+	hypothetical protein	Signal transduction mechanisms	Q9ADB0	Op341
SCO0518	SCO0518	NC_003888.3	SCO0518	552094	552351	+	hypothetical protein	Energy production and conversion	Q9ADA9	Op342
SCO0519	SCO0519	NC_003888.3	SCO0519	552403	553140	-	oxidoreductase	Replication, recombination and repair	Q9RJL6	Op343
SCO0520	SCO0520	NC_003888.3	SCO0520	553277	553861	+	tetR family transcriptional regulator	Transcription	Q9RJL5	Op344
SCO0521	SCO0521	NC_003888.3	SCO0521	553892	554473	+	TetR family transcriptional regulator	Transcription	Q9RJL4	Op344
SCO0522	SCO0522	NC_003888.3	SCO0522	554649	555440	+	oxidoreductase	Replication, recombination and repair	Q9RK87	Op345
SCO0523	SCO0523	NC_003888.3	SCO0523	555468	555905	-	transcriptional regulator	Transcription	Q9RK86	Op346
SCO0524	SCO0524	NC_003888.3	SCO0524	555990	556898	+	gluconolactonase	Carbohydrate transport and metabolism	Q9RK85	Op347
SCO0525	SCO0525	NC_003888.3	SCO0525	557029	557844	+	hypothetical protein	Secondary metabolites biosynthesis, transport, and catabolism	Q9RK84	Op348
SCO0526	SCO0526	NC_003888.3	SCO0526	557882	558715	+	oxidoreductase	Lipid transport and metabolism	Q9RK83	Op348
SCO0527	scoF	NC_003888.3	SCO0527	558812	559015	-	cold shock protein	Transcription	P48859	Op349
SCO0528	SCO0528	NC_003888.3	SCO0528	559346	560098	+	lipoprotein	Function unknown	Q9RK82	Op350
SCO0529	SCO0529	NC_003888.3	SCO0529	560127	561545	-	oxidoreductase	Carbohydrate transport and metabolism	Q9RK81	Op351
SCO0530	SCO0530	NC_003888.3	SCO0530	561731	562576	-	transcriptional regulator	Transcription	Q9RK80	Op352
SCO0531	SCO0531	NC_003888.3	SCO0531	562803	564071	+	sugar transporter sugar binding protein	Carbohydrate transport and metabolism	Q9RK79	Op353
SCO0532	SCO0532	NC_003888.3	SCO0532	564141	565049	+	sugar transporter membrane protein	Carbohydrate transport and metabolism	Q9RK78	Op354
SCO0533	SCO0533	NC_003888.3	SCO0533	565046	565903	+	sugar transporter membrane protein	Carbohydrate transport and metabolism	Q9RK77	Op354
SCO0534	SCO0534	NC_003888.3	SCO0534	566007	567626	+	beta-hexosaminidase	Carbohydrate transport and metabolism	Q9RK76	Op355
SCO0535	SCO0535	NC_003888.3	SCO0535	567623	569044	+	hydrolase	Carbohydrate transport and metabolism	Q9RK75	Op355
SCO0536	SCO0536	NC_003888.3	SCO0536	569061	569282	-	hypothetical protein	No COG annotation	Q9RK74	Op356
SCO0537	SCO0537	NC_003888.3	SCO0537	569655	570482	+	hypothetical protein	Function unknown	Q9RK73	Op357
SCO0538	SCO0538	NC_003888.3	SCO0538	570520	571848	+	sugar transporter sugar binding lipoprotein	Carbohydrate transport and metabolism	Q9RK72	Op357
SCO0539	SCO0539	NC_003888.3	SCO0539	571863	572813	+	sugar transporter membrane protein	Carbohydrate transport and metabolism	Q9RK71	Op357
SCO0540	SCO0540	NC_003888.3	SCO0540	572810	573709	+	sugar transport membrane protein	Carbohydrate transport and metabolism	Q9RK70	Op357
SCO0541	SCO0541	NC_003888.3	SCO0541	573756	575081	+	alpha-galactosidase	Carbohydrate transport and metabolism	Q9RK69	Op358
SCO0542	SCO0542	NC_003888.3	SCO0542	575351	577984	+	regulatory protein	Signal transduction mechanisms	Q9RK68	Op359
SCO0543	SCO0543	NC_003888.3	SCO0543	578092	579228	+	peptidase	Cell wall/membrane/envelope biogenesis	Q9RK67	Op360
SCO0544	SCO0544	NC_003888.3	SCO0544	579257	580789	+	hypothetical protein	Function unknown	Q9RK66	Op360
SCO0545	SCO0545	NC_003888.3	SCO0545	580913	583459	+	hypothetical protein	Carbohydrate transport and metabolism	Q9RK65	Op361
SCO0546	pyc	NC_003888.3	SCO0546	583523	586897	-	pyruvate carboxylase	Energy production and conversion	Q9RK64	Op362
SCO0547	SCO0547	NC_003888.3	SCO0547	586987	587988	-	acyltransferase	Secondary metabolites biosynthesis, transport, and catabolism	Q9RK63	Op363
SCO0548	fabB2	NC_003888.3	SCO0548	587985	589271	-	3-oxoacyl-ACP synthase	Lipid transport and metabolism	Q9RK62	Op363
SCO0549	SCOACP	NC_003888.3	SCO0549	589268	589546	-	acyl carrier protein	Lipid transport and metabolism	Q9RK61	Op363
SCO0550	SCO0550	NC_003888.3	SCO0550	590017	590895	+	hypothetical protein	Function unknown	Q9RK60	Op364
SCO0551	SCO0551	NC_003888.3	SCO0551	590981	592309	-	histidine kinase	Signal transduction mechanisms	Q9RK59	Op365
SCO0552	SCO0552	NC_003888.3	SCO0552	592306	593022	-	response regulator	Signal transduction mechanisms	Q9RK58	Op365
SCO0553	SCO0553	NC_003888.3	SCO0553	593049	593486	-	hypothetical protein	No COG annotation	Q9RK57	Op365
SCO0554	manA	NC_003888.3	SCO0554	593641	595338	-	beta-mannosidase	Carbohydrate transport and metabolism	Q8CK53	Op366
SCO0555	SCO0555	NC_003888.3	SCO0555	595484	597079	-	membrane-bound oxidoreductase	Cell wall/membrane/envelope biogenesis	Q9RJI4	Op367
SCO0556	SCO0556	NC_003888.3	SCO0556	597132	598655	-	hypothetical protein	Amino acid transport and metabolism	Q9RJI3	Op368
SCO0557	SCO0557	NC_003888.3	SCO0557	598747	599769	+	MerR family transcriptional regulator	Transcription	Q9RJI2	Op369
SCO0558	SCO0558	NC_003888.3	SCO0558	599712	599978	-	hypothetical protein	No COG annotation	Q9RJI1	Op370
SCO0559	SCO0559	NC_003888.3	SCO0559	600051	601052	-	hypothetical protein	Function unknown	Q9RJI0	Op371
SCO0560	cpeB	NC_003888.3	SCO0560	601133	603355	-	catalase/peroxidase	Inorganic ion transport and metabolism	Q9RJH9	Op372
SCO0561	furA	NC_003888.3	SCO0561	603385	603840	-	Fe regulatory protein	Inorganic ion transport and metabolism	Q7BR72	Op372
SCO0562	SCO0562	NC_003888.3	SCO0562	603973	605085	+	hypothetical protein	Signal transduction mechanisms	Q9RJH8	Op373
SCO0563	SCO0563	NC_003888.3	SCO0563	605122	606555	-	hypothetical protein	Function unknown	Q9RJH7	Op374
SCO0564	SCO0564	NC_003888.3	SCO0564	606677	607837	-	hypothetical protein	Function unknown	Q9RJH6	Op375
SCO0565	SCO0565	NC_003888.3	SCO0565	607851	608909	-	polyprenyl synthetase	Coenzyme transport and metabolism	Q9RJH5	Op375
SCO0566	SCO0566	NC_003888.3	SCO0566	608902	609186	-	hypothetical protein	No COG annotation	Q9RJH4	Op375
SCO0567	SCO0567	NC_003888.3	SCO0567	609517	610356	+	insertion element transposase	Replication, recombination and repair	Q7DJE7	Op376
SCO0568	SCO0568	NC_003888.3	SCO0568	610415	611488	-	polyprenyl synthetase	Coenzyme transport and metabolism	Q93JH4	Op377
SCO0569	rpmJ2	NC_003888.3	SCO0569	611984	612106	-	50S ribosomal protein L36	Translation, ribosomal structure and biogenesis	Q93JH3	Op378
SCO0570	rpmG3	NC_003888.3	SCO0570	612156	612320	-	50S ribosomal protein L33	Translation, ribosomal structure and biogenesis	Q93S00	Op378
SCO0571	SCO0571	NC_003888.3	SCO0571	612426	613754	-	hypothetical protein	Amino acid transport and metabolism	Q93RZ9	Op379
SCO0572	SCO0572	NC_003888.3	SCO0572	613751	615151	-	cytosine permease	Nucleotide transport and metabolism	Q93RZ8	Op379
SCO0573	SCO0573	NC_003888.3	SCO0573	615154	616107	-	hypothetical protein	Function unknown	Q93RZ7	Op379
SCO0574	SCO0574	NC_003888.3	SCO0574	616253	617086	+	IclR family regulatory protein	Transcription	Q93RZ6	Op380
SCO0575	pepE	NC_003888.3	SCO0575	617124	617855	+	peptidase E	Amino acid transport and metabolism	Q93RZ5	Op380
SCO0576	SCO0576	NC_003888.3	SCO0576	617913	618788	-	oxidoreductase	Lipid transport and metabolism	Q93RZ4	Op381
SCO0577	SCO0577	NC_003888.3	SCO0577	618788	619588	-	hypothetical protein	Carbohydrate transport and metabolism	Q8CK52	Op381
SCO0578	SCO0578	NC_003888.3	SCO0578	619588	620367	-	triosephosphate isomerase	Carbohydrate transport and metabolism	Q9RJR2	Op381
SCO0579	SCO0579	NC_003888.3	SCO0579	620367	620879	-	ribose 5-phosphate isomerase	Carbohydrate transport and metabolism	Q9RJR1	Op381
SCO0580	SCO0580	NC_003888.3	SCO0580	620891	622672	-	dihydroxyacetone kinase	Carbohydrate transport and metabolism	Q9RJR0	Op381
SCO0581	SCO0581	NC_003888.3	SCO0581	622669	624036	-	transporter	Carbohydrate transport and metabolism	Q9RJQ9	Op381
SCO0582	SCO0582	NC_003888.3	SCO0582	624273	625034	+	transcriptional regulator	Transcription	Q9RJQ8	Op382
SCO0583	SCO0583	NC_003888.3	SCO0583	625127	626350	+	cytochrome P450	Secondary metabolites biosynthesis, transport, and catabolism	Q9RJQ7	Op383
SCO0584	SCO0584	NC_003888.3	SCO0584	626369	627631	-	cytochrome P450	Secondary metabolites biosynthesis, transport, and catabolism	Q9RJQ6	Op384
SCO0585	cvnD11	NC_003888.3	SCO0585	627628	628164	-	ATP/GTP binding protein	Function unknown	Q9RJQ5	Op384
SCO0586	cvnC11	NC_003888.3	SCO0586	628247	628588	-	hypothetical protein	Transcription	Q9RJQ4	Op385
SCO0587	cvnB11	NC_003888.3	SCO0587	628600	629058	-	hypothetical protein	Function unknown	Q9RJQ3	Op385
SCO0588	cvnA11	NC_003888.3	SCO0588	629185	630912	-	sensor kinase	Signal transduction mechanisms	Q9RJQ2	Op386
SCO0589	SCO0589	NC_003888.3	SCO0589	631216	632103	-	LysR family transcriptional regulator	Transcription	Q9RJQ1	Op387
SCO0590	SCO0590	NC_003888.3	SCO0590	632180	633049	+	oxidoreductase	Translation, ribosomal structure and biogenesis	Q9RJQ0	Op388
SCO0591	SCO0591	NC_003888.3	SCO0591	633119	633958	+	lysozyme	Cell wall/membrane/envelope biogenesis	Q9RJP9	Op389
SCO0592	SCO0592	NC_003888.3	SCO0592	633986	634708	-	hypothetical protein	Function unknown	Q9RJP8	Op390
SCO0593	SCO0593	NC_003888.3	SCO0593	634879	635706	-	hypothetical protein	No COG annotation	Q9RJP7	Op391
SCO0594	SCO0594	NC_003888.3	SCO0594	635776	636516	-	methyltransferase	Secondary metabolites biosynthesis, transport, and catabolism	Q9RJP6	Op392
SCO0595	SCO0595	NC_003888.3	SCO0595	636573	637166	+	hypothetical protein	Function unknown	Q9RJP5	Op393
SCO0596	dpsA	NC_003888.3	SCO0596	637261	637824	+	DNA-binding protein	Inorganic ion transport and metabolism	Q9R408	Op394
SCO0597	orfA	NC_003888.3	SCO0597	637911	638306	-	hypothetical protein	Function unknown	Q9RJP4	Op395
SCO0598	arsJ	NC_003888.3	SCO0598	638511	638804	+	anti anti sigma factor	Signal transduction mechanisms	Q9R3P2	Op396
SCO0599	rsbA	NC_003888.3	SCO0599	638801	639730	+	regulator of sig8	Signal transduction mechanisms	Q9R422	Op396
SCO0600	sigB	NC_003888.3	SCO0600	639859	640704	+	RNA polymerase sigma factor sig8	Transcription	Q9R3I8	Op396
SCO0601	ku	NC_003888.3	SCO0601	640719	641762	-	hypothetical protein	Replication, recombination and repair	Q9RJP3	Op397
SCO0602	SCO0602	NC_003888.3	SCO0602	642012	643133	+	hypothetical protein	Defense mechanisms	Q9RJP2	Op398
SCO0603	SCO0603	NC_003888.3	SCO0603	643179	643880	+	amino transferase	Nucleotide transport and metabolism	Q9RJP1	Op399
SCO0604	SCO0604	NC_003888.3	SCO0604	643926	645101	-	hypothetical protein	Amino acid transport and metabolism	Q9RJP0	Op400
SCO0605	SCO0605	NC_003888.3	SCO0605	645297	646232	+	AraC family transcription regulator	Transcription	Q9RJN9	Op401
SCO0606	SCO0606	NC_003888.3	SCO0606	646345	647319	+	hypothetical protein	No COG annotation	Q9RJN8	Op402
SCO0607	SCO0607	NC_003888.3	SCO0607	647444	647731	+	lipoprotein	No COG annotation	Q9RJN7	Op403
SCO0608	slbR	NC_003888.3	SCO0608	647887	648765	+	regulatory protein	No COG annotation	Q9RJN6	Op404
SCO0609	SCO0609	NC_003888.3	SCO0609	648876	649739	+	hypothetical protein	Amino acid transport and metabolism	Q9RJN5	Op405
SCO0610	SCO0610	NC_003888.3	SCO0610	649840	650610	+	GntR family transcriptional regulator	Transcription	Q9RJN4	Op406
SCO0611	SCO0611	NC_003888.3	SCO0611	650624	651388	+	hypothetical protein	Function unknown	Q9RJN3	Op406
SCO0612	SCO0612	NC_003888.3	SCO0612	651462	651605	+	hypothetical protein	No COG annotation	Q9RJN2	Op407
SCO0613	arcA	NC_003888.3	SCO0613	651602	652864	+	arginine deiminase	Amino acid transport and metabolism	Q9RJN1	Op407
SCO0614	SCO0614	NC_003888.3	SCO0614	652881	653165	-	hypothetical protein	No COG annotation	Q9RJN0	Op408
SCO0615	SCO0615	NC_003888.3	SCO0615	653448	653906	+	hypothetical protein	No COG annotation	Q9RJM9	Op409
SCO0616	SCO0616	NC_003888.3	SCO0616	653947	656322	-	hypothetical protein	Carbohydrate transport and metabolism	Q9RJM8	Op410
SCO0617	SCO0617	NC_003888.3	SCO0617	656319	658772	-	phosphoketolase	Carbohydrate transport and metabolism	Q8CK51	Op410
SCO0618	SCO0618	NC_003888.3	SCO0618	659143	660528	+	hypothetical protein	Inorganic ion transport and metabolism	Q9RD64	Op411
SCO0619	SCO0619	NC_003888.3	SCO0619	660525	661268	+	hypothetical protein	Function unknown	Q9RD63	Op411
SCO0620	SCO0620	NC_003888.3	SCO0620	661329	661607	-	hypothetical protein	Function unknown	Q9RD62	Op412
SCO0621	SCO0621	NC_003888.3	SCO0621	661707	662291	+	hypothetical protein	Inorganic ion transport and metabolism	Q9RD61	Op413
SCO0622	SCO0622	NC_003888.3	SCO0622	662373	663014	+	TetR family transcriptional regulator	Transcription	Q9RD60	Op414
SCO0623	SCO0623	NC_003888.3	SCO0623	663067	664686	+	membrane transport protein	Amino acid transport and metabolism	Q9RD59	Op415
SCO0624	SCO0624	NC_003888.3	SCO0624	664769	665773	-	hypothetical protein	Carbohydrate transport and metabolism	Q9RD58	Op416
SCO0625	SCO0625	NC_003888.3	SCO0625	665816	667096	-	transporter	Carbohydrate transport and metabolism	Q9RD57	Op417
SCO0626	SCO0626	NC_003888.3	SCO0626	667100	667744	-	hypothetical protein	No COG annotation	Q9RD56	Op417
SCO0627	SCO0627	NC_003888.3	SCO0627	667741	669870	-	ATP-utilizing protein	Amino acid transport and metabolism	Q9RD55	Op417
SCO0628	SCO0628	NC_003888.3	SCO0628	669972	671570	-	hypothetical protein	Energy production and conversion	Q9RD54	Op418
SCO0629	SCO0629	NC_003888.3	SCO0629	671618	672727	-	transcriptional regulator	Transcription	Q9RD53	Op419
SCO0630	SCO0630	NC_003888.3	SCO0630	672882	673403	-	acetyltransferase	Secondary metabolites biosynthesis, transport, and catabolism	Q9RD52	Op420
SCO0631	SCO0631	NC_003888.3	SCO0631	673451	673633	-	hypothetical protein	No COG annotation	Q9RD51	Op421
SCO0632	SCO0632	NC_003888.3	SCO0632	673733	674317	+	RNA polymerase sigma factor SigK	Transcription	Q9RD50	Op422
SCO0633	SCO0633	NC_003888.3	SCO0633	674317	675069	+	hypothetical protein	Transcription	Q9RD49	Op422
SCO0635	SCO0635	NC_003888.3	SCO0635	676130	677023	+	hypothetical protein	Secondary metabolites biosynthesis, transport, and catabolism	Q9RD48	Op423
SCO0636	SCO0636	NC_003888.3	SCO0636	677227	678861	+	ABC transporter ATP-binding protein	Function unknown	Q9RD47	Op424
SCO0637	SCO0637	NC_003888.3	SCO0637	678937	679392	+	hypothetical protein	Function unknown	Q9RD46	Op425
SCO0638	SCO0638	NC_003888.3	SCO0638	679529	680188	-	lipoprotein	Cell wall/membrane/envelope biogenesis	Q9RD45	Op426
SCO0639	SCO0639	NC_003888.3	SCO0639	680496	681428	-	hypothetical protein	Post-translational modification, protein turnover, and chaperones	Q9RD44	Op427
SCO0640	SCO0640	NC_003888.3	SCO0640	681435	681863	-	hypothetical protein	Transcription	Q9RD43	Op427
SCO0641	terD	NC_003888.3	SCO0641	681960	682535	+	tellurium resistance protein	Signal transduction mechanisms	Q8CK50	Op428
SCO0642	SCO0642	NC_003888.3	SCO0642	682600	684345	-	hypothetical protein	Function unknown	Q9RJC2	Op429
SCO0643	SCO0643	NC_003888.3	SCO0643	684409	685095	-	cellulose-binding protein	Carbohydrate transport and metabolism	Q9RJC1	Op430
SCO0644	SCO0644	NC_003888.3	SCO0644	685288	687444	-	hypothetical protein	Function unknown	Q9RJC0	Op431
SCO0645	SCO0645	NC_003888.3	SCO0645	687554	688567	-	Zinc-containing dehydrogenase	Amino acid transport and metabolism	Q9RJB9	Op432
SCO0646	SCO0646	NC_003888.3	SCO0646	688679	689263	+	TetR family transcriptional regulator	Transcription	Q9RJB8	Op433
SCO0647	SCO0647	NC_003888.3	SCO0647	689364	690161	+	short chain oxidoreductase	Function unknown	Q9RJB7	Op434
SCO0648	SCO0648	NC_003888.3	SCO0648	690228	690923	+	methyltransferase	Secondary metabolites biosynthesis, transport, and catabolism	Q9RJB6	Op435
SCO0649	gvpO2	NC_003888.3	SCO0649	690966	691283	+	gas vesicle synthesis protein	Function unknown	Q9RJB5	Op436
SCO0650	gvpA2	NC_003888.3	SCO0650	691320	691832	+	gas vesicle synthesis-like protein	Function unknown	Q9RJB4	Op436
SCO0651	gvpF2	NC_003888.3	SCO0651	691829	692614	+	gas vesicle synthesis protein	Translation, ribosomal structure and biogenesis	Q9RJB3	Op436
SCO0652	gvpG2	NC_003888.3	SCO0652	692619	692897	+	gas vesicle synthesis protein	Function unknown	Q9RJB2	Op436
SCO0653	SCO0653	NC_003888.3	SCO0653	692894	693445	+	hypothetical protein	Cell cycle control, cell division, chromosome partitioning	Q9RJB1	Op436
SCO0654	SCO0654	NC_003888.3	SCO0654	693442	694416	+	hypothetical protein	Cell cycle control, cell division, chromosome partitioning	Q9RJB0	Op436
SCO0655	gvpJ2	NC_003888.3	SCO0655	694441	694785	+	gas vesicle synthesis protein	Function unknown	Q9RJA9	Op436
SCO0656	gvpL2	NC_003888.3	SCO0656	694782	695624	+	gas vesicle synthesis protein	Function unknown	Q9RJA8	Op436
SCO0657	gvpS2	NC_003888.3	SCO0657	695660	695869	+	gas vesicle synthesis protein	Function unknown	Q9RJA7	Op436
SCO0658	gvpK2	NC_003888.3	SCO0658	695866	696168	+	gas vesicle synthesis protein	Function unknown	Q9RJA6	Op436
SCO0659	SCO0659	NC_003888.3	SCO0659	696248	697354	+	DeoR family transcriptional regulator	Transcription	Q9RJA5	Op437
SCO0660	SCO0660	NC_003888.3	SCO0660	697480	698811	+	solute-binding lipoprotein	Carbohydrate transport and metabolism	Q9RJA4	Op438
SCO0661	SCO0661	NC_003888.3	SCO0661	698838	699824	+	binding protein dependent transport protein	Carbohydrate transport and metabolism	Q9RJA3	Op438
SCO0662	SCO0662	NC_003888.3	SCO0662	699821	700684	+	binding protein dependent transport protein	Carbohydrate transport and metabolism	Q9RJA2	Op438
SCO0663	SCO0663	NC_003888.3	SCO0663	700681	701712	+	2-hydroxyacid dehydrogenase	Amino acid transport and metabolism	Q9RJA1	Op438
SCO0664	SCO0664	NC_003888.3	SCO0664	701709	703604	+	hypothetical protein	Function unknown	Q9RJA0	Op438
SCO0665	SCO0665	NC_003888.3	SCO0665	703750	703977	+	hypothetical protein	No COG annotation	Q9RJ99	Op439
SCO0666	catB	NC_003888.3	SCO0666	704114	706393	+	catalase	Inorganic ion transport and metabolism	Q7AKS0	Op440
SCO0667	SCO0667	NC_003888.3	SCO0667	706448	707329	-	hypothetical protein	Lipid transport and metabolism	Q9RJ98	Op441
SCO0668	SCO0668	NC_003888.3	SCO0668	707401	708993	-	flavoprotein	Energy production and conversion	Q9RJ97	Op442
SCO0669	SCO0669	NC_003888.3	SCO0669	709071	709688	+	TetR family transcriptional regulator	Transcription	Q9RJ96	Op443
SCO0670	glpD	NC_003888.3	SCO0670	709685	711268	+	glycerol-3-phosphate dehydrogenase	Energy production and conversion	Q9RJ95	Op443
SCO0671	SCO0671	NC_003888.3	SCO0671	711379	711633	-	hypothetical protein	No COG annotation	Q9RJ94	Op444
SCO0672	SCO0672	NC_003888.3	SCO0672	711649	712200	+	anti-sigma factor antagonist	Signal transduction mechanisms	Q9RJ93	Op445
SCO0673	SCO0673	NC_003888.3	SCO0673	712209	712736	-	hypothetical protein	Signal transduction mechanisms	Q9RJ92	Op446
SCO0674	xysA	NC_003888.3	SCO0674	712829	714181	-	endo-1%2C4-beta-xylanase	Carbohydrate transport and metabolism	Q9RJ91	Op447
SCO0675	SCO0675	NC_003888.3	SCO0675	714374	717028	+	hypothetical protein	Signal transduction mechanisms	Q9RJ90	Op448
SCO0676	SCO0676	NC_003888.3	SCO0676	717303	719897	+	integral membrane sensor protein	Signal transduction mechanisms	Q9RJ89	Op449
SCO0677	csn	NC_003888.3	SCO0677	720032	720874	+	chitosanase	Cell wall/membrane/envelope biogenesis	Q9RJ88	Op450
SCO0678	SCO0678	NC_003888.3	SCO0678	720985	721158	-	hypothetical protein	Function unknown	Q9RJ87	Op451
SCO0679	SCO0679	NC_003888.3	SCO0679	721248	721463	+	hypothetical protein	No COG annotation	Q9RJ86	Op452
SCO0680	SCO0680	NC_003888.3	SCO0680	721495	723039	-	transmembrane efflux protein	Amino acid transport and metabolism	Q8CK49	Op453
SCO0681	SCO0681	NC_003888.3	SCO0681	723181	724545	+	ferredoxin/ferredoxin-NADP reductase	Amino acid transport and metabolism	Q9RK35	Op454
SCO0682	SCO0682	NC_003888.3	SCO0682	724639	725013	-	hypothetical protein	Function unknown	Q9RK34	Op455
SCO0683	SCO0683	NC_003888.3	SCO0683	725056	725580	-	hypothetical protein	Function unknown	Q9RK33	Op456
SCO0684	SCO0684	NC_003888.3	SCO0684	725619	726395	-	hypothetical protein	No COG annotation	Q9RK32	Op456
SCO0685	SCO0685	NC_003888.3	SCO0685	726401	726808	-	hypothetical protein	Signal transduction mechanisms	Q9RK31	Op456
SCO0686	SCO0686	NC_003888.3	SCO0686	726845	728068	+	hypothetical protein	Cell cycle control, cell division, chromosome partitioning	Q9RK30	Op457
SCO0687	SCO0687	NC_003888.3	SCO0687	728130	728924	-	oxidoreductase	Lipid transport and metabolism	Q9RK29	Op458
SCO0688	SCO0688	NC_003888.3	SCO0688	729117	730289	+	hypothetical protein	No COG annotation	Q9RK28	Op459
SCO0689	SCO0689	NC_003888.3	SCO0689	730352	730987	+	oxidoreductase%2C iron-sulfur binding subunit	Energy production and conversion	Q9RK27	Op460
SCO0690	SCO0690	NC_003888.3	SCO0690	730984	731976	+	oxidoreductase%2C molybdopterin binding subunit	Energy production and conversion	Q9RK26	Op460
SCO0691	SCO0691	NC_003888.3	SCO0691	732005	734134	+	oxidoreductase	Energy production and conversion	Q8CK48	Op460
SCO0692	SCO0692	NC_003888.3	SCO0692	734210	735667	-	hypothetical protein	No COG annotation	Q9L2L1	Op461
SCO0693	SCO0693	NC_003888.3	SCO0693	735845	736192	+	hypothetical protein	No COG annotation	Q9L2L0	Op462
SCO0694	SCO0694	NC_003888.3	SCO0694	736312	736503	+	hypothetical protein	Function unknown	Q9L2K9	Op463
SCO0695	SCO0695	NC_003888.3	SCO0695	736520	737506	+	hypothetical protein	Coenzyme transport and metabolism	Q9L2K8	Op463
SCO0696	SCO0696	NC_003888.3	SCO0696	737846	738340	-	hypothetical protein	No COG annotation	Q9L2K7	Op464
SCO0698	SCO0698	NC_003888.3	SCO0698	739510	739875	-	hypothetical protein	Function unknown	Q9L2K6	Op465
SCO0699	SCO0699	NC_003888.3	SCO0699	739938	740231	-	hypothetical protein	Carbohydrate transport and metabolism	Q9L2K5	Op466
SCO0700	SCO0700	NC_003888.3	SCO0700	740314	742083	-	ABC transporter ATP-binding protein	Defense mechanisms	Q9L2K4	Op467
SCO0701	abaA	NC_003888.3	SCO0701	742242	742685	-	hypothetical protein	Energy production and conversion	Q7AKR9	Op468
SCO0702	SCO0702	NC_003888.3	SCO0702	742816	743394	-	regulator	Signal transduction mechanisms	Q7AKR8	Op469
SCO0703	SCO0703	NC_003888.3	SCO0703	743575	743802	+	regulator	Function unknown	Q7AKR7	Op470
SCO0705	SCO0705	NC_003888.3	SCO0705	744945	745763	-	hypothetical protein	Function unknown	Q9L2K3	Op471
SCO0706	SCO0706	NC_003888.3	SCO0706	745911	747194	-	lipoprotein	Amino acid transport and metabolism	Q9L2K2	Op472
SCO0707	SCO0707	NC_003888.3	SCO0707	747191	748387	-	branched-chain amino acid ABC transporter permease	Amino acid transport and metabolism	Q9L2K1	Op472
SCO0708	SCO0708	NC_003888.3	SCO0708	748380	749279	-	branched-chain amino acid ABC transporter	Amino acid transport and metabolism	Q9L2K0	Op472
SCO0709	SCO0709	NC_003888.3	SCO0709	749276	750076	-	ABC transporter ATP-binding protein	Amino acid transport and metabolism	Q9L2J9	Op472
SCO0710	SCO0710	NC_003888.3	SCO0710	750073	750864	-	ABC transporter ATP-binding protein	Amino acid transport and metabolism	Q9L2J8	Op472
SCO0711	SCO0711	NC_003888.3	SCO0711	751917	753197	-	hypothetical protein	Secondary metabolites biosynthesis, transport, and catabolism	Q9L2J7	Op473
SCO0712	lipR	NC_003888.3	SCO0712	753318	756143	-	transcriptional activator	Transcription	Q7AKS3	Op474
SCO0713	lipA	NC_003888.3	SCO0713	756314	757246	-	lipase	Secondary metabolites biosynthesis, transport, and catabolism	Q9L2J6	Op474
SCO0714	SCO0714	NC_003888.3	SCO0714	757637	758524	+	oxidoreductase	Function unknown	Q9L2J5	Op475
SCO0715	SCO0715	NC_003888.3	SCO0715	758531	758902	-	hypothetical protein	No COG annotation	Q9L2J4	Op476
SCO0716	SCO0716	NC_003888.3	SCO0716	759197	760399	+	glycosyl hydrolase	Carbohydrate transport and metabolism	Q9L2J3	Op477
SCO0717	SCO0717	NC_003888.3	SCO0717	760471	761598	+	hypothetical protein	Transcription	Q9L2J2	Op478
SCO0718	SCO0718	NC_003888.3	SCO0718	761675	761896	+	hypothetical protein	No COG annotation	Q9L2J1	Op479
SCO0719	SCO0719	NC_003888.3	SCO0719	762009	762485	-	hypothetical protein	No COG annotation	Q9L2J0	Op480
SCO0720	SCO0720	NC_003888.3	SCO0720	762558	764051	-	hypothetical protein	No COG annotation	Q9L2I9	Op481
SCO0721	SCO0721	NC_003888.3	SCO0721	764216	766594	-	glycosyl transferase	Carbohydrate transport and metabolism	Q9L2I8	Op482
SCO0722	SCO0722	NC_003888.3	SCO0722	766591	767331	-	hydrolase	Carbohydrate transport and metabolism	Q9L2I7	Op482
SCO0723	frcK	NC_003888.3	SCO0723	767385	768074	+	fructose transport system kinase	Nucleotide transport and metabolism	Q8CK47	Op483
SCO0724	SCO0724	NC_003888.3	SCO0724	768426	769367	+	transcriptional regulator	Transcription	Q9EWU7	Op484
SCO0725	SCO0725	NC_003888.3	SCO0725	769688	770065	+	hypothetical protein	No COG annotation	Q9EWU6	Op485
SCO0726	SCO0726	NC_003888.3	SCO0726	770144	770632	-	oxidoreductase	Function unknown	Q9EWU5	Op486
SCO0727	SCO0727	NC_003888.3	SCO0727	770665	771588	-	hypothetical protein	Coenzyme transport and metabolism	Q9EWU4	Op486
SCO0728	SCO0728	NC_003888.3	SCO0728	771628	772362	+	regulatory protein	Transcription	Q9EWU3	Op487
SCO0729	SCO0729	NC_003888.3	SCO0729	772544	772966	+	hypothetical protein	Function unknown	Q9EWU2	Op488
SCO0730	SCO0730	NC_003888.3	SCO0730	772974	773435	-	hypothetical protein	Function unknown	Q9EWU1	Op489
SCO0731	SCO0731	NC_003888.3	SCO0731	773432	774613	-	transferase	Amino acid transport and metabolism	Q9EWU0	Op489
SCO0732	SCO0732	NC_003888.3	SCO0732	774765	776129	+	protease	Post-translational modification, protein turnover, and chaperones	Q9EWT9	Op490
SCO0733	SCO0733	NC_003888.3	SCO0733	776203	776388	-	hypothetical protein	No COG annotation	Q9EWT8	Op491
SCO0734	SCO0734	NC_003888.3	SCO0734	776554	777828	-	transcriptional repressor	Carbohydrate transport and metabolism	Q9EWT7	Op492
SCO0735	SCO0735	NC_003888.3	SCO0735	777895	779097	+	oxidoreductase	Carbohydrate transport and metabolism	Q9EWT6	Op493
SCO0736	SCO0736	NC_003888.3	SCO0736	779131	779826	-	hypothetical protein	Cell wall/membrane/envelope biogenesis	Q9EWT5	Op494
SCO0737	SCO0737	NC_003888.3	SCO0737	780012	780812	-	oxidoreductase	Lipid transport and metabolism	Q9EWT4	Op495
SCO0738	SCO0738	NC_003888.3	SCO0738	780863	781402	+	hypothetical protein	No COG annotation	Q9EWT3	Op496
SCO0739	SCO0739	NC_003888.3	SCO0739	781386	782312	-	short chain dehydrogenase	Lipid transport and metabolism	Q9EWT2	Op497
SCO0740	SCO0740	NC_003888.3	SCO0740	782467	783096	-	hydrolase	Function unknown	Q9EWT1	Op498
SCO0741	SCO0741	NC_003888.3	SCO0741	783096	784184	-	oxidoreductase	Energy production and conversion	Q9EWT0	Op498
SCO0742	SCO0742	NC_003888.3	SCO0742	784362	786116	+	ABC transporter	Defense mechanisms	Q9ZNB0	Op499
SCO0743	SCO0743	NC_003888.3	SCO0743	786125	786409	-	hypothetical protein	No COG annotation	Q9RJE9	Op500
SCO0744	SCO0744	NC_003888.3	SCO0744	786591	786956	+	hypothetical protein	Function unknown	Q9RJE8	Op501
SCO0745	SCO0745	NC_003888.3	SCO0745	786984	787643	-	TetR family transcriptional regulator	Transcription	Q9RJE7	Op502
SCO0746	SCO0746	NC_003888.3	SCO0746	787843	789096	+	Ser/Thr protein kinase	Function unknown	Q9RJE6	Op503
SCO0747	SCO0747	NC_003888.3	SCO0747	789337	789837	-	hypothetical protein	Function unknown	Q9RJE5	Op504
SCO0748	SCO0748	NC_003888.3	SCO0748	789960	790541	+	hydrolase	Secondary metabolites biosynthesis, transport, and catabolism	Q9RJE4	Op505
SCO0749	SCO0749	NC_003888.3	SCO0749	790561	791535	-	dehydratase	Cell wall/membrane/envelope biogenesis	Q9RJE3	Op506
SCO0750	SCO0750	NC_003888.3	SCO0750	791701	791880	-	hypothetical protein	No COG annotation	Q9RJE2	Op507
SCO0751	SCO0751	NC_003888.3	SCO0751	791981	794467	-	regulatory protein	Signal transduction mechanisms	Q9RJE1	Op508
SCO0752	salO	NC_003888.3	SCO0752	794689	796002	-	protease	Post-translational modification, protein turnover, and chaperones	Q9RJE0	Op509
SCO0753	SCO0753	NC_003888.3	SCO0753	796584	796799	+	hypothetical protein	No COG annotation	Q9RJD9	Op510
SCO0754	SCO0754	NC_003888.3	SCO0754	796977	797723	+	hypothetical protein	Lipid transport and metabolism	Q9RJD8	Op511
SCO0755	SCO0755	NC_003888.3	SCO0755	797720	799942	+	ABC transporter	Defense mechanisms	Q9RJD7	Op511
SCO0756	SCO0756	NC_003888.3	SCO0756	799944	802766	+	ABC transporter	Defense mechanisms	Q9RJD6	Op511
SCO0757	SCO0757	NC_003888.3	SCO0757	802797	803807	+	phosphatase	Nucleotide transport and metabolism	Q9RJD5	Op511
SCO0758	SCO0758	NC_003888.3	SCO0758	803856	804035	+	hypothetical protein	No COG annotation	Q9RJD4	Op512
SCO0759	SCO0759	NC_003888.3	SCO0759	804091	805122	+	hypothetical protein	Function unknown	Q9RJD3	Op513
SCO0760	SCO0760	NC_003888.3	SCO0760	805135	805797	+	methyltransferase	Translation, ribosomal structure and biogenesis	Q9RJD2	Op513
SCO0761	SCO0761	NC_003888.3	SCO0761	805859	806038	+	hypothetical protein	Function unknown	Q9RJD1	Op514
SCO0762	sti1	NC_003888.3	SCO0762	806172	806606	-	protease inhibitor protein	Cell wall/membrane/envelope biogenesis	P61152	Op515
SCO0763	SCO0763	NC_003888.3	SCO0763	806966	808135	+	oxidoreductase	Energy production and conversion	Q9RJD0	Op516
SCO0764	SCO0764	NC_003888.3	SCO0764	808206	809813	-	hydrolase	Transcription	Q9RJC9	Op517
SCO0765	cel1	NC_003888.3	SCO0765	810172	812415	-	endoglucanase	Carbohydrate transport and metabolism	Q9RJC8	Op518
SCO0766	SCO0766	NC_003888.3	SCO0766	812569	815655	-	beta-galactosidase	Carbohydrate transport and metabolism	Q9RJC7	Op519
SCO0767	SCO0767	NC_003888.3	SCO0767	815808	818315	+	hypothetical protein	Signal transduction mechanisms	Q9RJC6	Op520
SCO0768	SCO0768	NC_003888.3	SCO0768	818446	819111	+	lipoprotein	Function unknown	Q9RJC5	Op521
SCO0769	SCO0769	NC_003888.3	SCO0769	819148	820116	-	aldo/keto reductase	Energy production and conversion	Q8CK46	Op522
SCO0770	SCO0770	NC_003888.3	SCO0770	820194	820751	-	hypothetical protein	Coenzyme transport and metabolism	Q9EWS7	Op523
SCO0771	SCO0771	NC_003888.3	SCO0771	820761	821198	-	hypothetical protein	Transcription	Q9EWS6	Op523
SCO0772	SCO0772	NC_003888.3	SCO0772	821295	821873	+	regulatory protein	Transcription	Q7AKR6	Op524
SCO0773	soyB2	NC_003888.3	SCO0773	821848	822048	-	ferredoxin	Energy production and conversion	Q9EWS5	Op525
SCO0774	SCO0774	NC_003888.3	SCO0774	822061	823299	-	cytochrome P450	Secondary metabolites biosynthesis, transport, and catabolism	Q9EWS4	Op525
SCO0775	SCO0775	NC_003888.3	SCO0775	823609	824058	+	hypothetical protein	Function unknown	Q7AKR5	Op526
SCO0776	SCO0776	NC_003888.3	SCO0776	824123	825139	-	hypothetical protein	Inorganic ion transport and metabolism	Q9EWS3	Op527
SCO0777	SCO0777	NC_003888.3	SCO0777	825287	826312	+	hypothetical protein	Post-translational modification, protein turnover, and chaperones	Q7AKR4	Op528
SCO0778	SCO0778	NC_003888.3	SCO0778	826361	826669	+	hypothetical protein	Function unknown	Q9EWS2	Op529
SCO0779	SCO0779	NC_003888.3	SCO0779	826690	827085	-	hypothetical protein	Amino acid transport and metabolism	Q7AKR3	Op530
SCO0780	SCO0780	NC_003888.3	SCO0780	827277	828218	+	zinc-binding oxidoreductase	Energy production and conversion	Q7AKR2	Op531
SCO0781	SCO0781	NC_003888.3	SCO0781	828289	828789	+	anti sigma factor antagonist	Signal transduction mechanisms	Q9EWS1	Op532
SCO0782	SCO0782	NC_003888.3	SCO0782	828755	829708	-	ribose-phosphate pyrophosphokinase	Amino acid transport and metabolism	Q9EWS0	Op533
SCO0783	tetM	NC_003888.3	SCO0783	829910	831817	+	tetracycline resistance protein	Translation, ribosomal structure and biogenesis	Q9EWR9	Op534
SCO0784	SCO0784	NC_003888.3	SCO0784	831835	832518	+	hypothetical protein	Function unknown	Q9EWR8	Op534
SCO0785	SCO0785	NC_003888.3	SCO0785	832515	833198	-	hypothetical protein	Function unknown	Q9EWR7	Op535
SCO0786	SCO0786	NC_003888.3	SCO0786	833261	833800	+	hypothetical protein	Defense mechanisms	Q9EWR6	Op536
SCO0787	SCO0787	NC_003888.3	SCO0787	833931	835199	+	hydrolase	Carbohydrate transport and metabolism	Q9EWR5	Op537
SCO0788	SCO0788	NC_003888.3	SCO0788	835238	835474	-	hypothetical protein	No COG annotation	Q9EWR4	Op538
SCO0789	SCO0789	NC_003888.3	SCO0789	835547	836665	+	hypothetical protein	Amino acid transport and metabolism	Q9EWR3	Op539
SCO0790	SCO0790	NC_003888.3	SCO0790	836721	837377	+	hydrolase	Function unknown	Q8CK45	Op540
SCO0791	SCO0791	NC_003888.3	SCO0791	837541	838680	+	hypothetical protein	No COG annotation	Q9RD86	Op541
SCO0792	SCO0792	NC_003888.3	SCO0792	838977	840008	+	hypothetical protein	Carbohydrate transport and metabolism	Q9RD85	Op542
SCO0793	SCO0793	NC_003888.3	SCO0793	840026	840334	-	hypothetical protein	No COG annotation	Q9RD84	Op543
SCO0794	SCO0794	NC_003888.3	SCO0794	840399	841688	-	transcriptional regulator	Carbohydrate transport and metabolism	Q9RD83	Op544
SCO0795	SCO0795	NC_003888.3	SCO0795	841878	842372	+	hypothetical protein	Function unknown	Q9RD82	Op545
SCO0796	SCO0796	NC_003888.3	SCO0796	842488	843747	+	hypothetical protein	Function unknown	Q9RD81	Op546
SCO0797	SCO0797	NC_003888.3	SCO0797	843808	844860	+	hypothetical protein	No COG annotation	Q9RD80	Op547
SCO0798	SCO0798	NC_003888.3	SCO0798	844881	846116	+	hypothetical protein	Carbohydrate transport and metabolism	Q9RD79	Op547
SCO0799	SCO0799	NC_003888.3	SCO0799	846084	846809	-	hypothetical protein	Function unknown	Q9RD78	Op548
SCO0800	SCO0800	NC_003888.3	SCO0800	846917	847534	-	TetR family transcriptional regulator	Transcription	Q9RD77	Op549
SCO0801	SCO0801	NC_003888.3	SCO0801	847649	849232	+	cytochrome P450	Secondary metabolites biosynthesis, transport, and catabolism	Q9RD76	Op550
SCO0802	SCO0802	NC_003888.3	SCO0802	849194	850042	-	hypothetical protein	Function unknown	Q9RD75	Op551
SCO0803	SCO0803	NC_003888.3	SCO0803	850100	851074	-	RNA polymerase sigma factor	Transcription	Q9RD74	Op552
SCO0804	SCO0804	NC_003888.3	SCO0804	851097	851840	-	hypothetical protein	Coenzyme transport and metabolism	Q9RD73	Op552
SCO0805	SCO0805	NC_003888.3	SCO0805	851911	853212	-	prolyl aminopeptidase	Replication, recombination and repair	Q9RD72	Op553
SCO0806	SCO0806	NC_003888.3	SCO0806	853340	854365	-	LacI family transcriptional regulator	Transcription	Q9RD71	Op554
SCO0807	SCO0807	NC_003888.3	SCO0807	854455	854775	-	hypothetical protein	Function unknown	Q9RD70	Op555
SCO0808	SCO0808	NC_003888.3	SCO0808	854802	855884	-	solute-binding lipoprotein	Carbohydrate transport and metabolism	Q9RD69	Op555
SCO0809	SCO0809	NC_003888.3	SCO0809	856126	857139	-	ABC transporter permease	Carbohydrate transport and metabolism	Q9RD68	Op556
SCO0810	SCO0810	NC_003888.3	SCO0810	857132	858172	-	ABC transporter permease	Carbohydrate transport and metabolism	Q9RD67	Op556
SCO0811	rbsA1	NC_003888.3	SCO0811	858169	859686	-	ABC transporter ATP-binding protein	Carbohydrate transport and metabolism	Q8CK44	Op556
SCO0812	SCO0812	NC_003888.3	SCO0812	859963	861123	+	sugar isomerase	Cell wall/membrane/envelope biogenesis	Q9XAB3	Op557
SCO0813	SCO0813	NC_003888.3	SCO0813	861242	863281	+	short chain dehydrogenase	Lipid transport and metabolism	Q9XAB2	Op558
SCO0814	SCO0814	NC_003888.3	SCO0814	863278	864732	+	rhamnose kinase	Carbohydrate transport and metabolism	Q9XAB1	Op558
SCO0815	SCO0815	NC_003888.3	SCO0815	864811	865563	+	hypothetical protein	Energy production and conversion	Q9XAB0	Op559
SCO0816	SCO0816	NC_003888.3	SCO0816	865560	867038	+	iron-sulfur protein	Energy production and conversion	Q9XAA9	Op559
SCO0817	SCO0817	NC_003888.3	SCO0817	867035	867682	+	hypothetical protein	Function unknown	Q9XAA8	Op559
SCO0818	SCO0818	NC_003888.3	SCO0818	867800	868594	+	ABC transporter ATP-binding protein	Defense mechanisms	Q9XAA7	Op560
SCO0819	SCO0819	NC_003888.3	SCO0819	868598	869908	+	transmembrane transport protein	Defense mechanisms	Q9XAA6	Op560
SCO0820	SCO0820	NC_003888.3	SCO0820	869978	870337	-	hypothetical protein	Carbohydrate transport and metabolism	Q9XAA5	Op561
SCO0821	SCO0821	NC_003888.3	SCO0821	870420	871397	-	threonine dehydratase	Amino acid transport and metabolism	Q9XAA4	Op562
SCO0822	SCO0822	NC_003888.3	SCO0822	871406	872086	-	DNA-binding protein	Amino acid transport and metabolism	Q9XAA3	Op562
SCO0823	SCO0823	NC_003888.3	SCO0823	872193	872633	+	GntR family transcriptional regulator	Transcription	Q9XAA2	Op563
SCO0824	SCO0824	NC_003888.3	SCO0824	872630	873520	+	ABC transporter ATP-binding protein	Defense mechanisms	Q9XAA1	Op563
SCO0825	SCO0825	NC_003888.3	SCO0825	873517	874473	+	transmembrane transport protein	Defense mechanisms	Q9XAA0	Op563
SCO0826	SCO0826	NC_003888.3	SCO0826	874543	875343	+	hypothetical protein	Secondary metabolites biosynthesis, transport, and catabolism	Q9XA99	Op564
SCO0827	SCO0827	NC_003888.3	SCO0827	875388	875726	-	hypothetical protein	No COG annotation	Q9XA98	Op565
SCO0828	SCO0828	NC_003888.3	SCO0828	875839	877500	+	alkaline phosphatase	Inorganic ion transport and metabolism	Q9XA97	Op566
SCO0829	SCO0829	NC_003888.3	SCO0829	877702	879078	+	serine protease	Post-translational modification, protein turnover, and chaperones	Q9XA96	Op567
SCO0830	SCO0830	NC_003888.3	SCO0830	879140	880219	-	penicillin-binding protein	Defense mechanisms	Q9XA95	Op568
SCO0831	SCO0831	NC_003888.3	SCO0831	880216	881136	-	hypothetical protein	No COG annotation	Q9XA94	Op568
SCO0832	SCO0832	NC_003888.3	SCO0832	881133	882098	-	hypothetical protein	No COG annotation	Q9XA93	Op568
SCO0833	SCO0833	NC_003888.3	SCO0833	882095	882805	-	hypothetical protein	No COG annotation	Q9XA92	Op568
SCO0834	SCO0834	NC_003888.3	SCO0834	882826	883014	-	hypothetical protein	No COG annotation	Q9XA91	Op568
SCO0835	SCO0835	NC_003888.3	SCO0835	883113	883760	-	methyltransferase	Secondary metabolites biosynthesis, transport, and catabolism	Q9XA90	Op569
SCO0836	SCO0836	NC_003888.3	SCO0836	883920	884921	-	hypothetical protein	Cell wall/membrane/envelope biogenesis	Q9XA89	Op570
SCO0837	SCO0837	NC_003888.3	SCO0837	885004	885270	-	hypothetical protein	No COG annotation	Q9XA88	Op571
SCO0838	SCO0838	NC_003888.3	SCO0838	885442	885867	+	hypothetical protein	Function unknown	Q9XA87	Op572
SCO0839	SCO0839	NC_003888.3	SCO0839	885933	888050	-	transmembrane transport protein	Signal transduction mechanisms	Q9XA86	Op573
SCO0840	SCO0840	NC_003888.3	SCO0840	888194	888700	-	MarR family transcriptional regulator	Transcription	Q9XA85	Op574
SCO0841	SCO0841	NC_003888.3	SCO0841	888805	890367	+	oxidoreductase	Carbohydrate transport and metabolism	Q9XA84	Op575
SCO0842	phr	NC_003888.3	SCO0842	890835	892211	+	deoxyribodipyrimidine photolyase	Replication, recombination and repair	Q9XA83	Op576
SCO0843	SCO0843	NC_003888.3	SCO0843	892238	892672	-	hypothetical protein	No COG annotation	Q9XA82	Op577
SCO0844	SCO0844	NC_003888.3	SCO0844	892665	893006	-	DNA-binding protein	Function unknown	Q9XA81	Op577
SCO0845	SCO0845	NC_003888.3	SCO0845	893013	893279	-	hypothetical protein	Function unknown	Q9XA80	Op577
SCO0846	SCO0846	NC_003888.3	SCO0846	893386	894186	+	hypothetical protein	Secondary metabolites biosynthesis, transport, and catabolism	Q9XA79	Op578
SCO0847	SCO0847	NC_003888.3	SCO0847	894244	894702	-	lyase	Amino acid transport and metabolism	Q9XA78	Op579
SCO0848	SCO0848	NC_003888.3	SCO0848	894818	895819	-	oxidoreductase	Energy production and conversion	Q9RCW3	Op580
SCO0849	SCO0849	NC_003888.3	SCO0849	895829	896353	-	hypothetical protein	Function unknown	Q9RCW2	Op580
SCO0850	SCO0850	NC_003888.3	SCO0850	896543	896968	+	hypothetical protein	No COG annotation	Q9RCW1	Op581
SCO0851	SCO0851	NC_003888.3	SCO0851	896973	898037	-	PfkB-family carbohydrate kinase	Carbohydrate transport and metabolism	Q9RCW0	Op582
SCO0852	SCO0852	NC_003888.3	SCO0852	898034	898666	-	aldolase	Carbohydrate transport and metabolism	Q9RCV9	Op582
SCO0853	SCO0853	NC_003888.3	SCO0853	898895	899293	+	hypothetical protein	No COG annotation	Q9RCV8	Op583
SCO0854	SCO0854	NC_003888.3	SCO0854	899538	902129	+	hypothetical protein	Function unknown	Q9RCV7	Op584
SCO0855	SCO0855	NC_003888.3	SCO0855	902174	902680	-	acetyltransferase	Transcription	Q9RCV6	Op585
SCO0856	SCO0856	NC_003888.3	SCO0856	902743	903969	-	hypothetical protein	Defense mechanisms	Q9RCV5	Op586
SCO0857	SCO0857	NC_003888.3	SCO0857	904109	904747	+	TetR family transcriptional regulator	Transcription	Q9RCV4	Op587
SCO0858	SCO0858	NC_003888.3	SCO0858	905000	905377	-	hypothetical protein	No COG annotation	Q9RCV3	Op588
SCO0859	SCO0859	NC_003888.3	SCO0859	905546	906055	-	hypothetical protein	Function unknown	Q9RCV2	Op589
SCO0860	SCO0860	NC_003888.3	SCO0860	906052	908340	-	cation-transporting ATPase	Inorganic ion transport and metabolism	Q9RCV1	Op589
SCO0861	SCO0861	NC_003888.3	SCO0861	908340	908549	-	hypothetical protein	No COG annotation	Q9RCV0	Op589
SCO0862	SCO0862	NC_003888.3	SCO0862	908813	909472	-	hypothetical protein	Function unknown	Q9RCU9	Op590
SCO0863	SCO0863	NC_003888.3	SCO0863	909469	910926	-	hypothetical protein	Function unknown	Q9RCU8	Op590
SCO0864	SCO0864	NC_003888.3	SCO0864	911343	911939	-	ECF family RNA polymerase sigma factor	Transcription	Q9RCU7	Op591
SCO0865	SCO0865	NC_003888.3	SCO0865	912092	912862	-	hypothetical protein	No COG annotation	Q9RCU6	Op592
SCO0866	SCO0866	NC_003888.3	SCO0866	912931	913572	-	ECF family RNA polymerase sigma factor	Transcription	Q9RCU5	Op593
SCO0867	SCO0867	NC_003888.3	SCO0867	913768	914472	-	hypothetical protein	No COG annotation	Q9RCU4	Op594
SCO0868	SCO0868	NC_003888.3	SCO0868	914827	915270	-	regulatory protein	Signal transduction mechanisms	Q9RD41	Op595
SCO0869	SCO0869	NC_003888.3	SCO0869	915341	915715	-	anti-sigma factor antagonist	Signal transduction mechanisms	Q9RD40	Op596
SCO0870	SCO0870	NC_003888.3	SCO0870	916336	916785	-	two-component system response regulator	Signal transduction mechanisms	Q9RD39	Op597
SCO0871	SCO0871	NC_003888.3	SCO0871	916782	918377	-	two-component sensor protein	Signal transduction mechanisms	Q9RD38	Op597
SCO0872	SCO0872	NC_003888.3	SCO0872	918438	919775	-	hypothetical protein	Signal transduction mechanisms	Q9RD37	Op598
SCO0873	SCO0873	NC_003888.3	SCO0873	919901	920182	-	hypothetical protein	Post-translational modification, protein turnover, and chaperones	Q9RD36	Op599
SCO0874	SCO0874	NC_003888.3	SCO0874	920727	921419	-	hypothetical protein	Inorganic ion transport and metabolism	Q9RD35	Op600
SCO0875	SCO0875	NC_003888.3	SCO0875	921420	921755	-	transcription regulator ArsR	Transcription	Q9RD34	Op600
SCO0876	SCO0876	NC_003888.3	SCO0876	921927	922175	-	hypothetical protein	No COG annotation	Q9RD33	Op601
SCO0877	SCO0877	NC_003888.3	SCO0877	922247	924913	+	transcriptional regulator	Transcription	Q9RD32	Op602
SCO0878	SCO0878	NC_003888.3	SCO0878	924917	925795	+	hydrolase	Function unknown	Q9RD31	Op602
SCO0880	SCO0880	NC_003888.3	SCO0880	926916	927332	+	hypothetical protein	Replication, recombination and repair	Q9RD30	Op603
SCO0881	SCO0881	NC_003888.3	SCO0881	927534	928499	-	hypothetical protein	Function unknown	Q9RD29	Op604
SCO0882	SCO0882	NC_003888.3	SCO0882	928670	929017	+	hypothetical protein	Function unknown	Q9RD28	Op605
SCO0883	def1	NC_003888.3	SCO0883	929061	929717	+	peptide deformylase	Translation, ribosomal structure and biogenesis	Q9RD27	Op605
SCO0884	SCO0884	NC_003888.3	SCO0884	929779	931212	-	oxidoreductase	Energy production and conversion	Q9RD26	Op606
SCO0885	trxC	NC_003888.3	SCO0885	931333	931737	+	thioredoxin	Energy production and conversion	Q9RD25	Op607
SCO0886	SCO0886	NC_003888.3	SCO0886	931757	932791	-	LacI family transcriptional regulator	Transcription	Q9RD24	Op608
SCO0887	SCO0887	NC_003888.3	SCO0887	932864	933568	-	TetR family transcriptional regulator	Transcription	Q9RD23	Op609
SCO0888	SCO0888	NC_003888.3	SCO0888	933708	934271	+	hypothetical protein	Function unknown	Q9RD22	Op610
SCO0889	SCO0889	NC_003888.3	SCO0889	934332	935237	-	LysR family transcriptional regulator	Transcription	Q9RD21	Op611
SCO0890	SCO0890	NC_003888.3	SCO0890	935622	936329	-	short chain oxidoreductase	Lipid transport and metabolism	Q9RD20	Op612
SCO0891	SCO0891	NC_003888.3	SCO0891	936431	937270	+	DNA-binding protein	Transcription	Q9RD19	Op613
SCO0892	SCO0892	NC_003888.3	SCO0892	937290	938240	-	hypothetical protein	Inorganic ion transport and metabolism	Q9RD18	Op614
SCO0893	SCO0893	NC_003888.3	SCO0893	938389	939612	+	hypothetical protein	Function unknown	Q9RD17	Op615
SCO0894	SCO0894	NC_003888.3	SCO0894	939627	941063	+	hypothetical protein	Energy production and conversion	Q9RD16	Op615
SCO0895	hrdC	NC_003888.3	SCO0895	941071	942090	-	RNA polymerase principal sigma factor HrdC	Transcription	P18184	Op616
SCO0896	SCO0896	NC_003888.3	SCO0896	942453	942878	-	oxidoreductase	Signal transduction mechanisms	Q9RD15	Op617
SCO0897	SCO0897	NC_003888.3	SCO0897	942974	943567	-	hypothetical protein	Function unknown	Q9RD14	Op618
SCO0898	SCO0898	NC_003888.3	SCO0898	943851	945833	-	regulator	Transcription	Q9RD13	Op619
SCO0899	SCO0899	NC_003888.3	SCO0899	946045	946941	+	hydrolase	Nucleotide transport and metabolism	Q9RD12	Op620
SCO0900	SCO0900	NC_003888.3	SCO0900	947027	948310	+	transmembrane efflux protein	Amino acid transport and metabolism	Q9RD11	Op621
SCO0901	SCO0901	NC_003888.3	SCO0901	948674	949762	-	hypothetical protein	No COG annotation	Q9RD10	Op622
SCO0902	SCO0902	NC_003888.3	SCO0902	949864	950292	-	hypothetical protein	Amino acid transport and metabolism	Q9RD09	Op623
SCO0903	SCO0903	NC_003888.3	SCO0903	950551	950811	+	hypothetical protein	Transcription	Q9RD08	Op624
SCO0904	SCO0904	NC_003888.3	SCO0904	950823	951122	+	hypothetical protein	No COG annotation	Q9RD07	Op624
SCO0905	SCO0905	NC_003888.3	SCO0905	951217	951522	+	hypothetical protein	Cell cycle control, cell division, chromosome partitioning	Q9RD06	Op625
SCO0906	SCO0906	NC_003888.3	SCO0906	951452	951949	-	hypothetical protein	Function unknown	Q9RD05	Op626
SCO0907	SCO0907	NC_003888.3	SCO0907	951968	952858	-	dehydrogenase	Lipid transport and metabolism	Q9RD04	Op626
SCO0908	SCO0908	NC_003888.3	SCO0908	952991	953455	+	hypothetical protein	Signal transduction mechanisms	Q9RD03	Op627
SCO0909	SCO0909	NC_003888.3	SCO0909	953440	954429	-	hypothetical protein	Transcription	Q9RD02	Op628
SCO0910	egtA	NC_003888.3	SCO0910	954566	955867	+	hypothetical protein	Coenzyme transport and metabolism	Q9RD01	Op629
SCO0911	egtB	NC_003888.3	SCO0911	955864	957204	+	hypothetical protein	Transcription	Q9RD00	Op629
SCO0912	egtC	NC_003888.3	SCO0912	957204	958019	+	hypothetical protein	Function unknown	Q9RCZ9	Op629
SCO0913	egtD	NC_003888.3	SCO0913	958016	958987	+	hypothetical protein	Function unknown	Q8CK43	Op629
SCO0914	SCO0914	NC_003888.3	SCO0914	959024	960292	-	lipoprotein	Carbohydrate transport and metabolism	Q9RCZ6	Op630
SCO0915	SCO0915	NC_003888.3	SCO0915	960501	960758	+	hypothetical protein	Function unknown	Q9RCZ5	Op631
SCO0916	SCO0916	NC_003888.3	SCO0916	960792	961283	-	hypothetical protein	Function unknown	Q9RCZ4	Op632
SCO0917	SCO0917	NC_003888.3	SCO0917	961534	962553	+	oxygenase	Energy production and conversion	Q9RCZ3	Op633
SCO0918	SCO0918	NC_003888.3	SCO0918	962596	964941	+	excinuclease ABC subunit A	Replication, recombination and repair	Q9RCZ2	Op634
SCO0919	SCO0919	NC_003888.3	SCO0919	964984	965943	-	hypothetical protein	Function unknown	Q9RCZ1	Op635
SCO0920	SCO0920	NC_003888.3	SCO0920	966016	966843	-	acyltransferase	Lipid transport and metabolism	Q9RCZ0	Op636
SCO0921	SCO0921	NC_003888.3	SCO0921	966843	967613	-	hypothetical protein	Function unknown	Q9RCY9	Op636
SCO0922	SCO0922	NC_003888.3	SCO0922	967895	968641	-	succinate dehydrogenase/fumarate reductase iron-sulfur subunit	Energy production and conversion	Q9RCY8	Op637
SCO0923	sdhA	NC_003888.3	SCO0923	968638	970587	-	succinate dehydrogenase flavoprotein subunit	Energy production and conversion	Q9RCY7	Op637
SCO0924	SCO0924	NC_003888.3	SCO0924	970589	971320	-	cytochrome B subunit	Function unknown	Q9RCY6	Op637
SCO0925	SCO0925	NC_003888.3	SCO0925	971392	972276	+	LysR family transcriptional regulator	Transcription	Q9RCY5	Op638
SCO0926	SCO0926	NC_003888.3	SCO0926	972311	973210	-	hypothetical protein	Carbohydrate transport and metabolism	Q9RCY4	Op639
SCO0927	SCO0927	NC_003888.3	SCO0927	973388	974224	+	LysR family transcriptional regulator	Transcription	Q9RCY3	Op640
SCO0928	SCO0928	NC_003888.3	SCO0928	974312	976456	-	hypothetical protein	Signal transduction mechanisms	Q9RCY2	Op641
SCO0929	SCO0929	NC_003888.3	SCO0929	976453	977265	-	hypothetical protein	Translation, ribosomal structure and biogenesis	Q9RCY1	Op641
SCO0930	SCO0930	NC_003888.3	SCO0930	977491	978444	-	lipoprotein	Function unknown	Q9RCY0	Op642
SCO0931	SCO0931	NC_003888.3	SCO0931	978713	979324	+	proline-rich protein	No COG annotation	Q9RCX9	Op643
SCO0932	SCO0932	NC_003888.3	SCO0932	979340	980104	+	hypothetical protein	Function unknown	Q9RCX8	Op643
SCO0933	SCO0933	NC_003888.3	SCO0933	980316	980834	+	lipoprotein	No COG annotation	Q9RCX7	Op644
SCO0934	SCO0934	NC_003888.3	SCO0934	980917	981558	-	hypothetical protein	No COG annotation	Q9RCX6	Op645
SCO0935	SCO0935	NC_003888.3	SCO0935	981742	982407	+	hypothetical protein	Cell wall/membrane/envelope biogenesis	Q9RCX5	Op646
SCO0936	SCO0936	NC_003888.3	SCO0936	982439	983044	-	oligosaccharide deacetylase	Carbohydrate transport and metabolism	Q9RCX4	Op647
SCO0937	SCO0937	NC_003888.3	SCO0937	983389	983850	+	hypothetical protein	Signal transduction mechanisms	Q9RCX3	Op648
SCO0938	SCO0938	NC_003888.3	SCO0938	983971	985377	+	amino acid transporter	Amino acid transport and metabolism	Q9RCX2	Op649
SCO0939	SCO0939	NC_003888.3	SCO0939	985374	986237	-	hydrolase	Lipid transport and metabolism	Q9RCX1	Op650
SCO0940	SCO0940	NC_003888.3	SCO0940	986247	986720	+	MarR family regulatory protein	Transcription	Q9RCX0	Op651
SCO0941	SCO0941	NC_003888.3	SCO0941	986722	987876	-	lipoprotein	Cell wall/membrane/envelope biogenesis	Q9RCW9	Op652
SCO0942	SCO0942	NC_003888.3	SCO0942	988130	988684	+	RNA polymerase sigma factor SigL	Transcription	Q9RCW8	Op653
SCO0943	SCO0943	NC_003888.3	SCO0943	988826	989341	+	hypothetical protein	No COG annotation	Q9RCW7	Op654
SCO0944	SCO0944	NC_003888.3	SCO0944	989560	990210	+	hypothetical protein	Function unknown	Q9RCW6	Op655
SCO0945	SCO0945	NC_003888.3	SCO0945	990249	991112	-	formamidopyrimidine-DNA glycosylase	Replication, recombination and repair	Q9RCW5	Op656
SCO0946	SCO0946	NC_003888.3	SCO0946	991153	993243	-	regulatory protein	Signal transduction mechanisms	Q8CK42	Op656
SCO0947	SCO0947	NC_003888.3	SCO0947	993366	994778	+	hypothetical protein	Function unknown	Q9RIV9	Op657
SCO0948	SCO0948	NC_003888.3	SCO0948	994798	997821	-	alpha-mannosidase	Carbohydrate transport and metabolism	Q9RIV8	Op658
SCO0949	SCO0949	NC_003888.3	SCO0949	997963	999210	-	hypothetical protein	Carbohydrate transport and metabolism	Q9RIV7	Op659
SCO0950	SCO0950	NC_003888.3	SCO0950	999242	1000162	-	transport system permease	Carbohydrate transport and metabolism	Q9RIV6	Op659
SCO0951	SCO0951	NC_003888.3	SCO0951	1000159	1001091	-	transport system permease	Carbohydrate transport and metabolism	Q9RIV5	Op659
SCO0952	SCO0952	NC_003888.3	SCO0952	1001098	1002390	-	solute-binding protein	Carbohydrate transport and metabolism	Q9RIV4	Op659
SCO0953	SCO0953	NC_003888.3	SCO0953	1002624	1003673	+	LacI family transcriptional regulator	Transcription	Q9RIV3	Op660
SCO0954	SCO0954	NC_003888.3	SCO0954	1003996	1004478	-	acetyltransferase	Cell wall/membrane/envelope biogenesis	Q9RIV2	Op661
SCO0955	SCO0955	NC_003888.3	SCO0955	1004534	1004710	-	hypothetical protein	No COG annotation	Q9RIV1	Op662
SCO0956	SCO0956	NC_003888.3	SCO0956	1005186	1005641	+	hypothetical protein	No COG annotation	Q9RIV0	Op663
SCO0957	SCO0957	NC_003888.3	SCO0957	1005700	1007202	-	oxidoreductase	Lipid transport and metabolism	Q9RIU9	Op664
SCO0958	SCO0958	NC_003888.3	SCO0958	1007306	1008646	-	hypothetical protein	Function unknown	Q9RIU8	Op665
SCO0959	SCO0959	NC_003888.3	SCO0959	1008835	1011153	-	hypothetical protein	Carbohydrate transport and metabolism	Q9RIU7	Op666
SCO0960	SCO0960	NC_003888.3	SCO0960	1011212	1013830	-	hydrolase	Carbohydrate transport and metabolism	Q9RIU6	Op667
SCO0961	glgC	NC_003888.3	SCO0961	1014030	1015250	-	glucose-1-phosphate adenylyltransferase	Coenzyme transport and metabolism	P72394	Op668
SCO0962	glgA	NC_003888.3	SCO0962	1015300	1016463	-	glycosyl transferase	Cell wall/membrane/envelope biogenesis	Q7AKR1	Op668
SCO0963	SCO0963	NC_003888.3	SCO0963	1016501	1017394	-	hypothetical protein	Function unknown	Q9RIU4	Op668
SCO0964	SCO0964	NC_003888.3	SCO0964	1017707	1018138	-	hypothetical protein	Transcription	Q9RIU3	Op669
SCO0965	SCO0965	NC_003888.3	SCO0965	1018179	1018838	-	hypothetical protein	Function unknown	Q9RIU2	Op669
SCO0966	SCO0966	NC_003888.3	SCO0966	1018944	1019903	-	dehydratase	Carbohydrate transport and metabolism	Q9RIU1	Op670
SCO0967	SCO0967	NC_003888.3	SCO0967	1019971	1020594	-	reductase	Function unknown	Q9RIU0	Op671
SCO0968	SCO0968	NC_003888.3	SCO0968	1020695	1021237	-	hypothetical protein	Energy production and conversion	Q9RIT9	Op672
SCO0969	SCO0969	NC_003888.3	SCO0969	1021386	1022009	-	reductase	Function unknown	Q9RIT8	Op673
SCO0970	SCO0970	NC_003888.3	SCO0970	1022079	1022813	-	dehydrogenase/reductase	Lipid transport and metabolism	Q9RIT7	Op674
SCO0971	SCO0971	NC_003888.3	SCO0971	1023053	1023964	+	LysR family transcriptional regulator	Transcription	Q9RIT6	Op675
SCO0972	SCO0972	NC_003888.3	SCO0972	1024039	1024383	+	transposase remnant	Replication, recombination and repair	Q9RIT5	Op676
SCO0973	SCO0973	NC_003888.3	SCO0973	1024508	1025767	+	hypothetical protein	Amino acid transport and metabolism	Q9RIT4	Op677
SCO0974	SCO0974	NC_003888.3	SCO0974	1025757	1027076	-	hypothetical protein	Cell wall/membrane/envelope biogenesis	Q8CK41	Op678
SCO0975	zwf3	NC_003888.3	SCO0975	1027393	1028832	+	6-phosphogluconate dehydrogenase	Carbohydrate transport and metabolism	Q93J68	Op679
SCO0976	SCO0976	NC_003888.3	SCO0976	1028822	1029955	-	hypothetical protein	Amino acid transport and metabolism	Q93J67	Op680
SCO0977	SCO0977	NC_003888.3	SCO0977	1029991	1030341	-	hypothetical protein	Function unknown	Q93J66	Op680
SCO0978	panD	NC_003888.3	SCO0978	1030387	1030806	-	aspartate alpha-decarboxylase	Coenzyme transport and metabolism	P58286	Op681
SCO0979	SCO0979	NC_003888.3	SCO0979	1031136	1031372	-	hypothetical protein	No COG annotation	Q93J65	Op682
SCO0980	SCO0980	NC_003888.3	SCO0980	1031600	1031956	+	acyl-CoA thioesterase	Lipid transport and metabolism	Q93J64	Op683
SCO0981	SCO0981	NC_003888.3	SCO0981	1031976	1033445	-	DNA-binding protein	Transcription	Q93J63	Op684
SCO0982	aceA	NC_003888.3	SCO0982	1033827	1035107	+	isocitrate lyase	Energy production and conversion	Q93J62	Op685
SCO0983	aceB2	NC_003888.3	SCO0983	1035208	1036800	+	malate synthase	Energy production and conversion	Q93J61	Op685
SCO0984	SCO0984	NC_003888.3	SCO0984	1036797	1037666	+	3-hydroxybutyryl-CoA dehydrogenase	Lipid transport and metabolism	Q93J60	Op685
SCO0985	metE	NC_003888.3	SCO0985	1038243	1040561	+	5-methyltetrahydropteroyltriglutamate/homocysteine S-methyltransferase	Amino acid transport and metabolism	Q93J59	Op686
SCO0986	SCO0986	NC_003888.3	SCO0986	1040764	1041465	+	hypothetical protein	No COG annotation	Q93J58	Op687
SCO0987	SCO0987	NC_003888.3	SCO0987	1041692	1043245	+	hypothetical protein	Function unknown	Q93J57	Op688
SCO0988	SCO0988	NC_003888.3	SCO0988	1043277	1043969	+	acetyltransferase	Cell wall/membrane/envelope biogenesis	Q8R5N4	Op688
SCO0989	SCO0989	NC_003888.3	SCO0989	1043990	1044394	-	hypothetical protein	Energy production and conversion	Q9EX49	Op689
SCO0990	SCO0990	NC_003888.3	SCO0990	1044679	1045668	-	hypothetical protein	Inorganic ion transport and metabolism	Q9EX48	Op690
SCO0991	SCO0991	NC_003888.3	SCO0991	1046251	1047114	+	hypothetical protein	Secondary metabolites biosynthesis, transport, and catabolism	Q9EX47	Op691
SCO0992	SCO0992	NC_003888.3	SCO0992	1047111	1048133	+	cysteine synthase	Amino acid transport and metabolism	Q9EX46	Op691
SCO0993	SCO0993	NC_003888.3	SCO0993	1048130	1049368	+	hypothetical protein	Function unknown	Q9EX45	Op691
SCO0994	SCO0994	NC_003888.3	SCO0994	1049361	1050626	+	hypothetical protein	Amino acid transport and metabolism	Q9EX44	Op691
SCO0995	SCO0995	NC_003888.3	SCO0995	1050595	1051344	+	methyltransferase	Coenzyme transport and metabolism	Q9EX43	Op691
SCO0996	SCO0996	NC_003888.3	SCO0996	1051613	1052656	+	lipoprotein	Inorganic ion transport and metabolism	Q9EX42	Op692
SCO0997	ftrD	NC_003888.3	SCO0997	1052653	1053768	+	Fe uptake system integral membrane protein	Inorganic ion transport and metabolism	Q9EX41	Op692
SCO0998	ftrE	NC_003888.3	SCO0998	1053765	1054583	+	Fe uptake system permease	Coenzyme transport and metabolism	Q9EX40	Op692
SCO0999	sodF2	NC_003888.3	SCO0999	1054754	1055401	-	superoxide dismutase	Inorganic ion transport and metabolism	Q7AKR0	Op693
SCO1000	SCO1000	NC_003888.3	SCO1000	1055883	1056995	-	integrase	Replication, recombination and repair	Q9EX39	Op694
SCO1001	SCO1001	NC_003888.3	SCO1001	1057387	1057749	+	hypothetical protein	Amino acid transport and metabolism	Q9EX38	Op695
SCO1002	SCO1002	NC_003888.3	SCO1002	1057892	1058278	-	hypothetical protein	Function unknown	Q9EX37	Op696
SCO1003	SCO1003	NC_003888.3	SCO1003	1058377	1058961	+	TetR family transcriptional regulator	Transcription	Q9EX36	Op697
SCO1004	SCO1004	NC_003888.3	SCO1004	1059073	1059873	-	hypothetical protein	No COG annotation	Q9EX35	Op698
SCO1005	SCO1005	NC_003888.3	SCO1005	1060181	1061398	+	insertion element	Replication, recombination and repair	P19780	Op699
SCO1006	SCO1006	NC_003888.3	SCO1006	1061415	1061552	-	hypothetical protein	No COG annotation	Q9EX34	Op700
SCO1007	SCO1007	NC_003888.3	SCO1007	1061871	1063013	-	oxidoreductase	Energy production and conversion	Q9EX33	Op701
SCO1008	SCO1008	NC_003888.3	SCO1008	1063185	1063520	+	hypothetical protein	Transcription	Q9EX32	Op702
SCO1009	SCO1009	NC_003888.3	SCO1009	1063535	1064155	-	transposase	Function unknown	Q9EX31	Op703
SCO1010	SCO1010	NC_003888.3	SCO1010	1064858	1066294	+	integral membrane transport protein	Amino acid transport and metabolism	Q9EX30	Op704
SCO1011	SCO1011	NC_003888.3	SCO1011	1066337	1068241	-	hypothetical protein	Secondary metabolites biosynthesis, transport, and catabolism	Q9EX29	Op705
SCO1012	SCO1012	NC_003888.3	SCO1012	1068298	1069098	-	oxidoreductase	Lipid transport and metabolism	Q9EX28	Op706
SCO1013	SCO1013	NC_003888.3	SCO1013	1069154	1069633	-	mut-like protein	Nucleotide transport and metabolism	Q9EX27	Op707
SCO1014	lnt	NC_003888.3	SCO1014	1069702	1071315	-	transferase	Cell wall/membrane/envelope biogenesis	Q9EX26	Op708
SCO1015	SCO1015	NC_003888.3	SCO1015	1071312	1071656	-	hypothetical protein	No COG annotation	Q9EX25	Op708
SCO1016	SCO1016	NC_003888.3	SCO1016	1071720	1072544	-	hypothetical protein	No COG annotation	Q9EX24	Op709
SCO1017	SCO1017	NC_003888.3	SCO1017	1072677	1073219	-	lipoprotein	No COG annotation	Q9EX23	Op710
SCO1018	SCO1018	NC_003888.3	SCO1018	1073299	1074141	-	glutamate racemase	Cell wall/membrane/envelope biogenesis	Q9EX22	Op711
SCO1019	SCO1019	NC_003888.3	SCO1019	1074142	1075377	+	hypothetical protein	Cell wall/membrane/envelope biogenesis	Q9EX21	Op712
SCO1020	SCO1020	NC_003888.3	SCO1020	1075397	1076719	-	hypothetical protein	Signal transduction mechanisms	Q9EX20	Op713
SCO1021	SCO1021	NC_003888.3	SCO1021	1077009	1077458	+	hypothetical protein	No COG annotation	Q8CK40	Op714
SCO1022	SCO1022	NC_003888.3	SCO1022	1077501	1078328	+	hypothetical protein	Function unknown	Q9K3N8	Op715
SCO1023	SCO1023	NC_003888.3	SCO1023	1078574	1079182	+	hypothetical protein	No COG annotation	Q9K3N7	Op716
SCO1024	SCO1024	NC_003888.3	SCO1024	1079228	1081729	+	hypothetical protein	Post-translational modification, protein turnover, and chaperones	Q9K3N6	Op717
SCO1025	SCO1025	NC_003888.3	SCO1025	1081780	1084137	-	hypothetical protein	Lipid transport and metabolism	Q9K3N5	Op718
SCO1026	SCO1026	NC_003888.3	SCO1026	1084395	1085219	+	transcriptional regulator	Transcription	Q9K3N4	Op719
SCO1027	SCO1027	NC_003888.3	SCO1027	1085351	1085824	+	hypothetical protein	Function unknown	Q9K3N3	Op720
SCO1028	SCO1028	NC_003888.3	SCO1028	1085859	1086983	-	lyase	Amino acid transport and metabolism	Q9K3N2	Op721
SCO1029	SCO1029	NC_003888.3	SCO1029	1087360	1087587	+	hypothetical protein	No COG annotation	Q9K3N1	Op722
SCO1030	SCO1030	NC_003888.3	SCO1030	1087803	1088321	+	hypothetical protein	Signal transduction mechanisms	Q9K3N0	Op723
SCO1031	SCO1031	NC_003888.3	SCO1031	1088547	1091114	-	ABC transporter	Secondary metabolites biosynthesis, transport, and catabolism	Q9K3M9	Op724
SCO1032	SCO1032	NC_003888.3	SCO1032	1091111	1091860	-	ABC transporter ATP-binding protein	Defense mechanisms	Q9K3M8	Op724
SCO1033	SCO1033	NC_003888.3	SCO1033	1091857	1092141	-	hypothetical protein	No COG annotation	Q9K3M7	Op724
SCO1034	SCO1034	NC_003888.3	SCO1034	1092244	1092897	+	TetR family transcriptional regulator	Transcription	Q9K3M6	Op725
SCO1035	SCO1035	NC_003888.3	SCO1035	1092908	1093495	+	hypothetical protein	Function unknown	Q9K3M5	Op725
SCO1036	SCO1036	NC_003888.3	SCO1036	1093492	1094400	+	phosphotriesterase-family protein	Function unknown	Q9K3M4	Op725
SCO1037	SCO1037	NC_003888.3	SCO1037	1094465	1094866	+	hypothetical protein	Function unknown	Q9K3M3	Op726
SCO1038	SCO1038	NC_003888.3	SCO1038	1094911	1095258	+	hypothetical protein	Amino acid transport and metabolism	Q9K3M2	Op727
SCO1039	SCO1039	NC_003888.3	SCO1039	1095280	1096518	-	regulatory protein	Carbohydrate transport and metabolism	Q9K3M1	Op728
SCO1040	SCO1040	NC_003888.3	SCO1040	1096556	1097206	-	DNA repair protein	Replication, recombination and repair	Q9K3M0	Op728
SCO1041	rlmG	NC_003888.3	SCO1041	1097282	1098505	+	hypothetical protein	Translation, ribosomal structure and biogenesis	Q9K3L9	Op729
SCO1042	SCO1042	NC_003888.3	SCO1042	1098616	1098966	-	hypothetical protein	Cell wall/membrane/envelope biogenesis	Q9K3L8	Op730
SCO1043	SCO1043	NC_003888.3	SCO1043	1099030	1099809	+	transcriptional regulator	Transcription	Q9K3L7	Op731
SCO1044	SCO1044	NC_003888.3	SCO1044	1099831	1100772	-	hypothetical protein	Function unknown	Q9K3L6	Op732
SCO1045	SCO1045	NC_003888.3	SCO1045	1100965	1101198	+	metal associated protein	Inorganic ion transport and metabolism	Q9K3L5	Op733
SCO1046	SCO1046	NC_003888.3	SCO1046	1101284	1103545	+	metal transporter ATPase	Inorganic ion transport and metabolism	Q9K3L4	Op734
SCO1047	SCO1047	NC_003888.3	SCO1047	1103835	1104527	+	hypothetical protein	Lipid transport and metabolism	Q9K3L3	Op735
SCO1048	SCO1048	NC_003888.3	SCO1048	1104500	1104952	-	hypothetical protein	Cell wall/membrane/envelope biogenesis	Q9K3L2	Op736
SCO1049	SCO1049	NC_003888.3	SCO1049	1105031	1106194	-	oxidoreductase	Transcription	Q9K3L1	Op737
SCO1050	SCO1050	NC_003888.3	SCO1050	1106404	1107006	+	DNA protection protein	Inorganic ion transport and metabolism	Q9K3L0	Op738
SCO1051	SCO1051	NC_003888.3	SCO1051	1107018	1108091	+	hypothetical protein	Defense mechanisms	Q9K3K9	Op738
SCO1052	SCO1052	NC_003888.3	SCO1052	1108110	1108778	-	regulatory protein	Secondary metabolites biosynthesis, transport, and catabolism	Q9K3K8	Op739
SCO1053	SCO1053	NC_003888.3	SCO1053	1109004	1109432	-	hypothetical protein	No COG annotation	Q9K3K7	Op740
SCO1054	SCO1054	NC_003888.3	SCO1054	1109450	1110652	+	aminotransferase	Amino acid transport and metabolism	Q9K3K6	Op741
SCO1055	SCO1055	NC_003888.3	SCO1055	1110755	1113025	-	alpha-xylosidase	Carbohydrate transport and metabolism	Q8CK39	Op742
SCO1056	SCO1056	NC_003888.3	SCO1056	1113337	1114596	+	sugar transport sugar binding protein	Carbohydrate transport and metabolism	Q9K443	Op743
SCO1057	SCO1057	NC_003888.3	SCO1057	1114608	1115573	+	sugar transport integral membrane protein	Carbohydrate transport and metabolism	Q9K442	Op743
SCO1058	SCO1058	NC_003888.3	SCO1058	1115579	1116406	+	sugar transport integral membrane protein	Carbohydrate transport and metabolism	Q9K441	Op743
SCO1059	SCO1059	NC_003888.3	SCO1059	1116447	1117826	+	beta-glucosidase	Carbohydrate transport and metabolism	Q9K440	Op743
SCO1060	SCO1060	NC_003888.3	SCO1060	1117870	1119111	-	transcriptional repressor	Carbohydrate transport and metabolism	Q9K439	Op744
SCO1061	SCO1061	NC_003888.3	SCO1061	1119167	1120834	-	bifunctional sugar binding protein/sugar hydrolase	Carbohydrate transport and metabolism	Q9K438	Op745
SCO1062	SCO1062	NC_003888.3	SCO1062	1120925	1123006	-	hydrolase	Carbohydrate transport and metabolism	Q9K437	Op746
SCO1063	SCO1063	NC_003888.3	SCO1063	1123067	1123960	-	sugar transport integral membrane protein	Carbohydrate transport and metabolism	Q9K436	Op747
SCO1064	SCO1064	NC_003888.3	SCO1064	1123963	1124898	-	sugar transport integral membrane protein	Carbohydrate transport and metabolism	Q9K435	Op747
SCO1065	SCO1065	NC_003888.3	SCO1065	1124895	1126256	-	sugar transport sugar binding protein	Carbohydrate transport and metabolism	Q9K434	Op747
SCO1066	SCO1066	NC_003888.3	SCO1066	1126535	1127557	+	LacI family transcriptional regulator	Transcription	Q9K433	Op748
SCO1067	SCO1067	NC_003888.3	SCO1067	1127704	1128876	+	integral membrane transport protein	Amino acid transport and metabolism	Q9K432	Op749
SCO1068	SCO1068	NC_003888.3	SCO1068	1128954	1129694	+	hypothetical protein	Lipid transport and metabolism	Q9K431	Op750
SCO1069	SCO1069	NC_003888.3	SCO1069	1129716	1130195	-	MarR family transcriptional regulator	Transcription	Q9K430	Op751
SCO1070	SCO1070	NC_003888.3	SCO1070	1130429	1131094	-	two component system response regulator	Signal transduction mechanisms	Q9K429	Op752
SCO1071	SCO1071	NC_003888.3	SCO1071	1131091	1132338	-	two component system sensor kinase	Signal transduction mechanisms	Q9K428	Op752
SCO1072	SCO1072	NC_003888.3	SCO1072	1132462	1132683	+	hypothetical protein	No COG annotation	Q9K427	Op753
SCO1073	SCO1073	NC_003888.3	SCO1073	1132744	1134012	-	hydrogenase	Energy production and conversion	Q9K426	Op754
SCO1074	SCO1074	NC_003888.3	SCO1074	1134157	1135512	+	hypothetical protein	Amino acid transport and metabolism	Q9K425	Op755
SCO1075	SCO1075	NC_003888.3	SCO1075	1135646	1136689	-	hypothetical protein	Energy production and conversion	Q9K424	Op756
SCO1076	SCO1076	NC_003888.3	SCO1076	1136858	1137052	-	hypothetical protein	No COG annotation	Q9K423	Op757
SCO1077	SCO1077	NC_003888.3	SCO1077	1137148	1138101	-	sugar kinase	Carbohydrate transport and metabolism	Q9K422	Op758
SCO1078	SCO1078	NC_003888.3	SCO1078	1138342	1139391	+	LacI family transcriptional regulator	Transcription	Q9K421	Op759
SCO1079	SCO1079	NC_003888.3	SCO1079	1139479	1140312	+	hypothetical protein	No COG annotation	Q9K420	Op760
SCO1080	SCO1080	NC_003888.3	SCO1080	1140293	1141591	-	hypothetical protein	Carbohydrate transport and metabolism	Q9K419	Op761
SCO1081	SCO1081	NC_003888.3	SCO1081	1141759	1142721	-	electron transfer flavoprotein subunit alpha	Energy production and conversion	Q9K418	Op762
SCO1082	SCO1082	NC_003888.3	SCO1082	1142777	1143565	-	electron transfer flavoprotein subunit beta	Energy production and conversion	Q9K417	Op763
SCO1083	SCO1083	NC_003888.3	SCO1083	1143786	1144295	-	flavin-dependent reductase	Function unknown	Q9K416	Op764
SCO1084	SCO1084	NC_003888.3	SCO1084	1144442	1144822	-	thioredoxin	Energy production and conversion	Q9K415	Op765
SCO1085	SCO1085	NC_003888.3	SCO1085	1145088	1145816	+	acyltransferase	Lipid transport and metabolism	Q9K3R3	Op766
SCO1086	SCO1086	NC_003888.3	SCO1086	1145827	1146426	-	hypothetical protein	Amino acid transport and metabolism	Q9K3R2	Op767
SCO1087	SCO1087	NC_003888.3	SCO1087	1146486	1147556	-	aldolase	Amino acid transport and metabolism	Q9K3R1	Op768
SCO1088	SCO1088	NC_003888.3	SCO1088	1147553	1148371	-	oxidoreductase	Lipid transport and metabolism	Q9K3R0	Op768
SCO1089	SCO1089	NC_003888.3	SCO1089	1148368	1149771	-	hypothetical protein	Function unknown	Q9K3Q9	Op768
SCO1090	SCO1090	NC_003888.3	SCO1090	1149998	1150681	+	phosphodiesterase	Energy production and conversion	Q9K3Q8	Op769
SCO1091	SCO1091	NC_003888.3	SCO1091	1150733	1151272	-	acetyltransferase	Transcription	Q9K3Q7	Op770
SCO1092	SCO1092	NC_003888.3	SCO1092	1151356	1151748	+	hypothetical protein	Amino acid transport and metabolism	Q9K3Q6	Op771
SCO1093	SCO1093	NC_003888.3	SCO1093	1151783	1152634	+	hydroxylase	Function unknown	Q9K3Q5	Op771
SCO1094	SCO1094	NC_003888.3	SCO1094	1152798	1153376	+	TetR family transcriptional regulator	Transcription	Q9K3Q4	Op772
SCO1095	SCO1095	NC_003888.3	SCO1095	1153488	1154504	+	hypothetical protein	No COG annotation	Q9K3Q3	Op773
SCO1096	SCO1096	NC_003888.3	SCO1096	1154572	1154766	+	hypothetical protein	No COG annotation	Q9K3Q2	Op774
SCO1097	SCO1097	NC_003888.3	SCO1097	1154808	1155686	+	hydrolase	Function unknown	Q9K3Q1	Op775
SCO1098	SCO1098	NC_003888.3	SCO1098	1155717	1156292	-	MarR family regulatory protein	Transcription	Q9K3Q0	Op776
SCO1099	SCO1099	NC_003888.3	SCO1099	1156289	1158022	-	hypothetical protein	Transcription	Q9K3P9	Op776
SCO1100	SCO1100	NC_003888.3	SCO1100	1158218	1158796	+	hypothetical protein	Function unknown	Q9K3P8	Op777
SCO1101	SCO1101	NC_003888.3	SCO1101	1158944	1159879	+	hypothetical protein	Post-translational modification, protein turnover, and chaperones	Q9K3P7	Op778
SCO1102	SCO1102	NC_003888.3	SCO1102	1160123	1160794	+	hypothetical protein	Lipid transport and metabolism	Q9K3P6	Op779
SCO1103	SCO1103	NC_003888.3	SCO1103	1160876	1161565	+	hydrolase	Function unknown	Q9K3P5	Op780
SCO1104	SCO1104	NC_003888.3	SCO1104	1161710	1162411	+	TetR family transcriptional regulator	Transcription	Q9K3P4	Op781
SCO1105	SCO1105	NC_003888.3	SCO1105	1162399	1163901	-	hypothetical protein	Function unknown	Q9K3P3	Op782
SCO1106	SCO1106	NC_003888.3	SCO1106	1164110	1164766	+	lipoprotein	Function unknown	Q9K3P2	Op783
SCO1107	SCO1107	NC_003888.3	SCO1107	1164809	1165264	-	hypothetical protein	No COG annotation	Q9K3P1	Op784
SCO1108	SCO1108	NC_003888.3	SCO1108	1165403	1165774	-	regulatory protein	Transcription	Q8CJI9	Op785
SCO1109	SCO1109	NC_003888.3	SCO1109	1165916	1166995	+	oxidoreductase	Energy production and conversion	Q9EX17	Op786
SCO1110	SCO1110	NC_003888.3	SCO1110	1167193	1167993	+	lyase	Carbohydrate transport and metabolism	Q9EX16	Op787
SCO1111	SCO1111	NC_003888.3	SCO1111	1167998	1168804	-	hypothetical protein	Transcription	Q9EX15	Op788
SCO1112	SCO1112	NC_003888.3	SCO1112	1168853	1170556	+	oxidoreductase	Lipid transport and metabolism	Q9EX14	Op789
SCO1113	SCO1113	NC_003888.3	SCO1113	1170638	1171792	+	hypothetical protein	Function unknown	Q9EX13	Op790
SCO1114	ung1	NC_003888.3	SCO1114	1171863	1172540	+	uracil-DNA glycosylase	Replication, recombination and repair	Q9EX12	Op791
SCO1115	SCO1115	NC_003888.3	SCO1115	1172537	1173535	+	hypothetical protein	Carbohydrate transport and metabolism	Q9EX11	Op791
SCO1116	SCO1116	NC_003888.3	SCO1116	1173674	1174600	+	hypothetical protein	Function unknown	Q9EX10	Op792
SCO1117	SCO1117	NC_003888.3	SCO1117	1174890	1175927	-	hypothetical protein	Carbohydrate transport and metabolism	Q9EX09	Op793
SCO1118	SCO1118	NC_003888.3	SCO1118	1176089	1177579	-	hypothetical protein	Cell wall/membrane/envelope biogenesis	Q9EX08	Op794
SCO1119	SCO1119	NC_003888.3	SCO1119	1177797	1178273	+	transcription regulator AsnC	Transcription	Q9EX07	Op795
SCO1120	SCO1120	NC_003888.3	SCO1120	1178294	1179010	+	hydrolase	Function unknown	Q9EX06	Op795
SCO1121	SCO1121	NC_003888.3	SCO1121	1179094	1179834	+	hypothetical protein	Function unknown	Q9EX05	Op796
SCO1122	SCO1122	NC_003888.3	SCO1122	1179956	1180792	-	regulatory protein	Transcription	Q9EX04	Op797
SCO1123	SCO1123	NC_003888.3	SCO1123	1180851	1181249	+	hypothetical protein	No COG annotation	Q9EX03	Op798
SCO1124	SCO1124	NC_003888.3	SCO1124	1181366	1181857	-	hypothetical protein	Function unknown	Q9EX02	Op799
SCO1125	SCO1125	NC_003888.3	SCO1125	1181900	1182421	-	hypothetical protein	Post-translational modification, protein turnover, and chaperones	Q9EX01	Op800
SCO1126	SCO1126	NC_003888.3	SCO1126	1182418	1183572	-	hypothetical protein	Cell wall/membrane/envelope biogenesis	Q9EX00	Op800
SCO1127	SCO1127	NC_003888.3	SCO1127	1183673	1184611	+	oxidoreductase	Function unknown	Q9EWZ9	Op801
SCO1128	SCO1128	NC_003888.3	SCO1128	1184628	1185536	+	hypothetical protein	Amino acid transport and metabolism	Q9EWZ8	Op801
SCO1129	SCO1129	NC_003888.3	SCO1129	1185632	1186480	+	deacetylase	Carbohydrate transport and metabolism	Q9EWZ7	Op802
SCO1130	SCO1130	NC_003888.3	SCO1130	1186491	1188266	+	hypothetical protein	Carbohydrate transport and metabolism	Q9EWZ6	Op802
SCO1131	SCO1131	NC_003888.3	SCO1131	1188324	1189481	-	hypothetical protein	Post-translational modification, protein turnover, and chaperones	Q9EWZ5	Op803
SCO1132	SCO1132	NC_003888.3	SCO1132	1189474	1191621	-	oxidoreductase	Energy production and conversion	Q9EWZ4	Op804
SCO1133	SCO1133	NC_003888.3	SCO1133	1191618	1192610	-	oxidoreductase%2C molybdopterin binding subunit	Energy production and conversion	Q9EWZ3	Op804
SCO1134	SCO1134	NC_003888.3	SCO1134	1192607	1193209	-	oxidoreductase%2C iron-sulfur binding subunit	Energy production and conversion	Q9EWZ2	Op804
SCO1135	xdhR	NC_003888.3	SCO1135	1193398	1193988	+	TetR family transcriptional regulator	Transcription	Q9EWZ1	Op805
SCO1136	SCO1136	NC_003888.3	SCO1136	1193951	1194742	-	two component system response regulator	Signal transduction mechanisms	Q9EWZ0	Op806
SCO1137	SCO1137	NC_003888.3	SCO1137	1194739	1196385	-	two component system histidine kinase	Signal transduction mechanisms	Q9EWY9	Op806
SCO1138	SCO1138	NC_003888.3	SCO1138	1196781	1197779	+	hypothetical protein	Function unknown	Q9EWY8	Op807
SCO1139	SCO1139	NC_003888.3	SCO1139	1197776	1198321	+	hypothetical protein	Function unknown	Q9EWY7	Op807
SCO1140	SCO1140	NC_003888.3	SCO1140	1198323	1199822	+	hypothetical protein	Function unknown	Q9EWY6	Op807
SCO1141	SCO1141	NC_003888.3	SCO1141	1199889	1200311	-	hypothetical protein	Function unknown	Q9EWY5	Op808
SCO1142	SCO1142	NC_003888.3	SCO1142	1200394	1201473	+	oxidoreductase	Inorganic ion transport and metabolism	Q9EWY4	Op809
SCO1143	mltG	NC_003888.3	SCO1143	1201486	1202247	-	hypothetical protein	Function unknown	Q9EWY3	Op810
SCO1144	SCO1144	NC_003888.3	SCO1144	1202480	1204282	-	ABC transporter ATP-binding protein	Defense mechanisms	Q9EWY2	Op811
SCO1145	SCO1145	NC_003888.3	SCO1145	1204428	1204889	+	MarR family regulatory protein	Transcription	Q9EWY1	Op812
SCO1146	SCO1146	NC_003888.3	SCO1146	1204911	1205669	-	lipoprotein	Function unknown	Q9EWY0	Op813
SCO1147	SCO1147	NC_003888.3	SCO1147	1205898	1207775	+	ABC transporter transmembrane subunit	Defense mechanisms	Q8CK38	Op814
SCO1148	SCO1148	NC_003888.3	SCO1148	1207772	1209553	+	ABC transporter	Defense mechanisms	Q9KZJ7	Op814
SCO1149	SCO1149	NC_003888.3	SCO1149	1209788	1210258	+	hypothetical protein	No COG annotation	Q9KZJ6	Op815
SCO1150	rpmE2-1	NC_003888.3	SCO1150	1210322	1210594	+	50S ribosomal protein L31	Translation, ribosomal structure and biogenesis	Q9KZJ5	Op816
SCO1151	SCO1151	NC_003888.3	SCO1151	1210615	1211409	-	hypothetical protein	Function unknown	Q9KZJ4	Op817
SCO1152	SCO1152	NC_003888.3	SCO1152	1211504	1214068	+	helicase	Replication, recombination and repair	Q9KZJ3	Op818
SCO1153	SCO1153	NC_003888.3	SCO1153	1214088	1214954	+	acyl-CoA thioesterase II	Lipid transport and metabolism	Q9KZJ2	Op818
SCO1154	SCO1154	NC_003888.3	SCO1154	1214956	1215927	-	hypothetical protein	No COG annotation	Q9KZJ1	Op819
SCO1155	SCO1155	NC_003888.3	SCO1155	1216065	1216478	-	hypothetical protein	Function unknown	Q9KZJ0	Op820
SCO1156	SCO1156	NC_003888.3	SCO1156	1216584	1217012	+	hypothetical protein	Function unknown	Q9KZI9	Op821
SCO1157	cvnD3	NC_003888.3	SCO1157	1217041	1217655	-	ATP/GTP binding protein	Function unknown	Q9KZI8	Op822
SCO1158	cvnC3	NC_003888.3	SCO1158	1217724	1218137	-	hypothetical protein	Transcription	Q9KZI7	Op823
SCO1159	cvnB3	NC_003888.3	SCO1159	1218156	1218593	-	hypothetical protein	Function unknown	Q9KZI6	Op823
SCO1160	cvnA3	NC_003888.3	SCO1160	1218590	1221178	-	hypothetical protein	Signal transduction mechanisms	Q9KZI5	Op823
SCO1161	SCO1161	NC_003888.3	SCO1161	1221241	1221975	-	hypothetical protein	Signal transduction mechanisms	Q9KZI4	Op824
SCO1162	SCO1162	NC_003888.3	SCO1162	1222188	1222787	+	methyltransferase	Secondary metabolites biosynthesis, transport, and catabolism	Q9KZI3	Op825
SCO1163	SCO1163	NC_003888.3	SCO1163	1223235	1224134	-	hypothetical protein	Function unknown	Q9KZI2	Op826
SCO1164	SCO1164	NC_003888.3	SCO1164	1224211	1224537	+	hypothetical protein	No COG annotation	Q9KZI1	Op827
SCO1165	SCO1165	NC_003888.3	SCO1165	1224677	1225594	+	hypothetical protein	No COG annotation	Q9KZI0	Op828
SCO1166	SCO1166	NC_003888.3	SCO1166	1225651	1225983	-	hypothetical protein	No COG annotation	Q9KZH9	Op829
SCO1167	SCO1167	NC_003888.3	SCO1167	1226297	1228969	+	helicase	Replication, recombination and repair	Q8CK37	Op830
SCO1168	SCO1168	NC_003888.3	SCO1168	1228966	1230234	+	hypothetical protein	Function unknown	Q9L0B9	Op830
SCO1169	xylA	NC_003888.3	SCO1169	1230329	1231492	-	xylose isomerase	Carbohydrate transport and metabolism	Q9L0B8	Op831
SCO1170	xylB	NC_003888.3	SCO1170	1231648	1233093	+	xylulose kinase	Carbohydrate transport and metabolism	Q9RK00	Op832
SCO1171	SCO1171	NC_003888.3	SCO1171	1233319	1234527	+	xylose repressor	Carbohydrate transport and metabolism	Q9RJZ9	Op833
SCO1172	SCO1172	NC_003888.3	SCO1172	1234835	1235440	+	amidase	Defense mechanisms	Q9RJZ8	Op834
SCO1173	SCO1173	NC_003888.3	SCO1173	1235615	1236874	+	transcriptional regulator	Transcription	Q9RJZ7	Op835
SCO1174	SCO1174	NC_003888.3	SCO1174	1237012	1238535	+	aldehyde dehydrogenase	Energy production and conversion	Q9RJZ6	Op836
SCO1175	SCO1175	NC_003888.3	SCO1175	1238595	1239002	-	hypothetical protein	Lipid transport and metabolism	Q9RJZ5	Op837
SCO1176	SCO1176	NC_003888.3	SCO1176	1239663	1241453	-	dihydroxy-acid dehydratase	Amino acid transport and metabolism	Q9RJZ4	Op838
SCO1177	SCO1177	NC_003888.3	SCO1177	1241562	1242302	+	gntR-famly transcriptional regulator	Transcription	Q9RJZ3	Op839
SCO1178	SCO1178	NC_003888.3	SCO1178	1242334	1242783	-	hypothetical protein	Function unknown	Q9RJZ2	Op840
SCO1179	SCO1179	NC_003888.3	SCO1179	1242817	1243575	-	hypothetical protein	Function unknown	Q9RJZ1	Op840
SCO1180	SCO1180	NC_003888.3	SCO1180	1243639	1244799	+	DNA polymerase III subunit beta	Transcription	Q9RJZ0	Op841
SCO1181	SCO1181	NC_003888.3	SCO1181	1244920	1245774	+	hypothetical protein	Energy production and conversion	Q9RJY9	Op842
SCO1182	SCO1182	NC_003888.3	SCO1182	1245771	1250951	+	hypothetical protein	No COG annotation	Q9RJY8	Op842
SCO1183	SCO1183	NC_003888.3	SCO1183	1251004	1252173	+	hypothetical protein	Function unknown	Q9RJY7	Op843
SCO1184	SCO1184	NC_003888.3	SCO1184	1252179	1256141	+	hypothetical protein	Cell motility	Q9RJY6	Op843
SCO1185	SCO1185	NC_003888.3	SCO1185	1256138	1258141	+	hypothetical protein	No COG annotation	Q9RJY5	Op843
SCO1186	SCO1186	NC_003888.3	SCO1186	1258218	1259243	+	LacI family transcriptional regulator	Transcription	Q9RJY4	Op844
SCO1187	celB	NC_003888.3	SCO1187	1259461	1260606	+	cellulase B	Carbohydrate transport and metabolism	Q9RJY3	Op845
SCO1188	celS2	NC_003888.3	SCO1188	1260854	1261948	+	cellulose binding protein	Carbohydrate transport and metabolism	Q9RJY2	Op846
SCO1189	SCO1189	NC_003888.3	SCO1189	1262121	1262546	+	hypothetical protein	No COG annotation	Q9RJY1	Op847
SCO1190	SCO1190	NC_003888.3	SCO1190	1262509	1264110	-	export protein	Amino acid transport and metabolism	Q9RJY0	Op848
SCO1191	SCO1191	NC_003888.3	SCO1191	1264183	1264656	-	MarR family transcriptional regulator	Transcription	Q9RJX9	Op849
SCO1192	SCO1192	NC_003888.3	SCO1192	1264780	1265148	+	hypothetical protein	Function unknown	Q9RJX8	Op850
SCO1193	SCO1193	NC_003888.3	SCO1193	1265170	1265739	-	TetR family transcriptional regulator	Transcription	Q9RJX7	Op851
SCO1194	SCO1194	NC_003888.3	SCO1194	1265841	1267331	+	export protein	Amino acid transport and metabolism	Q9RJX6	Op852
SCO1195	SCO1195	NC_003888.3	SCO1195	1267321	1267515	-	hypothetical protein	No COG annotation	Q9RJX5	Op853
SCO1196	SCO1196	NC_003888.3	SCO1196	1267630	1268493	-	hypothetical protein	Energy production and conversion	Q9RJX4	Op854
SCO1197	SCO1197	NC_003888.3	SCO1197	1268663	1269751	-	acyl-CoA dehydrogenase	Lipid transport and metabolism	Q9RJX3	Op855
SCO1198	SCO1198	NC_003888.3	SCO1198	1269748	1270929	-	acyl-CoA dehydrogenase	Lipid transport and metabolism	Q9RJX2	Op855
SCO1199	SCO1199	NC_003888.3	SCO1199	1270926	1271906	-	oxidoreductase	Energy production and conversion	Q9RJX1	Op855
SCO1200	SCO1200	NC_003888.3	SCO1200	1271991	1272566	-	regulatory protein	Transcription	Q9RJX0	Op856
SCO1201	SCO1201	NC_003888.3	SCO1201	1272644	1273609	+	reductase	Post-translational modification, protein turnover, and chaperones	Q8CK36	Op857
SCO1202	lig	NC_003888.3	SCO1202	1273700	1275238	+	ATP-dependent DNA ligase	Replication, recombination and repair	Q9FCB1	Op858
SCO1203	SCO1203	NC_003888.3	SCO1203	1275235	1275696	+	MutT-like protein	Replication, recombination and repair	Q9FCB0	Op858
SCO1204	gabD1	NC_003888.3	SCO1204	1275830	1277215	+	succinic semialdehyde dehydrogenase	Energy production and conversion	Q9FCA9	Op859
SCO1205	SCO1205	NC_003888.3	SCO1205	1277253	1277477	+	hypothetical protein	No COG annotation	Q9FCA8	Op859
SCO1206	SCO1206	NC_003888.3	SCO1206	1277625	1278749	+	1%2C3%2C6%2C8-tetrahydroxynaphthalene synthase	Secondary metabolites biosynthesis, transport, and catabolism	Q9FCA7	Op860
SCO1207	cyp158a2	NC_003888.3	SCO1207	1278746	1279960	+	cytochrome P450	Secondary metabolites biosynthesis, transport, and catabolism	Q9FCA6	Op860
SCO1208	SCO1208	NC_003888.3	SCO1208	1279957	1280490	+	hypothetical protein	Carbohydrate transport and metabolism	Q9FCA5	Op860
SCO1209	SCO1209	NC_003888.3	SCO1209	1280487	1281713	-	acyl-CoA dehydrogenase	Lipid transport and metabolism	Q9FCA4	Op861
SCO1210	SCO1210	NC_003888.3	SCO1210	1281884	1282540	+	transcriptional regulator	Transcription	Q9FCA3	Op862
SCO1211	def2	NC_003888.3	SCO1211	1282582	1283235	-	polypeptide deformylase	Translation, ribosomal structure and biogenesis	Q9FCA2	Op863
SCO1212	murT	NC_003888.3	SCO1212	1283300	1284538	+	ligase	Cell wall/membrane/envelope biogenesis	Q9FCA1	Op864
SCO1213	gatD	NC_003888.3	SCO1213	1284562	1285290	+	hypothetical protein	Function unknown	Q9FCA0	Op864
SCO1214	pfkA3	NC_003888.3	SCO1214	1285457	1286482	+	6-phosphofructokinase	Carbohydrate transport and metabolism	Q9FC99	Op865
SCO1215	SCO1215	NC_003888.3	SCO1215	1286676	1287626	+	hypothetical protein	Inorganic ion transport and metabolism	Q9FC98	Op866
SCO1216	SCO1216	NC_003888.3	SCO1216	1287637	1287840	+	hypothetical protein	No COG annotation	Q9FC97	Op866
SCO1217	SCO1217	NC_003888.3	SCO1217	1287879	1289096	-	sensor kinase	Signal transduction mechanisms	Q9FC96	Op867
SCO1218	SCO1218	NC_003888.3	SCO1218	1289093	1290928	-	transmembrane transport protein	Function unknown	Q9FC95	Op867
SCO1219	SCO1219	NC_003888.3	SCO1219	1290957	1291352	-	hypothetical protein	No COG annotation	Q9FC94	Op867
SCO1220	SCO1220	NC_003888.3	SCO1220	1291356	1292117	-	regulatory protein	Signal transduction mechanisms	Q9FC93	Op867
SCO1221	SCO1221	NC_003888.3	SCO1221	1292195	1292698	+	transcription regulator AsnC	Transcription	Q9FC92	Op868
SCO1222	SCO1222	NC_003888.3	SCO1222	1292824	1293690	+	hypothetical protein	Amino acid transport and metabolism	Q9FC91	Op869
SCO1223	rocD	NC_003888.3	SCO1223	1293687	1294910	+	ornithine aminotransferase	Amino acid transport and metabolism	Q9FC90	Op869
SCO1224	SCO1224	NC_003888.3	SCO1224	1294926	1295384	-	sugar-phosphate isomerase	Carbohydrate transport and metabolism	Q9FC89	Op870
SCO1225	SCO1225	NC_003888.3	SCO1225	1295526	1297040	+	osmoprotectant transporter	Amino acid transport and metabolism	Q9FC88	Op871
SCO1226	SCO1226	NC_003888.3	SCO1226	1297131	1300331	-	hypothetical protein	Amino acid transport and metabolism	Q8CK35	Op872
SCO1227	SCO1227	NC_003888.3	SCO1227	1300601	1302070	-	DNA-binding protein	Transcription	Q9FCE0	Op873
SCO1228	SCO1228	NC_003888.3	SCO1228	1302287	1303009	+	acyltransferase	Lipid transport and metabolism	Q9FCD9	Op874
SCO1229	SCO1229	NC_003888.3	SCO1229	1303058	1304119	+	reductase	Carbohydrate transport and metabolism	Q9FCD8	Op875
SCO1230	tap	NC_003888.3	SCO1230	1304188	1305813	-	tripeptidylaminopeptidase	Defense mechanisms	Q9FCD7	Op876
SCO1231	ureD	NC_003888.3	SCO1231	1305967	1306731	-	urease accessory protein	Post-translational modification, protein turnover, and chaperones	Q9FCD6	Op877
SCO1232	ureG	NC_003888.3	SCO1232	1306728	1307405	-	urease accessory protein	Transcription	Q9FCD5	Op877
SCO1233	ureF	NC_003888.3	SCO1233	1307571	1308245	-	urease accessroy protein UreF	Post-translational modification, protein turnover, and chaperones	Q9FCD4	Op877
SCO1234	ureC1	NC_003888.3	SCO1234	1308254	1309975	-	urease subunit alpha	Amino acid transport and metabolism	Q9FCD3	Op877
SCO1235	ureB	NC_003888.3	SCO1235	1309968	1310279	-	urease subunit beta	Amino acid transport and metabolism	Q9FCD2	Op877
SCO1236	ureA	NC_003888.3	SCO1236	1310293	1310595	-	urease subunit gamma	Amino acid transport and metabolism	Q9FCD1	Op877
SCO1237	SCO1237	NC_003888.3	SCO1237	1310820	1311104	-	hypothetical protein	Cell cycle control, cell division, chromosome partitioning	Q9FCD0	Op878
SCO1238	clpP5	NC_003888.3	SCO1238	1311216	1311851	+	ATP-dependent Clp protease	Post-translational modification, protein turnover, and chaperones	Q9FCC9	Op879
SCO1239	SCO1239	NC_003888.3	SCO1239	1311859	1312167	+	hypothetical protein	No COG annotation	Q9FCC8	Op879
SCO1240	SCO1240	NC_003888.3	SCO1240	1312684	1313157	+	hypothetical protein	Cell wall/membrane/envelope biogenesis	Q9FCC7	Op880
SCO1241	SCO1241	NC_003888.3	SCO1241	1313128	1313640	-	hypothetical protein	Signal transduction mechanisms	Q9FCC6	Op881
SCO1242	SCO1242	NC_003888.3	SCO1242	1313856	1314716	+	DNA-binding protein	Transcription	Q9FCC5	Op882
SCO1243	bioF	NC_003888.3	SCO1243	1315011	1316138	-	8-amino-7-oxononanoate synthase	Amino acid transport and metabolism	Q9FCC4	Op883
SCO1244	bioB	NC_003888.3	SCO1244	1316289	1317512	+	biotin synthase	Coenzyme transport and metabolism	Q9FCC3	Op884
SCO1245	bioA	NC_003888.3	SCO1245	1317505	1318791	+	adenosylmethionine--8-amino-7-oxononanoate aminotransferase BioA	Coenzyme transport and metabolism	Q9FCC2	Op884
SCO1246	bioD	NC_003888.3	SCO1246	1318793	1319509	+	dithiobiotin synthetase	Coenzyme transport and metabolism	Q9FCC1	Op884
SCO1247	SCO1247	NC_003888.3	SCO1247	1319887	1320564	+	hypothetical protein	Secondary metabolites biosynthesis, transport, and catabolism	Q9FCC0	Op885
SCO1248	SCO1248	NC_003888.3	SCO1248	1320586	1320960	-	hypothetical protein	No COG annotation	Q9FCB9	Op886
SCO1249	SCO1249	NC_003888.3	SCO1249	1320980	1321207	-	hypothetical protein	No COG annotation	Q9FCB8	Op886
SCO1250	SCO1250	NC_003888.3	SCO1250	1321315	1321740	+	acetyltransferase	Transcription	Q9FCB7	Op887
SCO1251	SCO1251	NC_003888.3	SCO1251	1321823	1323229	+	hypothetical protein	Cell motility	Q9FCB6	Op888
SCO1252	SCO1252	NC_003888.3	SCO1252	1323226	1324239	+	hypothetical protein	Function unknown	Q9FCB5	Op888
SCO1253	SCO1253	NC_003888.3	SCO1253	1324336	1325118	+	hypothetical protein	Amino acid transport and metabolism	Q9FCB4	Op889
SCO1254	purB	NC_003888.3	SCO1254	1325285	1326727	+	adenylosuccinate lyase	Nucleotide transport and metabolism	Q8CK34	Op890
SCO1255	mug	NC_003888.3	SCO1255	1326802	1327284	+	G/U mismatch-specific DNA glycosylase	Replication, recombination and repair	Q9K3I5	Op891
SCO1256	SCO1256	NC_003888.3	SCO1256	1327484	1327924	-	hypothetical protein	No COG annotation	Q9K3I4	Op892
SCO1257	SCO1257	NC_003888.3	SCO1257	1327991	1328716	-	ABC transporter	Energy production and conversion	Q9K3I3	Op893
SCO1258	SCO1258	NC_003888.3	SCO1258	1328719	1329639	-	ABC transporter ATP-binding protein	Defense mechanisms	Q9K3I2	Op893
SCO1259	SCO1259	NC_003888.3	SCO1259	1329747	1330901	+	two-component system sensor kinase	Signal transduction mechanisms	Q9K3I1	Op894
SCO1260	SCO1260	NC_003888.3	SCO1260	1330916	1331578	+	two-component system response regulator	Signal transduction mechanisms	Q9K3I0	Op894
SCO1261	SCO1261	NC_003888.3	SCO1261	1331678	1332832	+	transcriptional regulator	Carbohydrate transport and metabolism	Q9K3H9	Op895
SCO1262	SCO1262	NC_003888.3	SCO1262	1332872	1333633	-	GntR family transcriptional regulator	Transcription	Q9K3H8	Op896
SCO1263	SCO1263	NC_003888.3	SCO1263	1333824	1334711	-	ECF-sigma factor	Transcription	Q9K3H7	Op897
SCO1264	SCO1264	NC_003888.3	SCO1264	1334793	1335743	+	hydrolase	Function unknown	Q9K3H6	Op898
SCO1265	SCO1265	NC_003888.3	SCO1265	1335695	1336564	-	lipase	Function unknown	Q9K3H5	Op899
SCO1266	fabF2	NC_003888.3	SCO1266	1336608	1337876	-	3-oxoacyl-ACP synthase	Lipid transport and metabolism	Q9K3H4	Op900
SCO1267	SCO1267	NC_003888.3	SCO1267	1337873	1338130	-	acyl carrier protein	Lipid transport and metabolism	Q9K3H3	Op900
SCO1268	SCO1268	NC_003888.3	SCO1268	1338248	1339366	-	acyltransferase	Energy production and conversion	Q9K3H2	Op901
SCO1269	SCO1269	NC_003888.3	SCO1269	1339363	1340376	-	pyruvate dehydrogenase subunit beta	Energy production and conversion	Q9K3H1	Op901
SCO1270	SCO1270	NC_003888.3	SCO1270	1340373	1341344	-	pyruvate dehydrogenase subunit alpha	Energy production and conversion	Q9K3H0	Op901
SCO1271	fabH3	NC_003888.3	SCO1271	1341355	1342317	-	3-oxoacyl-ACP synthase	Lipid transport and metabolism	Q9K3G9	Op901
SCO1272	SCO1272	NC_003888.3	SCO1272	1342317	1342589	-	acyl carrier protein	Lipid transport and metabolism	Q9K3G8	Op901
SCO1273	SCO1273	NC_003888.3	SCO1273	1342661	1343779	-	reductase	Secondary metabolites biosynthesis, transport, and catabolism	Q9K3G7	Op902
SCO1274	SCO1274	NC_003888.3	SCO1274	1344147	1344806	+	hypothetical protein	Coenzyme transport and metabolism	Q9K3G6	Op903
SCO1275	SCO1275	NC_003888.3	SCO1275	1344856	1346613	+	halogenase	Energy production and conversion	Q9K3G5	Op904
SCO1276	sigJ	NC_003888.3	SCO1276	1346693	1347289	+	RNA polymerase ECF sigma factor	Transcription	Q9K2W6	Op905
SCO1277	SCO1277	NC_003888.3	SCO1277	1347343	1348086	+	hypothetical protein	No COG annotation	Q9K3G4	Op906
SCO1278	SCO1278	NC_003888.3	SCO1278	1348179	1349756	+	ATP/GTP-binding protein	Function unknown	Q9K3G3	Op907
SCO1279	SCO1279	NC_003888.3	SCO1279	1349799	1350677	+	hypothetical protein	Secondary metabolites biosynthesis, transport, and catabolism	Q9K3G2	Op908
SCO1280	SCO1280	NC_003888.3	SCO1280	1350735	1351976	-	hypothetical protein	Secondary metabolites biosynthesis, transport, and catabolism	Q9K3G1	Op909
SCO1281	SCO1281	NC_003888.3	SCO1281	1352088	1353410	-	oxidoreductase	Amino acid transport and metabolism	Q9K3G0	Op910
SCO1282	SCO1282	NC_003888.3	SCO1282	1353407	1353985	-	oxidoreductase	Function unknown	Q9K3F9	Op910
SCO1283	SCO1283	NC_003888.3	SCO1283	1353978	1354445	-	hypothetical protein	Lipid transport and metabolism	Q9K3F8	Op910
SCO1284	SCO1284	NC_003888.3	SCO1284	1354527	1355912	-	aminotransferase	Amino acid transport and metabolism	Q9K3F7	Op911
SCO1285	SCO1285	NC_003888.3	SCO1285	1355909	1357030	-	ketoreductase	Secondary metabolites biosynthesis, transport, and catabolism	Q9K3F6	Op911
SCO1286	SCO1286	NC_003888.3	SCO1286	1357085	1358209	-	oxidoreductase	Lipid transport and metabolism	Q9K3F5	Op912
SCO1287	SCO1287	NC_003888.3	SCO1287	1358281	1359243	-	hypothetical protein	Transcription	Q9K3F4	Op913
SCO1288	SCO1288	NC_003888.3	SCO1288	1359227	1359733	-	hypothetical protein	Function unknown	Q9K3F3	Op913
SCO1289	SCO1289	NC_003888.3	SCO1289	1359896	1361419	+	GntR family transcriptional regulator	Transcription	Q9K3F2	Op914
SCO1290	SCO1290	NC_003888.3	SCO1290	1361564	1363153	+	alkaline phosphatase	Inorganic ion transport and metabolism	Q8CK33	Op915
SCO1291	SCO1291	NC_003888.3	SCO1291	1363304	1364707	+	hypothetical protein	Function unknown	Q93IX9	Op916
SCO1292	SCO1292	NC_003888.3	SCO1292	1364716	1367439	+	hypothetical protein	No COG annotation	Q93IX8	Op916
SCO1293	SCO1293	NC_003888.3	SCO1293	1367555	1368913	+	hypothetical protein	Amino acid transport and metabolism	Q93IX7	Op917
SCO1294	SCO1294	NC_003888.3	SCO1294	1368938	1370161	-	cystathionine gamma-synthase	Amino acid transport and metabolism	Q93IX6	Op918
SCO1295	SCO1295	NC_003888.3	SCO1295	1370221	1370712	+	transcription regulator AsnC	Transcription	Q93IX5	Op919
SCO1296	SCO1296	NC_003888.3	SCO1296	1370791	1372479	+	hypothetical protein	Cell cycle control, cell division, chromosome partitioning	Q93IX4	Op920
SCO1297	SCO1297	NC_003888.3	SCO1297	1372948	1373469	-	hypothetical protein	Function unknown	Q93IX3	Op921
SCO1298	SCO1298	NC_003888.3	SCO1298	1373491	1374042	-	hypothetical protein	Inorganic ion transport and metabolism	Q93IX2	Op921
SCO1299	SCO1299	NC_003888.3	SCO1299	1374103	1374549	+	transcriptional regulator	Transcription	Q93IX1	Op922
SCO1300	SCO1300	NC_003888.3	SCO1300	1374583	1377582	-	exonuclease	Replication, recombination and repair	Q93IX0	Op923
SCO1301	sbcD	NC_003888.3	SCO1301	1377579	1378742	-	exonuclease	Replication, recombination and repair	Q93IW9	Op923
SCO1302	SCO1302	NC_003888.3	SCO1302	1379126	1379752	-	hypothetical protein	Function unknown	Q93IW8	Op924
SCO1303	SCO1303	NC_003888.3	SCO1303	1379824	1380627	-	hypothetical protein	Translation, ribosomal structure and biogenesis	Q93IW7	Op925
SCO1304	SCO1304	NC_003888.3	SCO1304	1380724	1381131	+	hypothetical protein	Function unknown	Q93IW6	Op926
SCO1305	SCO1305	NC_003888.3	SCO1305	1381144	1382538	-	hypothetical protein	Function unknown	Q93IW5	Op927
SCO1306	SCO1306	NC_003888.3	SCO1306	1382544	1383788	-	hypothetical protein	Function unknown	Q93IW4	Op927
SCO1307	SCO1307	NC_003888.3	SCO1307	1383886	1385292	-	hypothetical protein	Function unknown	Q93IW3	Op928
SCO1308	SCO1308	NC_003888.3	SCO1308	1385454	1386677	+	4-hydroxybenzoate 3-monooxygenase	Energy production and conversion	Q93IW2	Op929
SCO1309	SCO1309	NC_003888.3	SCO1309	1386707	1387054	-	regulatory protein	Transcription	Q93IW1	Op930
SCO1310	SCO1310	NC_003888.3	SCO1310	1387179	1388270	+	cation efflux system protein	Inorganic ion transport and metabolism	Q93IW0	Op931
SCO1311	SCO1311	NC_003888.3	SCO1311	1388275	1388832	-	hypothetical protein	Function unknown	Q93IV9	Op932
SCO1312	SCO1312	NC_003888.3	SCO1312	1388876	1389481	-	transcriptional regulator	Transcription	Q93IV8	Op933
SCO1313	SCO1313	NC_003888.3	SCO1313	1389568	1390425	+	hypothetical protein	Amino acid transport and metabolism	Q93IV7	Op934
SCO1314	SCO1314	NC_003888.3	SCO1314	1390456	1391259	-	sugar acetyltransferase	Cell wall/membrane/envelope biogenesis	Q93IV6	Op935
SCO1315	SCO1315	NC_003888.3	SCO1315	1391367	1391903	+	siderophore binding protein	Transcription	Q93IV5	Op936
SCO1316	SCO1316	NC_003888.3	SCO1316	1391967	1392602	-	hypothetical protein	Lipid transport and metabolism	Q93IV4	Op937
SCO1317	SCO1317	NC_003888.3	SCO1317	1392691	1393128	-	hypothetical protein	Secondary metabolites biosynthesis, transport, and catabolism	Q93IV3	Op938
SCO1318	SCO1318	NC_003888.3	SCO1318	1393213	1394196	+	hypothetical protein	No COG annotation	Q93IV2	Op939
SCO1319	SCO1319	NC_003888.3	SCO1319	1394273	1395295	+	hypothetical protein	No COG annotation	Q8CK32	Op940
SCO1320	SCO1320	NC_003888.3	SCO1320	1395319	1396164	-	hypothetical protein	Amino acid transport and metabolism	Q9K413	Op941
SCO1321	tuf3	NC_003888.3	SCO1321	1396238	1397416	-	elongation factor Tu	Translation, ribosomal structure and biogenesis	P40175	Op942
SCO1322	SCO1322	NC_003888.3	SCO1322	1397508	1398413	-	hypothetical protein	Replication, recombination and repair	Q9K411	Op943
SCO1323	SCO1323	NC_003888.3	SCO1323	1398463	1399239	+	hypothetical protein	Function unknown	Q9K410	Op944
SCO1324	SCO1324	NC_003888.3	SCO1324	1399280	1400449	-	3-ketoacyl-CoA thiolase	Lipid transport and metabolism	Q9K409	Op945
SCO1325	SCO1325	NC_003888.3	SCO1325	1400584	1401057	+	hypothetical protein	Transcription	Q9K408	Op946
SCO1326	uppP2	NC_003888.3	SCO1326	1401207	1402082	+	UDP pyrophosphate phosphatase	Defense mechanisms	Q9K407	Op947
SCO1327	SCO1327	NC_003888.3	SCO1327	1402574	1403737	+	hypothetical protein	Transcription	Q9K406	Op948
SCO1328	SCO1328	NC_003888.3	SCO1328	1403709	1404566	-	hypothetical protein	No COG annotation	Q9K405	Op949
SCO1329	SCO1329	NC_003888.3	SCO1329	1404801	1405034	-	hypothetical protein	No COG annotation	Q9K404	Op950
SCO1330	SCO1330	NC_003888.3	SCO1330	1405031	1406113	-	fatty acid CoA ligase	Lipid transport and metabolism	Q9K403	Op950
SCO1331	SCO1331	NC_003888.3	SCO1331	1406138	1408480	+	multidomain-containing protein family	Transcription	Q9K402	Op951
SCO1332	SCO1332	NC_003888.3	SCO1332	1408850	1409722	-	hypothetical protein	Transcription	Q9K401	Op952
SCO1333	SCO1333	NC_003888.3	SCO1333	1410027	1410995	+	hypothetical protein	No COG annotation	Q9K400	Op953
SCO1334	SCO1334	NC_003888.3	SCO1334	1411647	1411826	+	hypothetical protein	No COG annotation	Q9K3Z9	Op954
SCO1335	SCO1335	NC_003888.3	SCO1335	1411885	1412625	-	oxidoreductase	Lipid transport and metabolism	Q9K3Z8	Op955
SCO1336	lnt	NC_003888.3	SCO1336	1412774	1414348	+	lipoprotein N-acyltransferase (integral membrane)	Cell wall/membrane/envelope biogenesis	Q9K3Z7	Op956
SCO1337	SCO1337	NC_003888.3	SCO1337	1414272	1415177	-	oxidoreductase	Function unknown	Q9K3Z6	Op957
SCO1338	SCO1338	NC_003888.3	SCO1338	1415191	1416381	-	monooxygenase	Energy production and conversion	Q9K3Z5	Op957
SCO1339	SCO1339	NC_003888.3	SCO1339	1416484	1417104	+	hypothetical protein	Transcription	Q9K3Z4	Op958
SCO1340	SCO1340	NC_003888.3	SCO1340	1417147	1417659	+	hypothetical protein	Transcription	Q9K3Z3	Op959
SCO1341	SCO1341	NC_003888.3	SCO1341	1417763	1418269	+	lipoprotein	No COG annotation	Q9K3Z2	Op960
SCO1342	SCO1342	NC_003888.3	SCO1342	1418317	1418868	-	hypothetical protein	Post-translational modification, protein turnover, and chaperones	Q9K3Z1	Op961
SCO1343	ung2	NC_003888.3	SCO1343	1418995	1419678	-	uracil-DNA glycosylase	Replication, recombination and repair	Q9K3Z0	Op962
SCO1344	SCO1344	NC_003888.3	SCO1344	1419752	1421344	-	solute binding transport lipoprotein	Amino acid transport and metabolism	Q9K3Y9	Op963
SCO1345	fabG2	NC_003888.3	SCO1345	1421547	1422308	-	3-ketoacyl-ACP reductase	Lipid transport and metabolism	Q9K3Y8	Op964
SCO1346	fabG3	NC_003888.3	SCO1346	1422352	1423113	-	3-oxoacyl-ACP reductase	Lipid transport and metabolism	Q9K3Y7	Op964
SCO1347	SCO1347	NC_003888.3	SCO1347	1423379	1424143	+	hypothetical protein	Cell wall/membrane/envelope biogenesis	Q9K3Y6	Op965
SCO1348	SCO1348	NC_003888.3	SCO1348	1424234	1424617	-	hypothetical protein	Function unknown	Q9K3Y5	Op966
SCO1349	SCO1349	NC_003888.3	SCO1349	1424614	1425369	-	hypothetical protein	Cell cycle control, cell division, chromosome partitioning	Q9K3Y4	Op966
SCO1350	SCO1350	NC_003888.3	SCO1350	1425591	1426211	+	hypothetical protein	Signal transduction mechanisms	Q9K3Y3	Op967
SCO1351	SCO1351	NC_003888.3	SCO1351	1426295	1429033	+	large transcriptional regulator	Transcription	Q9K3Y2	Op968
SCO1352	pepP2	NC_003888.3	SCO1352	1429057	1430469	-	Xaa-Pro aminopeptidase II	Amino acid transport and metabolism	P0A3Z3	Op969
SCO1353	SCO1353	NC_003888.3	SCO1353	1430545	1431576	+	transcriptional regulator	Transcription	Q9K3Y1	Op970
SCO1354	SCO1354	NC_003888.3	SCO1354	1431662	1432225	-	hypothetical protein	No COG annotation	Q9K3Y0	Op971
SCO1355	SCO1355	NC_003888.3	SCO1355	1432286	1433899	-	serine protease	Post-translational modification, protein turnover, and chaperones	Q9K3X9	Op972
SCO1356	SCO1356	NC_003888.3	SCO1356	1434218	1434715	+	iron sulfur protein	Inorganic ion transport and metabolism	Q9K3X8	Op973
SCO1357	SCO1357	NC_003888.3	SCO1357	1434718	1435179	+	hypothetical protein	Function unknown	Q9K3X7	Op973
SCO1358	SCO1358	NC_003888.3	SCO1358	1435312	1436223	-	LysR family transcriptional regulator	Transcription	Q9K3X6	Op974
SCO1359	SCO1359	NC_003888.3	SCO1359	1436298	1437296	+	hypothetical protein	Amino acid transport and metabolism	Q8CK31	Op975
SCO1360	SCO1360	NC_003888.3	SCO1360	1437760	1439097	-	GntR family transcriptional regulator	Transcription	Q9AKA2	Op976
SCO1361	SCO1361	NC_003888.3	SCO1361	1439133	1439819	+	hypothetical protein	Translation, ribosomal structure and biogenesis	Q9AKA1	Op977
SCO1362	SCO1362	NC_003888.3	SCO1362	1439866	1440840	-	hypothetical protein	Amino acid transport and metabolism	Q9AKA0	Op978
SCO1363	SCO1363	NC_003888.3	SCO1363	1441026	1442030	-	hypothetical protein	Amino acid transport and metabolism	Q9AK99	Op979
SCO1364	SCO1364	NC_003888.3	SCO1364	1442209	1442748	-	hypothetical protein	Function unknown	Q9AK98	Op980
SCO1365	SCO1365	NC_003888.3	SCO1365	1442967	1443134	+	hypothetical protein	No COG annotation	Q9AK97	Op981
SCO1366	SCO1366	NC_003888.3	SCO1366	1443255	1443908	-	hypothetical protein	Transcription	Q9AK96	Op982
SCO1367	SCO1367	NC_003888.3	SCO1367	1443901	1444656	-	ABC transporter ATP-binding protein	Defense mechanisms	Q9AK95	Op982
SCO1368	SCO1368	NC_003888.3	SCO1368	1444653	1445792	-	ABC transporter	Defense mechanisms	Q9AK94	Op982
SCO1369	SCO1369	NC_003888.3	SCO1369	1445966	1447180	+	two component system histidine kinase	Signal transduction mechanisms	Q9AK93	Op983
SCO1370	SCO1370	NC_003888.3	SCO1370	1447177	1447812	+	two component system DNA binding response regulator	Signal transduction mechanisms	Q9AK92	Op983
SCO1371	SCO1371	NC_003888.3	SCO1371	1447950	1448759	+	oxidoreductase	Translation, ribosomal structure and biogenesis	Q9AK91	Op984
SCO1372	SCO1372	NC_003888.3	SCO1372	1448786	1449613	-	hypothetical protein	Function unknown	Q9AK90	Op985
SCO1373	SCO1373	NC_003888.3	SCO1373	1449695	1451212	-	hypothetical protein	Function unknown	Q9AK89	Op986
SCO1374	SCO1374	NC_003888.3	SCO1374	1451745	1452356	+	hypothetical protein	No COG annotation	Q9AK88	Op987
SCO1375	SCO1375	NC_003888.3	SCO1375	1452656	1452859	+	hypothetical protein	No COG annotation	Q9AK87	Op988
SCO1376	SCO1376	NC_003888.3	SCO1376	1453090	1454160	+	LacI family transcriptional regulator	Transcription	Q9AK86	Op989
SCO1377	SCO1377	NC_003888.3	SCO1377	1454293	1454712	+	molibdenum binding protein	Inorganic ion transport and metabolism	Q9AK85	Op990
SCO1378	gcvP	NC_003888.3	SCO1378	1454780	1457665	-	glycine dehydrogenase	Amino acid transport and metabolism	Q9AK84	Op991
SCO1379	SCO1379	NC_003888.3	SCO1379	1458078	1458473	+	hypothetical protein	Function unknown	Q9AK83	Op992
SCO1380	dinB	NC_003888.3	SCO1380	1458383	1459822	-	DNA polymerase IV	Replication, recombination and repair	Q9AK82	Op993
SCO1381	SCO1381	NC_003888.3	SCO1381	1459887	1460573	-	hypothetical protein	Transcription	Q8CK30	Op994
SCO1382	SCO1382	NC_003888.3	SCO1382	1460736	1461209	-	hypothetical protein	Function unknown	Q9KZQ0	Op995
SCO1383	SCO1383	NC_003888.3	SCO1383	1461293	1462033	-	hypothetical protein	Transcription	Q9KZP9	Op996
SCO1384	SCO1384	NC_003888.3	SCO1384	1462078	1462881	-	hypothetical protein	Signal transduction mechanisms	Q9KZP8	Op997
SCO1385	SCO1385	NC_003888.3	SCO1385	1463072	1463926	-	hypothetical protein	Function unknown	Q9KZP7	Op998
SCO1386	SCO1386	NC_003888.3	SCO1386	1463932	1464264	-	hypothetical protein	Function unknown	Q9KZP6	Op998
SCO1387	SCO1387	NC_003888.3	SCO1387	1464261	1465166	-	membrane associated protein	Function unknown	Q9KZP5	Op998
SCO1388	SCO1388	NC_003888.3	SCO1388	1465266	1467761	-	mannose-1-phosphate guanyltransferase	Translation, ribosomal structure and biogenesis	Q9KZP4	Op999
SCO1389	SCO1389	NC_003888.3	SCO1389	1467874	1468521	-	CDP-diacylglycerol--glycerol-3-phosphate 3-phosphatidyltransferase	Lipid transport and metabolism	Q9KZP3	Op1000
SCO1390	SCO1390	NC_003888.3	SCO1390	1474291	1474740	+	PTS system sugar phosphotransferase component IIA	Carbohydrate transport and metabolism	Q9KZP2	Op1001
SCO1391	ptsI	NC_003888.3	SCO1391	1474827	1476497	+	phosphoenolpyruvate-protein phosphotransferase	Carbohydrate transport and metabolism	Q9KZP1	Op1001
SCO1392	SCO1392	NC_003888.3	SCO1392	1476570	1477472	-	hypothetical protein	No COG annotation	Q9KZP0	Op1002
SCO1393	SCO1393	NC_003888.3	SCO1393	1477596	1479572	-	acetoacetate-CoA ligase	Lipid transport and metabolism	Q9KZN9	Op1003
SCO1394	SCO1394	NC_003888.3	SCO1394	1479786	1482173	+	glycosyl hydrolase	Carbohydrate transport and metabolism	Q9KZN8	Op1004
SCO1395	SCO1395	NC_003888.3	SCO1395	1482164	1482580	-	mutT-like protein	Nucleotide transport and metabolism	Q9KZN7	Op1005
SCO1396	SCO1396	NC_003888.3	SCO1396	1482748	1483572	-	D-alanyl-D-alanine dipeptidase	Cell wall/membrane/envelope biogenesis	Q9KZN6	Op1006
SCO1397	SCO1397	NC_003888.3	SCO1397	1483776	1484795	+	hypothetical protein	Signal transduction mechanisms	Q9KZN5	Op1007
SCO1398	SCO1398	NC_003888.3	SCO1398	1484800	1485507	+	hypothetical protein	Signal transduction mechanisms	Q9KZN4	Op1007
SCO1399	cvnD4	NC_003888.3	SCO1399	1485684	1486289	-	ATP/GTP-binding protein	Function unknown	Q9KZN3	Op1008
SCO1400	cvnC4	NC_003888.3	SCO1400	1486339	1486734	-	hypothetical protein	Transcription	Q9KZN2	Op1009
SCO1401	cvnB4	NC_003888.3	SCO1401	1486745	1487179	-	hypothetical protein	Function unknown	Q9KZN1	Op1009
SCO1402	cvnA4	NC_003888.3	SCO1402	1487176	1490007	-	large hypothetical protein	Signal transduction mechanisms	Q9KZN0	Op1009
SCO1403	SCO1403	NC_003888.3	SCO1403	1490427	1490969	+	hypothetical protein	No COG annotation	Q9KZM9	Op1010
SCO1404	SCO1404	NC_003888.3	SCO1404	1491016	1494021	-	hypothetical protein	Transcription	Q9KZM8	Op1011
SCO1405	SCO1405	NC_003888.3	SCO1405	1494024	1495871	-	HSP90 family protein	Post-translational modification, protein turnover, and chaperones	Q9KZM7	Op1011
SCO1406	SCO1406	NC_003888.3	SCO1406	1495964	1496950	-	hypothetical protein	Function unknown	Q9KZM6	Op1012
SCO1407	SCO1407	NC_003888.3	SCO1407	1497056	1501717	-	hypothetical protein	Replication, recombination and repair	Q8CK29	Op1013
SCO1408	SCO1408	NC_003888.3	SCO1408	1501823	1502704	-	hypothetical protein	No COG annotation	Q9RKW7	Op1014
SCO1409	SCO1409	NC_003888.3	SCO1409	1502793	1504319	-	hypothetical protein	No COG annotation	Q9RKW8	Op1015
SCO1410	SCO1410	NC_003888.3	SCO1410	1504428	1505123	-	GntR family transcriptional regulator	Transcription	Q9RKW9	Op1016
SCO1411	SCO1411	NC_003888.3	SCO1411	1505261	1506583	+	transmembrane transport protein	Amino acid transport and metabolism	Q9RKX0	Op1017
SCO1412	SCO1412	NC_003888.3	SCO1412	1506580	1507413	+	hypothetical protein	Function unknown	Q9RKX1	Op1017
SCO1413	SCO1413	NC_003888.3	SCO1413	1507860	1509278	-	hypothetical protein	Energy production and conversion	Q9RKX2	Op1018
SCO1414	SCO1414	NC_003888.3	SCO1414	1509614	1510018	-	ankyrin	Signal transduction mechanisms	Q9RKX3	Op1019
SCO1415	SCO1415	NC_003888.3	SCO1415	1510276	1510470	+	hypothetical protein	No COG annotation	Q9RKX4	Op1020
SCO1416	SCO1416	NC_003888.3	SCO1416	1510524	1512272	+	hypothetical protein	Cell cycle control, cell division, chromosome partitioning	Q9RKX5	Op1021
SCO1417	SCO1417	NC_003888.3	SCO1417	1512639	1514141	-	GntR family transcriptional regulator	Amino acid transport and metabolism	Q9RKX6	Op1022
SCO1418	SCO1418	NC_003888.3	SCO1418	1514244	1514936	+	hypothetical protein	Function unknown	Q9RKX7	Op1023
SCO1419	SCO1419	NC_003888.3	SCO1419	1514933	1515700	+	phosphodiesterase	Energy production and conversion	Q9RKX8	Op1023
SCO1420	SCO1420	NC_003888.3	SCO1420	1515752	1517212	+	hypothetical protein	Function unknown	Q9RKX9	Op1024
SCO1421	rbpA	NC_003888.3	SCO1421	1517384	1517758	+	hypothetical protein	Transcription	Q9RKY0	Op1025
SCO1422	SCO1422	NC_003888.3	SCO1422	1517861	1518445	-	hypothetical protein	Function unknown	Q9RKY1	Op1026
SCO1423	SCO1423	NC_003888.3	SCO1423	1518492	1519400	-	glycosyl transferase	Coenzyme transport and metabolism	Q9RKY2	Op1027
SCO1424	SCO1424	NC_003888.3	SCO1424	1519926	1521536	-	hypothetical protein	Amino acid transport and metabolism	Q9RKY3	Op1028
SCO1425	SCO1425	NC_003888.3	SCO1425	1521620	1522117	-	transcription regulator AsnC	Transcription	Q9RKY4	Op1029
SCO1426	SCO1426	NC_003888.3	SCO1426	1522328	1522765	+	hypothetical protein	No COG annotation	Q9RKY5	Op1030
SCO1427	SCO1427	NC_003888.3	SCO1427	1522938	1523255	+	hypothetical protein	No COG annotation	Q9RKY6	Op1031
SCO1428	acd	NC_003888.3	SCO1428	1523218	1524393	-	acyl-CoA dehydrogenase	Lipid transport and metabolism	Q9RKY7	Op1032
SCO1429	chiD	NC_003888.3	SCO1429	1524785	1526038	+	chitinase	Carbohydrate transport and metabolism	Q7AKQ9	Op1033
SCO1430	SCO1430	NC_003888.3	SCO1430	1526117	1526779	-	TetR family transcriptional regulator	Transcription	Q9RKY8	Op1034
SCO1431	SCO1431	NC_003888.3	SCO1431	1526862	1527104	-	hypothetical protein	No COG annotation	Q9RKY9	Op1035
SCO1432	SCO1432	NC_003888.3	SCO1432	1527125	1528564	-	hypothetical protein	Function unknown	Q9RKZ0	Op1035
SCO1433	SCO1433	NC_003888.3	SCO1433	1528839	1529303	+	hypothetical protein	Nucleotide transport and metabolism	Q9RKZ1	Op1036
SCO1434	SCO1434	NC_003888.3	SCO1434	1529751	1531607	+	CbxX/CfqX family protein	Post-translational modification, protein turnover, and chaperones	Q9RKZ2	Op1037
SCO1435	SCO1435	NC_003888.3	SCO1435	1531792	1532835	-	hypothetical protein	Function unknown	Q9RKZ3	Op1038
SCO1436	SCO1436	NC_003888.3	SCO1436	1532832	1534163	-	hypothetical protein	Cell motility	Q9RKZ4	Op1038
SCO1437	SCO1437	NC_003888.3	SCO1437	1534368	1534838	-	hypothetical protein	Function unknown	Q9RKZ5	Op1039
SCO1438	hisG	NC_003888.3	SCO1438	1534876	1535733	-	ATP phosphoribosyltransferase	Amino acid transport and metabolism	Q8CK28	Op1039
SCO1439	hisE	NC_003888.3	SCO1439	1535782	1536054	-	phosphoribosyl-ATP pyrophosphatase	Amino acid transport and metabolism	Q9EWK0	Op1039
SCO1440	ribH	NC_003888.3	SCO1440	1536089	1536574	-	6%2C7-dimethyl-8-ribityllumazine synthase	Coenzyme transport and metabolism	Q9EWJ9	Op1039
SCO1441	ribBA	NC_003888.3	SCO1441	1536596	1537885	-	bifunctional 3%2C4-dihydroxy-2-butanone 4-phosphate synthase/GTP cyclohydrolase II protein	Coenzyme transport and metabolism	Q9EWJ8	Op1039
SCO1442	SCO1442	NC_003888.3	SCO1442	1537882	1538526	-	hypothetical protein	Coenzyme transport and metabolism	Q9EWJ7	Op1039
SCO1443	SCO1443	NC_003888.3	SCO1443	1538523	1539125	-	riboflavin synthase subunit alpha	Coenzyme transport and metabolism	Q9EWJ6	Op1039
SCO1444	SCO1444	NC_003888.3	SCO1444	1539609	1541984	+	chitinase	Carbohydrate transport and metabolism	Q9L115	Op1040
SCO1445	SCO1445	NC_003888.3	SCO1445	1542226	1542993	+	hypothetical protein	Carbohydrate transport and metabolism	Q9L114	Op1041
SCO1446	SCO1446	NC_003888.3	SCO1446	1543064	1543432	+	hypothetical protein	No COG annotation	Q9L113	Op1042
SCO1447	SCO1447	NC_003888.3	SCO1447	1543454	1544653	-	transcriptional regulator	Carbohydrate transport and metabolism	Q9L112	Op1043
SCO1448	SCO1448	NC_003888.3	SCO1448	1544766	1545977	+	transporter	Amino acid transport and metabolism	Q9L111	Op1044
SCO1449	SCO1449	NC_003888.3	SCO1449	1545937	1546395	-	hypothetical protein	Function unknown	Q9L110	Op1045
SCO1450	SCO1450	NC_003888.3	SCO1450	1546564	1548000	+	uracyl permease	Nucleotide transport and metabolism	Q9L109	Op1046
SCO1451	SCO1451	NC_003888.3	SCO1451	1547982	1549133	-	endoglucanase	Carbohydrate transport and metabolism	Q9L108	Op1047
SCO1452	SCO1452	NC_003888.3	SCO1452	1549307	1550002	+	hypothetical protein	No COG annotation	Q9L107	Op1048
SCO1453	SCO1453	NC_003888.3	SCO1453	1550134	1551066	+	hypothetical protein	Energy production and conversion	Q9L106	Op1049
SCO1454	SCO1454	NC_003888.3	SCO1454	1551086	1552783	-	amino oxidase	Amino acid transport and metabolism	Q9L105	Op1050
SCO1455	SCO1455	NC_003888.3	SCO1455	1552848	1553636	-	hydrolase	Function unknown	Q9L104	Op1051
SCO1456	SCO1456	NC_003888.3	SCO1456	1553815	1554174	-	hypothetical protein	No COG annotation	Q9L103	Op1052
SCO1457	SCO1457	NC_003888.3	SCO1457	1554266	1555507	-	transporter	Amino acid transport and metabolism	Q9L102	Op1053
SCO1458	SCO1458	NC_003888.3	SCO1458	1555656	1556108	-	transcription regulator AsnC	Transcription	Q9L101	Op1054
SCO1459	SCO1459	NC_003888.3	SCO1459	1556124	1557614	-	amino acid transporter	Amino acid transport and metabolism	Q9L100	Op1054
SCO1460	SCO1460	NC_003888.3	SCO1460	1557912	1558307	-	hypothetical protein	No COG annotation	Q9L0Z9	Op1055
SCO1461	guaB2	NC_003888.3	SCO1461	1558380	1559831	-	inosine 5-monophosphate dehydrogenase	Nucleotide transport and metabolism	Q9L0Z8	Op1056
SCO1462	SCO1462	NC_003888.3	SCO1462	1559931	1560284	-	hypothetical protein	Transcription	Q9L0Z7	Op1057
SCO1463	SCO1463	NC_003888.3	SCO1463	1560350	1561432	-	transcriptional regulator	Transcription	Q9L0Z6	Op1058
SCO1464	rpe	NC_003888.3	SCO1464	1561471	1562157	-	ribulose-phosphate 3-epimerase	Carbohydrate transport and metabolism	Q9L0Z5	Op1058
SCO1465	SCO1465	NC_003888.3	SCO1465	1562315	1563520	-	hypothetical protein	Carbohydrate transport and metabolism	Q9L0Z4	Op1059
SCO1466	SCO1466	NC_003888.3	SCO1466	1563517	1564455	-	hypothetical protein	No COG annotation	Q9L0Z3	Op1059
SCO1467	SCO1467	NC_003888.3	SCO1467	1564452	1565927	-	hypothetical protein	Signal transduction mechanisms	Q9L0Z2	Op1059
SCO1468	SCO1468	NC_003888.3	SCO1468	1565986	1568310	-	Ser/Thr protein kinase	Transcription	Q9L0Z1	Op1060
SCO1469	SCO1469	NC_003888.3	SCO1469	1568408	1570513	-	hypothetical protein	Post-translational modification, protein turnover, and chaperones	Q9L0Z0	Op1061
SCO1470	SCO1470	NC_003888.3	SCO1470	1570514	1570885	+	hypothetical protein	No COG annotation	Q9L0Y9	Op1062
SCO1471	SCO1471	NC_003888.3	SCO1471	1570932	1571951	+	transposase	Replication, recombination and repair	Q9L0Y8	Op1063
SCO1472	SCO1472	NC_003888.3	SCO1472	1571971	1573398	-	Sun-family protein	Translation, ribosomal structure and biogenesis	Q9L0Y7	Op1064
SCO1473	fmt	NC_003888.3	SCO1473	1573487	1574419	-	methionyl-tRNA formyltransferase	Translation, ribosomal structure and biogenesis	Q9L0Y6	Op1065
SCO1474	SCO1474	NC_003888.3	SCO1474	1574728	1575279	+	hypothetical protein	No COG annotation	Q9L0Y5	Op1066
SCO1475	priA	NC_003888.3	SCO1475	1575452	1577602	-	primosome assembly protein PriA	Replication, recombination and repair	Q9L0Y4	Op1067
SCO1476	metK	NC_003888.3	SCO1476	1577727	1578935	-	S-adenosylmethionine synthetase	Coenzyme transport and metabolism	Q9L0Y3	Op1068
SCO1477	coaBC	NC_003888.3	SCO1477	1579175	1580458	-	bifunctional phosphopantothenoylcysteine decarboxylase/phosphopantothenate synthase	Coenzyme transport and metabolism	Q8CK27	Op1069
SCO1478	rpoZ	NC_003888.3	SCO1478	1580546	1580818	-	DNA-directed RNA polymerase subunit omega	Transcription	Q9KXS1	Op1070
SCO1479	gmk	NC_003888.3	SCO1479	1580881	1581474	-	guanylate kinase	Nucleotide transport and metabolism	Q9KXS0	Op1071
SCO1480	SCO1480	NC_003888.3	SCO1480	1581512	1581835	-	hypothetical protein	Translation, ribosomal structure and biogenesis	Q9KXR9	Op1071
SCO1481	pyrF	NC_003888.3	SCO1481	1582059	1582895	-	orotidine 5'-phosphate decarboxylase	Nucleotide transport and metabolism	Q9KXR8	Op1072
SCO1482	pyrD	NC_003888.3	SCO1482	1582901	1584007	-	dihydroorotate dehydrogenase 2	Nucleotide transport and metabolism	Q9KXR7	Op1072
SCO1483	carB	NC_003888.3	SCO1483	1584104	1587412	-	carbamoyl phosphate synthase large subunit	Nucleotide transport and metabolism	Q9KXR6	Op1072
SCO1484	carA	NC_003888.3	SCO1484	1587405	1588547	-	carbamoyl phosphate synthase small subunit	Nucleotide transport and metabolism	Q9KXR5	Op1072
SCO1485	SCO1485	NC_003888.3	SCO1485	1588544	1589119	-	hypothetical protein	Amino acid transport and metabolism	Q9KXR4	Op1072
SCO1486	pyrC	NC_003888.3	SCO1486	1589116	1590402	-	dihydroorotase	Nucleotide transport and metabolism	Q9KXR3	Op1072
SCO1487	pyrB	NC_003888.3	SCO1487	1590407	1591387	-	aspartate carbamoyltransferase catalytic subunit	Nucleotide transport and metabolism	Q9KXR2	Op1072
SCO1488	pyrR	NC_003888.3	SCO1488	1591502	1592083	-	bifunctional pyrimidine regulatory protein PyrR uracil phosphoribosyltransferase	Nucleotide transport and metabolism	Q9KXR1	Op1073
SCO1489	bldD	NC_003888.3	SCO1489	1592381	1592884	+	DNA-binding protein	Transcription	Q7AKQ8	Op1074
SCO1490	nusB	NC_003888.3	SCO1490	1593088	1593516	-	transcription antitermination protein NusB	Transcription	Q9KXR0	Op1075
SCO1491	efp	NC_003888.3	SCO1491	1593519	1594085	-	elongation factor P	Translation, ribosomal structure and biogenesis	Q9KXQ9	Op1075
SCO1492	SCO1492	NC_003888.3	SCO1492	1594150	1595256	-	peptidase	Amino acid transport and metabolism	Q9KXQ8	Op1076
SCO1493	SCO1493	NC_003888.3	SCO1493	1595436	1596323	-	hypothetical protein	Function unknown	Q9KXQ7	Op1077
SCO1494	aroB	NC_003888.3	SCO1494	1596490	1597581	-	3-dehydroquinate synthase	Amino acid transport and metabolism	Q9KXQ6	Op1078
SCO1495	aroK	NC_003888.3	SCO1495	1597578	1598093	-	shikimate kinase	Amino acid transport and metabolism	Q9KXQ5	Op1078
SCO1496	aroC	NC_003888.3	SCO1496	1598090	1599274	-	chorismate synthase	Amino acid transport and metabolism	Q9KXQ4	Op1078
SCO1497	SCO1497	NC_003888.3	SCO1497	1599480	1599845	-	hypothetical protein	No COG annotation	Q9KXQ3	Op1079
SCO1498	aroE	NC_003888.3	SCO1498	1599894	1600733	-	shikimate 5-dehydrogenase	Amino acid transport and metabolism	Q9KXQ2	Op1079
SCO1499	mltG	NC_003888.3	SCO1499	1600714	1602462	-	hypothetical protein	Function unknown	Q9KXQ1	Op1080
SCO1500	SCO1500	NC_003888.3	SCO1500	1602591	1603094	-	Holliday junction resolvase-like protein	Replication, recombination and repair	Q9KXQ0	Op1081
SCO1501	alaS	NC_003888.3	SCO1501	1603091	1605763	-	alanyl-tRNA synthetase	Translation, ribosomal structure and biogenesis	Q9KXP9	Op1081
SCO1502	SCO1502	NC_003888.3	SCO1502	1605763	1606119	-	hypothetical protein	No COG annotation	Q9KXP8	Op1081
SCO1503	SCO1503	NC_003888.3	SCO1503	1606127	1606576	-	hypothetical protein	Function unknown	Q9KXP7	Op1081
SCO1504	SCO1504	NC_003888.3	SCO1504	1606679	1608931	+	regulator	Transcription	Q9KXP6	Op1082
SCO1505	rpsD	NC_003888.3	SCO1505	1608976	1609590	-	30S ribosomal protein S4	Translation, ribosomal structure and biogenesis	Q9KXP5	Op1083
SCO1506	SCO1506	NC_003888.3	SCO1506	1609885	1611240	-	recombination factor protein RarA	Replication, recombination and repair	Q9KXP4	Op1084
SCO1507	SCO1507	NC_003888.3	SCO1507	1611310	1612032	-	hypothetical protein	Function unknown	Q9KXP3	Op1085
SCO1508	hisS	NC_003888.3	SCO1508	1612166	1613443	-	histidyl-tRNA synthetase	Translation, ribosomal structure and biogenesis	Q9KXP2	Op1086
SCO1509	SCO1509	NC_003888.3	SCO1509	1613440	1614147	-	hydrolase	Function unknown	Q9KXP1	Op1086
SCO1510	SCO1510	NC_003888.3	SCO1510	1614331	1615164	+	peptidyl-prolyl cis-trans isomerase	Post-translational modification, protein turnover, and chaperones	Q9KXP0	Op1087
SCO1511	SCO1511	NC_003888.3	SCO1511	1615300	1616367	+	hypothetical protein	Cell cycle control, cell division, chromosome partitioning	Q8CK26	Op1088
SCO1512	SCO1512	NC_003888.3	SCO1512	1616388	1616528	+	hypothetical protein	No COG annotation	Q9L295	Op1088
SCO1513	relA	NC_003888.3	SCO1513	1616607	1619150	-	GTP pyrophosphokinase	Transcription	P52560	Op1089
SCO1514	apt	NC_003888.3	SCO1514	1619334	1619831	-	adenine phosphoribosyltransferase	Nucleotide transport and metabolism	P52561	Op1090
SCO1515	secF	NC_003888.3	SCO1515	1619879	1621000	-	preprotein translocase subunit SecF	Intracellular trafficking, secretion, and vesicular transport	Q53956	Op1091
SCO1516	secD	NC_003888.3	SCO1516	1621004	1622716	-	preprotein translocase subunit SecD	Intracellular trafficking, secretion, and vesicular transport	Q53955	Op1091
SCO1517	SCO1517	NC_003888.3	SCO1517	1622951	1623460	-	hypothetical protein	Intracellular trafficking, secretion, and vesicular transport	Q9L292	Op1092
SCO1518	ruvB	NC_003888.3	SCO1518	1623636	1624709	-	Holliday junction DNA helicase RuvB	Replication, recombination and repair	Q9L291	Op1093
SCO1519	ruvA	NC_003888.3	SCO1519	1624756	1625361	-	Holliday junction DNA helicase RuvA	Replication, recombination and repair	Q9L290	Op1094
SCO1520	ruvC	NC_003888.3	SCO1520	1625358	1625924	-	Holliday junction resolvase	Replication, recombination and repair	Q9L289	Op1094
SCO1521	SCO1521	NC_003888.3	SCO1521	1626033	1626785	-	hypothetical protein	Transcription	Q9L288	Op1095
SCO1522	pdxT	NC_003888.3	SCO1522	1626835	1627443	-	glutamine amidotransferase subunit PdxT	Coenzyme transport and metabolism	Q9L287	Op1096
SCO1523	pdxS	NC_003888.3	SCO1523	1627456	1628367	-	pyridoxal biosynthesis lyase PdxS	Coenzyme transport and metabolism	Q9L286	Op1096
SCO1524	SCO1524	NC_003888.3	SCO1524	1628479	1629021	-	hypothetical protein	Replication, recombination and repair	Q9L285	Op1097
SCO1525	SCO1525	NC_003888.3	SCO1525	1629081	1630244	-	sugar transferase	Cell wall/membrane/envelope biogenesis	Q9L284	Op1098
SCO1526	SCO1526	NC_003888.3	SCO1526	1630241	1631176	-	lipid A biosynthesis lauroyl acyltransferase	Cell wall/membrane/envelope biogenesis	Q9L283	Op1098
SCO1527	SCO1527	NC_003888.3	SCO1527	1631173	1631898	-	membrane transferase	Lipid transport and metabolism	Q9L282	Op1098
SCO1528	fusA	NC_003888.3	SCO1528	1632106	1634304	+	elongation factor G	Translation, ribosomal structure and biogenesis	Q9L281	Op1099
SCO1529	SCO1529	NC_003888.3	SCO1529	1634572	1636227	+	hypothetical protein	No COG annotation	Q9L280	Op1100
SCO1530	SCO1530	NC_003888.3	SCO1530	1636316	1636876	-	hypothetical protein	Nucleotide transport and metabolism	Q9L279	Op1101
SCO1531	thrS	NC_003888.3	SCO1531	1636966	1638942	-	threonyl-tRNA synthetase	Translation, ribosomal structure and biogenesis	Q9L278	Op1102
SCO1532	SCO1532	NC_003888.3	SCO1532	1639131	1640408	-	hypothetical protein	No COG annotation	Q9L277	Op1103
SCO1533	SCO1533	NC_003888.3	SCO1533	1640405	1640971	-	hypothetical protein	Function unknown	Q9L276	Op1103
SCO1534	SCO1534	NC_003888.3	SCO1534	1641143	1641868	+	DNA polymerase III subunit epsilon	Replication, recombination and repair	Q9L275	Op1104
SCO1535	SCO1535	NC_003888.3	SCO1535	1642057	1642515	-	hypothetical protein	Function unknown	Q9L274	Op1105
SCO1536	SCO1536	NC_003888.3	SCO1536	1642555	1645023	-	hypothetical protein	No COG annotation	Q9L273	Op1105
SCO1537	SCO1537	NC_003888.3	SCO1537	1645999	1646910	-	transport system membrane protein	Carbohydrate transport and metabolism	Q9L272	Op1106
SCO1538	SCO1538	NC_003888.3	SCO1538	1646907	1647893	-	transport system membrane protein	Carbohydrate transport and metabolism	Q9L271	Op1106
SCO1539	SCO1539	NC_003888.3	SCO1539	1647905	1649206	-	lipoprotein	Carbohydrate transport and metabolism	Q9L270	Op1106
SCO1540	SCO1540	NC_003888.3	SCO1540	1649733	1650185	-	hypothetical protein	Function unknown	Q9L269	Op1107
SCO1541	ssgB	NC_003888.3	SCO1541	1650311	1650790	+	regulator	Function unknown	Q9L268	Op1108
SCO1542	SCO1542	NC_003888.3	SCO1542	1651070	1651630	+	hypothetical protein	Function unknown	Q9L267	Op1109
SCO1543	SCO1543	NC_003888.3	SCO1543	1652074	1652535	-	hypothetical protein	No COG annotation	Q9L266	Op1110
SCO1544	SCO1544	NC_003888.3	SCO1544	1652664	1653251	+	hypothetical protein	Post-translational modification, protein turnover, and chaperones	Q9L265	Op1111
SCO1545	SCO1545	NC_003888.3	SCO1545	1653340	1654167	-	acetyltransferase	Transcription	Q8CK25	Op1112
SCO1546	SCO1546	NC_003888.3	SCO1546	1654295	1655116	-	4-amino-4-deoxychorismate lyase	Amino acid transport and metabolism	Q9L1D6	Op1113
SCO1547	SCO1547	NC_003888.3	SCO1547	1655113	1656174	-	anthranilate synthase	Amino acid transport and metabolism	Q9L1D5	Op1113
SCO1548	SCO1548	NC_003888.3	SCO1548	1656870	1657130	-	hypothetical protein	Function unknown	Q9L1D4	Op1114
SCO1549	SCO1549	NC_003888.3	SCO1549	1657259	1658197	-	hypothetical protein	Function unknown	Q9L1D3	Op1115
SCO1550	SCO1550	NC_003888.3	SCO1550	1658389	1658571	-	small membrane protein	No COG annotation	Q9L1D2	Op1116
SCO1551	SCO1551	NC_003888.3	SCO1551	1659144	1660625	+	protein kinase	Transcription	Q9L1D1	Op1117
SCO1552	SCO1552	NC_003888.3	SCO1552	1660653	1661471	-	rRNA methylase	Translation, ribosomal structure and biogenesis	Q9L1D0	Op1118
SCO1553	SCO1553	NC_003888.3	SCO1553	1661473	1662705	-	uroporphyrin-III methyltransferase	Coenzyme transport and metabolism	Q9L1C9	Op1118
SCO1554	SCO1554	NC_003888.3	SCO1554	1662892	1666530	-	nicotinate-nucleotide-dimethylbenzimidazole phosphoribosyltransferase	Coenzyme transport and metabolism	Q9L1C8	Op1119
SCO1555	SCO1555	NC_003888.3	SCO1555	1666903	1668129	-	methyltransferase	Coenzyme transport and metabolism	Q9L1C7	Op1120
SCO1556	SCO1556	NC_003888.3	SCO1556	1668247	1668945	-	acetyltransferase	Translation, ribosomal structure and biogenesis	Q9L1C6	Op1121
SCO1557	SCO1557	NC_003888.3	SCO1557	1669056	1669883	-	lipoprotein	Inorganic ion transport and metabolism	Q9L1C5	Op1122
SCO1558	SCO1558	NC_003888.3	SCO1558	1669950	1670672	-	ABC transporter permease	Inorganic ion transport and metabolism	Q9L1C4	Op1123
SCO1559	metN	NC_003888.3	SCO1559	1670684	1671790	-	ABC transporter ATP-binding protein	Inorganic ion transport and metabolism	Q9L1C3	Op1123
SCO1560	SCO1560	NC_003888.3	SCO1560	1672166	1672816	-	phosphatase	Defense mechanisms	Q9L1C2	Op1124
SCO1561	SCO1561	NC_003888.3	SCO1561	1672877	1673236	+	hypothetical protein	No COG annotation	Q9L1C1	Op1125
SCO1562	SCO1562	NC_003888.3	SCO1562	1673238	1673654	+	hypothetical protein	Function unknown	Q9L1C0	Op1125
SCO1563	SCO1563	NC_003888.3	SCO1563	1673718	1674203	-	acetyltransferase	Transcription	Q9L1B9	Op1126
SCO1564	SCO1564	NC_003888.3	SCO1564	1674273	1674773	-	RNA polymerase sigma factor	Transcription	Q9L1B8	Op1127
SCO1565	SCO1565	NC_003888.3	SCO1565	1674848	1676026	-	glycerophosphoryl diester phosphodiesterase	Energy production and conversion	Q8CJI8	Op1128
SCO1566	SCO1566	NC_003888.3	SCO1566	1676402	1677073	+	acyltransferase	Lipid transport and metabolism	Q9L1B5	Op1129
SCO1567	pqrB	NC_003888.3	SCO1567	1677149	1678681	-	transmembrane-transport protein	Amino acid transport and metabolism	Q9L1B4	Op1130
SCO1568	pqrA	NC_003888.3	SCO1568	1678678	1679247	-	TetR family transcriptional regulator	Transcription	Q9L1B3	Op1130
SCO1569	SCO1569	NC_003888.3	SCO1569	1679335	1680387	-	oxidoreductase	Energy production and conversion	Q9L1B2	Op1131
SCO1570	argH	NC_003888.3	SCO1570	1680432	1681859	-	argininosuccinate lyase	Amino acid transport and metabolism	Q9L1B1	Op1132
SCO1571	SCO1571	NC_003888.3	SCO1571	1681979	1682566	+	hypothetical protein	Function unknown	Q9L1B0	Op1133
SCO1572	SCO1572	NC_003888.3	SCO1572	1682570	1683286	+	hypothetical protein	Cell wall/membrane/envelope biogenesis	Q9L1A9	Op1133
SCO1573	SCO1573	NC_003888.3	SCO1573	1683419	1684756	+	oxidoreductase membrane protein	Inorganic ion transport and metabolism	Q9L1A8	Op1134
SCO1574	SCO1574	NC_003888.3	SCO1574	1684919	1685587	+	hypothetical protein	Function unknown	Q9L1A7	Op1135
SCO1575	SCO1575	NC_003888.3	SCO1575	1685643	1686383	+	thiamine biosynthesis lipoprotein	Coenzyme transport and metabolism	Q9L1A6	Op1136
SCO1576	argR	NC_003888.3	SCO1576	1686616	1687155	-	arginine repressor	Transcription	Q9L1A5	Op1137
SCO1577	argD	NC_003888.3	SCO1577	1687163	1688371	-	acetylornithine aminotransferase	Amino acid transport and metabolism	Q9L1A4	Op1137
SCO1578	argB	NC_003888.3	SCO1578	1688368	1689288	-	acetylglutamate kinase	Amino acid transport and metabolism	Q9L1A3	Op1137
SCO1579	argJ	NC_003888.3	SCO1579	1689285	1690436	-	bifunctional ornithine acetyltransferase/N-acetylglutamate synthase	Amino acid transport and metabolism	Q8CK24	Op1137
SCO1580	argC	NC_003888.3	SCO1580	1690433	1691461	-	N-acetyl-gamma-glutamyl-phosphate reductase	Amino acid transport and metabolism	P54895	Op1137
SCO1581	SCO1581	NC_003888.3	SCO1581	1691495	1692058	+	hypothetical protein	No COG annotation	O88041	Op1138
SCO1582	SCO1582	NC_003888.3	SCO1582	1692048	1692572	-	ATP/GTP binding protein	Energy production and conversion	O88042	Op1139
SCO1583	SCO1583	NC_003888.3	SCO1583	1692635	1695109	-	arabinosidase	Carbohydrate transport and metabolism	O88043	Op1140
SCO1584	SCO1584	NC_003888.3	SCO1584	1695246	1695704	+	hypothetical protein	No COG annotation	O88044	Op1141
SCO1585	SCO1585	NC_003888.3	SCO1585	1695667	1696287	-	hypothetical protein	Carbohydrate transport and metabolism	O88045	Op1142
SCO1586	SCO1586	NC_003888.3	SCO1586	1696361	1696801	-	hypothetical protein	Transcription	O88046	Op1143
SCO1587	SCO1587	NC_003888.3	SCO1587	1696856	1698298	-	transcriptional regulator	Amino acid transport and metabolism	O88047	Op1144
SCO1588	SCO1588	NC_003888.3	SCO1588	1698333	1699295	+	hypothetical protein	Amino acid transport and metabolism	O88048	Op1145
SCO1589	SCO1589	NC_003888.3	SCO1589	1699336	1699530	+	hypothetical protein	Function unknown	O88049	Op1145
SCO1590	SCO1590	NC_003888.3	SCO1590	1699562	1700806	-	hypothetical protein	Function unknown	O88050	Op1146
SCO1591	SCO1591	NC_003888.3	SCO1591	1700944	1701855	+	3-hydroxybutyryl-CoA dehydrogenase	Lipid transport and metabolism	O88051	Op1147
SCO1592	SCO1592	NC_003888.3	SCO1592	1701846	1702388	-	hypothetical protein	Replication, recombination and repair	O88052	Op1148
SCO1593	SCO1593	NC_003888.3	SCO1593	1702516	1703856	-	transcriptional regulator	Function unknown	O88053	Op1149
SCO1594	pheT	NC_003888.3	SCO1594	1704284	1706806	-	phenylalanyl-tRNA synthetase subunit beta	Translation, ribosomal structure and biogenesis	O88054	Op1150
SCO1595	pheS	NC_003888.3	SCO1595	1706806	1707882	-	phenylalanyl-tRNA synthetase subunit alpha	Translation, ribosomal structure and biogenesis	O88055	Op1150
SCO1596	SCO1596	NC_003888.3	SCO1596	1708109	1709248	-	two-component sensor	Signal transduction mechanisms	O88056	Op1151
SCO1597	SCO1597	NC_003888.3	SCO1597	1709299	1710147	-	rRNA methylase	Translation, ribosomal structure and biogenesis	O88057	Op1152
SCO1598	rplT	NC_003888.3	SCO1598	1710331	1710714	-	50S ribosomal protein L20	Translation, ribosomal structure and biogenesis	O88058	Op1153
SCO1599	rpmI	NC_003888.3	SCO1599	1710812	1711006	-	50S ribosomal protein L35	Translation, ribosomal structure and biogenesis	O88059	Op1154
SCO1600	infC	NC_003888.3	SCO1600	1711121	1711774	-	translation initiation factor IF-3	Translation, ribosomal structure and biogenesis	O88060	Op1155
SCO1601	SCO1601	NC_003888.3	SCO1601	1712158	1712523	+	hypothetical protein	No COG annotation	O88061	Op1156
SCO1602	SCO1602	NC_003888.3	SCO1602	1712548	1713279	-	hypothetical protein	Post-translational modification, protein turnover, and chaperones	O88062	Op1157
SCO1606	SCO1606	NC_003888.3	SCO1606	1715926	1716894	+	hypothetical protein	Defense mechanisms	O88063	Op1158
SCO1607	SCO1607	NC_003888.3	SCO1607	1716909	1718090	-	serine protease membrane protein	Post-translational modification, protein turnover, and chaperones	O88064	Op1159
SCO1608	SCO1608	NC_003888.3	SCO1608	1718087	1718800	-	hypothetical protein	No COG annotation	O88065	Op1159
SCO1609	SCO1609	NC_003888.3	SCO1609	1720261	1721469	+	hypothetical protein	Amino acid transport and metabolism	O88066	Op1160
SCO1610	SCO1610	NC_003888.3	SCO1610	1721502	1722461	-	hypothetical protein	No COG annotation	O88067	Op1161
SCO1611	SCO1611	NC_003888.3	SCO1611	1722499	1723281	-	3-oxoacyl-ACP reductase	Lipid transport and metabolism	O88068	Op1161
SCO1612	SCO1612	NC_003888.3	SCO1612	1723278	1724729	-	aldehyde dehydrogenase	Energy production and conversion	O88069	Op1161
SCO1613	glnA4	NC_003888.3	SCO1613	1724726	1726114	-	glutamine synthetase	Amino acid transport and metabolism	O88070	Op1161
SCO1614	SCO1614	NC_003888.3	SCO1614	1726192	1726902	+	transcriptional regulator	Transcription	O88071	Op1162
SCO1615	SCO1615	NC_003888.3	SCO1615	1726978	1727706	+	hypothetical protein	Transcription	O88072	Op1163
SCO1616	SCO1616	NC_003888.3	SCO1616	1728427	1729404	-	transcriptional regulator	Transcription	O88073	Op1164
SCO1617	SCO1617	NC_003888.3	SCO1617	1729475	1730659	+	hypothetical protein	Inorganic ion transport and metabolism	O88074	Op1165
SCO1618	SCO1618	NC_003888.3	SCO1618	1730586	1731305	-	hypothetical protein	Inorganic ion transport and metabolism	Q8CK23	Op1166
SCO1619	SCO1619	NC_003888.3	SCO1619	1731316	1731885	-	regulatory protein	Transcription	Q9RJ82	Op1166
SCO1620	opuABC	NC_003888.3	SCO1620	1732259	1734874	-	glycine/betaine ABC transporter permease	Amino acid transport and metabolism	Q9RJ81	Op1167
SCO1621	opuAA	NC_003888.3	SCO1621	1734867	1735961	-	glycine/betaine transport ATP-binding protein	Amino acid transport and metabolism	Q9RJ80	Op1167
SCO1622	SCO1622	NC_003888.3	SCO1622	1736156	1737061	+	5'-3' exonuclease	Replication, recombination and repair	Q9RJ79	Op1168
SCO1623	SCO1623	NC_003888.3	SCO1623	1737167	1738009	+	hypothetical protein	Inorganic ion transport and metabolism	Q9RJ78	Op1169
SCO1624	SCO1624	NC_003888.3	SCO1624	1738408	1738998	-	acetyltransferase	Translation, ribosomal structure and biogenesis	Q9RJ77	Op1170
SCO1625	SCO1625	NC_003888.3	SCO1625	1739097	1740071	+	ribosomal pseudouridine synthase	Translation, ribosomal structure and biogenesis	Q9RJ76	Op1171
SCO1626	SCO1626	NC_003888.3	SCO1626	1740065	1741561	-	cytochrome P450	Secondary metabolites biosynthesis, transport, and catabolism	Q9RJ75	Op1172
SCO1627	cvnD9	NC_003888.3	SCO1627	1741637	1742167	-	ATP-GTP binding protein	Function unknown	Q9RJ74	Op1173
SCO1628	cvnC9	NC_003888.3	SCO1628	1742238	1742654	-	hypothetical protein	Transcription	Q9RJ73	Op1174
SCO1629	cvnB9	NC_003888.3	SCO1629	1742651	1743058	-	hypothetical protein	Function unknown	Q9RJ72	Op1174
SCO1630	cvnA9	NC_003888.3	SCO1630	1743055	1744680	-	hypothetical protein	Signal transduction mechanisms	Q9RJ71	Op1174
SCO1631	SCO1631	NC_003888.3	SCO1631	1745083	1747935	-	helicase	Replication, recombination and repair	Q9RJ70	Op1175
SCO1632	tatC	NC_003888.3	SCO1632	1748003	1748953	-	hypothetical protein	Intracellular trafficking, secretion, and vesicular transport	Q9RJ69	Op1176
SCO1633	tatA	NC_003888.3	SCO1633	1749001	1749288	-	twin arginine translocase A	Intracellular trafficking, secretion, and vesicular transport	Q9RJ68	Op1177
SCO1634	SCO1634	NC_003888.3	SCO1634	1749565	1749759	-	small membrane protein	No COG annotation	Q9RJ67	Op1178
SCO1635	SCO1635	NC_003888.3	SCO1635	1749770	1750081	-	hypothetical protein	No COG annotation	Q9RJ66	Op1178
SCO1636	SCO1636	NC_003888.3	SCO1636	1750078	1751160	-	hypothetical protein	Transcription	Q9RJ65	Op1178
SCO1637	SCO1637	NC_003888.3	SCO1637	1751179	1752132	-	hypothetical protein	Transcription	Q9RJ64	Op1178
SCO1638	fkbP	NC_003888.3	SCO1638	1752270	1752641	-	peptidyl-prolyl cis-trans isomerase	Post-translational modification, protein turnover, and chaperones	Q9RJ63	Op1179
SCO1639	SCO1639	NC_003888.3	SCO1639	1752701	1753708	-	peptidyl-prolyl cis-trans isomerase	Post-translational modification, protein turnover, and chaperones	Q9RJ62	Op1180
SCO1640	pafA	NC_003888.3	SCO1640	1753890	1755251	-	hypothetical protein	Post-translational modification, protein turnover, and chaperones	Q9RJ61	Op1181
SCO1641	SCO1641	NC_003888.3	SCO1641	1755261	1756478	-	transporter	Amino acid transport and metabolism	Q9RJ60	Op1181
SCO1642	SCO1642	NC_003888.3	SCO1642	1756582	1757634	+	LacI family regulator	Transcription	O87600	Op1182
SCO1643	prcA	NC_003888.3	SCO1643	1757649	1758413	-	20S proteasome alpha-subunit	Post-translational modification, protein turnover, and chaperones	Q7AKQ6	Op1183
SCO1644	prcB	NC_003888.3	SCO1644	1758475	1759320	-	20S proteasome subunit beta	Post-translational modification, protein turnover, and chaperones	Q7AKQ5	Op1184
SCO1645	SCO1645	NC_003888.3	SCO1645	1759272	1759865	-	hypothetical protein	Replication, recombination and repair	Q9RJ59	Op1184
SCO1646	pup	NC_003888.3	SCO1646	1759899	1760117	-	hypothetical protein	Function unknown	Q7AKQ4	Op1184
SCO1647	SCO1647	NC_003888.3	SCO1647	1760296	1761789	-	hypothetical protein	Function unknown	O87595	Op1185
SCO1648	arc	NC_003888.3	SCO1648	1762040	1763806	-	ATPase AAA	Post-translational modification, protein turnover, and chaperones	Q9RJ58	Op1186
SCO1649	SCO1649	NC_003888.3	SCO1649	1764052	1764357	+	ferredoxin	Energy production and conversion	O87593	Op1187
SCO1650	SCO1650	NC_003888.3	SCO1650	1764432	1765022	-	hypothetical protein	No COG annotation	O87592	Op1188
SCO1651	SCO1651	NC_003888.3	SCO1651	1765257	1766159	-	hypothetical protein	Translation, ribosomal structure and biogenesis	Q9RJ57	Op1189
SCO1652	SCO1652	NC_003888.3	SCO1652	1766287	1767411	-	hypothetical protein	Cell wall/membrane/envelope biogenesis	Q9RJ56	Op1190
SCO1653	SCO1653	NC_003888.3	SCO1653	1768285	1769139	+	hypothetical protein	Replication, recombination and repair	Q9RJ55	Op1191
SCO1654	SCO1654	NC_003888.3	SCO1654	1769156	1769827	+	two-component response regulator	Signal transduction mechanisms	Q9RJ54	Op1191
SCO1655	SCO1655	NC_003888.3	SCO1655	1769946	1771550	-	lipoprotein oligopeptide binding protein	Amino acid transport and metabolism	Q9RJ53	Op1192
SCO1656	SCO1656	NC_003888.3	SCO1656	1771994	1772695	-	hydrolase	Amino acid transport and metabolism	Q9EWH4	Op1193
SCO1657	SCO1657	NC_003888.3	SCO1657	1772821	1776333	-	methionine synthase	Amino acid transport and metabolism	Q9EWH3	Op1194
SCO1658	gylR	NC_003888.3	SCO1658	1776737	1777501	+	glycerol operon regulatory protein	Transcription	P15360	Op1195
SCO1659	glpF	NC_003888.3	SCO1659	1777840	1778634	+	glycerol uptake facilitator protein	Carbohydrate transport and metabolism	P19255	Op1196
SCO1660	glpK2	NC_003888.3	SCO1660	1778726	1780264	+	glycerol kinase	Energy production and conversion	Q9ADA7	Op1197
SCO1661	SCO1661	NC_003888.3	SCO1661	1780273	1781889	+	glycerol-3-phosphate dehydrogenase	Energy production and conversion	Q9ADA6	Op1198
SCO1662	SCO1662	NC_003888.3	SCO1662	1782041	1783042	+	hypothetical protein	Function unknown	Q9ADA5	Op1199
SCO1663	mshC	NC_003888.3	SCO1663	1783107	1784336	-	cysteinyl-tRNA synthetase	Translation, ribosomal structure and biogenesis	Q9ADA4	Op1200
SCO1664	SCO1664	NC_003888.3	SCO1664	1784440	1785237	-	hypothetical protein	Chromatin structure and dynamics	Q9ADA3	Op1201
SCO1665	SCO1665	NC_003888.3	SCO1665	1785234	1785824	-	hypothetical protein	Function unknown	Q9ADA2	Op1201
SCO1666	SCO1666	NC_003888.3	SCO1666	1785910	1786596	-	phosphatase	Carbohydrate transport and metabolism	Q9ADA1	Op1202
SCO1667	corA	NC_003888.3	SCO1667	1786649	1787653	+	ion transport protein	Inorganic ion transport and metabolism	Q9ADA0	Op1203
SCO1668	SCO1668	NC_003888.3	SCO1668	1787668	1788456	-	hypothetical protein	Coenzyme transport and metabolism	Q9AD99	Op1204
SCO1669	SCO1669	NC_003888.3	SCO1669	1788693	1789748	-	ATP/GTP-binding protein	Energy production and conversion	Q9AD98	Op1205
SCO1670	SCO1670	NC_003888.3	SCO1670	1789862	1790848	+	oxidoreductase	Energy production and conversion	Q9AD97	Op1206
SCO1671	SCO1671	NC_003888.3	SCO1671	1790845	1793163	+	hypothetical protein	Replication, recombination and repair	Q9AD96	Op1206
SCO1672	SCO1672	NC_003888.3	SCO1672	1793226	1794029	-	hypothetical protein	No COG annotation	Q9AD95	Op1207
SCO1673	SCO1673	NC_003888.3	SCO1673	1794077	1794265	+	hypothetical protein	No COG annotation	Q9AD94	Op1208
SCO1674	chpC	NC_003888.3	SCO1674	1794330	1795109	-	hypothetical protein	Function unknown	Q9AD93	Op1209
SCO1675	chpH	NC_003888.3	SCO1675	1795289	1795522	-	small membrane protein	Function unknown	Q9AD92	Op1210
SCO1676	SCO1676	NC_003888.3	SCO1676	1795655	1796992	-	hypothetical protein	Amino acid transport and metabolism	Q9AD91	Op1211
SCO1677	SCO1677	NC_003888.3	SCO1677	1797321	1797695	+	hypothetical protein	Function unknown	Q9AD90	Op1212
SCO1678	gntR	NC_003888.3	SCO1678	1797723	1798424	-	transcriptional regulator	Transcription	Q9AD89	Op1213
SCO1679	SCO1679	NC_003888.3	SCO1679	1798561	1799088	+	gluconokinase	Carbohydrate transport and metabolism	Q9AD88	Op1214
SCO1680	SCO1680	NC_003888.3	SCO1680	1799183	1800580	+	gluconate permease	Amino acid transport and metabolism	Q8CK22	Op1214
SCO1681	SCO1681	NC_003888.3	SCO1681	1800620	1801381	+	gluconate dehydrogenase	Lipid transport and metabolism	Q9S271	Op1214
SCO1682	SCO1682	NC_003888.3	SCO1682	1801378	1802454	+	zinc-binding alcohol dehydrogenase	Amino acid transport and metabolism	Q9S270	Op1214
SCO1683	SCO1683	NC_003888.3	SCO1683	1802529	1804067	-	amino acid permease	Amino acid transport and metabolism	Q9S269	Op1215
SCO1684	SCO1684	NC_003888.3	SCO1684	1804126	1805142	-	hypothetical protein	No COG annotation	Q9S268	Op1216
SCO1685	SCO1685	NC_003888.3	SCO1685	1805384	1806277	+	hypothetical protein	Amino acid transport and metabolism	Q9S267	Op1217
SCO1686	SCO1686	NC_003888.3	SCO1686	1806297	1806842	+	NTP pyrophosphohydrolase	Lipid transport and metabolism	Q9S266	Op1217
SCO1687	SCO1687	NC_003888.3	SCO1687	1807505	1807897	+	hypothetical protein	Function unknown	Q9S265	Op1218
SCO1688	SCO1688	NC_003888.3	SCO1688	1807900	1808241	+	hypothetical protein	Function unknown	Q9S264	Op1218
SCO1689	SCO1689	NC_003888.3	SCO1689	1808375	1809400	+	phosphotransferase	Function unknown	Q9S263	Op1219
SCO1690	SCO1690	NC_003888.3	SCO1690	1809406	1810620	+	acyl-CoA dehydrogenase	Lipid transport and metabolism	Q9S262	Op1219
SCO1691	SCO1691	NC_003888.3	SCO1691	1810631	1811386	-	TetR family transcriptional regulator	Transcription	Q9S261	Op1220
SCO1692	SCO1692	NC_003888.3	SCO1692	1811383	1812153	-	oxidoreductase	Function unknown	Q9S260	Op1220
SCO1693	SCO1693	NC_003888.3	SCO1693	1812259	1813536	-	hypothetical protein	No COG annotation	Q9S259	Op1221
SCO1694	SCO1694	NC_003888.3	SCO1694	1813616	1816297	-	penicillin acylase	Function unknown	Q9S258	Op1222
SCO1695	SCO1695	NC_003888.3	SCO1695	1816646	1817248	+	hypothetical protein	No COG annotation	Q9S257	Op1223
SCO1696	SCO1696	NC_003888.3	SCO1696	1817349	1818083	+	hypothetical protein	Function unknown	Q9S256	Op1224
SCO1697	soxR	NC_003888.3	SCO1697	1818351	1818878	-	MerR family transcriptional regulator	Transcription	Q9S255	Op1225
SCO1698	SCO1698	NC_003888.3	SCO1698	1819009	1819470	+	hypothetical protein	Lipid transport and metabolism	Q9S254	Op1226
SCO1699	SCO1699	NC_003888.3	SCO1699	1819461	1820108	-	transcriptional regulator	Transcription	Q9S253	Op1227
SCO1700	SCO1700	NC_003888.3	SCO1700	1820169	1820483	-	hypothetical protein	Function unknown	Q9S252	Op1228
SCO1701	SCO1701	NC_003888.3	SCO1701	1820559	1821710	-	acyl-CoA dehydrogenase	Lipid transport and metabolism	Q9S251	Op1229
SCO1702	SCO1702	NC_003888.3	SCO1702	1821800	1822441	+	transcriptional regulator	Transcription	Q9S250	Op1230
SCO1703	SCO1703	NC_003888.3	SCO1703	1822505	1823218	+	transcriptional regulator	Transcription	Q9S249	Op1231
SCO1704	SCO1704	NC_003888.3	SCO1704	1823292	1824266	+	hypothetical protein	Amino acid transport and metabolism	Q9S248	Op1232
SCO1705	SCO1705	NC_003888.3	SCO1705	1824517	1825614	-	alcohol dehydrogenase	Energy production and conversion	Q9S247	Op1233
SCO1706	SCO1706	NC_003888.3	SCO1706	1825638	1827026	-	aldehyde dehydrogenase	Energy production and conversion	Q9S246	Op1233
SCO1707	SCO1707	NC_003888.3	SCO1707	1827151	1828488	-	ABC sugar transporter%2C ATP-binding subunit	Amino acid transport and metabolism	Q9S245	Op1234
SCO1708	SCO1708	NC_003888.3	SCO1708	1828712	1828912	-	hypothetical protein	No COG annotation	Q9S244	Op1235
SCO1709	SCO1709	NC_003888.3	SCO1709	1828915	1830306	-	integral membrane transport protein	Amino acid transport and metabolism	Q9S243	Op1235
SCO1710	SCO1710	NC_003888.3	SCO1710	1830346	1831797	-	integral membrane transport protein	Energy production and conversion	Q9S242	Op1235
SCO1711	SCO1711	NC_003888.3	SCO1711	1831921	1834164	-	dehydrogenase	Energy production and conversion	Q9S241	Op1236
SCO1712	SCO1712	NC_003888.3	SCO1712	1834289	1834906	-	TetR family transcriptional regulator	Transcription	Q8CK21	Op1237
SCO1713	SCO1713	NC_003888.3	SCO1713	1834903	1835007	-	hypothetical protein	No COG annotation	Q9S2B7	Op1237
SCO1714	SCO1714	NC_003888.3	SCO1714	1835004	1835573	-	hypothetical protein	No COG annotation	Q9S2B6	Op1237
SCO1715	hmgA	NC_003888.3	SCO1715	1835784	1837109	+	homogentisate 1%2C2-dioxygenase	Secondary metabolites biosynthesis, transport, and catabolism	Q9S2B5	Op1238
SCO1716	SCO1716	NC_003888.3	SCO1716	1837136	1837885	+	GntR family transcriptional regulator	Transcription	Q9S2B4	Op1238
SCO1717	SCO1717	NC_003888.3	SCO1717	1837893	1839068	+	hypothetical protein	Defense mechanisms	Q9S2B3	Op1238
SCO1718	SCO1718	NC_003888.3	SCO1718	1839094	1839798	-	regulator	Transcription	Q9S2B2	Op1239
SCO1719	SCO1719	NC_003888.3	SCO1719	1839862	1840860	+	ABC transporter ATP-binding protein	Defense mechanisms	Q9S2B1	Op1240
SCO1720	SCO1720	NC_003888.3	SCO1720	1840857	1841672	+	ABC-transporter transmembrane protein	Defense mechanisms	Q9S2B0	Op1240
SCO1721	SCO1721	NC_003888.3	SCO1721	1841897	1842166	-	hypothetical protein	No COG annotation	Q9S2A9	Op1241
SCO1722	SCO1722	NC_003888.3	SCO1722	1842282	1843034	-	hypothetical protein	Transcription	Q9S2A8	Op1242
SCO1723	SCO1723	NC_003888.3	SCO1723	1843031	1843588	-	RNA polymerase sigma factor SigK	Transcription	Q9S2A7	Op1242
SCO1724	SCO1724	NC_003888.3	SCO1724	1843788	1845440	+	Ser/Thr protein kinase	Transcription	Q9S2A6	Op1243
SCO1725	SCO1725	NC_003888.3	SCO1725	1845443	1846249	-	hydrolase	Amino acid transport and metabolism	Q9S2A5	Op1244
SCO1726	SCO1726	NC_003888.3	SCO1726	1846435	1847529	+	ATPase	Post-translational modification, protein turnover, and chaperones	Q9S2A4	Op1245
SCO1727	SCO1727	NC_003888.3	SCO1727	1847564	1848331	+	hypothetical protein	Function unknown	Q9S2A3	Op1245
SCO1728	SCO1728	NC_003888.3	SCO1728	1848412	1848816	-	GntR family transcriptional regulator	Transcription	Q9S2A2	Op1246
SCO1729	SCO1729	NC_003888.3	SCO1729	1848849	1849775	+	hypothetical protein	Cell wall/membrane/envelope biogenesis	Q9S2A1	Op1247
SCO1730	SCO1730	NC_003888.3	SCO1730	1849756	1850256	+	hypothetical protein	Translation, ribosomal structure and biogenesis	Q9S2A0	Op1247
SCO1731	SCO1731	NC_003888.3	SCO1731	1850270	1850887	-	hypothetical protein	Secondary metabolites biosynthesis, transport, and catabolism	Q9S299	Op1248
SCO1732	SCO1732	NC_003888.3	SCO1732	1851039	1851173	+	hypothetical protein	No COG annotation	Q9S298	Op1249
SCO1733	SCO1733	NC_003888.3	SCO1733	1851199	1851669	-	acetyltransferase	Transcription	Q9S297	Op1250
SCO1734	SCO1734	NC_003888.3	SCO1734	1851848	1852918	+	cellulose-binding protein	Carbohydrate transport and metabolism	Q9S296	Op1251
SCO1735	SCO1735	NC_003888.3	SCO1735	1853026	1853898	-	lipase	Secondary metabolites biosynthesis, transport, and catabolism	Q9S295	Op1252
SCO1736	SCO1736	NC_003888.3	SCO1736	1854078	1854524	-	MarR family transcriptional regulator	Transcription	Q9S294	Op1253
SCO1737	SCO1737	NC_003888.3	SCO1737	1854635	1855009	+	hypothetical protein	Carbohydrate transport and metabolism	Q9S293	Op1254
SCO1738	SCO1738	NC_003888.3	SCO1738	1855022	1855990	-	hypothetical protein	Replication, recombination and repair	Q9S292	Op1255
SCO1739	SCO1739	NC_003888.3	SCO1739	1855987	1859544	-	DNA polymerase III subunit alpha	Replication, recombination and repair	Q9S291	Op1255
SCO1740	SCO1740	NC_003888.3	SCO1740	1859718	1860782	+	hypothetical protein	Defense mechanisms	Q9S290	Op1256
SCO1741	SCO1741	NC_003888.3	SCO1741	1860897	1861979	-	serine protease	Post-translational modification, protein turnover, and chaperones	Q9S289	Op1257
SCO1742	SCO1742	NC_003888.3	SCO1742	1862249	1863169	+	ABC transporter ATP-binding protein	Defense mechanisms	Q9S288	Op1258
SCO1743	SCO1743	NC_003888.3	SCO1743	1863166	1863885	+	ABC-transporter transmembrane protein	No COG annotation	Q9S287	Op1258
SCO1744	SCO1744	NC_003888.3	SCO1744	1863882	1865048	+	two-component system sensor kinase	Signal transduction mechanisms	Q9S286	Op1258
SCO1745	SCO1745	NC_003888.3	SCO1745	1865045	1865710	+	two-component system response regulator	Signal transduction mechanisms	Q9S285	Op1258
SCO1746	sal	NC_003888.3	SCO1746	1865777	1866679	-	serine protease	Post-translational modification, protein turnover, and chaperones	Q7AKQ0	Op1259
SCO1747	SCO1747	NC_003888.3	SCO1747	1866887	1867738	-	hypothetical protein	Energy production and conversion	Q9S284	Op1260
SCO1748	SCO1748	NC_003888.3	SCO1748	1867793	1868989	-	expression regulator	No COG annotation	Q8CK20	Op1261
SCO1749	sepF1	NC_003888.3	SCO1749	1869279	1869719	+	hypothetical protein	Cell cycle control, cell division, chromosome partitioning	Q9EWX7	Op1262
SCO1750	SCO1750	NC_003888.3	SCO1750	1869768	1870961	-	acyl CoA dehydrogenase	Lipid transport and metabolism	Q9EWX6	Op1263
SCO1751	SCO1751	NC_003888.3	SCO1751	1871317	1872921	-	transmembrane transport protein	Amino acid transport and metabolism	Q9EWX5	Op1264
SCO1752	SCO1752	NC_003888.3	SCO1752	1873183	1874373	+	hypothetical protein	Cell motility	Q9EWX4	Op1265
SCO1753	SCO1753	NC_003888.3	SCO1753	1874625	1875647	+	hypothetical protein	Lipid transport and metabolism	Q9EWX3	Op1266
SCO1754	SCO1754	NC_003888.3	SCO1754	1875760	1875975	-	hypothetical protein	Function unknown	Q9EWX2	Op1267
SCO1755	SCO1755	NC_003888.3	SCO1755	1876319	1877167	-	hypothetical protein	Cell wall/membrane/envelope biogenesis	Q9EWX1	Op1268
SCO1756	SCO1756	NC_003888.3	SCO1756	1877577	1878374	+	hypothetical protein	No COG annotation	Q9EWX0	Op1269
SCO1757	SCO1757	NC_003888.3	SCO1757	1878448	1878741	+	hypothetical protein	No COG annotation	Q9EWW9	Op1270
SCO1758	engA	NC_003888.3	SCO1758	1878820	1880298	-	GTP-binding protein EngA	Nucleotide transport and metabolism	Q9EWW8	Op1271
SCO1759	SCO1759	NC_003888.3	SCO1759	1880373	1881035	-	transferase	Lipid transport and metabolism	Q9EWW7	Op1272
SCO1760	cmk	NC_003888.3	SCO1760	1881032	1881727	-	cytidylate kinase	Nucleotide transport and metabolism	Q9EWW6	Op1272
SCO1761	SCO1761	NC_003888.3	SCO1761	1882015	1883100	-	prephenate dehydrogenase	Amino acid transport and metabolism	Q8CK19	Op1273
SCO1762	SCO1762	NC_003888.3	SCO1762	1883097	1883459	-	chorismate mutase	Amino acid transport and metabolism	Q9S238	Op1273
SCO1763	SCO1763	NC_003888.3	SCO1763	1883621	1884016	+	iron-sulfur protein	Energy production and conversion	Q9S237	Op1274
SCO1764	SCO1764	NC_003888.3	SCO1764	1884039	1884800	+	hypothetical protein	Function unknown	Q9S236	Op1274
SCO1765	SCO1765	NC_003888.3	SCO1765	1884726	1885478	-	hypothetical protein	Function unknown	Q9S235	Op1275
SCO1766	SCO1766	NC_003888.3	SCO1766	1885483	1886502	-	glycohydrolase	Post-translational modification, protein turnover, and chaperones	Q9S234	Op1275
SCO1767	SCO1767	NC_003888.3	SCO1767	1886499	1887218	-	DNA hydrolase	Nucleotide transport and metabolism	Q9S233	Op1275
SCO1768	SCO1768	NC_003888.3	SCO1768	1887312	1888427	-	pseudouridine synthase	Translation, ribosomal structure and biogenesis	Q9S232	Op1276
SCO1769	SCO1769	NC_003888.3	SCO1769	1888427	1889098	-	hypothetical protein	Cell cycle control, cell division, chromosome partitioning	Q9S231	Op1276
SCO1770	SCO1770	NC_003888.3	SCO1770	1889095	1889889	-	hypothetical protein	Cell cycle control, cell division, chromosome partitioning	Q9S230	Op1276
SCO1771	SCO1771	NC_003888.3	SCO1771	1890421	1890978	-	hypothetical protein	No COG annotation	Q9S229	Op1277
SCO1772	SCO1772	NC_003888.3	SCO1772	1890975	1891997	-	partitioning or sporulation protein	Cell cycle control, cell division, chromosome partitioning	Q9S228	Op1277
SCO1773	SCO1773	NC_003888.3	SCO1773	1892493	1893608	-	L-alanine dehydrogenase	Amino acid transport and metabolism	Q9S227	Op1278
SCO1774	SCO1774	NC_003888.3	SCO1774	1893751	1895799	-	regulatory protein	Replication, recombination and repair	Q9S226	Op1279
SCO1775	SCO1775	NC_003888.3	SCO1775	1895948	1896583	-	hypothetical protein	Replication, recombination and repair	Q9S225	Op1280
SCO1776	pyrG	NC_003888.3	SCO1776	1896671	1898320	-	CTP synthetase	Nucleotide transport and metabolism	Q9S224	Op1281
SCO1777	SCO1777	NC_003888.3	SCO1777	1898870	1900708	+	hypothetical protein	Carbohydrate transport and metabolism	Q9S223	Op1282
SCO1778	SCO1778	NC_003888.3	SCO1778	1901295	1902941	+	transcriptional regulator	Secondary metabolites biosynthesis, transport, and catabolism	Q9S222	Op1283
SCO1779	SCO1779	NC_003888.3	SCO1779	1902964	1904169	-	hypothetical protein	Cell wall/membrane/envelope biogenesis	Q9S221	Op1284
SCO1780	recN	NC_003888.3	SCO1780	1904440	1906158	-	DNA repair protein	Replication, recombination and repair	Q9S220	Op1285
SCO1781	nadK2	NC_003888.3	SCO1781	1906323	1907228	-	inorganic polyphosphate/ATP-NAD kinase	Carbohydrate transport and metabolism	Q9S219	Op1286
SCO1782	SCO1782	NC_003888.3	SCO1782	1907225	1908040	-	hypothetical protein	Translation, ribosomal structure and biogenesis	Q9S218	Op1286
SCO1783	SCO1783	NC_003888.3	SCO1783	1908048	1908395	-	hypothetical protein	No COG annotation	Q9S217	Op1286
SCO1784	SCO1784	NC_003888.3	SCO1784	1908438	1908785	+	hypothetical protein	Lipid transport and metabolism	Q9S216	Op1287
SCO1785	SCO1785	NC_003888.3	SCO1785	1908769	1909674	-	iron-siderophore uptake system ATP-binding protein	Coenzyme transport and metabolism	Q9S215	Op1288
SCO1786	SCO1786	NC_003888.3	SCO1786	1909671	1910798	-	iron-siderophore uptake system transmembrane protein	Inorganic ion transport and metabolism	Q9S214	Op1288
SCO1787	SCO1787	NC_003888.3	SCO1787	1910795	1911841	-	iron-siderophore uptake system transmembrane protein	Inorganic ion transport and metabolism	Q9S213	Op1288
SCO1788	SCO1788	NC_003888.3	SCO1788	1911986	1913017	-	hypothetical protein	Carbohydrate transport and metabolism	Q9S212	Op1289
SCO1789	SCO1789	NC_003888.3	SCO1789	1913090	1914382	+	hypothetical protein	Function unknown	Q9S211	Op1290
SCO1790	SCO1790	NC_003888.3	SCO1790	1914468	1915100	-	hypothetical protein	RNA processing and modification	Q9S210	Op1291
SCO1791	SCO1791	NC_003888.3	SCO1791	1915097	1916356	-	hypothetical protein	No COG annotation	Q9S209	Op1291
SCO1792	SCO1792	NC_003888.3	SCO1792	1922128	1922769	-	3-methyladenine DNA glycosylase	Replication, recombination and repair	Q9S208	Op1292
SCO1793	SCO1793	NC_003888.3	SCO1793	1922916	1923698	+	hypothetical protein	Inorganic ion transport and metabolism	Q8CK18	Op1293
SCO1794	SCO1794	NC_003888.3	SCO1794	1923750	1924289	+	hypothetical protein	Function unknown	Q9X9Z8	Op1294
SCO1795	SCO1795	NC_003888.3	SCO1795	1924446	1924952	+	hypothetical protein	Defense mechanisms	Q9X9Z7	Op1295
SCO1796	SCO1796	NC_003888.3	SCO1796	1925094	1926053	-	hypothetical protein	Post-translational modification, protein turnover, and chaperones	Q9X9Z6	Op1296
SCO1797	SCO1797	NC_003888.3	SCO1797	1926231	1926662	-	hypothetical protein	Post-translational modification, protein turnover, and chaperones	Q9X9Z5	Op1297
SCO1798	SCO1798	NC_003888.3	SCO1798	1926717	1927514	-	ABC transporter ATP-binding protein	Inorganic ion transport and metabolism	Q9X9Z4	Op1298
SCO1799	SCO1799	NC_003888.3	SCO1799	1927668	1928447	+	hypothetical protein	No COG annotation	Q9X9Z3	Op1299
SCO1800	chpE	NC_003888.3	SCO1800	1928593	1928841	-	hypothetical protein	Function unknown	Q9X9Z2	Op1300
SCO1801	SCO1801	NC_003888.3	SCO1801	1929011	1929643	-	two component response regulator	Signal transduction mechanisms	Q9X9Z1	Op1301
SCO1802	SCO1802	NC_003888.3	SCO1802	1929645	1930823	-	two-component system sensor kinase	Signal transduction mechanisms	Q8CK17	Op1301
SCO1803	SCO1803	NC_003888.3	SCO1803	1931041	1931736	+	oxidoreductase	Lipid transport and metabolism	Q9AJX4	Op1302
SCO1804	SCO1804	NC_003888.3	SCO1804	1931736	1932812	+	S-adenosylmethionine:tRNA ribosyltransferase-isomerase	Translation, ribosomal structure and biogenesis	Q9AJX3	Op1302
SCO1805	SCO1805	NC_003888.3	SCO1805	1933166	1933900	+	hypothetical protein	Defense mechanisms	Q9AJX2	Op1303
SCO1806	SCO1806	NC_003888.3	SCO1806	1934027	1936657	-	ABC transporter ATP-binding protein	Defense mechanisms	Q9AJX1	Op1304
SCO1807	SCO1807	NC_003888.3	SCO1807	1936844	1938898	+	hypothetical protein	No COG annotation	Q9S282	Op1305
SCO1808	SCO1808	NC_003888.3	SCO1808	1939010	1940242	+	phosphoserine phosphatase	Amino acid transport and metabolism	Q9S281	Op1306
SCO1809	SCO1809	NC_003888.3	SCO1809	1940314	1940832	-	hypothetical protein	Signal transduction mechanisms	Q9S280	Op1307
SCO1810	SCO1810	NC_003888.3	SCO1810	1940925	1941131	-	hypothetical protein	No COG annotation	Q9S279	Op1308
SCO1811	SCO1811	NC_003888.3	SCO1811	1941315	1941431	-	hypothetical protein	No COG annotation	Q9S278	Op1309
SCO1812	SCO1812	NC_003888.3	SCO1812	1941516	1942781	-	integral membrane transporter	Inorganic ion transport and metabolism	Q9S277	Op1310
SCO1813	SCO1813	NC_003888.3	SCO1813	1942957	1943649	+	GntR family transcriptional regulator	Transcription	Q9S276	Op1311
SCO1814	fabI	NC_003888.3	SCO1814	1943738	1944505	-	enoyl-ACP reductase	Lipid transport and metabolism	Q9S275	Op1312
SCO1815	fabG1	NC_003888.3	SCO1815	1944511	1945215	-	3-oxacyl-ACP reductase	Lipid transport and metabolism	Q9S274	Op1312
SCO1816	SCO1816	NC_003888.3	SCO1816	1945493	1947016	+	hypothetical protein	Function unknown	Q8CK16	Op1313
SCO1817	SCO1817	NC_003888.3	SCO1817	1947013	1948407	+	hypothetical protein	Function unknown	Q9RJ51	Op1313
SCO1818	tyrS	NC_003888.3	SCO1818	1948453	1949721	+	tyrosyl-tRNA synthetase	Translation, ribosomal structure and biogenesis	Q9RJ50	Op1314
SCO1819	SCO1819	NC_003888.3	SCO1819	1949812	1950093	-	hypothetical protein	Function unknown	Q9RJ49	Op1315
SCO1820	SCO1820	NC_003888.3	SCO1820	1950275	1950754	+	hypothetical protein	Function unknown	Q9RJ48	Op1316
SCO1821	moaA	NC_003888.3	SCO1821	1951220	1952245	-	molybdenum cofactor biosynthesis protein A	Coenzyme transport and metabolism	Q9RJ47	Op1317
SCO1822	SCO1822	NC_003888.3	SCO1822	1952378	1954012	-	transmembrane transport protein	Function unknown	Q9RJ46	Op1318
SCO1823	SCO1823	NC_003888.3	SCO1823	1954009	1954383	-	hypothetical protein	Function unknown	Q9RJ45	Op1318
SCO1824	ssp	NC_003888.3	SCO1824	1954737	1956275	+	subtilisin-like protease	Post-translational modification, protein turnover, and chaperones	Q9RJ44	Op1319
SCO1825	SCO1825	NC_003888.3	SCO1825	1956291	1956929	+	hypothetical protein	No COG annotation	Q9RJ43	Op1319
SCO1826	SCO1826	NC_003888.3	SCO1826	1956980	1957987	+	hypothetical protein	Function unknown	Q9RJ42	Op1320
SCO1827	SCO1827	NC_003888.3	SCO1827	1958139	1959125	+	DNA polymerase III subunit epsilon	Replication, recombination and repair	Q9RJ41	Op1321
SCO1828	SCO1828	NC_003888.3	SCO1828	1959189	1959422	+	hypothetical protein	No COG annotation	Q9RJ40	Op1322
SCO1829	SCO1829	NC_003888.3	SCO1829	1959486	1960358	+	hypothetical protein	Function unknown	Q9RJ39	Op1323
SCO1830	SCO1830	NC_003888.3	SCO1830	1960424	1962211	+	hypothetical protein	Carbohydrate transport and metabolism	Q9RJ38	Op1324
SCO1831	SCO1831	NC_003888.3	SCO1831	1962217	1962972	+	oxidoreductase	Lipid transport and metabolism	Q9RJ37	Op1324
SCO1832	SCO1832	NC_003888.3	SCO1832	1963007	1963594	-	hypothetical protein	No COG annotation	Q9RJ36	Op1325
SCO1833	SCO1833	NC_003888.3	SCO1833	1963591	1964112	-	hypothetical protein	No COG annotation	Q9RJ35	Op1325
SCO1834	SCO1834	NC_003888.3	SCO1834	1964268	1964651	-	hypothetical protein	Function unknown	Q9RJ34	Op1326
SCO1835	SCO1835	NC_003888.3	SCO1835	1964648	1964833	-	hypothetical protein	No COG annotation	Q9RJ33	Op1326
SCO1836	SCO1836	NC_003888.3	SCO1836	1964896	1965378	-	stress-like protein	Function unknown	Q9RJ32	Op1327
SCO1837	SCO1837	NC_003888.3	SCO1837	1965466	1966254	+	hypothetical protein	No COG annotation	Q9RJ31	Op1328
SCO1838	SCO1838	NC_003888.3	SCO1838	1966275	1967078	-	enoyl-CoA hydratase/isomerase	Lipid transport and metabolism	Q9RJ30	Op1329
SCO1839	SCO1839	NC_003888.3	SCO1839	1967236	1967457	-	transcriptional regulator	Function unknown	Q9RJ29	Op1330
SCO1840	SCO1840	NC_003888.3	SCO1840	1967794	1969392	-	ABC transporter ATP-binding protein	Function unknown	Q9RJ28	Op1331
SCO1841	SCO1841	NC_003888.3	SCO1841	1969468	1970052	+	hypothetical protein	Function unknown	Q9RJ27	Op1332
SCO1842	SCO1842	NC_003888.3	SCO1842	1970085	1971428	-	hypothetical protein	Amino acid transport and metabolism	Q9RJ26	Op1333
SCO1843	SCO1843	NC_003888.3	SCO1843	1971753	1972880	-	hypothetical protein	Function unknown	Q9RJ25	Op1334
SCO1844	SCO1844	NC_003888.3	SCO1844	1972995	1973717	-	aldolase	Carbohydrate transport and metabolism	Q9RJ24	Op1335
SCO1845	SCO1845	NC_003888.3	SCO1845	1973943	1975214	+	low-affinity phosphate transport protein	Inorganic ion transport and metabolism	Q9RJ23	Op1336
SCO1846	SCO1846	NC_003888.3	SCO1846	1975249	1975470	+	hypothetical protein	No COG annotation	Q9RJ22	Op1336
SCO1847	cobD	NC_003888.3	SCO1847	1975869	1976852	+	cobalamin biosynthesis protein	Coenzyme transport and metabolism	Q9RJ21	Op1337
SCO1848	cobQ	NC_003888.3	SCO1848	1976849	1978357	+	cobyric acid synthase	Coenzyme transport and metabolism	Q9RJ20	Op1337
SCO1849	cobN	NC_003888.3	SCO1849	1978354	1982007	+	cobaltochelatase subunit CobN	Coenzyme transport and metabolism	Q9RJ19	Op1337
SCO1850	SCO1850	NC_003888.3	SCO1850	1982004	1984022	+	chelatase	Coenzyme transport and metabolism	Q9RJ18	Op1337
SCO1851	cobO	NC_003888.3	SCO1851	1984022	1984621	+	cob(I)yrinic acid a%2Cc-diamide adenosyltransferase	Coenzyme transport and metabolism	Q9RJ17	Op1337
SCO1852	cobB	NC_003888.3	SCO1852	1984618	1986078	+	cobyrinic acid a%2Cc-diamide synthase	Coenzyme transport and metabolism	Q9RJ16	Op1337
SCO1853	cobI	NC_003888.3	SCO1853	1986075	1986806	+	precorrin-2 C20-methyltransferase	Coenzyme transport and metabolism	Q9RJ15	Op1337
SCO1854	SCO1854	NC_003888.3	SCO1854	1986827	1987555	-	permease	Inorganic ion transport and metabolism	Q8CK15	Op1338
SCO1855	SCO1855	NC_003888.3	SCO1855	1987618	1988463	+	precorrin-4 C11-methyltransferase	Coenzyme transport and metabolism	Q93RX1	Op1339
SCO1856	SCO1856	NC_003888.3	SCO1856	1988469	1989701	+	precorrin-6Y C5%2C15-methyltransferase	Coenzyme transport and metabolism	Q93RX0	Op1339
SCO1857	SCO1857	NC_003888.3	SCO1857	1989779	1991530	+	bifunctional CbiGH	Coenzyme transport and metabolism	Q93RW9	Op1339
SCO1858	SCO1858	NC_003888.3	SCO1858	1991527	1992444	+	hypothetical protein	Inorganic ion transport and metabolism	Q93RW8	Op1339
SCO1859	SCO1859	NC_003888.3	SCO1859	1992485	1993504	+	hypothetical protein	Amino acid transport and metabolism	Q93RW7	Op1339
SCO1860	SCO1860	NC_003888.3	SCO1860	1994050	1995057	-	hypothetical protein	No COG annotation	Q93RW6	Op1340
SCO1861	SCO1861	NC_003888.3	SCO1861	1995204	1996295	-	hypothetical protein	Secondary metabolites biosynthesis, transport, and catabolism	Q93RW5	Op1341
SCO1862	SCO1862	NC_003888.3	SCO1862	1996351	1996833	-	hypothetical protein	No COG annotation	Q93RW4	Op1342
SCO1863	SCO1863	NC_003888.3	SCO1863	1996945	1998165	-	hypothetical protein	No COG annotation	Q93RW3	Op1343
SCO1864	ectA	NC_003888.3	SCO1864	1998468	1998980	+	acetyltransferase	Transcription	Q93RW2	Op1344
SCO1865	ectB	NC_003888.3	SCO1865	1999110	2000381	+	diaminobutyrate--2-oxoglutarate aminotransferase	Amino acid transport and metabolism	Q93RW1	Op1345
SCO1866	ectC	NC_003888.3	SCO1866	2000500	2000898	+	L-ectoine synthase	Function unknown	Q93RW0	Op1346
SCO1867	ectD	NC_003888.3	SCO1867	2000962	2001804	+	hydroxylase	Secondary metabolites biosynthesis, transport, and catabolism	Q93RV9	Op1346
SCO1868	SCO1868	NC_003888.3	SCO1868	2001886	2002980	-	hypothetical protein	Amino acid transport and metabolism	Q93RV8	Op1347
SCO1869	SCO1869	NC_003888.3	SCO1869	2003040	2003753	-	hypothetical protein	Secondary metabolites biosynthesis, transport, and catabolism	Q93RV7	Op1348
SCO1870	SCO1870	NC_003888.3	SCO1870	2003846	2004454	-	hypothetical protein	Function unknown	Q93RV6	Op1349
SCO1871	SCO1871	NC_003888.3	SCO1871	2004598	2006127	-	aldehyde dehydrogenase	Energy production and conversion	Q93RV5	Op1350
SCO1872	SCO1872	NC_003888.3	SCO1872	2006250	2007023	+	IclR family transcriptional regulator	Transcription	Q93RV4	Op1351
SCO1873	SCO1873	NC_003888.3	SCO1873	2007027	2007497	+	acetyltransferase	Translation, ribosomal structure and biogenesis	Q93RV3	Op1351
SCO1874	SCO1874	NC_003888.3	SCO1874	2007606	2007818	+	hypothetical protein	No COG annotation	Q93RV2	Op1352
SCO1875	SCO1875	NC_003888.3	SCO1875	2007938	2009392	+	penicillin binding protein	Cell wall/membrane/envelope biogenesis	Q93RV1	Op1353
SCO1876	SCO1876	NC_003888.3	SCO1876	2009469	2010041	+	RNA polymerase sigma factor	Transcription	Q93RV0	Op1354
SCO1877	SCO1877	NC_003888.3	SCO1877	2010038	2010712	+	hypothetical protein	No COG annotation	Q93RU9	Op1354
SCO1878	SCO1878	NC_003888.3	SCO1878	2010725	2011522	-	hypothetical protein	Function unknown	Q93RU8	Op1355
SCO1879	SCO1879	NC_003888.3	SCO1879	2011647	2012792	-	pectinesterase	Carbohydrate transport and metabolism	Q93RU7	Op1356
SCO1880	SCO1880	NC_003888.3	SCO1880	2012859	2014193	-	pectate lyase	Carbohydrate transport and metabolism	Q93RU6	Op1357
SCO1881	SCO1881	NC_003888.3	SCO1881	2014258	2015061	-	hypothetical protein	Amino acid transport and metabolism	Q93RU5	Op1358
SCO1882	SCO1882	NC_003888.3	SCO1882	2015194	2016552	-	sugar-binding protein	Carbohydrate transport and metabolism	Q93RU4	Op1359
SCO1883	SCO1883	NC_003888.3	SCO1883	2016628	2018172	-	xylanase	Carbohydrate transport and metabolism	Q8CK14	Op1360
SCO1884	SCO1884	NC_003888.3	SCO1884	2018169	2019014	-	hypothetical protein	Function unknown	Q9X9Y8	Op1360
SCO1885	SCO1885	NC_003888.3	SCO1885	2019011	2020168	-	oxidoreductase	Function unknown	Q9X9Y7	Op1360
SCO1886	SCO1886	NC_003888.3	SCO1886	2020165	2021061	-	integral membrane transport protein	Carbohydrate transport and metabolism	Q9X9Y6	Op1360
SCO1887	SCO1887	NC_003888.3	SCO1887	2021058	2021993	-	integral membrane transport protein	Carbohydrate transport and metabolism	Q9X9Y5	Op1360
SCO1888	SCO1888	NC_003888.3	SCO1888	2022115	2023845	-	dihydroxy-acid dehydratase	Amino acid transport and metabolism	Q9X9Y4	Op1361
SCO1889	SCO1889	NC_003888.3	SCO1889	2023842	2024750	-	dihydropicolinate synthase	Amino acid transport and metabolism	Q9X9Y3	Op1361
SCO1890	SCO1890	NC_003888.3	SCO1890	2024747	2025415	-	transcriptional regulator	Transcription	Q9X9Y2	Op1361
SCO1891	SCO1891	NC_003888.3	SCO1891	2025584	2026183	-	hypothetical protein	Function unknown	Q9X9Y1	Op1362
SCO1892	SCO1892	NC_003888.3	SCO1892	2026325	2027572	+	integral membrane efflux protein	Carbohydrate transport and metabolism	Q9X9Y0	Op1363
SCO1893	SCO1893	NC_003888.3	SCO1893	2027561	2027953	-	lyase	Amino acid transport and metabolism	Q9X9X9	Op1364
SCO1894	SCO1894	NC_003888.3	SCO1894	2028038	2029210	-	hypothetical protein	Function unknown	Q9X9X8	Op1365
SCO1895	SCO1895	NC_003888.3	SCO1895	2029207	2030157	-	5-dehydro-4-deoxyglucarate dehydratase	Amino acid transport and metabolism	Q9X9X7	Op1365
SCO1896	SCO1896	NC_003888.3	SCO1896	2030392	2031201	+	hypothetical protein	Cell wall/membrane/envelope biogenesis	Q9X9X6	Op1366
SCO1897	SCO1897	NC_003888.3	SCO1897	2031485	2032261	+	transcriptional regulator	Transcription	Q9X9X5	Op1367
SCO1898	SCO1898	NC_003888.3	SCO1898	2032364	2033734	+	substrate binding protein	Carbohydrate transport and metabolism	Q9X9X4	Op1368
SCO1899	SCO1899	NC_003888.3	SCO1899	2033731	2034675	+	integral membrane sugar transport protein	Carbohydrate transport and metabolism	Q9X9X3	Op1368
SCO1900	SCO1900	NC_003888.3	SCO1900	2034672	2035550	+	integral membrane sugar transport protein	Carbohydrate transport and metabolism	Q9X9X2	Op1368
SCO1901	SCO1901	NC_003888.3	SCO1901	2035547	2036536	+	zinc-binding dehydrogenase	Amino acid transport and metabolism	Q9X9X1	Op1368
SCO1902	SCO1902	NC_003888.3	SCO1902	2036555	2036944	+	hypothetical protein	No COG annotation	Q9X9X0	Op1368
SCO1903	SCO1903	NC_003888.3	SCO1903	2037030	2038229	+	transport associated protein	Signal transduction mechanisms	Q9X9W9	Op1369
SCO1904	SCO1904	NC_003888.3	SCO1904	2038269	2038877	-	transcriptional regulator	Transcription	Q9X9W8	Op1370
SCO1905	SCO1905	NC_003888.3	SCO1905	2038879	2040480	-	hypothetical protein	Function unknown	Q9X9W7	Op1370
SCO1906	SCO1906	NC_003888.3	SCO1906	2040979	2042451	-	hypothetical protein	Carbohydrate transport and metabolism	Q9X9W6	Op1371
SCO1907	SCO1907	NC_003888.3	SCO1907	2042736	2044163	-	hypothetical protein	Amino acid transport and metabolism	Q9X9W5	Op1372
SCO1908	SCO1908	NC_003888.3	SCO1908	2044380	2046221	+	large hypothetical protein	No COG annotation	Q9X9W4	Op1373
SCO1909	SCO1909	NC_003888.3	SCO1909	2046252	2046959	-	hypothetical protein	Function unknown	Q9X9W3	Op1374
SCO1910	SCO1910	NC_003888.3	SCO1910	2047117	2047614	-	alanine-rich protein	Function unknown	Q9X9W2	Op1375
SCO1911	SCO1911	NC_003888.3	SCO1911	2047611	2048108	-	hypothetical protein	Function unknown	Q9X9W1	Op1375
SCO1912	dapA1	NC_003888.3	SCO1912	2048176	2049129	+	4-hydroxy-tetrahydrodipicolinate synthase	Amino acid transport and metabolism	Q9X9W0	Op1376
SCO1913	SCO1913	NC_003888.3	SCO1913	2049114	2049380	-	small membrane protein	No COG annotation	Q9X9V9	Op1377
SCO1914	SCO1914	NC_003888.3	SCO1914	2049519	2049689	+	hypothetical protein	No COG annotation	Q9X9V8	Op1378
SCO1915	SCO1915	NC_003888.3	SCO1915	2049745	2050473	+	hypothetical protein	Replication, recombination and repair	Q9X9V7	Op1379
SCO1916	dapD	NC_003888.3	SCO1916	2050524	2051513	-	2%2C3%2C4%2C5-tetrahydropyridine-2%2C6-dicarboxylate N-succinyltransferase	Amino acid transport and metabolism	Q9X9V6	Op1380
SCO1917	SCO1917	NC_003888.3	SCO1917	2051523	2052116	-	hypothetical protein	Transcription	Q9X9V5	Op1380
SCO1918	SCO1918	NC_003888.3	SCO1918	2052116	2052436	-	hypothetical protein	Inorganic ion transport and metabolism	Q9X9V4	Op1380
SCO1919	SCO1919	NC_003888.3	SCO1919	2052555	2052887	-	hypothetical protein	Translation, ribosomal structure and biogenesis	Q8CK13	Op1381
SCO1920	SCO1920	NC_003888.3	SCO1920	2052884	2053354	-	hypothetical protein	Energy production and conversion	Q9XAD6	Op1381
SCO1921	csd	NC_003888.3	SCO1921	2053372	2054628	-	aminotransferase	Amino acid transport and metabolism	Q9XAD5	Op1381
SCO1922	SCO1922	NC_003888.3	SCO1922	2054625	2055389	-	ABC transporter ATP-binding protein	Post-translational modification, protein turnover, and chaperones	Q9XAD4	Op1381
SCO1923	SCO1923	NC_003888.3	SCO1923	2055397	2055714	-	dioxygenase ferredoxin subunit	Inorganic ion transport and metabolism	Q9XAD3	Op1381
SCO1924	SCO1924	NC_003888.3	SCO1924	2055711	2056895	-	hypothetical protein	Post-translational modification, protein turnover, and chaperones	Q9XAD2	Op1381
SCO1925	SCO1925	NC_003888.3	SCO1925	2056956	2058377	-	hypothetical protein	Post-translational modification, protein turnover, and chaperones	Q9XAD1	Op1382
SCO1926	SCO1926	NC_003888.3	SCO1926	2058374	2059132	-	DNA-binding protein	Transcription	Q9XAD0	Op1382
SCO1927	SCO1927	NC_003888.3	SCO1927	2059304	2060092	+	AAC(3) family N-acetyltransferase	Defense mechanisms	Q9XAC9	Op1383
SCO1928	SCO1928	NC_003888.3	SCO1928	2060169	2061092	+	ABC transporter ATP-binding protein	Defense mechanisms	Q9XAC8	Op1384
SCO1929	SCO1929	NC_003888.3	SCO1929	2061089	2061898	+	integral membrane transport protein	Defense mechanisms	Q9XAC7	Op1384
SCO1930	SCO1930	NC_003888.3	SCO1930	2061905	2062975	+	integral membrane transport protein	Post-translational modification, protein turnover, and chaperones	Q9XAC6	Op1384
SCO1931	SCO1931	NC_003888.3	SCO1931	2062930	2063709	-	hypothetical protein	Function unknown	Q9XAC5	Op1385
SCO1932	SCO1932	NC_003888.3	SCO1932	2063713	2064819	-	hypothetical protein	Function unknown	Q9XAC4	Op1385
SCO1933	SCO1933	NC_003888.3	SCO1933	2064934	2065368	-	hypothetical protein	No COG annotation	Q9XAC3	Op1386
SCO1934	ctaB	NC_003888.3	SCO1934	2065389	2066411	-	protoheme IX farnesyltransferase	Post-translational modification, protein turnover, and chaperones	Q9XAC2	Op1386
SCO1935	tktA1	NC_003888.3	SCO1935	2066713	2068800	+	transketolase	Carbohydrate transport and metabolism	Q9XAC1	Op1387
SCO1936	tal2	NC_003888.3	SCO1936	2068835	2069953	+	transaldolase	Carbohydrate transport and metabolism	Q9XAC0	Op1387
SCO1937	zwf2	NC_003888.3	SCO1937	2069957	2071480	+	glucose-6-phosphate 1-dehydrogenase	Carbohydrate transport and metabolism	Q9XAB9	Op1387
SCO1938	opcA	NC_003888.3	SCO1938	2071477	2072532	+	hypothetical protein	Carbohydrate transport and metabolism	Q9XAB8	Op1387
SCO1939	pgl	NC_003888.3	SCO1939	2072529	2073314	+	6-phosphogluconolactonase	Carbohydrate transport and metabolism	Q9XAB7	Op1388
SCO1940	SCO1940	NC_003888.3	SCO1940	2073377	2074144	-	hypothetical protein	Post-translational modification, protein turnover, and chaperones	Q9XAB6	Op1389
SCO1941	SCO1941	NC_003888.3	SCO1941	2074235	2075203	-	hypothetical protein	No COG annotation	Q8CK12	Op1390
SCO1942	pgi2	NC_003888.3	SCO1942	2075313	2076968	-	glucose-6-phosphate isomerase	Carbohydrate transport and metabolism	Q9Z523	Op1391
SCO1943	rbpA	NC_003888.3	SCO1943	2077084	2077419	-	electron transport protein	Transcription	Q9Z522	Op1392
SCO1944	secG	NC_003888.3	SCO1944	2077633	2077941	-	preprotein translocase subunit SecG	Intracellular trafficking, secretion, and vesicular transport	Q9Z521	Op1393
SCO1945	tpiA	NC_003888.3	SCO1945	2078015	2078791	-	triosephosphate isomerase	Carbohydrate transport and metabolism	Q9Z520	Op1394
SCO1946	pgk	NC_003888.3	SCO1946	2078797	2080008	-	phosphoglycerate kinase	Carbohydrate transport and metabolism	Q9Z519	Op1394
SCO1947	gap	NC_003888.3	SCO1947	2080143	2081153	-	glyceraldehyde-3-phosphate dehydrogenase	Carbohydrate transport and metabolism	Q9Z518	Op1394
SCO1948	SCO1948	NC_003888.3	SCO1948	2081381	2084380	-	zinc-binding carboxypeptidase	Amino acid transport and metabolism	Q9Z517	Op1395
SCO1950	whiA	NC_003888.3	SCO1950	2084575	2085561	-	hypothetical protein	Transcription	Q9Z515	Op1396
SCO1951	SCO1951	NC_003888.3	SCO1951	2085558	2086649	-	hypothetical protein	Function unknown	Q9Z514	Op1397
SCO1952	SCO1952	NC_003888.3	SCO1952	2086657	2087673	-	hypothetical protein	Function unknown	Q9Z513	Op1398
SCO1953	uvrC	NC_003888.3	SCO1953	2087670	2089856	-	excinuclease ABC subunit C	Replication, recombination and repair	Q9Z512	Op1398
SCO1954	SCO1954	NC_003888.3	SCO1954	2090209	2091159	+	hypothetical protein	No COG annotation	Q9Z511	Op1399
SCO1955	SCO1955	NC_003888.3	SCO1955	2091177	2091602	-	iron sulfur binding protein	Inorganic ion transport and metabolism	Q9Z510	Op1400
SCO1956	SCO1956	NC_003888.3	SCO1956	2091825	2092931	+	LacI family transcription regulator	Transcription	Q9Z509	Op1401
SCO1957	SCO1957	NC_003888.3	SCO1957	2092928	2093836	+	fructokinase	Carbohydrate transport and metabolism	Q9Z508	Op1401
SCO1958	uvrA	NC_003888.3	SCO1958	2094274	2097318	-	excinuclease ABC subunit A	Replication, recombination and repair	Q9Z507	Op1402
SCO1959	SCO1959	NC_003888.3	SCO1959	2097542	2098228	+	mycothiol-dependent maleylpyruvate isomerase	Function unknown	Q9Z506	Op1403
SCO1960	SCO1960	NC_003888.3	SCO1960	2098289	2098945	+	hydrolase	Function unknown	Q9Z505	Op1404
SCO1961	aroQ	NC_003888.3	SCO1961	2099149	2099622	-	3-dehydroquinate dehydratase	Amino acid transport and metabolism	P15474	Op1405
SCO1962	SCO1962	NC_003888.3	SCO1962	2099713	2100813	-	ionic transporter	Inorganic ion transport and metabolism	Q9Z504	Op1406
SCO1963	SCO1963	NC_003888.3	SCO1963	2100946	2101947	-	integral membrane export protein	Inorganic ion transport and metabolism	Q9Z503	Op1407
SCO1964	SCO1964	NC_003888.3	SCO1964	2102200	2104215	-	export associated protein	Cell cycle control, cell division, chromosome partitioning	Q9Z502	Op1408
SCO1965	SCO1965	NC_003888.3	SCO1965	2104340	2104918	-	export associated protein	Signal transduction mechanisms	Q9Z501	Op1409
SCO1966	uvrB	NC_003888.3	SCO1966	2105061	2107199	-	excinuclease ABC subunit B	Replication, recombination and repair	Q8CK11	Op1410
SCO1967	SCO1967	NC_003888.3	SCO1967	2107239	2108117	-	hypothetical protein	Signal transduction mechanisms	Q93JJ4	Op1410
SCO1968	SCO1968	NC_003888.3	SCO1968	2108409	2109278	+	hydrolase	Energy production and conversion	Q93JJ3	Op1411
SCO1969	SCO1969	NC_003888.3	SCO1969	2109316	2109870	+	DNA-methyltransferase	Replication, recombination and repair	Q93JJ2	Op1411
SCO1970	SCO1970	NC_003888.3	SCO1970	2109895	2110338	-	dioxygenase	Amino acid transport and metabolism	Q93JJ1	Op1412
SCO1971	psuG	NC_003888.3	SCO1971	2110465	2111370	+	hypothetical protein	Secondary metabolites biosynthesis, transport, and catabolism	Q93JJ0	Op1413
SCO1972	SCO1972	NC_003888.3	SCO1972	2111367	2112302	+	sugar kinase	Carbohydrate transport and metabolism	Q93JI9	Op1413
SCO1973	SCO1973	NC_003888.3	SCO1973	2112316	2113110	-	hypothetical protein	Secondary metabolites biosynthesis, transport, and catabolism	Q93JI8	Op1414
SCO1975	SCO1975	NC_003888.3	SCO1975	2114500	2115132	-	hypothetical protein	Nucleotide transport and metabolism	Q93JI7	Op1415
SCO1976	SCO1976	NC_003888.3	SCO1976	2115347	2115826	+	hypothetical protein	Function unknown	Q93JI6	Op1416
SCO1977	SCO1977	NC_003888.3	SCO1977	2115989	2117479	+	oxidoreductase	Amino acid transport and metabolism	Q93JI5	Op1417
SCO1978	SCO1978	NC_003888.3	SCO1978	2117630	2117905	-	AbaA-like protein	Function unknown	Q93JI4	Op1418
SCO1979	SCO1979	NC_003888.3	SCO1979	2117906	2118766	-	DNA-binding protein	Transcription	Q93JI3	Op1418
SCO1980	SCO1980	NC_003888.3	SCO1980	2119050	2119763	+	hypothetical protein	Signal transduction mechanisms	Q93JI2	Op1419
SCO1981	SCO1981	NC_003888.3	SCO1981	2119760	2120194	+	hypothetical protein	No COG annotation	Q93JI1	Op1419
SCO1982	SCO1982	NC_003888.3	SCO1982	2120213	2120395	-	hypothetical protein	No COG annotation	Q93JI0	Op1420
SCO1983	SCO1983	NC_003888.3	SCO1983	2120551	2121240	-	hypothetical protein	Function unknown	Q93JH9	Op1421
SCO1984	SCO1984	NC_003888.3	SCO1984	2121378	2122775	-	hydrolase	Nucleotide transport and metabolism	Q93JH8	Op1422
SCO1985	SCO1985	NC_003888.3	SCO1985	2122775	2124631	-	hypothetical protein	Function unknown	Q93JH7	Op1422
SCO1986	SCO1986	NC_003888.3	SCO1986	2124799	2125581	-	hypothetical protein	Function unknown	Q93JH6	Op1423
SCO1987	SCO1987	NC_003888.3	SCO1987	2125668	2126168	+	hypothetical protein	Translation, ribosomal structure and biogenesis	Q8CK10	Op1424
SCO1988	SCO1988	NC_003888.3	SCO1988	2126165	2126716	+	hypothetical protein	Transcription	Q9S2L5	Op1424
SCO1989	SCO1989	NC_003888.3	SCO1989	2126802	2127773	-	aminopeptidase	Lipid transport and metabolism	Q9S2L4	Op1425
SCO1990	SCO1990	NC_003888.3	SCO1990	2127828	2128541	-	hypothetical protein	Replication, recombination and repair	Q9S2L3	Op1426
SCO1991	SCO1991	NC_003888.3	SCO1991	2128658	2129218	+	hypothetical protein	Translation, ribosomal structure and biogenesis	Q9S2L2	Op1427
SCO1992	SCO1992	NC_003888.3	SCO1992	2129270	2129776	-	hypothetical protein	Function unknown	Q9S2L1	Op1428
SCO1993	SCO1993	NC_003888.3	SCO1993	2129838	2130524	-	hypothetical protein	Coenzyme transport and metabolism	Q9S2L0	Op1429
SCO1994	SCO1994	NC_003888.3	SCO1994	2130596	2130952	+	hypothetical protein	No COG annotation	Q9S2K9	Op1430
SCO1995	SCO1995	NC_003888.3	SCO1995	2130961	2131341	-	hypothetical protein	Secondary metabolites biosynthesis, transport, and catabolism	Q9S2K8	Op1431
SCO1996	coaE	NC_003888.3	SCO1996	2131391	2131993	-	dephospho-CoA kinase	Coenzyme transport and metabolism	Q9S2K7	Op1431
SCO1997	SCO1997	NC_003888.3	SCO1997	2132026	2132964	-	hypothetical protein	Function unknown	Q9S2K6	Op1431
SCO1998	rpsA	NC_003888.3	SCO1998	2133121	2134629	-	30S ribosomal protein S1	Translation, ribosomal structure and biogenesis	Q9S2K5	Op1432
SCO1999	SCO1999	NC_003888.3	SCO1999	2135154	2135816	+	hypothetical protein	Secondary metabolites biosynthesis, transport, and catabolism	Q9S2K4	Op1433
SCO2000	SCO2000	NC_003888.3	SCO2000	2135883	2138879	+	ATP-binding RNA helicase	Replication, recombination and repair	Q9S2K3	Op1434
SCO2001	SCO2001	NC_003888.3	SCO2001	2138930	2140723	-	hypothetical protein	Cell wall/membrane/envelope biogenesis	Q9S2K2	Op1435
SCO2002	SCO2002	NC_003888.3	SCO2002	2141042	2141398	-	hypothetical protein	No COG annotation	Q9S2K1	Op1436
SCO2003	polA	NC_003888.3	SCO2003	2141659	2144382	-	DNA polymerase I	Replication, recombination and repair	Q9S2K0	Op1437
SCO2004	SCO2004	NC_003888.3	SCO2004	2144639	2146918	+	formate dehydrogenase	Energy production and conversion	Q9S2J9	Op1438
SCO2005	SCO2005	NC_003888.3	SCO2005	2146962	2147501	+	hypothetical protein	Secondary metabolites biosynthesis, transport, and catabolism	Q9S2J8	Op1439
SCO2006	SCO2006	NC_003888.3	SCO2006	2147859	2148404	+	hypothetical protein	No COG annotation	Q9S2J7	Op1440
SCO2007	SCO2007	NC_003888.3	SCO2007	2148401	2148997	+	hypothetical protein	No COG annotation	Q9S2J6	Op1440
SCO2008	SCO2008	NC_003888.3	SCO2008	2149264	2150520	+	branched-chain amino acid ABC transporter substrate-binding protein	Amino acid transport and metabolism	Q9S2J5	Op1441
SCO2009	SCO2009	NC_003888.3	SCO2009	2150635	2151567	+	branched-chain amino acid ABC transporter permease	Amino acid transport and metabolism	Q9S2J4	Op1442
SCO2010	SCO2010	NC_003888.3	SCO2010	2151573	2153399	+	branched-chain amino acid ABC transporter permease	Amino acid transport and metabolism	Q9S2J3	Op1442
SCO2011	SCO2011	NC_003888.3	SCO2011	2153405	2154334	+	ABC transporter ATP-binding protein	Amino acid transport and metabolism	Q9S2J2	Op1442
SCO2012	SCO2012	NC_003888.3	SCO2012	2154331	2155047	+	ABC transporter ATP-binding protein	Amino acid transport and metabolism	Q9S2J1	Op1442
SCO2013	SCO2013	NC_003888.3	SCO2013	2155123	2155779	-	two-component system response regulator	Signal transduction mechanisms	Q9S2J0	Op1443
SCO2014	pyk1	NC_003888.3	SCO2014	2156337	2157773	-	pyruvate kinase	Carbohydrate transport and metabolism	Q9S2I9	Op1444
SCO2015	SCO2015	NC_003888.3	SCO2015	2157990	2159798	+	nucleotidase	Nucleotide transport and metabolism	Q9S2I8	Op1445
SCO2016	SCO2016	NC_003888.3	SCO2016	2159817	2161229	-	monooxygenase	Secondary metabolites biosynthesis, transport, and catabolism	Q9S2I7	Op1446
SCO2017	SCO2017	NC_003888.3	SCO2017	2161226	2162584	-	amino acid decarboxylase	Amino acid transport and metabolism	Q9S2I6	Op1446
SCO2018	SCO2018	NC_003888.3	SCO2018	2162746	2165253	-	aminopeptidase	Amino acid transport and metabolism	Q9S2I5	Op1447
SCO2019	SCO2019	NC_003888.3	SCO2019	2165374	2165724	-	chorismate mutase	Amino acid transport and metabolism	Q9S2I4	Op1448
SCO2020	SCO2020	NC_003888.3	SCO2020	2165859	2166758	+	hypothetical protein	No COG annotation	Q9S2I3	Op1449
SCO2021	SCO2021	NC_003888.3	SCO2021	2166835	2167428	+	hypothetical protein	Function unknown	Q9S2I2	Op1450
SCO2022	SCO2022	NC_003888.3	SCO2022	2167476	2168234	-	hypothetical protein	Transcription	Q9S2I1	Op1451
SCO2023	SCO2023	NC_003888.3	SCO2023	2168433	2169291	+	hypothetical protein	No COG annotation	Q8CK09	Op1452
SCO2024	SCO2024	NC_003888.3	SCO2024	2169305	2170222	+	chitosanase	Cell wall/membrane/envelope biogenesis	Q9S2Z1	Op1452
SCO2025	gltD	NC_003888.3	SCO2025	2170384	2171847	-	glutamate synthase	Amino acid transport and metabolism	Q9S2Z0	Op1453
SCO2026	gltB	NC_003888.3	SCO2026	2171840	2176384	-	glutamate synthase	Amino acid transport and metabolism	Q9S2Y9	Op1453
SCO2027	SCO2027	NC_003888.3	SCO2027	2176826	2177557	-	hypothetical protein	Function unknown	Q9S2Y8	Op1454
SCO2028	SCO2028	NC_003888.3	SCO2028	2177792	2179321	+	hypothetical protein	Post-translational modification, protein turnover, and chaperones	Q9S2Y7	Op1455
SCO2029	SCO2029	NC_003888.3	SCO2029	2179318	2180595	+	hypothetical protein	Post-translational modification, protein turnover, and chaperones	Q9S2Y6	Op1455
SCO2030	SCO2030	NC_003888.3	SCO2030	2180592	2181770	+	hypothetical protein	Post-translational modification, protein turnover, and chaperones	Q9S2Y5	Op1455
SCO2031	SCO2031	NC_003888.3	SCO2031	2181758	2183161	+	hypothetical protein	Post-translational modification, protein turnover, and chaperones	Q9S2Y4	Op1455
SCO2032	SCO2032	NC_003888.3	SCO2032	2183119	2184333	+	hypothetical protein	Energy production and conversion	Q9S2Y3	Op1455
SCO2033	SCO2033	NC_003888.3	SCO2033	2184330	2185154	+	citrate lyase subunit beta	Carbohydrate transport and metabolism	Q9S2U9	Op1455
SCO2034	lgt1	NC_003888.3	SCO2034	2185228	2186259	-	prolipoprotein diacylglyceryl transferase	Cell wall/membrane/envelope biogenesis	Q9S2U8	Op1456
SCO2035	SCO2035	NC_003888.3	SCO2035	2186336	2187163	-	hypothetical protein	Post-translational modification, protein turnover, and chaperones	Q9S2U7	Op1457
SCO2036	trpA	NC_003888.3	SCO2036	2187211	2188026	-	tryptophan synthase subunit alpha	Amino acid transport and metabolism	O68816	Op1458
SCO2037	trpB	NC_003888.3	SCO2037	2188023	2189306	-	tryptophan synthase subunit beta	Amino acid transport and metabolism	O05625	Op1458
SCO2038	SCO2038	NC_003888.3	SCO2038	2189421	2189612	-	hypothetical protein	No COG annotation	Q7AKP9	Op1458
SCO2039	trpC1	NC_003888.3	SCO2039	2189633	2190442	-	indole-3-glycerol-phosphate synthase	Amino acid transport and metabolism	O68814	Op1458
SCO2040	SCO2040	NC_003888.3	SCO2040	2190560	2191006	-	hypothetical protein	Function unknown	Q9S2U5	Op1459
SCO2041	SCO2041	NC_003888.3	SCO2041	2191109	2191360	-	hypothetical protein	No COG annotation	Q9S2U4	Op1460
SCO2042	SCO2042	NC_003888.3	SCO2042	2191505	2192140	-	hypothetical protein	Function unknown	Q9S2U3	Op1461
SCO2043	trpE	NC_003888.3	SCO2043	2192224	2193732	-	anthranilate synthase component I	Amino acid transport and metabolism	Q9S2U2	Op1461
SCO2044	hisI	NC_003888.3	SCO2044	2193744	2194130	-	phosphoribosyl-AMP cyclohydrolase	Amino acid transport and metabolism	Q9S2U1	Op1461
SCO2045	SCO2045	NC_003888.3	SCO2045	2194212	2194847	+	hypothetical protein	Energy production and conversion	Q9S2U0	Op1462
SCO2046	SCO2046	NC_003888.3	SCO2046	2194858	2196012	-	integral membrane efflux protein	Amino acid transport and metabolism	Q9S2T9	Op1463
SCO2047	SCO2047	NC_003888.3	SCO2047	2196122	2196709	-	DNA-binding protein	Transcription	Q9S2T8	Op1464
SCO2048	hisF	NC_003888.3	SCO2048	2196793	2197548	-	imidazole glycerol phosphate synthase subunit HisF	Amino acid transport and metabolism	Q9S2T7	Op1465
SCO2049	SCO2049	NC_003888.3	SCO2049	2197545	2197949	-	hypothetical protein	Translation, ribosomal structure and biogenesis	P16251	Op1466
SCO2050	hisA	NC_003888.3	SCO2050	2197966	2198688	-	1-(5-phosphoribosyl)-5-((5-phosphoribosylamino)methylideneamino)imidazole-4-carboxamide isomerase	Amino acid transport and metabolism	P16250	Op1466
SCO2051	hisH	NC_003888.3	SCO2051	2198706	2199374	-	imidazole glycerol phosphate synthase subunit HisH	Amino acid transport and metabolism	P16249	Op1465
SCO2052	hisB	NC_003888.3	SCO2052	2199539	2200132	-	imidazoleglycerol-phosphate dehydratase	Amino acid transport and metabolism	P16247	Op1465
SCO2053	hisC	NC_003888.3	SCO2053	2200129	2201238	-	histidinol-phosphate aminotransferase	Amino acid transport and metabolism	P16246	Op1465
SCO2054	hisD	NC_003888.3	SCO2054	2201235	2202560	-	histidinol dehydrogenase	Amino acid transport and metabolism	P16245	Op1465
SCO2055	SCO2055	NC_003888.3	SCO2055	2202760	2204337	+	hypothetical protein	Cell cycle control, cell division, chromosome partitioning	Q9S2T4	Op1467
SCO2056	SCO2056	NC_003888.3	SCO2056	2204605	2205735	+	hypothetical protein	Function unknown	Q9S2T3	Op1468
SCO2057	SCO2057	NC_003888.3	SCO2057	2205747	2206487	+	hypothetical protein	Function unknown	Q9S2T2	Op1468
SCO2058	SCO2058	NC_003888.3	SCO2058	2206501	2207010	+	transcriptional regulator	Function unknown	Q9S2T1	Op1468
SCO2059	SCO2059	NC_003888.3	SCO2059	2207142	2207858	-	hypothetical protein	No COG annotation	Q9S2T0	Op1469
[truncated: 5,712 more rows]
