# Supplementary material for: Machine‐Learning Analysis of Streptomyces coelicolor Transcriptomes Reveals a Transcription Regulatory Network Encompassing Biosynthetic Gene Clusters
Source: Adv Sci (Weinh). 2024 Sep 12;11(41):2403912. doi: 10.1002/advs.202403912 (PMC11538686; doi:10.1002/advs.202403912)
Supplement: Supplementary file 4 — Supplemental Table 4 [file ADVS-11-2403912-s005.xlsx]

## Sheet: Table S4
Table S4 | Gene expression table (X matrix)
	Glucose_1	Glucose_2	Glucose_3	Arabinose_1	Arabinose_2	Arabinose_3	Arginine_1	Arginine_2	Arginine_3	Cellobiose_1	Cellobiose_2	Cellobiose_3	DL-Malic_acid_1	DL-Malic_acid_2	DL-Malic_acid_3	ERR2195677	ERR2195694	ERR2313910	ERR2313911	ERR2313912	ERR2313913	ERR2313914	ERR2313915	ERR2313916	ERR2313917	ERR2313918	ERR2313919	ERR2313920	ERR2313921	ERR2313922	ERR2313923	ERR2815177	ERR2815178	ERR2815179	ERR2815180	ERR2815181	ERR2815182	ERR4904454_ERR4904455_ERR4904456_ERR4904457	ERR4904458_ERR4904459_ERR4904460_ERR4904461	ERR4904462_ERR4904463_ERR4904464_ERR4904465	ERR4904466_ERR4904467_ERR4904468_ERR4904469	ERR4904470_ERR4904471_ERR4904472_ERR4904473	ERR4904474_ERR4904475_ERR4904476_ERR4904477	ERR4904478_ERR4904479_ERR4904480_ERR4904481	ERR4904482_ERR4904483_ERR4904484_ERR4904485	Fructose_1	Fructose_2	Fructose_3	Fumaric_acid_1
SCO0020	0	0	0	0.078	0	0	0	0.211	0	0.03	0	0.122	0.062	0	0	0	0	0	0	0.237	0	0	0	0	0	0	0	0.071	0	0	0	0.283	0	0	0	0.129	0.255	0.036	0	0	0.031	0	0	0.036	0.085	0	0	0	0
SCO0021	-0.043	0.148	-0.105	0.61	-0.171	0.198	0.202	0.702	-0.257	-0.869	-2.061	-0.782	-0.34	0.281	-0.026	-1.319	-2.569	-1.504	-0.664	0.505	0.123	0.803	0.443	-0.021	0.053	-0.278	0.59	0.396	-0.105	0.542	0.373	0.568	0.828	0.044	0.016	1.815	1.612	0.916	0.524	2.784	2.522	1.547	1.437	1.2	1.036	0.779	-0.027	0.395	0.073
SCO0022	-0.114	0.5	-0.386	-0.484	0.261	-0.373	0.426	-0.263	0.007	-0.533	-0.688	-0.688	-0.452	-0.052	-0.688	0.546	-0.688	-0.688	-0.688	0.404	0.272	-0.143	-0.108	-0.103	0.018	-0.161	0.258	0.174	0.431	-0.155	-0.688	1.291	-0.328	0.315	-0.688	1.332	0.843	1.811	1.895	1.345	1.283	-0.3	-0.294	1.722	1.214	-0.379	-0.099	0.037	-0.418
SCO0025	0.121	-0.08	-0.041	0.322	-0.558	-0.558	-0.558	0.002	-0.558	-0.558	-0.558	-0.558	-0.148	-0.352	-0.322	-0.558	-0.558	-0.558	-0.558	0.923	0.898	-0.558	0.195	-0.558	-0.558	-0.558	1.275	-0.558	0.225	-0.558	-0.558	-0.558	0.277	0.698	-0.558	-0.122	0.347	0.414	-0.193	0.161	0.022	0.13	0.525	0.1	-0.017	-0.146	0.703	-0.558	-0.366
SCO0026	-0.102	-0.019	0.121	0.26	0.423	0.231	-0.033	0.387	0.323	0.207	0.175	0.314	1.106	1.136	1.308	1.961	1.98	-1.248	-0.481	-0.59	-0.557	-0.412	-0.599	-0.612	-1.229	-1.095	-0.642	-1.14	-1.809	-1.411	-1.437	-0.003	0.14	-1.413	-0.612	1.201	1.232	1.117	1.315	1.302	1.239	2.447	2.288	1.548	1.274	0.72	0.702	0.867	0.648
SCO0027	0.417	-0.057	-0.36	0.446	-0.154	0.864	0.789	0.149	0.544	-0.231	-0.133	-0.181	-0.36	-0.36	-0.215	-0.36	-0.36	0.166	-0.36	1.284	1.258	-0.36	0.132	1.516	1.444	1.509	2.98	1.688	1.386	1.32	0.261	0.209	0.589	-0.36	-0.36	0.673	0.783	0.291	-0.132	0.538	0.475	0.598	0.663	-0.203	0.496	0.215	-0.217	-0.051	-0.36
SCO0028	0.236	0.071	-0.307	0.093	-0.307	0.938	0.612	0.751	0.774	-0.307	-0.307	0.437	-0.307	-0.307	0.748	-0.307	-0.307	0.782	-0.307	1.832	1.562	-0.307	-0.307	2.075	2.087	1.928	3.526	2.563	1.597	1.945	0.45	0.855	1.888	-0.307	-0.307	1.076	1.162	0.602	1.552	1.376	0.866	1.749	1.701	0.064	0.946	-0.307	0.308	-0.307	-0.307
SCO0029	0.079	0.207	-0.286	0.517	-0.18	-0.989	-0.274	-0.23	-0.212	-0.141	-0.485	0.308	-0.019	0.168	-0.516	-0.989	-0.989	-0.365	-0.626	1.793	1.761	-0.44	0.011	-0.664	-0.661	0.765	1.816	-0.638	-0.379	0.5	-0.989	-0.316	-0.336	-0.989	0.004	-0.164	-0.103	1.673	1.606	1.369	1.694	2.537	2.897	1.676	2.705	-0.204	0.614	-0.463	1.015
SCO0030	-0.034	0.008	0.025	0.196	-0.179	0.129	-0.179	-0.179	-0.179	-0.179	-0.179	-0.179	-0.179	-0.031	-0.179	-0.179	-0.179	-0.179	0.008	1.273	1.674	-0.179	0.608	-0.013	-0.011	-0.179	1.847	0.437	0.414	-0.179	-0.179	-0.179	0.456	-0.179	0.385	0.278	0.208	-0.179	-0.039	0.117	0.053	0.381	0.588	0.509	0.28	-0.097	0.338	0.181	-0.108
SCO0031	0.125	-0.127	0.001	-0.09	-0.376	-0.322	-0.101	0.14	0.14	-0.031	-0.273	0.159	0.159	0.209	0.619	1.381	1.121	-0.467	-0.671	0.561	0.741	-0.016	0.065	-0.08	0.184	-0.158	1.129	0.171	0.018	0.932	-0.193	-0.09	-0.986	-0.022	0.324	0.698	0.925	0.945	0.662	1.645	1.771	1.709	1.902	1.352	1.457	0.025	0.669	0.561	0.779
SCO0033	0.036	0.082	-0.118	-0.462	-0.383	-0.16	-0.478	-0.641	-0.639	-0.58	-0.706	-0.424	-0.574	-0.583	-0.52	3.809	4.481	-0.706	-0.652	0.703	0.726	-0.62	-0.22	-0.116	-0.177	-0.07	0.397	-0.108	-0.431	0.001	-0.367	0.071	-0.088	0.039	-0.224	4.249	4.136	-0.529	-0.258	-0.211	-0.252	0.11	0.101	-0.552	-0.366	-0.287	-0.033	-0.521	-0.417
SCO0034	0.046	0.101	-0.147	-0.519	-0.519	-0.023	-0.519	-0.519	-0.519	-0.519	-0.519	-0.519	-0.519	-0.519	-0.519	-0.519	-0.519	-0.519	-0.519	0.877	0.155	-0.153	0.435	-0.519	-0.12	0.119	0.598	-0.29	-0.3	-0.519	-0.519	-0.519	0.259	-0.519	-0.519	0.674	0.325	0.09	-0.183	0.009	-0.317	-0.367	-0.159	-0.182	-0.019	-0.317	-0.519	-0.169	-0.186
SCO0035	0.114	0.29	-0.404	0.101	-0.678	-0.528	1.036	0.576	0.602	-0.572	-0.678	-0.678	0.104	-0.301	-0.678	-0.678	0.636	-0.678	-0.211	0.888	0.635	0.835	0.737	1.449	1.461	1.31	0.905	1.23	1.111	0.36	0.538	1.078	1.04	0.92	1.186	1.159	0.964	-0.124	-0.036	0.928	0.462	0.799	0.466	0.644	0.056	0.462	0.209	-0.013	-0.678
SCO0036	0.568	-0.387	-0.181	0.787	-0.046	-0.898	2.167	0.991	0.19	-0.168	-0.332	-0.312	0.463	-0.084	0.03	-1.167	-1.167	1.789	1.237	2.266	3.297	3.163	3.425	3.565	2.943	2.638	2.205	1.932	2.753	2.485	1.506	2.03	1.982	1.708	1.07	1.375	1.489	0.826	1.283	-0.145	-0.787	0.189	0.325	-0.258	0.453	0.941	1.238	0.666	-0.14
SCO0037	-0.146	0.126	0.02	0.215	-0.229	-0.19	1.126	0.472	0.5	-0.151	-0.591	-0.218	-0.599	-0.92	-1.036	0.122	-0.019	2.379	3.247	4.032	4.107	3.646	3.175	3.061	2.95	2.961	3.062	3.032	3.162	3.25	3.207	3.051	3.068	1.805	1.41	2.745	2.431	1.347	2.023	0.932	0.716	1.881	1.906	1.036	1.263	0.393	1.001	0.653	-0.255
SCO0038	-0.045	0.129	-0.084	0.105	-0.403	-0.531	1.037	-0.035	-0.166	-0.786	-1.061	-0.735	-0.782	-1.252	-1.52	-0.732	-0.446	2.576	3.36	4.224	4.192	3.848	3.278	2.744	2.511	2.845	3.151	2.814	3.006	3.317	3.263	2.995	2.998	1.395	1.123	2.922	2.471	1.039	2.044	0.737	0.584	1.705	1.755	0.75	1.053	0.295	0.459	0.528	-0.14
SCO0039	0.349	0.193	-0.541	-0.462	-0.208	-0.127	-0.236	-0.097	-0.079	-0.309	-0.347	-0.729	-0.68	-0.69	-0.751	1.03	-0.839	0.197	-0.839	1.605	1.615	0.249	1.449	0.234	0.797	0.947	2.004	1.14	0.938	0.679	0.788	-0.182	0.72	0.47	-0.839	0.161	0.322	-0.416	-0.453	-0.475	-0.757	-0.195	-0.269	-0.57	-0.436	-0.535	-0.2	-0.125	-0.25
SCO0040	0.216	-0.187	-0.029	-0.033	-0.06	0.216	0.65	0.486	0.198	-0.108	0.082	-0.025	-0.187	-0.037	0.064	0.552	1.214	-0.007	-0.187	1.474	1.078	-0.032	0.885	0.665	0.514	0.474	1.316	0.232	0.691	0.888	0.218	0.927	0.17	-0.187	0.602	0.462	0.558	-0.138	0.144	0.044	-0.065	0.072	0.204	-0.045	-0.004	0.342	0.272	0.468	0.018
SCO0041	0.209	-0.115	-0.094	-0.35	-0.049	-0.35	-0.35	0.163	-0.35	-0.35	-0.019	-0.087	-0.35	0.078	-0.35	-0.35	-0.35	-0.35	-0.35	1.506	0.318	-0.35	0.595	0.349	-0.139	0.282	2.637	0.072	-0.35	-0.35	-0.082	0.101	0.086	0.351	-0.35	0.048	-0.014	-0.23	-0.35	-0.065	-0.247	-0.063	-0.35	-0.23	-0.255	-0.06	-0.139	-0.11	-0.176
SCO0042	0.039	-0.039	0	-0.279	-0.093	-0.464	-0.189	0.098	0.114	-0.341	-0.051	-0.538	-0.484	-0.175	-0.538	-0.538	0.742	-0.538	-0.188	1.511	1.446	-0.163	0.31	0.38	-0.044	0.56	1.936	0.155	0.529	0.121	0.505	0.113	0.094	-0.133	0.171	0.041	0.088	-0.144	-0.273	-0.2	-0.38	-0.208	-0.17	-0.094	-0.44	0.011	-0.003	0.149	-0.316
SCO0043	0.148	-0.241	0.093	-0.418	-0.399	-0.107	1.023	1.648	0.973	-1.223	-0.601	-1.104	-0.317	-0.512	-1.03	1.334	0.077	-0.53	-0.342	-0.074	-0.105	0.122	-0.172	-0.477	-0.213	-0.477	0.045	-0.306	-0.602	-0.032	0.156	-0.429	-0.561	-0.989	-0.803	1.279	0.952	-0.63	-0.631	-0.757	-0.903	-0.457	-0.598	-0.894	-0.798	0.919	0.501	0.468	-0.234
SCO0044	0.635	-0.156	-0.479	0	-0.53	-0.155	-0.755	-0.755	-0.355	0.528	-0.112	0.357	0.473	-0.218	0.636	0.398	0.245	-0.755	-0.285	0.708	0.524	-0.254	-0.463	-0.007	-0.102	-0.415	2.06	-0.301	-0.086	-0.755	-0.755	-0.415	0.436	1.143	0.162	0.188	0.579	0.459	0.571	0.248	0.803	1.272	0.957	0.251	0.239	0.444	0.558	0.326	-0.159
SCO0045	0.282	-1.056	0.774	-1.056	-1.056	-1.056	-0.474	-1.056	-1.056	-0.442	-1.056	-0.247	-0.702	-0.224	-0.377	-1.056	-1.056	-1.056	-0.32	1.418	0.254	-1.056	-1.056	-1.056	0.073	-0.299	-1.056	0.133	0.729	2.006	-1.056	0.196	-1.056	0.691	-1.056	-0.38	-0.478	-0.649	0.246	-0.707	0.366	1.471	0.847	-0.07	-0.458	0.207	0.071	-1.056	-0.488
SCO0046	0.038	-0.08	0.041	-0.636	-0.808	-1.561	-1.761	-0.926	-0.843	-0.774	-1.511	-0.297	-1.187	-0.487	-0.898	-1.761	-0.754	-1.761	-1.287	0.327	0.441	-0.726	-0.523	-0.095	-1.001	-0.708	0.996	-0.763	-0.283	-1.761	-1.083	-1.14	-1.428	0.313	-1.226	-0.811	-0.532	-1.168	-1.296	-1.094	-1.352	-0.643	-0.802	-1.434	-1.382	-0.363	-0.195	0.28	-0.84
SCO0047	0.246	0.104	-0.35	0.419	0.131	0.09	0.862	1.144	0.701	1.017	0.878	1.009	0.356	0.438	0.712	0.34	0.931	-0.527	-0.083	1.318	1.288	0.934	1.362	1.55	1.768	2.021	1.789	1.518	1.648	1.479	1.448	0.023	0.005	-0.038	-0.291	0.187	0.039	1.061	1.167	0.909	0.836	0.973	1.347	0.709	1.209	0.595	1.276	0.933	1.121
SCO0048	0.102	-0.084	-0.017	0.265	-0.893	0.017	0.233	-0.599	-0.009	-0.313	-0.872	-1.09	-0.961	-0.056	-0.013	-1.09	-1.09	-1.09	-0.799	1.635	1.71	0.201	1.603	1.379	1.628	0.3	1.622	0.914	1.666	2.012	0.527	0.641	1.104	0.279	0.943	2.295	1.99	0.534	0.558	-0.016	0.339	1.626	1.692	0.682	0.109	0.179	-0.607	-0.665	0.301
SCO0049	-0.077	0.641	-0.563	-0.241	0.105	-0.741	2.526	0.821	-0.269	-0.635	-0.849	-0.355	-0.94	-0.579	-1.112	0.142	-0.061	-0.353	-0.832	3.111	3.042	2.812	2.861	3.307	3.091	2.451	2.463	2.157	2.946	2.191	1.629	1.77	1.985	1.053	-0.174	3.234	2.485	0.496	0.613	1.176	1.112	0.704	0.332	0.692	0.349	0.111	-0.553	0.88	0.351
SCO0050	0.059	-0.157	0.098	0.51	0.242	0.512	2.405	1.543	0.568	0.342	-1.24	-0.981	0.428	0.467	0.118	-0.1	-1.881	-0.59	-0.402	1.567	1.37	2.762	2.389	1.957	2.277	1.402	1.666	2.073	2.057	1.266	1.765	0.648	1.606	0.012	-1.881	2.133	2.38	0.793	0.476	0.969	1.136	1.282	0.838	0.583	0.847	1.192	0.758	1.106	1.53
SCO0055	0.038	-0.016	-0.022	0.784	0.241	0.284	-1.335	-0.079	-0.153	0.184	0.195	0.281	0.815	0.687	0.652	-0.175	0.888	-1.266	-1.035	-0.752	-1.243	-1.267	-1.383	-1.14	-1.044	-1.154	-1.333	-1.651	-1.221	-1.306	-1.344	0.139	-0.103	-1.027	-1.224	-0.316	-0.281	-0.265	0.143	-0.588	-0.692	0.865	0.889	-0.339	-0.255	-0.033	-0.065	0.013	1.037
SCO0057	-0.163	1.09	-0.928	1.55	0.657	0.334	0.005	0.911	0.607	0.052	0.947	-0.928	-0.333	-0.366	0.142	1.84	2.463	1.558	0.221	3.098	3.062	2.86	3.479	2.488	2.573	1.669	1.953	1.85	2.923	3.602	2.769	3.391	3.145	1.482	-0.928	4.887	4.655	3.524	3.345	2.984	3.41	4.068	4.075	3.27	3.364	-0.928	-0.07	0.24	0.29
SCO0058	0.246	-0.261	0.015	0.332	0.327	0.645	-0.965	-0.11	-0.508	0.037	-0.405	0.14	-0.389	-0.355	-0.276	0.423	0.833	-1.053	-1.393	-0.402	-0.103	-0.409	-0.491	0.581	0.641	-0.031	0.477	0.369	0.183	0.578	-0.12	0.064	-0.079	-1.321	-2.306	1.206	1.454	1.72	2.042	1.055	1.008	3.034	3.08	1.133	1.509	-0.395	0.064	0.179	-1.185
SCO0059	-0.11	-0.248	0.357	-0.337	-0.797	0.102	1.123	-0.115	0.096	-0.126	-0.469	-0.034	-0.41	-0.579	-0.678	0.725	0.478	-0.959	-0.785	0.95	1.498	0.524	0.533	1.663	1.519	1.54	2.275	1.322	1.514	1.474	1.218	0.008	-0.361	-1.29	-0.594	0.307	0.418	0.498	0.575	0.585	0.581	1.44	1.766	0.273	0.673	-0.038	0.269	0.047	0.036
SCO0060	-0.289	0.509	-0.22	-0.828	-1.828	-1.051	1.248	1.326	0.209	-0.028	-0.118	-0.036	-0.995	-0.68	-1.185	-1.828	-1.828	-1.828	-1.828	-0.553	0.718	-0.823	1.083	1.998	1.769	2.157	0.261	1.996	1.515	1.056	1.974	-1.828	-0.662	-0.148	-1.828	-1.187	-1.281	-0.046	0.763	-0.484	-0.198	0.568	0.961	-0.889	-0.404	-1.221	0.613	-0.643	0.446
SCO0061	0.03	-0.14	0.11	0.529	-0.123	-0.23	-0.509	0.206	0.319	0.229	-0.058	0.46	0.69	0.511	0.673	-0.327	0.369	-1.281	-1.611	-0.826	-0.311	-0.224	-0.257	-0.111	-0.059	-0.458	0.163	0.275	0.208	0.217	-0.14	0.563	0.613	-0.328	-0.287	-0.708	-0.425	-0.683	-0.631	-0.584	-0.669	0.587	0.631	-0.713	-0.679	0.882	1.002	0.963	0.709
SCO0062	-0.044	-0.212	0.256	0.234	-0.26	-0.69	-0.542	-0.082	0.087	-0.015	-0.467	0.296	0.244	0.182	0.12	-0.335	0.755	-1.602	-1.65	-0.297	-0.01	-0.504	0.212	0.406	0.689	0.198	0.329	1.008	0.95	0.687	0.112	0.073	-0.012	-1.393	-0.867	-0.927	-0.694	-0.255	-0.083	-0.237	-0.111	0.901	0.965	-0.468	-0.189	0.32	0.828	0.798	0.46
SCO0063	0.1	-0.016	-0.084	0.047	-0.98	-0.948	-0.278	-0.41	-0.077	0.305	-0.211	0.854	-0.195	-0.187	0.023	-0.279	0.122	-0.757	-1.07	0.051	0.275	0.082	0.577	-0.205	0.362	-0.102	0.714	0.464	0.428	0.112	0.081	-0.033	0.066	-0.957	-0.269	0.06	-0.072	-0.223	-0.113	0.133	0.06	1.202	1.499	-0.368	0.142	-0.218	0.816	0.547	0.654
SCO0064	-0.096	0.179	-0.083	-0.459	-0.513	-0.552	1.156	0.622	0.786	1.455	0.412	1.641	0.643	0.53	0.775	-0.262	-0.625	-1.573	-1.26	-0.878	-0.836	-1.629	-1.901	-1.72	-1.144	-1.256	-0.012	-1.965	-1.658	-1.415	-1.07	-2.393	-2.081	-1.291	-1.129	-1.884	-1.866	-1.265	-1.57	-1.082	-0.984	-1.44	-1.244	-1.643	-1.48	0.364	0.598	0.565	0.35
SCO0065	0.146	0.148	-0.294	-0.375	-0.406	-0.426	1.04	0.779	0.766	-0.426	-0.854	-0.234	0.478	0.541	0.626	-0.15	-0.171	-1.737	-1.356	-0.281	0.065	-0.82	-0.752	-0.299	-0.43	-0.41	0.463	-1.187	-0.615	-0.785	-1.26	-1.444	-1.856	-0.802	-0.822	-1.032	-0.985	-1.477	-1.331	-0.912	-1.179	-1.223	-1.305	-1.656	-1.601	0.692	1.545	1.159	1.149
SCO0066	0.395	-0.569	0.174	-0.644	-1.099	-0.167	1.105	1.073	0.894	-0.539	-0.396	-0.24	0.642	0.384	0.72	-0.704	-1.377	-1.915	-1.52	-0.86	-0.713	-0.937	-1.44	-0.688	-0.378	-1.126	-0.351	-1.46	-0.529	-1.311	-1.869	-1.339	-1.699	-1.177	-0.791	-0.947	-1.35	-1.754	-1.804	-1.439	-1.3	-1.554	-1.416	-1.803	-1.675	0.939	1.192	0.74	0.935
SCO0067	0.04	-0.212	0.171	-0.081	-0.82	-0.372	1.524	1.047	0.888	-0.726	-0.038	-0.292	0.395	0.765	0.793	-1.189	-1.327	-1.927	-1.683	-0.647	-0.672	-1.302	-1.251	-1.468	-0.87	-0.795	-1.03	-1.335	-1.445	-1.386	-1.303	-1.285	-1.913	-0.072	-0.367	-1.303	-0.975	-1.64	-1.718	-1.431	-1.346	-1.134	-1.24	-1.494	-1.656	0.771	1.216	1.272	0.842
SCO0068	0.247	-0.34	0.093	-0.506	-0.474	-0.45	1.273	1.266	1.01	0.45	-0.134	-0.413	0.638	0.398	0.899	-0.079	-0.605	-1.338	-0.736	0.538	0.431	-0.5	0.014	-0.429	-0.626	-0.031	0.719	-0.662	-0.18	-0.35	-0.691	-0.657	-0.1	-0.505	-0.692	-1.148	-1.174	-1.45	-1.288	-1.156	-1.146	-1.197	-1.167	-1.538	-1.331	0.744	1.193	0.986	1.156
SCO0069	0.008	0.034	-0.042	-0.375	-0.269	-0.569	1.016	0.787	1.126	-0.022	-0.23	-0.235	0.879	0.626	1.07	-0.62	-0.139	-0.758	-1.104	0.323	0.189	-0.682	-0.559	-0.029	-0.703	-0.023	0.945	-0.261	-0.249	-0.355	-0.804	-0.657	-0.93	-1.085	-0.641	-1.193	-0.733	-0.993	-0.987	-0.799	-0.874	-0.933	-0.917	-1.05	-0.988	0.911	1.267	0.999	1.125
SCO0070	-0.033	-0.207	0.24	-0.177	-0.322	-0.734	0.641	0.201	0.868	0.438	0.205	-0.021	0.717	0.734	0.844	-0.734	-0.734	-0.734	-0.734	0.854	1.189	-0.467	-0.004	-0.734	-0.316	0.099	0.668	-0.569	-0.576	-0.734	-0.734	-0.399	-0.147	-0.203	-0.213	-0.088	-0.01	-0.28	0.063	-0.182	0.021	-0.104	0.142	-0.097	0.014	0.929	0.593	1.049	1.076
SCO0071	0.081	-0.405	0.324	-0.377	-1.283	-0.67	-0.811	-0.072	0.223	1.9	1.97	1.053	-0.725	-0.97	-1.27	-1.467	-1.696	-3.777	-2.61	-0.677	-0.633	-0.398	-2.485	-0.853	-0.645	-1.371	0.139	-1.148	0.027	-2.058	-1.021	-0.274	-1.413	-1.342	-1.37	0.313	0.793	1.308	1.406	0.372	0.192	0.823	0.701	0.904	1.138	1.561	1.589	1.342	-1.572
SCO0072	-0.24	-0.083	0.323	0.391	-0.756	-0.398	-0.867	-0.343	0.275	1.567	2.751	0.345	-1.523	-1.635	-1.513	-2.534	-2.349	-4.175	-4.168	-1.486	-1.481	-1.782	-1.339	-0.514	-0.51	-0.691	-1.061	-1.045	-0.682	-1.211	-1.557	-0.923	-1.033	-1.308	-1.053	-0.654	-0.088	-0.141	-0.076	-1.002	-0.954	-0.925	-0.951	-0.349	-0.326	2.003	1.469	1.602	-1.986
SCO0073	0.195	-0.205	0.01	0.957	0.323	0.48	-1.117	-0.406	-0.92	-0.248	0.029	-0.226	-1.153	-1.521	-1.795	-1.795	1.064	-1.795	-1.453	0.427	0.803	-1.276	-1.242	-0.67	-0.378	-1.442	-1.795	-0.602	-1.218	-0.614	-1.406	0.122	0.279	1.137	1.427	-0.133	0.96	1.642	2.106	1.328	1.117	3.844	3.624	1.663	1.81	-0.562	0.012	0.436	-1.539
SCO0075	-0.023	0.013	0.01	-0.811	-0.312	-0.134	-0.397	0.053	-0.335	-0.818	-0.421	-0.801	-0.998	-1.163	-1.208	-0.416	0.136	-1.466	-0.365	1.586	1.131	1.05	1.275	0.159	0.414	-0.173	-0.317	1.043	0.754	0.345	0.649	1.411	1.26	-0.985	-0.518	1.73	1.059	1.892	1.837	2.561	2.706	1.419	1.594	2.161	2.398	-0.378	-0.272	-0.07	-0.448
SCO0079	-0.146	0.085	0.061	0.438	-0.011	0.578	1.275	0.861	0.496	-0.796	-0.895	-0.153	-0.51	-0.169	-0.298	-0.892	-1.002	-0.588	-1.055	0.621	0.591	-0.08	0.392	0.662	0.37	0.362	-0.128	-0.003	-0.319	-0.378	0.148	0.04	-0.453	-0.315	-0.485	0.529	0.317	-0.791	-0.724	-0.341	-0.306	-0.676	-0.68	-0.966	-0.669	0.695	0.175	0.474	-0.308
SCO0080	-0.3	0.121	0.179	0.379	0.412	0.364	-0.345	0.148	-0.108	-1.192	-1.309	-1.12	-0.12	-0.475	-0.755	-0.92	-0.692	-1.044	-1.661	-0.838	-1.38	0.067	-0.815	-0.2	0.014	-0.72	-0.247	-0.911	-0.349	0.169	-0.824	-0.943	-1.398	-1.001	-0.107	0.96	1.109	-0.733	-0.651	-0.858	-0.88	1.273	1.285	-0.545	-0.609	-0.622	-0.703	-0.587	-0.154
SCO0083	-0.082	-0.139	0.221	-0.009	-0.364	-0.778	0.034	-0.036	-0.189	-0.465	-0.778	-0.352	-0.501	-0.518	-0.378	-0.778	-0.778	-0.778	-0.187	2.077	2.216	1.424	1.659	1.442	1.481	1.344	1.748	1.649	1.071	0.459	0.801	0.949	0.077	0.703	0.257	1.222	0.888	-0.246	-0.246	-0.115	-0.104	0.457	0.584	0.025	-0.262	-0.183	-0.113	-0.636	-0.112
SCO0084	-0.29	-0.106	0.397	0.558	0.644	-0.15	0.256	0.539	0.125	-1.281	-1.495	-1.215	0.067	-0.603	-0.992	-0.272	0.588	-0.527	-0.851	1.977	1.743	1.653	1.51	1.297	1.445	1.402	0.095	0.634	0.899	1.296	1.099	1.241	1.566	1.073	0.164	2.399	1.964	0.921	0.981	0.998	1.056	1.849	1.856	1.102	1.111	0.204	-0.495	-0.584	-0.544
SCO0085	-0.041	0.324	-0.283	0.675	0.435	-0.041	-0.347	0.408	0.155	-0.304	-0.586	0.072	0.461	0.061	0.271	-1.18	-1.18	-1.18	-0.275	0.816	1.107	-0.089	-0.796	-0.021	0.416	-0.555	1.037	-0.301	0.287	0.674	0.9	0.112	-0.748	0.333	-0.499	-0.223	-0.351	-0.102	0.302	0.062	0.247	0.091	0.622	-0.287	0.384	0.286	0.589	0.552	-0.365
SCO0086	-0.374	0.317	0.057	0.362	0.293	0.092	-0.443	-0.195	0.047	-0.562	-1.179	-0.417	-0.594	-0.485	-0.082	0.096	0.011	-0.635	-0.405	-0.073	0.194	-0.177	-0.085	-0.207	-0.413	0.504	0.476	-0.675	-0.501	0.72	0.035	-0.119	-0.354	-1.026	-1.554	-0.719	-0.6	-0.58	-0.423	-0.587	-0.456	-0.216	-0.3	-0.714	-0.599	-0.121	0.302	0.319	-0.437
SCO0087	-0.003	-0.121	0.124	0.311	0.248	0.109	0.697	0.329	0.788	-0.204	-0.518	-0.489	0.663	0.834	0.719	-0.13	0.887	-1.166	-0.897	-0.428	-0.561	-0.407	-0.909	-0.153	-0.325	0.034	0.425	-0.318	-0.593	-0.279	-0.673	0.441	0.553	-1.521	-0.198	0.296	0.094	0.608	0.581	0.362	0.416	1.198	1.089	0.339	0.352	1.042	0.712	0.676	0.2
SCO0088	0.251	-0.501	0.25	0.5	0.422	-0.505	0.248	0.263	0.134	-0.818	-1.034	-1.145	-0.243	-0.258	-0.386	-0.392	0.329	-0.857	-0.964	-0.024	0.137	0.26	0.16	-0.074	0.411	0.457	0.313	0.608	0.372	0.316	0.315	-0.136	0.009	-0.998	-0.395	-0.378	-0.162	0.102	0.033	0.131	0.106	0.9	1.037	0.115	0.103	0.396	0.147	0.562	-0.47
SCO0089	0.096	-0.136	0.04	0.541	0.154	0.555	0.163	0.704	0.221	0.275	-0.169	0.328	0.204	-0.165	-0.329	-0.999	0.994	-0.577	-0.457	0.973	1.375	0.968	0.936	1.51	1.482	1.52	1.73	1.22	1	1.834	1.181	0.945	1.132	-0.015	-0.278	1.166	1.119	1.7	1.92	0.503	0.597	1.71	1.834	0.901	1.1	0.777	0.917	0.902	0.936
SCO0090	-0.359	0.279	0.079	0.245	0.19	-0.108	-0.279	-0.663	0.048	-0.663	-0.286	-0.663	-0.435	-0.552	-0.027	-0.663	0.712	0.447	-0.395	1.074	0.71	0.745	0.387	1.597	1.307	0.52	-0.663	0.586	0.293	-0.663	-0.357	1.326	-0.169	0.123	1.274	1.174	1.047	0.186	-0.127	-0.244	-0.236	0.256	0.218	-0.176	-0.267	-0.663	-0.537	-0.663	-0.663
SCO0091	-0.039	0.104	-0.065	0.231	-0.135	0.254	0.047	-0.135	0.018	-0.035	0.043	0.07	0.067	-0.135	0.031	-0.135	-0.135	0.287	0.308	1.778	1.065	1.66	2.069	0.347	0.08	0.814	0.73	0.467	0.445	0.513	0.737	0.112	-0.135	-0.135	-0.135	0.435	0.206	0.518	0.595	0.502	0.404	0.849	0.942	0.436	0.655	-0.03	0.079	-0.008	0.042
SCO0095	-0.284	0.391	-0.107	0.484	0.02	0.065	-0.161	0.081	-0.181	-0.033	-0.164	-0.284	-0.284	-0.038	-0.284	-0.284	-0.284	0.009	-0.284	1.384	1.013	0.375	0.218	0.223	0.428	0.615	1.156	0.014	0.002	0.446	-0.284	0.296	0.997	0.224	0.878	0.432	0.629	-0.125	0.481	0.339	-0.082	0.821	0.783	0.381	0.168	-0.146	-0.21	-0.199	0.234
SCO0096	-0.223	0.028	0.195	0.553	0.298	0.325	-0.03	0.847	0.211	-0.192	-0.994	-0.437	-0.354	-0.206	-0.329	-0.688	0.112	-0.639	-0.189	1.304	1.105	0.987	0.892	1.36	1.396	0.637	1.214	0.976	1.072	0.187	0.363	0.374	0.48	-0.303	-1.09	0.522	0.864	1.101	1.055	0.866	0.748	1.632	1.772	1.235	1.201	-0.446	-0.076	-0.295	0.194
SCO0097	-0.27	0.053	0.217	0.887	0.512	0.861	0.722	1.268	0.794	0.142	-0.079	0.169	0.146	-0.103	0.027	-0.522	-0.162	-1.098	-1.02	0.566	0.829	0.99	0.976	1.527	1.675	1.009	1.322	0.919	1.212	0.243	0.381	0.586	0.304	-0.155	-0.329	0.558	0.861	1.046	1.029	0.31	0.363	1.964	2.016	0.964	1.034	0.385	0.554	0.668	1.331
SCO0098	-0.071	0.026	0.045	0.106	0.441	0.255	-0.18	-0.18	-0.18	-0.013	0.021	-0.18	0.048	-0.069	0.065	-0.18	-0.18	-0.18	-0.18	-0.18	-0.18	-0.18	-0.18	-0.055	-0.18	0.097	-0.18	-0.18	-0.18	-0.18	-0.18	-0.18	0.089	-0.18	-0.18	-0.053	-0.18	-0.18	-0.18	-0.18	-0.18	-0.18	-0.18	-0.18	-0.18	-0.119	-0.116	-0.036	-0.18
SCO0101	0.375	-0.264	-0.111	0.545	-0.031	-0.433	-0.76	0.622	0.508	-0.239	-0.464	-0.054	0.55	0.582	0.417	-0.865	0.565	0.009	0.307	-0.257	-0.4	0.094	-0.413	-0.132	0.01	-0.801	-0.021	-0.052	-0.064	0.049	-0.545	0.75	0.515	-0.799	-1.942	-0.818	-0.836	-0.874	-0.382	-0.963	-1.13	0.305	0.293	-0.906	-0.903	0.231	0.401	0.015	0.988
SCO0102	0.207	-0.018	-0.189	0.371	0.425	0.213	-0.585	-0.269	-0.295	-0.441	-0.565	-0.261	1.281	1.137	1.391	1.536	2.068	-0.049	0.413	1.109	1.278	0.943	0.272	0.021	0.139	0.395	1.573	0.363	-0.042	1.165	0.396	1.003	0.616	0.096	0.318	0.278	1.051	1.089	1.525	1.567	1.67	3.856	4.02	1.707	1.88	-0.092	-0.204	0.633	0.49
SCO0103	-0.023	0.114	-0.092	0.103	-0.254	-0.222	-0.833	-0.691	-0.845	0.108	0.541	0.026	0.821	0.703	0.736	0.141	1.408	-1.761	-1.545	-0.669	-0.842	-1.155	-0.854	-1.142	-1.195	-0.965	-0.526	-1.613	-1.752	-0.937	-1.055	-0.06	-0.359	-0.378	-0.799	-0.264	0.103	1.063	1.15	1.289	1.3	2.913	2.808	1.323	1.362	0.14	0.249	0.146	0.102
SCO0104	-0.067	-0.264	0.331	-0.09	-0.522	-0.744	-1.199	-0.395	-1.094	-0.015	0.267	0.473	0.412	0.273	0.382	0.891	1.563	-1.026	-1.097	-0.075	0.449	-0.657	-0.05	0.041	-0.237	-0.025	0.718	-1.139	-1.056	-0.279	-1.529	0.812	0.238	-0.114	0.287	0.54	0.955	1.354	1.585	1.189	1.249	2.899	2.687	1.1	1.186	-0.077	0.168	0.269	-0.17
SCO0105	0.649	-0.233	-0.416	1.183	0.093	0.156	-1.826	-1.747	-1.809	-1.902	-2.262	-1.775	-0.92	-1.426	-1.006	-0.559	0.954	-1.729	-1.703	0.858	0.384	-0.11	0.362	0.222	0.031	-0.239	0.02	-0.048	0.27	0.063	-0.471	0.573	0.712	0.967	0.398	1.486	1.814	-0.583	-0.188	1.453	1.404	0.515	0.398	-0.341	-0.546	-0.322	-0.444	-0.621	-2.034
SCO0106	0.19	0.117	-0.307	1.302	-0.092	0.452	-0.872	-0.14	-0.872	-0.64	-0.308	-0.072	-0.872	-0.872	-0.294	1.986	2.093	2.203	1.553	4.811	4.913	4.101	3.561	3.216	2.879	2.972	3.215	3.459	3.47	3.344	3.271	2.904	3.115	1.411	1.136	3.941	3.591	3.367	3.348	2.959	2.516	2.795	2.81	3.547	3.443	-0.42	-0.209	-0.232	-0.564
SCO0107	0.355	-0.085	-0.27	1.713	0.646	0.997	-3.181	-2.478	-3.172	-3.023	-3.55	-2.744	-1.824	-1.724	-1.957	-1.797	-0.756	-2.669	-2.683	-2.709	-2.558	-2.636	-3.107	-2.869	-2.944	-2.728	-1.678	-3.277	-2.956	-1.939	-2.274	0.147	-0.034	-0.217	-0.72	0.507	0.469	-0.502	-0.425	2.196	2.254	-0.295	-0.134	-0.54	-0.502	-0.735	-1.02	-0.771	-2.267
SCO0108	-0.044	-0.33	0.373	0.361	1.196	1.072	1.32	0.698	0.72	0.607	0.843	0.075	-0.33	0.411	0.002	-0.33	-0.33	-0.33	-0.33	2.814	3.75	1.183	1.67	3.639	3.786	2.888	2.127	3.043	3.382	1.876	0.403	1.861	1.819	1.268	-0.33	3.03	2.631	1.368	1.303	1.2	0.238	1.147	1.763	1.24	0.585	0.644	-0.33	0.58	-0.057
SCO0109	-0.165	-0.112	0.277	0.681	0.334	0.951	-0.588	0.204	0.314	-0.575	-1.211	-1.227	0.245	-0.389	-0.176	0.336	0.913	-0.382	-0.24	1.575	1.799	0.897	0.991	1.271	0.915	0.782	1.602	0.453	0.682	1.207	0.076	1.966	1.993	0.458	0.769	1.715	1.502	0.737	0.68	0.445	0.024	0.628	0.422	0.451	0.327	0.619	-0.047	0.551	-0.384
SCO0110	-0.288	-0.013	0.301	0.375	0.058	0.483	1.086	1.384	0.678	-0.556	-1.172	-0.712	-0.18	-0.707	-0.409	0.529	0.645	-0.893	-0.581	1.392	1.619	1.352	1.313	2.332	2.255	2.351	2.113	1.656	1.761	1.421	1.356	1.655	1.638	-0.16	0.227	1.795	1.556	0.606	0.509	0.101	0.15	0.694	0.807	-0.176	-0.004	0.439	0.501	0.583	0.132
SCO0111	0.233	0.29	-0.522	0.381	0.366	-0.102	-0.348	0.6	0.325	-0.645	-0.771	-0.771	-0.518	-0.534	-0.123	-0.771	1.103	0.675	-0.771	1.769	1.705	0.305	1.073	0.436	0.445	1.255	0.709	0.905	0.81	0.347	0.358	0.191	0.839	-0.771	-0.291	0.886	0.702	0.063	0.233	0.185	0.302	0.325	0.582	-0.078	-0.001	-0.353	0.166	-0.218	-0.15
SCO0112	-0.06	0.015	0.045	0.578	0.109	-0.336	-0.336	2.165	1.105	-0.336	-0.336	-0.336	-0.037	-0.336	-0.336	-0.336	-0.336	-0.336	0.297	1.192	1.167	-0.336	1.211	0.643	0.24	-0.336	3.309	-0.336	-0.336	-0.336	-0.336	-0.336	-0.336	1.224	-0.336	1.461	0.817	0.286	0.518	0.203	-0.336	0.089	0.427	0.009	0.175	0.425	0.239	-0.336	-0.336
SCO0116	-0.037	0.161	-0.124	-0.302	-0.414	-0.783	1.644	1.218	0.815	0.252	0.335	0.007	0.541	0.52	0.404	0.719	-0.691	-0.261	-0.54	0.941	1.059	0.888	0.708	1.693	1.063	1.044	0.928	0.116	0.204	0.077	-0.021	0.558	-0.144	-1.074	-1.622	1.006	1.167	1.854	2.189	1.482	1.429	1.722	1.868	1.526	1.592	-0.078	0.097	0.079	0.158
SCO0117	0.221	-0.033	-0.188	-0.689	-1.052	-0.952	-0.547	-1.168	-0.981	-0.934	-0.639	-1.036	-0.404	-0.567	-0.285	0.854	-0.981	-1.579	-1.952	-0.65	-0.572	-1.53	-1.083	-1.256	-1.706	-1.116	-0.688	-1.566	-1.222	-1.622	-1.879	-1.339	-1.218	-0.225	-1.092	-1.531	-1.663	-1.271	-1.184	-1.252	-1.362	-1.558	-1.215	-1.307	-1.248	-0.451	0.057	-0.106	-0.664
SCO0118	0.127	-0.163	0.036	0.442	-0.143	-0.475	-0.898	-0.836	-0.488	-0.196	-0.291	-0.217	0.436	0.338	0.334	0.831	1.167	-1.31	-1.525	-1.011	-1.032	-1.468	-1.517	-0.966	-1.165	-0.756	-1.021	-1.324	-1.782	-1.344	-0.757	0.094	0.147	-1.868	-1.819	-0.559	-0.432	0.539	0.746	0.705	0.643	0.848	0.835	0.2	0.448	-0.544	-0.174	-0.605	0.151
SCO0119	0.293	-0.093	-0.2	-0.661	-0.909	-1.095	-2.643	-1.311	-1.372	-1.76	-1.031	-0.492	-1.067	-1.062	-1.444	3.275	3.006	-1.394	-1.094	-1.077	-1.634	-1.665	-2.641	-3.016	-2.872	-2.196	-0.56	-3.141	-2.394	-3.064	-1.909	0.464	-0.496	-2.424	-2.888	1.186	1.247	-1.946	-2.396	-2.388	-2.462	-1.605	-1.587	-1.944	-1.877	-2.511	-2.573	-2.657	-1.269
SCO0120	0.123	-0.118	-0.004	-0.073	-0.093	0.108	-0.858	-0.07	-0.556	-0.958	-0.821	-0.747	-0.776	-0.419	-0.604	1.412	1.154	0.467	-0.518	0.539	0.031	-0.641	-0.383	0.058	-0.233	-0.129	0.249	0.003	0.2	0.067	-0.39	0.334	0.082	-1.393	-0.811	0.983	0.99	-1.354	-1.629	-1.376	-1.165	-1.108	-0.805	-1.353	-1.209	-1.057	-1.097	-0.785	-0.878
SCO0121	-0.328	-0.069	0.397	0.248	-0.821	-0.74	-0.649	-0.023	-0.873	-1.351	-1.145	-0.512	-0.591	-0.132	-0.86	1.654	0.891	-0.018	0.456	1.683	1.407	1.207	1.127	0.507	0.385	0.734	1.243	0.68	1.152	0.721	0.691	1.21	0.85	-1.549	-0.989	2.206	1.891	-1.571	-0.932	-0.63	-1.075	-0.435	-0.538	-1.175	-1.377	-0.957	-1.023	-1.541	-0.873
SCO0122	0.102	-0.288	0.186	-0.063	-0.253	-0.363	0.502	-0.236	-0.284	-0.815	-1.016	-0.657	-0.623	-0.592	-0.536	0.115	-0.444	-0.71	-0.373	1.548	1.583	0.255	0.963	0.266	-0.141	0.8	0.287	-0.572	0.086	0.775	-0.359	0.099	0.07	-0.102	-0.734	1.825	1.377	-0.502	-0.615	-0.657	-0.71	-0.483	-0.176	-0.44	-0.596	-0.51	-0.209	-0.304	-0.433
SCO0123	0.427	-0.36	-0.068	-0.304	-0.202	-0.287	-0.573	0.085	0.028	-0.537	-0.218	-0.573	-0.232	-0.404	-0.274	2.251	2.418	-0.262	0.081	1.339	1.913	-0.075	0.506	0.071	0.316	0.642	2.649	0.62	0.381	1.451	0.645	0.558	0.441	-0.036	-0.046	1.146	1.501	0.012	0.344	-0.067	0.071	0.254	0.448	0.1	-0.12	-0.2	0.54	-0.063	0.085
SCO0124	0.039	-0.063	0.024	-0.268	-0.633	-0.198	-0.594	-0.847	-0.648	-0.953	-0.654	-0.513	-0.741	-0.754	-0.873	2.878	2.346	-0.791	-0.629	0.604	0.68	-0.264	-0.32	0.338	0.055	0.211	1.515	0.542	0.673	0.742	0.904	-0.015	-0.141	-0.953	-0.668	1.544	1.465	-0.127	-0.274	-0.375	-0.364	-0.321	-0.172	-0.343	-0.102	-0.808	-0.446	-0.515	-0.711
SCO0125	-0.123	0.278	-0.154	-0.026	-0.173	-0.296	-0.686	-0.595	-0.547	-0.655	-0.63	-0.601	-0.561	-0.435	-0.428	2.882	2.554	-0.418	-0.28	1.031	1.083	-0.453	0.047	-0.434	-0.319	-0.267	1.38	-0.238	-0.056	0.392	-0.041	-0.267	-0.28	-0.686	-0.438	0.898	1.229	-0.473	-0.203	-0.046	-0.214	-0.079	-0.12	-0.377	-0.119	-0.622	-0.432	-0.242	-0.631
SCO0126	-0.004	-0.002	0.006	0.042	-0.385	-0.171	-0.819	-0.546	-0.461	-0.623	-0.779	-0.668	-0.676	-0.615	-0.732	3.21	2.787	-0.604	-0.324	0.902	0.848	-0.26	-0.22	0.047	-0.155	0.249	1.622	0.098	0.184	0.69	0.598	-0.1	-0.031	-0.402	-0.569	0.738	0.726	-0.495	-0.327	-0.524	-0.517	-0.346	-0.21	-0.54	-0.472	-0.597	-0.619	-0.626	-0.561
SCO0127	0.026	0.07	-0.095	-0.07	-0.261	-0.128	-0.645	-0.689	-0.56	-0.546	-0.53	-0.597	-0.649	-0.695	-0.624	2.593	2.061	-0.764	-0.469	1.073	1.055	-0.257	-0.101	-0.132	-0.078	-0.001	1.135	0.135	0.184	0.26	0.248	-0.118	-0.23	-0.55	-0.325	0.454	0.705	-0.293	-0.342	-0.489	-0.517	-0.299	-0.1	-0.456	-0.253	-0.616	-0.407	-0.503	-0.548
SCO0128	0.572	-0.299	-0.273	-0.016	-0.603	-0.603	-0.603	-0.243	-0.603	-0.603	-0.603	-0.603	-0.603	0.029	-0.603	2.712	1.616	-0.603	-0.603	0.779	0.755	-0.603	-0.603	0.562	1.025	0.377	1.623	-0.603	1.055	-0.603	0.457	-0.603	0.351	-0.603	-0.603	1.217	0.427	-0.305	-0.176	-0.348	-0.343	0.514	1.215	-0.304	0.889	-0.123	-0.603	-0.603	0.146
SCO0129	-0.423	-0.215	0.637	0.036	-0.557	-0.759	-0.759	-0.407	0.24	-0.759	-0.021	-0.759	-0.759	-0.522	-0.759	2.524	0.718	-0.759	-0.759	1.377	1.43	-0.305	-0.759	-0.494	0.256	0.203	0.56	-0.759	-0.053	-0.759	0.457	0.777	0.178	0.631	0.082	0.853	0.672	-0.017	-0.018	-0.4	-0.393	0.386	0.144	-0.116	-0.064	-0.289	-0.759	-0.456	-0.644
SCO0130	-0.184	0.343	-0.159	-0.449	-0.898	-0.118	-0.711	-0.703	-0.398	-0.785	-1.094	-0.406	-0.521	-0.226	-0.61	-0.669	0.084	-0.676	-0.441	0.06	0.56	-0.094	0.129	-0.094	-0.529	0.187	-0.216	-0.058	-0.191	-0.464	-0.083	0.307	-0.503	-1.177	-0.869	0.838	1.282	4.252	4.347	1.56	1.216	1.788	2.067	2.971	3.008	-0.659	-0.853	-0.551	-1.097
SCO0131	0.067	-0.294	0.227	-0.413	-0.381	-0.192	-0.097	0.131	-0.235	-0.247	0.36	0.292	0.035	-0.349	0.073	5.129	7.343	-0.308	-0.563	0.834	1.244	0.432	0.214	-0.217	0.301	0.05	0.055	-0.304	-0.007	-0.074	1.237	0.148	-0.295	-0.563	0.709	2.45	2.55	0.286	0.363	-0.056	0.078	0.229	0.44	0.366	0.178	0.365	-0.068	0.272	-0.364
SCO0132	-0.268	0.605	-0.337	-0.86	-0.6	-0.63	3.128	2.441	2.257	1.776	0.854	1.767	-1.724	-1.392	-1.395	-0.725	-1.412	-1.549	-1.204	0.538	1.062	0.517	0.496	1.52	1.327	2.038	1.737	0.934	1.06	1.745	1.785	-0.077	-0.127	-0.57	-0.827	0.799	0.463	1.542	1.675	-1.91	-1.845	-1.679	-1.453	-0.695	-0.49	3.312	3.588	3.581	-0.53
SCO0133	-0.317	0.544	-0.227	0.135	0.253	-0.214	-0.128	-0.052	0.097	-0.202	-0.136	-0.219	-0.546	-0.111	0.141	-0.546	-0.546	-0.546	-0.253	1.734	1.456	-0.098	0.579	0.587	0.305	0.57	2.11	0.905	0.324	0.928	0.484	-0.546	-0.546	-0.546	1.496	0.844	0.571	0.527	-0.134	0.092	0.673	0.54	0.931	0.369	0.546	0.344	0.382	0.481	0.18
SCO0134	0.364	0.565	-0.929	0.273	0.06	0.059	-0.63	0.202	-0.903	-0.394	-0.118	0.236	-0.831	-0.067	0.269	1.532	1.29	-1.135	-0.778	-0.164	2.052	-0.203	0.652	1.853	1.724	1.752	2.577	1.276	1.148	1.363	1.769	-0.021	0.793	0.444	0.421	0.042	0.582	0.662	1.332	0.592	1.602	1.748	1.803	0.664	1.473	-0.266	1.185	-0.619	-0.448
SCO0135	0.069	0.126	-0.195	0.292	-0.522	-0.158	2.03	2.013	2.023	-0.889	-1.018	-0.51	-1.142	-0.484	-0.232	0.017	0.183	0.053	0.17	1.333	1.668	0.95	0.814	1.507	1.568	1.783	1.807	1.506	1.546	1.885	1.861	0.018	0.26	-1.298	-0.488	0.613	0.437	-0.026	0.143	-0.709	-0.668	-1.002	-0.889	-1.062	-0.903	1.367	1.728	1.442	-0.115
SCO0136	-0.159	0.36	-0.201	-0.452	-0.372	-0.312	1.485	1.736	1.472	-0.547	-1.03	-0.265	-0.911	-0.837	-0.902	-0.522	-0.783	-1.137	-1.206	-0.005	0.053	-0.09	-0.173	0.909	1.012	0.604	1.163	0.241	0.188	1.009	0.798	-1.089	-1.207	-2.087	-2.035	-1.242	-1.329	0.073	0.264	-1.331	-1.385	-0.988	-1.065	-1.459	-1.36	1.265	1.442	1.377	-0.843
SCO0137	-0.299	0.479	-0.18	-0.363	0.2	-0.331	2.04	1.929	1.576	-0.308	-0.886	0.065	-0.601	-0.494	-0.788	-0.398	-0.67	-0.543	-0.987	-0.127	0.06	0.252	0.102	1.014	0.978	0.902	1.037	0.241	0.148	0.535	0.412	-0.726	-0.57	-1.39	-1.714	-0.571	-1.098	0.677	0.645	-1.393	-1.405	-0.915	-1.116	-1.249	-1.377	1.865	1.552	1.707	-0.77
SCO0138	-0.261	0.417	-0.156	-1.062	-0.558	-0.399	-0.512	-0.525	-1.123	-0.889	-1.218	-0.866	-0.283	-0.791	-0.659	-0.582	-1.623	-1.623	-0.987	0.601	0.406	-0.569	-0.511	0.034	-0.494	-0.177	0.909	-0.131	-1.238	0.009	-0.14	-0.518	-0.402	-1.145	-0.518	-0.859	-0.362	-0.352	-0.42	-0.464	-0.252	0.248	-0.106	-0.56	-0.543	0.009	0.345	0.086	-0.429
SCO0139	-0.382	0.153	0.229	0.122	-0.84	0.509	0.063	0.124	0.249	0.245	-0.816	-0.261	0.01	0.031	0.593	-1.074	-1.074	-1.074	0.449	0.576	0.683	-0.555	-0.52	0.334	-0.765	0.732	1.861	0.763	-0.756	-1.074	-0.127	0.004	-0.024	-0.112	0.438	-0.507	-0.08	0.29	0.049	0.072	0.291	0.511	0.357	-0.235	0.334	-0.064	1.001	0.828	-0.245
SCO0140	0.05	-0.143	0.093	-0.087	0.553	-0.47	-0.719	-0.019	-0.067	-0.076	-0.199	-0.008	0.34	0.254	0.202	0.966	0.738	-0.222	-0.177	0.552	0.775	0.078	-0.052	0.248	0.07	0.041	0.439	0.501	0.287	1.278	0.698	0.942	-0.05	-0.272	-0.564	0.077	-0.001	0.182	0.559	0.382	0.44	0.703	0.872	-0.127	0.336	-0.006	0.588	0.439	0.201
SCO0141	0.055	-0.122	0.067	0.427	-0.907	-0.612	-0.146	-0.317	-0.105	-0.678	-1.178	-0.52	0.5	0.709	0.451	0.645	-0.015	2.807	2.662	-0.669	-0.959	-1.774	-0.903	-0.639	-1.26	-0.929	-0.43	-1.344	-0.81	-0.612	-0.687	4.709	4.252	-0.002	-0.245	3.272	2.85	-0.161	-0.534	-0.225	-0.33	-1.128	-1.327	-0.57	-0.672	-0.128	0.132	0.149	0.956
SCO0142	0.074	0.063	-0.137	0.245	0.101	0.127	0.65	0.639	0.78	-0.311	-0.562	-0.192	-0.051	0.009	0.093	1.019	0.186	-1.077	-0.476	0.126	0.586	-0.136	-0.173	0.755	0.257	0.553	0.838	-0.025	0.006	1.053	0.718	-0.388	-0.81	-1.094	-1.295	-0.688	-0.608	0.084	0.18	-0.291	-0.238	0.106	0.258	-0.45	-0.337	0.39	1.027	0.673	0.187
SCO0143	0.038	-0.295	0.258	0.409	0.165	0.383	0.496	0.563	0.554	0.373	0.319	0.719	0.833	0.491	0.666	0.95	0.258	-1.268	-1.132	-0.559	-0.249	-0.47	-1.176	0.791	0.349	0.619	0.895	-0.414	0.276	-0.456	-0.68	-0.378	0.227	0.012	-2.596	0.064	0.04	1.314	1.736	1.051	1.182	1.469	1.462	1.071	1.497	0.747	1.32	1.387	0.806
SCO0144	0.154	-0.127	-0.027	0.13	0.264	0	1.676	1.106	1.453	0.684	0.707	0.649	0.924	0.897	0.995	1.21	0.048	0.043	-0.305	0.525	0.15	0.54	0.008	0.074	-0.072	0.113	0.807	-0.486	-1.097	-0.747	-0.512	-0.413	-0.991	-1.499	-2.303	-0.158	-0.541	0.665	0.512	0.82	0.633	0.556	0.854	0.71	0.654	1.205	0.597	1.254	0.576
SCO0145	0.083	-0.168	0.085	0.183	0.162	-0.238	1.244	1.082	1.174	0.735	0.865	0.371	0.735	0.618	0.732	0.667	0.179	-1.099	-1.192	0.358	0.625	0.292	0.662	0.698	0.297	0.432	1.007	-0.092	-0.064	0.253	0.105	0.102	0.026	-1.317	-1.29	-0.132	-0.053	0.338	0.734	0.231	0.376	0.64	0.775	0.272	0.303	1.098	1.181	1.138	0.916
SCO0147	0.292	-0.007	-0.285	0.005	0.286	-0.179	0.788	0.852	1.135	1.09	0.4	0.686	0.928	0.972	1.042	0.775	-0.404	-1.504	-0.249	0.213	-0.335	-0.516	-0.889	-0.324	-0.453	-0.643	0.464	-0.299	-1.089	-0.696	-0.285	-0.527	-1.2	-2.673	-1.595	-0.385	0.087	0.691	0.7	0.906	0.983	1.48	1.639	0.586	0.725	1.126	1.145	1.001	1.163
SCO0148	0.181	0.329	-0.51	0.387	0.194	-0.341	0.642	1.163	1.311	1.039	0.743	0.834	0.822	0.911	1.008	-2.016	-0.262	-1.48	-0.295	-0.118	0.076	-1.069	-1.184	-0.773	-0.76	-1.367	0.329	-1.062	-0.858	-0.3	-0.712	-1.528	-1.266	-2.334	-4.13	-1.785	-1.333	0.062	0.207	0.18	0.112	0.321	0.394	-0.508	-0.132	0.829	1.257	1.196	0.927
SCO0149	-0.148	-0.253	0.4	-0.618	-0.258	-0.12	0.643	-0.284	-0.084	0.278	-0.112	-0.303	-0.238	-0.082	-0.361	-0.618	-0.618	-0.618	-0.618	0.87	0.927	-0.618	-0.618	-0.446	0.306	-0.418	0.191	-0.266	-0.618	-0.618	0.118	-0.618	-0.618	0.395	-0.618	0.312	-0.002	-0.183	-0.473	-0.311	-0.237	-0.04	0.053	-0.427	-0.396	0.009	-0.084	-0.166	-0.345
SCO0150	0.282	-0.074	-0.208	-0.079	-0.385	-0.382	0.315	0.922	0.636	0.663	0.369	-0.168	0.659	0.616	0.793	-1.968	-0.421	-2.389	-0.87	-0.157	-0.222	-0.779	-0.986	-0.425	-0.661	0.515	0.019	-0.288	-0.042	0.566	0.305	-1.42	-1.217	-2.22	-1.611	-0.995	-1.097	0.152	0.04	-0.044	-0.058	0.519	0.658	-0.364	0.116	0.467	1.391	1.186	1.137
SCO0151	0.323	0.112	-0.434	0.187	-0.409	-0.391	-1.53	-0.742	-0.111	-0.55	-0.076	-0.71	-0.211	0.374	0.33	1.422	-0.42	-1.993	-1.993	0.423	0.138	-1.497	-0.523	-1.071	-1.064	-0.957	1.114	-0.843	-0.879	-1.73	-1.622	-0.627	-0.395	0.205	-1.085	-0.75	-0.565	0.554	-0.002	0.569	-0.078	0.73	1.047	0.324	0.682	0.46	1.456	1.053	0.669
SCO0152	0.028	0.037	-0.066	0.208	-0.224	-0.414	-0.62	-0.233	0.212	-0.048	-0.28	-0.179	0.121	0.058	0.242	-0.24	0.335	-0.833	-0.492	0.813	0.787	-0.231	0.045	-0.144	-0.418	0.203	1.419	0.389	0.116	0.112	0.646	-0.098	0.214	-0.185	-0.38	0.137	0.129	0.143	0.388	0.324	0.424	0.649	0.797	0.003	0.406	0.326	0.513	0.774	0.009
SCO0153	0.069	0.026	-0.095	0.627	0.163	-0.121	1.006	0.824	0.577	-0.613	-0.887	-0.669	-0.139	0.153	-0.014	0.049	-0.181	-1.453	-0.941	0.449	0.23	0.926	0.609	0.034	0.117	-0.02	1.577	-0.063	0.286	-0.06	-0.648	0.616	-0.353	-1.299	-0.728	0.437	-0.237	-0.062	0.137	0.091	0.1	0.549	0.388	0.003	0.125	0.285	0.439	0.555	0.535
SCO0154	-0.06	-0.057	0.116	0.075	-0.92	-0.915	-1.505	-0.856	-0.239	-0.1	-0.951	0.061	0.017	-0.332	0.027	-1.263	-2.052	-2.483	-1.86	-0.697	-1.214	-2.553	-2.764	-2.761	-2.758	-2.715	-0.231	-2.6	-3.058	-2.672	-2.523	-2.205	-1.86	-0.984	-1.01	-2.024	-1.611	-1.209	-1.186	-1.006	-0.91	-1.108	-0.866	-1.397	-1.022	-0.727	-0.205	-0.152	-0.659
SCO0155	0.172	0.154	-0.326	-0.198	-0.312	-0.202	0.095	0.062	-0.204	1.8	1.628	1.797	-0.221	-0.081	0.349	0.409	0.55	-1.119	-1.433	-0.53	-0.076	-0.526	-0.67	-0.137	-0.137	-0.033	-0.398	-0.489	-0.765	-0.468	-0.405	0.505	0.307	0.346	0.154	0.278	0.305	1.167	1.213	0.243	0.253	1.337	1.423	0.78	0.949	0.143	0.636	0.558	0.523
SCO0156	0.193	0.216	-0.408	-0.042	-0.408	-0.201	0.977	-0.19	-0.408	-0.261	-0.149	-0.203	-0.254	-0.132	-0.408	1.43	-0.408	-0.408	-0.408	1.915	1.696	-0.408	-0.408	-0.408	-0.408	-0.408	1.771	-0.408	-0.408	-0.408	-0.016	-0.408	0.214	0.56	-0.408	-0.095	0.27	-0.229	0.073	0.007	-0.408	0.181	-0.29	-0.069	-0.135	-0.408	0.375	-0.408	0.167
SCO0157	-0.663	0.336	0.327	-0.276	0.905	0.373	-0.412	-0.558	-0.777	-0.886	-1.425	0.06	-0.533	-0.651	-0.644	0.238	0.045	-1.425	-1.425	0.42	0.979	-0.63	0.492	-1.425	-1.425	-0.303	0.668	-0.902	-1.151	0.231	-1.425	-0.153	0.069	0.651	1.276	-0.271	-0.194	-0.008	0.078	-0.698	-0.861	-0.032	-0.527	-0.344	-0.159	-0.323	0.018	-0.097	-0.433
SCO0158	-0.389	0.17	0.219	-0.054	-0.382	-0.143	-0.715	-0.533	-0.831	-1.184	-1.49	-0.823	-1.048	-1.135	-0.792	-0.409	0.265	-1.452	-0.808	1.139	2.003	1.175	2.779	-0.152	-0.08	0.067	1.085	-0.322	-0.051	0.4	0.038	0.385	1.234	-1.051	-0.844	-0.2	-0.433	-0.969	-0.767	-1.056	-1.104	-0.796	-0.955	-1.133	-1.197	-0.243	-0.296	-0.823	-1.064
SCO0159	-0.163	-0.131	0.294	0.489	0.541	0.187	1.052	-0.12	-0.5	-0.598	-0.533	-0.409	-0.589	-0.36	-0.678	0.639	-0.031	-0.789	-0.553	0.855	0.961	0.73	1.4	-0.088	0.052	0.151	1.039	0.228	0.253	0.295	-0.52	1.257	1.338	-0.086	0.552	0.586	0.501	-0.455	-0.455	-0.125	-0.542	-0.469	-0.4	-0.405	-0.519	-0.412	0.338	-0.162	-0.352
SCO0160	0.163	0.369	-0.533	-0.387	-0.824	-0.04	1.837	2.072	1.679	-0.162	-1.333	0.156	-1.406	-0.936	-1.262	1.098	0.273	-0.731	-0.372	1.488	1.662	0.692	1.58	1.95	1.67	2.238	2.852	1.621	1.912	2.011	1.57	0.041	0.301	-0.013	-1.166	2.072	2.369	0.387	0.311	-0.262	-0.45	-0.576	-0.303	-0.158	-0.052	0.751	1.504	1.013	-0.071
SCO0161	0.006	0.225	-0.231	-0.256	-0.665	-0.232	-0.626	-0.528	0.737	-1.388	-2.232	-1.349	-2.089	-1.325	-1.939	0.291	-0.676	-1.276	-1.911	0.38	0.053	-1.744	-0.778	-1.163	-1.702	-1.037	-1.249	-2.232	-1.295	-1.245	-2.232	-0.615	-0.429	-2.232	-2.232	0.629	0.835	-0.089	-0.557	-1.214	-1.439	-1.119	-0.7	-0.86	-0.732	-0.93	-0.82	-0.57	-1.787
SCO0162	-0.345	0.231	0.114	-0.761	-0.995	-0.662	-3.829	-1.649	0.967	-4.498	-5.082	-4.519	-4.193	-4.468	-4.703	2.446	0.589	-0.377	0.029	-1.065	-2.528	-2.386	-3.32	-2.993	-3.092	-2.718	-2.751	-3.266	-3.496	-2.883	-3.14	2.714	2.564	-0.487	-0.588	0.83	0.946	-2.2	-2.211	-4.415	-4.336	-3.995	-3.885	-3.42	-3.245	-4.096	-3.13	-3.993	-4.278
SCO0163	-0.287	0.129	0.158	-0.063	-0.234	0.137	1.157	0.732	1.274	-1.469	-1.915	-1.178	-1.705	-1.87	-1.963	2.905	1.818	-1.347	-0.428	-0.339	-0.388	-0.594	-0.799	-0.303	-0.724	-0.63	-0.384	-1.023	-0.818	-0.758	-0.831	3.103	2.753	-0.153	0.386	2.482	2.509	-0.382	-0.445	-1.441	-1.436	-1.293	-0.903	-1.214	-1.085	0.238	0.492	0.224	-1.737
SCO0164	-0.005	-0.019	0.024	0.224	0.005	0.255	0.179	0.352	0.343	-1.136	-1.275	-1.033	-1.18	-1.303	-1.151	2.189	0.534	-0.98	-0.111	1.084	1.283	0.263	0.956	0.945	0.884	1.115	1.759	0.85	0.824	0.732	1.127	3.197	2.948	0.18	0.49	1.118	1.103	-0.637	-0.452	-1.139	-1.008	-0.834	-0.785	-1.135	-0.773	-0.259	-0.131	-0.007	-1.217
SCO0165	-0.134	0.054	0.081	0.343	-0.219	0.262	-1.88	-1.155	0.888	-2.391	-2.956	-1.77	-2.987	-3.398	-3.209	1.871	0.202	-0.326	-0.917	0.096	-0.421	-0.793	-0.767	-0.692	-0.573	-0.353	-0.923	-0.719	-0.626	-0.724	-0.452	2.93	2.479	0.019	-0.063	1.758	1.942	-0.726	-0.553	-0.103	-0.176	-1.488	-1.429	-1.42	-1.239	-1.313	-1.423	-1.392	-2.925
SCO0166	-0.228	0.326	-0.098	0.369	0.383	0.611	2.237	1.433	1.238	-0.886	-0.985	-0.633	-1.081	-1.128	-1.301	0.458	0.272	-1.235	-1.056	1.034	1.243	1.374	1.353	1.835	1.729	1.773	1.439	1.012	1.167	0.57	1.023	0.822	0.286	-0.534	-0.437	2.081	1.822	0.096	-0.278	-0.092	-0.267	-0.826	-1.135	-0.753	-0.86	1.319	0.832	0.847	-0.537
SCO0167	-0.271	0.212	0.058	-0.851	-0.817	-0.512	-3.216	0.118	2.262	-3.75	-5.146	-4.259	-3.272	-3.323	-3.57	1.695	-0.135	0.042	0.777	-1.321	-3.15	-0.946	-2.357	-3.854	-3.829	-3.178	-2.942	-3.918	-3.554	-2.711	-3.127	2.501	2.258	-0.182	-0.521	0.23	0.408	-1.886	-2.107	-3.43	-3.434	-3.219	-3.066	-3.111	-2.723	-3.541	-1.905	-2.53	-2.546
SCO0168	-0.248	0.197	0.05	-0.43	-0.422	-0.074	-3.127	-0.163	1.907	-3.829	-5.272	-3.964	-3.448	-3.603	-3.758	1.346	-0.327	0.56	0.87	-2.137	-3.773	-1.876	-3.22	-3.782	-3.833	-3.093	-3.064	-3.89	-3.657	-3	-3.245	1.263	1.022	-1.635	-1.655	-1.032	-0.847	-1.967	-1.823	-2.309	-2.338	-2.612	-2.496	-2.788	-2.823	-3.454	-2.096	-2.62	-2.63
SCO0169	-0.255	0.187	0.069	-0.184	-0.209	0.165	-3.495	-0.351	1.766	-4.036	-5.431	-4.237	-3.333	-3.734	-3.902	1.819	0.18	0.724	1.151	-1.656	-3.079	-1.759	-2.487	-3.41	-3.171	-2.804	-2.765	-3.528	-3.332	-2.901	-3.095	2.411	2.202	-0.681	-0.81	-0.737	-0.464	-1.621	-1.514	-1.888	-1.891	-2.306	-2.342	-2.498	-2.605	-3.289	-2.126	-2.885	-3.438
SCO0170	-0.287	0.254	0.033	-0.434	-0.413	-0.134	-1.099	0.307	1.961	-3.017	-3.815	-3.15	-2.618	-2.765	-2.891	1.48	0.139	0.661	0.676	-0.909	-1.177	-0.434	-0.935	-1.352	-1.371	-1.289	-1.125	-2.042	-1.723	-1.264	-1.496	2.528	2.28	0.041	-0.166	0.868	0.888	-1.414	-1.396	-2.601	-2.673	-2.201	-2.232	-2.355	-2.111	-2.69	-1.649	-2.188	-1.858
SCO0171	-0.21	0.105	0.105	-0.837	-0.759	-0.348	-3.52	-0.772	1.575	-3.373	-4.937	-3.657	-2.713	-3.341	-3.04	1.925	0.687	-0.272	-0.23	-2.167	-3.56	-1.272	-2.946	-4.018	-3.987	-3.119	-2.722	-4.251	-3.727	-2.707	-3.806	3.375	3.425	1.938	1.708	1.669	1.811	-0.934	-0.861	-2.628	-2.623	-2.009	-2.014	-2.203	-1.744	-3.556	-1.883	-2.207	-2.052
SCO0172	-0.421	0.419	0.002	-0.271	-0.781	0.084	0.501	-0.169	1.251	-2.56	-3.636	-2.676	-2.756	-2.555	-2.485	1.937	1.201	-0.05	-0.227	-0.928	-1.217	-1.88	-1.023	-1.453	-1.726	-1.134	-1.136	-1.782	-1.46	-1.265	-1.401	3.299	2.731	0.382	0.103	2.521	2.693	-0.22	0.03	-1.554	-1.542	-1.577	-1.408	-1.438	-1.112	-1.617	-0.896	-1.591	-2.138
SCO0173	-0.11	0.198	-0.088	-0.225	-0.468	-0.059	-3.36	-0.925	1.767	-3.253	-4.621	-3.718	-2.863	-3.609	-3.383	2.36	0.806	-0.017	0.029	-1.408	-2.398	-3.213	-3.087	-3.147	-3.532	-2.82	-2.057	-3.341	-3.436	-2.444	-2.994	2.869	2.713	-0.261	-0.362	0.233	0.635	-1.404	-1.383	-1.812	-1.906	-1.838	-1.838	-2.243	-2.094	-3.427	-2.372	-3.17	-3.229
SCO0174	-0.34	0.192	0.147	-0.824	-0.784	-0.442	-3.879	-0.347	1.975	-3.727	-5.029	-3.995	-3.358	-3.931	-3.52	2.199	0.573	0.714	0.578	-1.602	-3.342	-1.963	-2.87	-4.67	-4.584	-3.73	-3.667	-4.796	-4.762	-3.497	-3.885	3.612	3.555	1.163	1.145	0.706	0.875	-1.519	-1.434	-2.287	-2.142	-1.841	-1.809	-2.606	-2.425	-4.002	-2.495	-2.713	-2.79
SCO0175	-0.184	0.158	0.025	-0.385	-0.111	-0.215	-0.845	-1.035	0.214	-0.782	-1.908	-1.271	-1.483	-1.006	-1.433	2.397	1.502	-1.8	-1.193	1.088	0.977	0.182	-0.906	1.021	0.874	0.376	1.542	0.711	0.434	0.462	-0.032	1.966	1.674	1.374	1.025	2.557	2.601	1.143	1.343	0.632	0.522	2.45	2.84	0.467	1.17	-0.998	-0.365	-0.884	-1.239
SCO0176	-0.43	-0.027	0.456	-0.449	-0.751	0.416	-0.751	-0.415	-0.751	-0.322	-0.751	-0.751	-0.51	-0.33	-0.493	0.867	0.677	-0.751	-0.467	1.145	1.599	-0.751	0.58	0.069	-0.496	-0.751	-0.751	-0.05	-0.267	0.86	-0.164	1.586	0.913	0.592	0.057	1.422	1.529	-0.039	0.216	0.237	0.185	0.847	0.538	-0.135	0.369	-0.751	-0.183	-0.336	-0.751
SCO0177	-0.184	0.052	0.132	-1.581	-1.5	-1.206	-4.35	-1.357	1.403	-3.671	-4.929	-3.988	-3.088	-3.777	-3.304	2.379	0.796	-0.973	-0.83	-2.502	-3.775	-1.728	-3.045	-4.091	-4.546	-3.403	-2.646	-4.237	-3.958	-3.464	-3.944	2.571	2.718	0.849	0.506	0.166	0.296	-0.984	-0.46	-3.449	-3.193	-2.743	-2.602	-2.321	-1.831	-4.298	-2.311	-2.745	-2.496
SCO0178	-0.339	0.399	-0.06	-0.361	-1.314	-0.833	-2.952	-0.856	1.087	-2.531	-3.082	-3.149	-2.159	-2.476	-2.54	2.336	0.416	-1.624	-1.047	-0.523	-0.589	-1.312	-1.247	-1.289	-0.919	-1.094	-0.741	-1.081	-0.519	-0.66	-0.611	2.042	1.928	0.174	0.054	1.781	1.729	0.105	-0.061	-0.681	-0.834	0.525	0.962	-0.325	-0.186	-1.812	-1.167	-1.841	-1.912
SCO0179	-0.007	-0.01	0.017	0.44	0.018	0.156	-4.786	-2.74	0.171	-4.089	-6.127	-4.775	-3.376	-4.383	-3.921	2.078	0.122	1.851	1.947	-0.582	-2.6	-1.357	-2.329	-3.197	-2.972	-2.259	-2.271	-2.666	-2.703	-1.848	-2.116	3.337	3.202	0.201	-0.088	0.89	1.199	-1.045	-1.103	-1.613	-1.692	-2.213	-2.044	-1.338	-1.078	-4.61	-3.403	-4.152	-3.852
SCO0180	-0.022	0.148	-0.126	-0.756	-1.228	-0.979	-3.145	-0.247	1.996	-2.931	-5.104	-3.487	-2.839	-2.899	-2.678	3.389	1.75	0.474	0.703	-0.044	-1.445	-1.794	-1.949	-1.669	-1.728	-1.483	-1.31	-2.272	-2.344	-1.446	-1.903	3.251	3.408	0.209	-0.17	1.297	1.534	-1.311	-0.939	-2.566	-2.39	-2.704	-2.419	-2.484	-1.995	-3.068	-1.44	-2.013	-2.504
SCO0181	-0.078	0.087	-0.009	-1.575	-1.253	-0.925	-3.563	-0.369	1.912	-3.014	-4.193	-3.483	-3.185	-3.451	-3.532	2.769	1.257	-0.006	0.425	-1.945	-3.296	-0.833	-1.964	-2.471	-2.425	-1.788	-1.593	-2.763	-2.331	-1.469	-2.127	2.504	2.859	1.358	0.981	-0.434	0.011	-0.645	-0.21	-2.682	-2.615	-1.756	-1.808	-2.141	-1.62	-3.652	-1.585	-2.044	-1.906
SCO0182	0.131	-0.066	-0.066	0.203	0.743	1.145	-0.066	0.482	-0.066	-0.066	-0.066	-0.066	-0.066	-0.066	-0.066	-0.066	1.925	-0.066	-0.066	2.67	1.923	0.628	-0.066	0.677	1.368	-0.066	-0.066	0.729	0.368	-0.066	1.615	0.776	-0.066	-0.066	1.149	0.36	0.821	0.182	0.576	0.145	0.502	0.495	0.721	0.182	0.463	-0.066	-0.066	-0.066	0.287
SCO0183	0.125	0.004	-0.129	-0.182	-0.057	0.029	-0.182	0.04	0.046	-0.105	-0.182	0.026	-0.101	-0.182	0.026	0.546	-0.182	-0.182	-0.182	1.459	1.811	-0.182	-0.019	0.131	0.134	0.18	1.595	0.157	0.468	0.541	0.126	-0.182	0.168	0.609	0.595	0.206	0.203	0.042	0.143	-0.027	0.013	0.196	0.272	0.043	0.188	-0.101	0.061	-0.084	-0.182
SCO0184	0.289	-0.172	-0.117	0.51	-0.445	-0.349	-1.61	-0.456	-0.737	-2.706	-1.001	-1.512	-0.68	-1.049	-0.475	-0.958	-1.738	-2.569	-1.498	-0.672	-0.154	-1.371	-1.371	0.555	1.174	1.331	0.749	1.652	1.218	1.963	1.453	0.341	0.449	-1.415	-1.219	-2.709	-2.221	-0.589	-0.125	-0.168	-0.123	-0.265	-0.22	-1.155	-0.537	-0.818	0.363	-0.462	-1.721
SCO0185	0.336	-0.228	-0.109	1.07	0.024	0.106	-1.936	-0.642	-1.142	-3.295	-1.331	-2.051	-0.335	-1.076	-0.286	-0.949	-1.187	-3.392	-2.419	-2.062	-2.044	-2.747	-2.105	-0.002	0.558	0.868	0.226	1.005	0.526	1.399	0.977	-1.309	-1.016	-3.39	-3.232	-5.87	-5.327	-1.735	-1.3	-1.334	-1.26	-1.663	-1.506	-2.573	-1.572	-0.942	0.243	-0.844	-2.169
SCO0186	0.115	-0.157	0.042	1.429	0.44	0.492	-1.079	-0.436	-1.252	-3.449	-1.386	-2.291	-0.172	-1.227	-0.113	-1.375	-1.673	-4.126	-2.816	-2.315	-2.487	-2.254	-2.394	-1.323	-0.441	-0.233	-0.859	0.036	-0.4	0.208	0.1	-0.636	-0.462	-3.663	-3.881	-6.563	-6.48	-2.149	-1.806	-1.754	-1.596	-2.202	-2.131	-2.802	-2.209	-0.775	-0.433	-1.224	-2.826
SCO0187	0.171	-0.18	0.009	1.26	0.251	0.365	-1.146	-0.644	-1.483	-3.357	-1.158	-2.164	-0.561	-1.85	-0.468	-1.084	-1.371	-5.082	-3.132	-2.586	-2.732	-2.725	-2.587	-1.478	-0.295	-0.152	-0.797	0.342	-0.062	0.366	0.472	-0.815	-0.783	-4.629	-4.103	-6.268	-6.507	-1.998	-1.724	-1.782	-1.452	-2.148	-1.918	-2.711	-1.969	-1.054	-0.64	-1.505	-2.51
SCO0188	0.164	-0.098	-0.066	1.191	0.041	0.096	-1.554	-1.025	-1.747	-3.363	-1.431	-1.984	-0.684	-2.695	-0.758	-1.605	-2.59	-5.042	-3.447	-3.249	-3.066	-3.502	-3.103	-2.3	-1.233	-1.059	-1.375	-0.681	-0.831	-0.761	-0.35	-1.112	-0.931	-4.128	-3.712	-5.516	-5.805	-1.39	-1.327	-1.393	-1.278	-1.438	-1.327	-2.145	-1.316	-1.346	-0.675	-1.573	-2.23
SCO0189	0.116	-0.166	0.049	0.864	0.131	0.017	-1.677	-0.916	-1.558	-1.764	-0.929	-1.071	-0.093	-0.862	-0.014	-1.425	-1.816	-2.462	-0.818	-1.411	-1.209	-1.356	-1.435	-0.343	0.342	0.084	-0.272	0.36	0.076	0.317	0.344	-0.571	-0.225	-1.487	-1.046	-4.961	-4.477	-1.429	-1.195	-1.856	-1.732	-1.977	-1.933	-2.695	-2.108	-0.822	-0.364	-1.211	-1.855
SCO0190	0.136	-0.099	-0.037	1.074	0.056	0.147	-1.549	-0.888	-1.441	-2.183	-0.971	-1.242	-0.089	-0.643	0.04	-1.373	-1.629	-2.698	-1.449	-1.781	-1.201	-1.618	-1.255	-0.231	0.4	-0.055	-0.098	0.214	-0.088	0.173	-0.127	0.012	0.123	-0.624	-0.578	-5.834	-5.377	-2.059	-1.79	-2.504	-2.224	-2.557	-2.598	-3.557	-2.891	-0.704	-0.14	-1.045	-2.272
SCO0191	0.082	-0.124	0.042	1.139	0.207	0.145	-1.403	-0.574	-1.247	-2.113	-1.135	-1.193	0.093	-0.305	0.222	-1.915	-1.709	-1.859	-0.636	-0.663	-0.686	-1.067	-1.054	0.37	0.699	0.542	0.234	0.919	0.41	0.883	0.507	-0.237	-0.245	-1.006	-1.032	-5.022	-4.788	-1.595	-1.302	-1.771	-1.804	-2.017	-1.971	-2.812	-2.231	-0.483	0.018	-0.789	-2.213
SCO0192	0.333	-0.126	-0.206	-0.303	-1.035	-1.072	0.029	0.532	0.54	0.867	1.166	1.345	1.327	1.603	1.569	-0.581	-0.528	1.375	1.676	0.982	0.758	1.168	0.703	2.211	2.039	2.018	1.818	1.907	1.411	2.326	1.864	0.767	0.721	0.34	0.674	-3.05	-2.574	-0.54	-0.409	-1.547	-1.417	-2.516	-2.29	-2.824	-2.225	0.087	1.411	0.558	0.295
SCO0193	0.265	0.046	-0.311	-0.756	-1.568	-1.503	-0.071	0.475	0.604	1.942	2.213	2.432	1.249	1.611	1.584	-0.92	-1.409	1.454	1.986	1.777	1.537	1.319	1.473	3.109	2.561	2.979	3.161	2.386	1.887	3.327	2.502	0.963	1.093	1.437	1.421	-3.553	-2.835	-0.088	0.156	-1.219	-1.345	-1.428	-0.996	-2.391	-1.774	0.001	1.628	0.621	1.543
SCO0194	0.23	-0.046	-0.184	0.512	-0.239	-0.583	1.037	1.055	0.487	-1.578	-1.65	-1.634	0.976	0.193	0.546	-2.168	-2.652	-1.808	-1.341	1.095	1.03	0.52	1.371	2.47	2.223	2.799	1.728	2.742	2.206	2.724	2.685	0.703	0.315	-4.202	-3.912	-3.438	-3.183	-0.628	-0.33	-1.322	-1.253	-0.618	-0.451	-1.806	-1.46	0.67	0.937	0.371	-0.392
SCO0195	0.306	-0.248	-0.058	0.532	-0.371	-0.474	1.694	1.561	0.946	-1.244	-1.448	-1.094	0.973	0.322	0.799	-1.209	-1.614	-1.14	-1.135	1.39	1.631	0.743	1.322	3.645	3.314	3.844	2.595	3.816	3.091	3.591	3.358	0.727	0.55	-3.013	-3.409	-4.972	-5.143	-0.892	-1.011	-1.934	-1.906	-1.881	-1.79	-2.805	-2.314	0.555	1.238	0.556	0.025
SCO0196	0.274	-0.056	-0.218	0.732	-0.334	-0.529	1.542	1.528	0.741	-1.794	-1.905	-1.341	0.956	0.517	0.934	-1.525	-1.496	-1.818	-1.177	0.956	0.414	0.66	0.317	2.792	2.526	3.288	2.404	3.099	2.332	3.13	2.657	-0.545	-0.69	-3.935	-4.882	-4.743	-4.913	-1.392	-1.151	-2.323	-2.226	-2.856	-2.63	-3.115	-2.726	0.624	1.597	0.737	-0.179
SCO0197	-0.016	-0.13	0.146	0.965	0.543	0.734	-6.571	-5.437	-1.457	-5.03	-6.556	-5.213	-4.747	-5.808	-5.596	1.264	-0.783	-1.291	-0.336	-2.967	-4.588	-4.254	-4.69	-5.048	-5	-4.715	-4.531	-5.02	-4.894	-4.451	-4.947	2.886	2.641	-2.368	-2.619	-1.281	-0.771	-2.734	-2.743	-3.522	-3.486	-3.069	-3.062	-3.751	-3.505	-5.59	-5.161	-5.346	-4.742
SCO0198	0.008	-0.102	0.095	0.619	0.19	0.421	-6.411	-3.9	-0.525	-5.129	-6.871	-5.743	-4.966	-5.909	-5.517	1.536	-0.586	-0.823	-0.135	-2.732	-4.231	-4.347	-5.093	-4.628	-4.583	-4.55	-4.359	-4.586	-4.339	-3.862	-4.096	2.071	1.955	-2.79	-2.666	-2.048	-1.464	-3.24	-3.097	-3.952	-3.845	-3.459	-3.393	-4.29	-3.88	-5.553	-4.479	-5.603	-5.308
SCO0199	-0.033	-0.062	0.095	0.517	0.175	0.349	-7.519	-3.194	-0.258	-5.698	-7.562	-5.765	-4.825	-5.616	-5.572	1.201	-0.758	-0.862	-0.431	-2.985	-5.366	-4.966	-5.649	-6.637	-6.309	-5.812	-5.445	-5.76	-5.467	-5.484	-5.119	1.706	1.681	-2.801	-2.832	-2.145	-1.634	-3.652	-3.374	-4.291	-4.265	-4.092	-4.025	-4.772	-4.35	-5.805	-4.379	-5.232	-5.41
SCO0200	0.034	-0.053	0.018	0.152	-0.266	-0.062	-7.103	-2.776	0.19	-5.378	-7.186	-6.077	-5.014	-5.7	-5.426	1.557	-0.217	-1.521	-0.666	-3.507	-5.577	-4.328	-5.468	-6.271	-6.236	-5.421	-5.022	-5.646	-5.322	-4.768	-5.068	1.312	1.397	-2.268	-2.265	-2.924	-2.307	-3.464	-3.208	-4.422	-4.379	-4.11	-4.1	-4.536	-4.211	-6.413	-3.96	-4.745	-4.536
SCO0201	-0.035	-0.05	0.086	0.027	-0.162	-0.122	-7.515	-3.52	-0.22	-5.3	-7.18	-6.146	-4.512	-5.419	-5.264	0.727	-1.343	-1.126	-0.473	-2.212	-5.142	-3.629	-5.853	-8.22	-8.033	-6.756	-6.159	-7.259	-7.315	-5.839	-7.54	1.837	1.657	-1.935	-2.314	-0.675	-0.431	-2.748	-2.814	-3.634	-3.683	-3.072	-2.943	-3.461	-3.177	-6.618	-4.708	-5.482	-4.986
SCO0202	-0.042	0.104	-0.062	-0.276	-0.297	-0.108	-1.035	-0.072	0.031	-0.747	-0.852	-0.761	-0.524	-0.251	-0.45	0.431	0.251	-1.035	-0.79	1.405	1.581	0.284	0.596	0.488	0.859	0.686	1.383	0.528	0.646	0.793	-0.634	0.306	0.879	-0.049	-0.065	0.698	0.607	0.36	-0.023	0.232	0.18	1.119	1.264	0.285	0.265	-0.927	-0.045	-0.477	-0.692
SCO0203	-0.097	0.135	-0.038	-0.099	-0.15	0.049	-1.213	0.305	1.431	-2.275	-2.325	-1.961	-2.18	-2.242	-2.314	1.029	0.392	-1.756	-0.944	-0.317	-0.184	-0.38	0.031	0.648	0.551	0.555	0.419	0.511	0.496	0.323	0.189	0.896	0.89	-0.572	-0.873	-0.45	-0.165	-0.963	-0.799	-0.71	-0.65	-0.894	-0.706	-1.583	-1.176	-1.199	-0.357	-0.673	-1.29
SCO0204	-0.101	0.117	-0.016	-1.049	-0.446	-0.15	-2.88	0.32	1.882	-3.533	-3.721	-3.151	-2.722	-2.724	-2.905	1.027	0.201	-0.63	-0.537	-2.993	-3.15	-1.382	-2.219	-2.046	-1.977	-1.625	-1.511	-2.227	-2.137	-1.807	-2.013	0.902	1.011	-0.255	-0.801	-1.072	-1.124	-1.756	-1.57	-1.351	-1.318	-1.497	-1.489	-2.511	-2.229	-2.941	-1.405	-1.535	-1.3
SCO0207	-0.042	0	0.042	0.091	-0.478	-0.284	-3.58	-2.664	0.952	-3.702	-3.357	-3.546	-2.768	-3.221	-2.984	1.02	0.527	-3.238	-2.029	-2.014	-2.326	-3.559	-2.864	-2.856	-3.685	-3.33	-0.918	-3.362	-2.922	-2.066	-2.869	-0.518	-0.017	-1.045	-1.181	-2.03	-2.13	-2.779	-2.388	-3.194	-3.182	-2.784	-3.039	-3.037	-3.081	-3.416	-1.99	-3.011	-2.951
SCO0208	-0.111	0.102	0.009	-0.193	-0.752	-0.304	-4.619	-2.241	0.844	-4.324	-6.025	-4.798	-3.695	-4.052	-3.98	2.023	0.452	-0.475	-0.019	-1.839	-3.462	-2.988	-4.385	-4.134	-4.457	-4.144	-3.828	-4.447	-4.189	-3.579	-3.922	2.387	2.447	-0.52	-0.783	-0.071	0.066	-2.551	-2.408	-3.784	-3.805	-3.515	-3.405	-3.828	-3.495	-4.323	-2.696	-3.394	-3.62
SCO0209	0.176	-0.111	-0.065	-0.084	-0.82	-0.523	-6.001	-2.703	0.344	-3.911	-5.518	-4.226	-3.971	-4.748	-4.229	3.051	1.156	0.898	1.505	-0.71	-2.919	-1.196	-2.67	-3.299	-3.525	-2.679	-2.742	-3.074	-3.125	-1.991	-2.728	3.58	3.863	1.272	1.253	0.546	1.209	-0.792	-0.541	-2.038	-1.845	-1.847	-1.534	-1.833	-0.844	-5.194	-2.837	-3.819	-3.117
SCO0210	-0.105	0.091	0.014	0.373	-0.252	0.018	-5.71	-3.252	-0.319	-4.704	-6.182	-5.562	-5.102	-4.763	-4.819	1.633	0.032	-1.682	-0.976	-3.209	-4.703	-5	-5.449	-5.098	-5.249	-4.56	-3.699	-4.771	-5.219	-4.103	-3.941	1.287	1.312	-1.601	-1.933	-1.325	-0.997	-1.766	-1.769	-2.899	-2.756	-2.681	-2.392	-2.735	-2.166	-5.171	-3.191	-4.215	-4.251
SCO0211	-0.135	0.083	0.051	0.868	0.399	0.444	-5.67	-3.621	-0.99	-4.656	-6.057	-4.658	-4.632	-5.111	-4.813	1.25	-0.555	-3.17	-2.688	-3.597	-4.049	-5.817	-5.257	-5.177	-5.1	-4.391	-4.418	-4.969	-5.145	-4.351	-4.805	1.969	1.733	-1.902	-2.189	-1.045	-0.435	-2.358	-2.074	-3.562	-3.412	-3.235	-3.119	-3.808	-3.047	-4.228	-2.842	-4.289	-4.706
SCO0212	0.036	-0.027	-0.009	0.418	0.589	0.776	-5.536	-1.681	1.315	-4.32	-5.597	-4.82	-3.202	-4.204	-3.78	1.94	0.486	0.492	1.049	-1.174	-3.105	-2.843	-3.392	-4.594	-4.004	-4.361	-3.409	-3.231	-3.618	-3.729	-3.191	2.913	2.85	-0.297	-0.402	-0.812	-0.234	-1.208	-1.184	-1.093	-1.051	-0.663	-0.749	-1.792	-1.577	-3.914	-2.653	-3.511	-3.813
SCO0213	-0.081	0.017	0.063	-0.091	0.187	0.439	-6.075	-1.257	1.537	-4.54	-6.219	-5.31	-3.535	-4.169	-3.924	0.371	-0.96	-0.342	-0.095	-2.634	-4.766	-3.691	-5.244	-6.427	-6.04	-5.425	-5.281	-5.808	-5.565	-5.327	-5.464	1.48	1.442	-1.122	-1.141	-1.714	-1.433	-2.707	-2.395	-2.469	-2.394	-2.211	-2.052	-3.229	-3.046	-4.458	-2.606	-3.111	-3.689
SCO0214	-0.101	0.237	-0.136	-1.085	-0.915	-0.276	-2.652	0.206	1.301	-3.104	-3.254	-2.097	-3.216	-2.544	-2.828	-0.735	-2.037	-1.463	-0.408	-1.352	-1.67	-0.812	-1.054	-0.867	-0.625	0.048	-0.013	-1.016	-0.731	-0.342	-0.775	0.083	0.225	-0.891	-1.158	-0.622	-0.372	-1.787	-1.72	-0.962	-0.994	-0.264	-0.071	-2.167	-1.461	-2.046	-0.436	-0.875	-0.3
SCO0215	-0.063	0.105	-0.042	-1.285	-0.898	-0.52	-4.284	-0.459	1.871	-3.881	-4.96	-4.051	-3.37	-3.934	-3.841	2.386	1.231	-0.541	-0.286	-2.419	-3.11	-2.384	-2.865	-2.662	-2.312	-1.874	-2.037	-2.836	-2.535	-2.189	-2.139	1.638	1.692	-0.057	0.018	-0.844	-0.588	-1.726	-1.475	-3.29	-3.198	-2.538	-2.438	-3.093	-2.52	-4.148	-1.84	-2.267	-2.681
SCO0216	-0.147	0.053	0.094	0.468	0.486	0.674	-7.74	-2.419	0.438	-5.176	-7.089	-5.799	-4.576	-5.213	-5.055	0.549	-0.831	-1.86	-1.799	-5.908	-7.453	-5.823	-7.303	-8.367	-8.444	-7.713	-6.727	-7.996	-7.764	-7.452	-7.816	0.536	0.408	-2.491	-2.348	-2.827	-2.336	-2.894	-2.786	-3.173	-3.079	-2.545	-2.512	-3.723	-3.407	-4.648	-3.153	-3.981	-4.46
SCO0217	0.03	-0.092	0.062	0.967	0.773	0.861	-8.487	-6.145	-1.083	-5.233	-7.729	-6.363	-5.485	-6.505	-6.173	1.077	-0.789	-1.108	-0.863	-4.49	-6.711	-6.065	-7.682	-7.985	-7.884	-7.877	-7.08	-7.901	-7.352	-6.761	-7.317	0.476	0.309	-3.646	-3.576	-2.411	-1.9	-2.85	-2.709	-2.653	-2.659	-2.295	-2.32	-3.466	-3.187	-6.366	-5.737	-7.278	-5.761
SCO0218	0.025	-0.163	0.137	1.053	0.729	0.813	-7.828	-6.716	-2.64	-5.798	-7.057	-6.41	-6.019	-7.005	-6.62	1.215	-0.784	-2.528	-2.517	-5.581	-7.147	-7.442	-8.155	-7.315	-8.144	-7.647	-6.542	-7.852	-7.278	-6.561	-7.559	-0.197	-0.349	-4.687	-3.746	-3.796	-2.919	-3.599	-3.206	-3.619	-3.601	-2.973	-2.987	-4.623	-4.098	-7.838	-6.072	-7.029	-5.687
SCO0219	-0.022	-0.16	0.182	1.193	0.781	0.827	-8.515	-7.979	-3.685	-5.821	-8.601	-7.033	-5.832	-6.979	-6.659	0.028	-1.803	-2.353	-1.601	-4.327	-6.535	-6.888	-7.6	-8.002	-8.186	-7.742	-6.643	-7.459	-6.738	-6.751	-6.932	0.059	-0.047	-4.393	-3.918	-3.422	-2.743	-3.686	-3.194	-3.451	-3.29	-2.88	-2.857	-4.468	-3.955	-7.551	-6.869	-7.615	-6.431
SCO0220	-0.13	-0.191	0.32	1.724	1.659	1.338	-5.584	-6.552	-4.238	-5.811	-7.353	-6.786	-5.127	-6.494	-5.999	-0.149	-1.613	-2.028	-1.918	-3.561	-5.861	-5.681	-6.539	-5.94	-6.316	-6.854	-5.236	-5.981	-6.436	-7.095	-6.338	0.653	0.593	-3.405	-3.419	-1.567	-1.047	-2.777	-2.528	-2.067	-2.131	-1.376	-1.362	-2.765	-2.696	-6.716	-6.246	-6.777	-5.981
SCO0222	-0.096	-0.047	0.143	1.004	0.79	0.455	-0.229	-0.081	-0.126	-0.094	-0.272	-0.322	0.587	0.63	0.525	0.207	-0.083	-0.709	-0.974	-1.016	-0.924	-0.312	-0.668	-1.202	-1.073	-0.926	-1.085	-1.431	-1.384	-0.698	-1.273	-0.314	-0.308	-2.278	-2.31	-1.189	-0.62	0.635	0.298	0.202	0.172	1.442	1.402	0.483	0.661	0.223	-0.247	-0.196	0.43
SCO0223	-0.05	-0.082	0.132	0.683	0.558	0.255	-0.168	0.119	0.01	0.124	-0.133	-0.115	0.754	0.733	0.62	0.543	0.112	-0.309	-0.764	-0.81	-0.788	-0.201	-0.898	-0.303	-0.902	-0.423	-0.767	-1.045	-0.842	-0.436	-0.802	-0.886	-0.461	-1.834	-2.504	-1.024	-0.743	0.606	0.405	0.199	0.17	1.269	1.221	0.591	0.471	0.47	-0.072	0.06	0.616
SCO0224	0.15	-0.09	-0.061	0.845	0.136	0.174	-2.094	-1.808	-1.399	-3.763	-3.482	-3.568	-1.136	-2.452	-1.199	-3.094	-3.337	-4.357	-3.349	-2.279	-2.45	-2.407	-2.402	-2.419	-2.612	-2.034	-1.597	-2.904	-2.975	-1.928	-1.982	-1.935	-2.722	1.148	0.501	1.163	0.14	0.338	0.531	0.078	0.087	-2.178	-1.993	0.533	0.608	-0.234	0.12	0.262	-3.068
SCO0225	-0.045	0.11	-0.065	-0.789	0.15	-0.373	-2.074	-0.774	-1.034	-0.878	-1.219	-1.348	-1.395	-0.861	-1.17	-2.245	-4.978	-2.737	-3.611	-2.641	-3.636	-3.434	-3.361	-3.618	-3.71	-2.883	-3.038	-3.646	-4.047	-2.599	-4.436	-1.202	-1.015	-2.601	-3.37	-2.093	-1.948	3.134	2.891	2.985	3.028	0.117	0.078	3.524	3.566	-0.847	-1.439	-0.956	-2.516
SCO0226	0.107	-0.032	-0.075	-0.737	-0.44	-0.298	-1.162	-0.613	-0.525	-1.043	-0.671	-1.062	-1.453	-1.037	-1.115	-2.964	-1.895	-3.505	-3.369	-1.782	-2.201	-3.213	-3.121	-2.92	-2.455	-1.95	-2.289	-2.39	-2.784	-2.746	-2.47	-0.298	-0.103	-2.173	-2.257	-1.955	-1.925	2.78	2.767	2.707	2.669	-0.355	-0.337	2.931	3.142	-0.935	-1.02	-0.77	-1.799
SCO0227	-0.169	-0.402	0.571	-0.382	-0.318	-0.708	-0.708	-0.708	-0.708	-0.578	-0.479	0.142	-0.708	-0.708	-0.562	-0.708	-0.708	-0.708	-0.402	0.822	1.252	-0.708	-0.209	0.167	-0.432	-0.392	2.007	-0.708	-0.708	-0.708	-0.708	-0.708	0.252	-0.708	-0.708	0.003	0.058	-0.049	-0.477	-0.452	-0.033	0.025	0.159	0.15	-0.259	-0.126	-0.708	-0.708	-0.708
SCO0229	0.052	-0.035	-0.017	-0.125	-0.246	-0.561	1.12	0.911	0.984	1.259	1.134	1.22	0.839	0.948	1.048	0.026	0.548	-1.069	-0.224	-0.028	0.25	-0.093	-0.046	-0.564	-0.758	-0.367	-0.341	-0.751	-0.717	0.344	0.015	-0.286	-0.483	-1.268	-1.004	-1.272	-1.091	0.595	0.648	0.161	0.193	0.159	0.172	0.221	0.523	0.649	1.034	0.804	1.331
SCO0230	0.088	0.062	-0.149	-0.11	-0.011	-0.249	0.934	0.988	0.797	1.031	1.025	0.95	1.047	0.983	1.052	-0.061	0.277	-0.714	-0.509	-0.38	-0.652	-0.528	-0.552	-1.515	-1.206	-0.922	-0.701	-1.021	-1.485	-0.247	-0.726	-0.509	-0.638	-1.096	-0.886	-1.028	-0.751	0.933	0.936	0.433	0.473	0.321	0.21	0.698	0.703	1.015	1.18	1.009	0.835
SCO0231	-0.784	-0.191	0.975	-2.688	-2.189	-1.492	-2.71	-2.886	-2.781	-0.141	0.727	0.572	-1.568	-1.6	-2.004	-2.693	-2.664	-3.818	-4.132	0.194	0.601	-0.693	-0.758	-0.866	-1.222	-1.354	-1.343	-1.049	-0.732	-1.023	-1.308	-0.027	0.402	0.89	0.406	2.067	2.257	3.747	3.693	3.725	3.753	2.22	2.234	4.17	3.776	0.607	-0.029	0.402	-1.596
SCO0232	-0.532	0.38	0.152	0.244	0.453	1.381	0.326	-0.026	-0.159	-0.649	-1.026	-0.414	-0.47	-1.001	-0.147	-1.446	-1.446	-1.446	-0.898	1.203	2.112	0.251	0.634	0.777	1.125	2.303	1.097	1.314	0.544	1.839	1.443	0.099	-0.502	-1.446	-1.446	-0.034	0.318	1.187	1.634	1.561	1.241	0.799	0.415	0.535	0.801	-0.616	-0.16	-0.038	-1.029
SCO0233	-0.013	-0.258	0.271	0.376	0.73	0.266	0.071	0.361	-0.114	-1.151	-1.067	-0.96	-0.429	-0.385	-0.733	-1.359	0.245	-1.189	-0.434	0.544	0.952	0.843	0.631	1.352	1.116	0.955	1.361	0.78	0.653	1.073	0.606	0.67	0.278	-0.318	-0.039	0.518	0.142	0.536	0.822	0.613	0.732	0.004	0.044	-0.037	0.142	-0.379	0.207	0.208	-0.096
SCO0234	-0.274	0.149	0.125	-0.073	-0.956	-0.151	-0.634	-0.039	-0.612	-0.668	-0.925	-0.876	-0.797	-0.987	-0.854	0.2	0.021	-0.504	-0.815	0.997	1.2	0.619	0.815	1.08	0.53	-0.613	1.018	0.677	0.756	1.039	1.247	0.89	0.577	-1.271	-0.555	-0.533	-0.402	-1.03	-1.087	-0.804	-0.502	-0.841	-0.404	-0.822	-1.077	-0.152	-0.005	-0.806	-0.471
SCO0235	0.09	0.062	-0.153	0.547	0.074	0.204	0.524	-0.026	-0.298	-0.203	-0.294	-0.106	-0.774	-1.057	-0.815	-0.56	0.323	0.895	0.136	2.382	2.721	2.321	2.251	1.516	1.55	1.531	1.677	1.036	1.493	1.595	1.186	2.248	2.4	-0.012	0.242	2.916	2.664	0.939	1.193	1.414	1.201	1.526	1.676	0.397	0.404	-0.741	-0.204	-0.849	0.006
SCO0236	0.178	-0.411	0.234	0.658	0.585	0.593	1.088	0.753	0.225	-0.636	0.001	0.323	-0.01	0.133	0.148	0.843	0.457	-0.539	-0.606	0.355	0.643	0.223	-0.163	0.877	0.617	1.236	1.457	0.18	0.351	0.079	0.245	0.954	0.753	-0.61	-0.636	0.274	0.431	0.885	0.906	0.246	0.414	0.361	0.245	0.206	0.241	0.556	0.861	0.862	0.647
SCO0237	-0.046	-0.17	0.216	0.396	0.633	0.09	-0.417	-0.016	0.606	-0.854	-0.498	-0.531	-0.448	-0.645	-0.522	0.358	0.564	-0.585	-0.37	0.733	0.405	0.001	0.067	0.504	0.14	1.32	1.289	0.461	-0.005	0.773	0.701	2.008	1.993	0.626	1.558	-0.363	0.477	0.227	-0.031	0.24	0.306	-0.416	-0.52	-0.185	0.158	0.164	-0.26	0.151	-0.016
SCO0238	0.256	-0.265	0.009	0.831	0.025	0.774	-0.171	-0.799	-0.194	-1.135	-0.692	0.083	0.53	-0.503	0.108	-1.468	-0.288	0.321	-0.746	0.302	0.738	0.588	-0.193	-0.102	-0.458	0.28	-0.424	-0.11	0.293	-0.544	0.465	0.419	-0.076	-0.363	0.232	0.795	1.294	0.802	1.031	1.215	0.903	1.375	1.345	0.654	1.239	0.698	0.621	0.267	0.254
SCO0239	-0.211	0.1	0.111	0.396	0.283	0.008	0.641	0.336	-0.004	-0.711	-0.354	-0.675	-0.261	-0.164	-0.369	-0.715	-2.035	-1.321	-1.074	0.889	1.098	0.985	0.983	0.801	0.832	0.707	1.299	0.252	0.88	1.366	0.806	1.444	1.325	0.12	0.034	1.386	1.328	0.64	0.651	0.483	0.426	1.063	1.264	0.4	0.456	-0.204	-0.479	-0.141	-0.533
SCO0240	0.057	0.098	-0.155	-0.474	-0.473	-0.149	-0.083	0.327	0.204	-0.064	-0.035	0.074	-0.071	-0.011	0.318	0.188	-0.053	-1.696	-1.323	-0.643	-0.399	-1.427	-0.99	-1.666	-1.3	-1.295	-0.691	-1.843	-1.224	-1.864	-0.915	-0.581	-1.517	-0.608	-1.084	-1.191	-1.441	-0.133	-0.445	-0.356	-0.332	0.375	0.337	-0.449	-0.329	-0.245	-0.134	-0.178	-0.107
SCO0241	0.025	-0.012	-0.012	0.418	-0.183	0.348	1.394	0.952	0.898	0.565	0.519	0.611	0.279	0.379	0.43	0.259	-1.215	-1.244	-0.818	0.203	0.319	-0.171	-0.289	0.767	0.794	1.188	0.961	-0.117	0.39	-0.042	0.081	0.278	0.318	-0.217	-1.113	-0.093	0.238	1.39	1.921	-0.022	0.048	0.712	0.765	0.317	0.465	0.425	0.506	0.87	0.476
SCO0242	0.137	-0.171	0.033	0.64	0.012	0.32	1.962	1.175	0.834	-0.37	-0.448	-0.152	-0.416	-0.447	-0.807	0.429	0.11	0.378	0.869	1.984	2.606	2.126	2.585	2.537	2.519	2.331	2.393	2.232	2.29	2.133	1.818	2.359	2.321	0.9	0.983	0.872	0.762	0.595	0.429	-0.232	-0.267	-0.12	-0.111	-0.253	-0.07	0.478	0.223	0.345	0.146
SCO0243	-0.109	-0.13	0.238	0.433	0.113	0.068	1.916	1.123	0.743	-0.638	-0.666	-0.29	-0.171	-0.357	-0.563	0.201	-0.088	0.129	0.77	1.791	2.117	2.47	2.515	2.586	2.559	2.198	1.789	2.19	2.192	1.674	1.593	1.976	1.738	-0.413	-0.058	0.98	0.866	0.965	1.202	0.041	0.234	0.322	0.212	0.188	0.149	0.421	0.091	0.322	0.056
SCO0244	-0.093	0.014	0.078	0.552	0.606	0.74	0.356	0.812	0.412	0.586	0.573	0.441	0.884	0.807	0.666	0.99	1.567	-0.484	-0.99	0.117	0.118	-0.304	-0.412	0.62	0.814	0.525	1.042	0.385	0.25	0.129	-0.021	0.797	0.295	0.928	0.811	0.609	1.016	1.409	1.35	1.11	1.179	1.975	2.02	1.049	1.227	1.531	1.209	1.413	0.575
SCO0245	0.077	-0.044	-0.033	0.465	-0.005	0.037	-1.37	-0.769	-0.254	-0.023	-0.058	-0.306	-0.494	-0.515	-0.39	-3.221	-2.975	-1.683	-1.558	-1.275	-1.362	-1.242	-1.181	-0.797	-0.772	-0.713	-0.507	-1.003	-1.079	-1.002	-0.893	-1.163	-1.095	-2.285	-2.436	-1.73	-1.656	-0.072	0.2	-0.414	-0.409	0.426	0.434	-0.618	-0.173	-0.367	-0.017	-0.104	-0.205
SCO0246	-0.02	0.02	0	0.47	-0.059	-0.037	-1.131	-0.594	-0.602	0.012	-0.155	-0.261	-0.43	-0.486	-0.54	-3.2	-3.067	-1.643	-0.958	-1.039	-0.747	-0.634	-0.444	-0.802	-0.749	-0.731	-0.382	-1.009	-1.025	-0.762	-0.88	-1.121	-1.546	-2.082	-1.816	-1.568	-1.188	0.276	0.317	-0.042	-0.051	0.608	0.65	-0.159	0.125	-0.075	0.135	-0.035	-0.536
SCO0247	0.031	-0.045	0.014	0.171	0.209	0.259	-0.717	0.056	0.158	1.09	1.052	0.718	-1.611	-1.528	-1.609	-3.499	-2.675	0.471	1.101	-0.187	-0.481	0.328	0.331	-1.136	-0.91	-0.877	-1.069	-0.645	-0.893	-0.236	-0.185	0.981	0.731	-0.963	-1.072	-1.19	-0.825	1.302	1.224	1.18	1.281	1.39	1.346	1.114	1.282	-0.772	-0.603	-0.843	-2.345
SCO0248	-0.138	-0.07	0.208	0.007	0.054	0.351	-0.33	-0.489	0.035	0.928	1.33	0.484	-1.036	-1.185	-0.88	-3.403	-2.306	-1.602	-1.379	-1.081	-0.974	-1.653	-1.132	-2.38	-1.84	-2.47	-0.461	-1.229	-1.748	-2.974	-1.582	-3.021	-3.033	-2.801	-2.813	-2.277	-2.072	-1.427	-1.523	-1.357	-1.421	-1.147	-0.732	-2.253	-1.27	-0.482	-0.193	-0.398	-0.643
SCO0249	-0.006	-0.013	0.019	-0.51	-0.479	-0.619	0.096	0.446	0.468	0.405	0.186	-0.316	0.416	0.641	0.659	-1.08	-0.418	-2.076	-1.995	-0.644	-0.126	-1.72	-0.979	-0.08	-0.371	-0.582	0.773	-1.204	-0.853	-0.627	-0.404	-1.771	-1.536	-0.643	-0.507	-1.66	-1.546	-0.663	-0.774	-0.761	-0.941	-0.368	-0.452	-1.017	-0.571	0.274	0.861	0.555	1.271
SCO0250	0.146	0.034	-0.18	-0.103	-0.665	-0.071	0.412	0.166	0.733	0.071	0.066	-0.09	-0.395	-0.298	-0.176	-0.245	0.404	-1.835	-1.522	0.097	0.676	-0.608	0.08	1.279	1.162	1.284	1.565	0.338	0.656	0.391	0.561	-0.783	-0.043	-0.537	-0.017	-1.139	-0.603	1.307	1.391	0.554	0.531	1.332	1.43	0.525	1.07	-0.267	0.836	0.569	0.585
SCO0251	-0.357	0.23	0.127	-0.347	-1.979	-1.22	0.797	-0.01	-0.046	-0.113	-1.068	-0.149	-0.447	-0.284	-0.083	0.776	-1.979	-1.979	-0.342	-1.552	-0.389	-1.979	-1.979	-0.334	-1.635	-1.279	-1.979	-1.319	-1.979	-1.979	-1.216	-1.278	-1.979	-0.931	-1.979	-0.445	-0.752	0.809	-0.109	0.685	0.323	0.406	0.62	0.464	-0.011	-1.062	0.27	0.206	0.225
SCO0252	0.055	-0.173	0.118	0.311	-0.966	-0.082	0.834	0.379	0.561	0.323	0.119	0.084	0.218	0.269	0.491	-0.035	0.266	-1.991	-1.308	-0.617	-0.672	-1.598	-1.684	-1.637	-1.553	-1.931	-0.77	-1.527	-2.294	-1.963	-2.34	-1.46	-0.586	-1.148	-1.171	-0.477	-0.68	0.571	0.583	0.48	0.553	0.477	0.468	0.293	0.438	0.284	0.678	0.695	0.79
SCO0253	0.317	-0.344	0.027	0.107	0.287	-0.308	-0.677	0.314	0.431	0.431	0.37	0.233	0.024	0.568	0.368	0.887	0.825	-1.1	-0.08	-0.07	0.657	-0.236	0.439	-0.506	-0.087	0.314	0.834	-0.586	-0.756	-1.029	-0.922	0.709	0.859	0.791	0.761	0.475	0.883	1.142	1.226	1.786	1.795	1.774	1.606	0.957	1.22	0.223	0.798	0.431	0.822
SCO0254	0.243	-0.31	0.067	0.488	-0.258	0.221	2.098	1.168	0.928	-0.569	-0.365	-0.346	-0.335	-0.139	-0.156	-0.056	0.338	-2.259	-1.025	-0.035	0.26	0.307	0.751	1.579	1.49	1.725	1.543	0.824	1.052	1.254	1.013	-1.121	-0.902	-1.83	-1.401	-1.363	-1.082	-0.022	0.361	0.252	0.323	0.063	0.24	-0.471	0.026	-0.212	0.742	0.482	1.094
SCO0255	0.165	-0.096	-0.069	0.239	0.122	-0.032	4.349	3.448	3.358	-0.457	-1.456	-0.782	0.948	1.087	0.987	0.166	-0.305	-0.573	-0.291	3.317	3.258	3.309	3.388	2.713	2.563	3.171	3.513	2.76	2.521	3.32	2.896	-0.141	-0.099	-1.2	-0.775	0.93	0.704	-0.689	-0.813	-0.293	-0.466	-0.946	-0.68	-0.597	-0.858	2.205	2.58	2.392	1.884
SCO0256	-0.012	-0.109	0.121	1.7	1.31	1.555	1.875	1.485	1.878	-1.849	-2.046	-2.154	-1.264	-1.659	-1.425	2.719	1.328	0.65	1.091	2.975	3.394	3.342	3.514	1.886	1.739	3.389	2.889	0.734	1.644	1.726	1.26	0.462	0.07	-2.603	-2.147	-0.751	-0.24	-1.896	-2.123	-1.654	-1.639	-2.082	-1.741	-1.942	-1.635	-0.71	0.296	-0.426	0.054
SCO0257	-0.25	-0.058	0.308	2.197	1.514	1.581	1.862	1.117	1.5	-1.898	-1.922	-1.58	-0.993	-0.982	-1.33	2.26	0.833	0.758	0.68	2.672	3.082	3.262	3.52	1.528	1.414	2.805	2.358	0.519	1.173	0.87	0.864	1.208	0.591	-1.864	-1.699	0.324	0.752	-1.212	-1.121	-0.973	-1.107	-1.222	-1.045	-1.396	-1.385	-0.331	0.072	-0.248	-0.046
SCO0258	-0.075	0.174	-0.099	2.192	1.274	1.177	1.182	0.786	1.361	-1.148	-1.241	-1.263	-1.174	-1.023	-0.795	2.527	1.873	0.076	0.366	2.743	3.313	2.798	3.288	1.984	1.936	3.387	3.038	0.99	1.313	1.939	1.178	-0.012	-0.364	-1.729	-1.395	-0.558	-0.058	-0.924	-0.709	-0.876	-0.832	-1.103	-1.045	-0.666	-1.006	-0.161	0.385	-0.063	0.32
SCO0259	-0.016	0.003	0.013	1.789	1.452	1.211	1.192	1.339	1.364	-0.665	-0.263	-0.14	-0.293	-0.31	-0.344	1.935	1.178	0.489	0.46	2.37	2.685	2.91	3.084	1.621	1.423	2.999	2.752	0.467	0.714	1.36	0.944	0.567	0.213	-1.005	-0.718	1.111	1.005	-0.144	0.087	0.514	0.398	0.763	0.836	-0.169	0.262	0.724	0.662	0.565	0.488
SCO0260	0.117	-0.102	-0.016	0.233	0.119	0.337	0.691	0.994	1.385	-0.132	0.142	-0.07	1.006	1.081	0.967	0.722	1.011	0.096	0.374	0.602	0.754	0.827	0.977	0.027	-0.166	0.888	0.465	-0.099	-0.203	0.178	0.129	0.682	0.536	0.031	0.05	1.508	1.289	0.882	0.958	1.499	1.513	1.864	1.891	1.454	1.622	1.28	1.351	1.498	1.463
SCO0261	0.006	0.352	-0.358	0.912	0.488	0.486	1.722	1.522	0.61	0.708	-0.115	-0.167	1.01	1.489	1.093	-1.968	-1.968	0.058	0.227	1.566	0.832	1.228	0.504	0.275	0.452	1.046	1.181	-0.294	-0.41	0.061	0.445	0.711	0.227	-0.244	0.987	0.645	0.688	0.715	1.202	0.639	0.712	1.066	1.079	1.008	0.946	0.844	0.885	0.554	0.118
SCO0262	-0.044	0.007	0.036	0.208	0.045	-0.148	0.295	0.457	0.332	1.188	0.822	1.245	0.103	0.409	0.058	0.739	0.682	-0.582	-0.451	-0.209	0.065	-0.249	-0.624	-0.125	-0.162	0.088	0.359	-0.683	-0.49	-0.068	-0.322	0.504	0.325	0.526	0.468	-0.427	-0.286	0.609	1.071	-0.225	-0.319	0.569	0.559	0.042	0.172	0.682	0.867	0.883	1.177
SCO0263	0.043	0.056	-0.099	-0.247	-0.241	-0.322	-0.189	-0.331	-0.006	0.203	-0.021	-0.173	0.357	0.456	0.494	-0.346	-1.645	-0.253	-0.701	0.22	0.769	-0.519	-1.094	-0.966	-0.71	-1.087	0.384	-1.056	-0.526	0.102	-0.759	-0.629	-0.046	-0.535	0.338	0.042	-0.216	0.083	0.126	0.024	-0.054	0.804	0.815	-0.262	0.195	-0.035	0.237	0.204	0.513
SCO0264	0.244	-0.143	-0.101	0.408	-0.061	-0.047	0.757	0.861	0.923	0.594	0.084	0.69	0.416	0.763	0.906	1.075	1.025	-0.721	-0.56	0.6	0.96	0.484	0.506	0.685	0.73	1.085	0.558	0.362	0.611	0.465	0.216	0.832	0.712	-0.359	-0.21	-0.022	-0.018	1.561	2.17	0.521	0.607	0.886	0.543	0.742	0.878	0.567	0.925	1.132	0.688
SCO0265	-0.063	0.074	-0.011	-0.083	-0.098	-0.438	1.641	1.268	1.266	0.729	-0.135	0.73	0.219	0.392	0.658	0.989	0.708	-0.479	-0.223	1.018	0.795	0.548	0.456	0.608	0.542	0.924	0.866	0.672	0.545	0.755	0.68	0.208	0.061	-0.563	-1.108	1.43	1.096	1.343	1.391	0.704	0.785	0.559	0.485	0.713	0.792	0.963	1.391	1.363	0.82
SCO0266	0.188	-0.292	0.104	-0.017	-0.203	-0.213	-0.254	0.607	0.277	0.621	0.629	0.535	0.37	0.108	0.211	0.391	-0.177	-0.425	-0.383	0.751	1.061	-0.146	-0.369	1.574	1.239	1.12	1.736	1.139	1	1.021	0.316	1.005	1.226	0.504	0.886	-0.243	-0.064	0.174	0.163	-0.83	-0.506	0.175	0.498	-0.459	-0.205	0.125	0.839	0.549	1.216
SCO0267	-0.118	0.123	-0.005	0.516	0.264	-0.144	0.211	0.335	0.366	-0.273	-0.063	-0.546	-0.149	-0.761	-0.204	-0.366	0.437	-0.901	-0.67	0.735	0.436	-0.625	-0.294	0.006	-0.278	-0.86	1.803	-0.218	-0.629	0.45	0.075	-0.022	-0.33	-0.045	0.474	-0.208	-0.417	-0.272	0.537	0.02	-0.172	0.244	0.018	-0.382	-0.061	0.203	0.941	0.595	0.221
SCO0268	-0.22	0.068	0.152	1.094	1.199	1.61	4.17	3.357	2.833	-1.003	-1.794	-0.707	-1.751	-1.9	-1.657	1.862	1.779	3.228	3.268	5.439	5.138	4.947	5.187	4.316	4.421	4.452	4.494	4.143	4.312	3.765	3.181	3.908	3.505	4.929	4.606	5.038	6.597	0.638	0.502	0.647	0.538	-0.044	0.194	0.429	0.863	0.787	0.883	0.665	-1.781
SCO0269	0.101	0.038	-0.138	1.046	0.606	0.922	2.124	1.974	1.888	-0.352	-1.175	0.231	-1.481	-1.289	-1.198	1.36	1.316	0.186	0.869	1.588	1.473	1.785	2.226	1.996	1.94	2.479	2.833	2.068	2.059	2.438	2.09	0.358	0.425	1.374	0.883	0.397	1.198	-0.281	-0.024	0.339	0.355	0.182	0.456	-0.635	0.14	0.249	1.126	0.447	-0.678
SCO0270	-0.129	0.299	-0.17	0.781	0.534	1.146	1.409	1.524	1.283	-1.007	-1.308	-0.036	-0.769	-1.101	-1.107	1.052	1.008	-1.292	-0.648	1.183	1.245	0.351	1.009	1.761	1.702	2.146	2.767	1.574	1.399	1.729	1.47	-0.016	0.421	0.843	0.362	0.637	1.065	-0.194	0.288	0.371	0.38	0.404	0.614	-0.234	0.345	-0.214	0.977	0.218	-0.975
SCO0271	-0.252	-0.048	0.299	-0.472	-0.15	0.066	0.556	0.211	-0.137	-0.415	-1.352	-0.806	0.196	-0.337	-0.08	-1.128	-1.256	-1.6	-2.022	-0.799	-1.096	-1.233	-1.319	-0.944	-1.172	-1.072	0.833	-0.822	-0.756	-1.248	-1.631	-0.938	-1.097	-1.054	-1.324	-0.876	-0.681	-1.452	-1.541	-0.732	-1.306	-0.919	-0.599	-1.214	-1.352	0.028	0.035	0.024	-0.757
SCO0272	0.14	-0.35	0.211	-0.141	-0.307	0.167	0.493	-0.111	0.157	-0.847	-1.218	-0.895	-0.245	-0.38	-0.339	0.124	-0.778	-2.101	-1.631	-0.757	0.045	-1.402	-1.358	-1.148	-1.206	-0.724	-0.338	-1.552	-1.761	-1.636	-1.363	-1.423	-0.869	-1.678	-1.101	-0.795	-0.699	-1.177	-1.16	-1.196	-0.98	-1.024	-1.053	-1.497	-1.329	-0.131	-0.116	-0.012	-0.331
SCO0273	-0.036	0.248	-0.212	0.439	-0.01	-0.38	0.656	0.735	0.603	0.298	-0.131	-0.025	0.124	0.178	0.323	-0.326	-0.158	-0.793	-0.819	0.352	0.438	-0.068	-0.25	-0.276	-0.457	-0.343	-0.535	-0.242	-0.808	-0.118	-0.125	-0.741	-0.371	-0.238	0.103	-0.492	-0.38	-0.43	-0.592	-0.314	-0.214	-0.382	-0.316	-0.518	-0.615	0.478	0.646	0.628	0.244
SCO0274	-0.145	-0.03	0.175	-0.241	-0.107	-0.508	0.342	0.33	0.661	-0.285	-0.125	-0.338	-0.053	-0.246	0.315	0.197	0.718	-1.191	-0.719	0.154	0.545	-0.46	-0.626	0.021	0.291	1.003	1.267	0.838	0.582	1.167	0.932	-0.801	-0.821	-0.983	-1.213	-0.875	-0.555	-0.831	-0.468	-0.516	-0.466	-0.488	-0.362	-0.91	-0.779	-0.366	0.472	0.005	0.421
SCO0275	0.053	-0.011	-0.042	-0.12	-0.178	-0.155	-0.001	0.696	0.464	0.004	-0.027	0.305	0.231	0.042	0.288	0.498	0.751	-1.251	-0.515	1.484	1.219	0.386	0.36	0.992	0.933	1.639	1.953	0.709	1.123	1.575	1.292	-0.893	-0.002	-0.604	-1.046	0.123	-0.01	0.547	0.686	0.523	0.656	0.462	0.662	0.226	0.807	0.323	0.951	1.016	0.767
SCO0276	0.046	0.174	-0.219	-0.083	-0.218	-0.215	-0.144	0.748	0.995	0.565	0.427	0.206	0.276	0.283	0.479	0.331	-0.38	-1.493	-0.544	0.224	0.24	-1.231	-0.189	-0.051	-0.026	0.477	0.702	0.173	-0.153	1.152	0.621	-0.559	-0.603	-1.36	-1.954	-1.537	-1.179	0.049	0.308	-0.173	-0.081	-0.273	-0.098	-0.871	-0.209	0.009	0.701	0.582	0.843
SCO0277	-0.011	-0.022	0.033	0.338	0.294	0.276	-0.528	0.096	0.056	-0.484	-0.685	-0.377	0.01	0.406	0.279	-0.406	-0.48	-0.583	-1.099	-1.062	-0.66	-0.427	-0.123	-0.896	-0.726	-0.254	-0.051	-1.281	-1.105	0.031	-0.264	-0.451	-0.872	-0.94	-1.047	-0.663	-0.751	-0.377	-0.213	-0.677	-0.683	0.441	0.429	-0.407	-0.418	0.223	0.164	0.216	0.429
SCO0278	0.066	0.086	-0.152	0.807	0.256	-0.359	-1.845	-1.079	-0.715	-1.804	-1.357	-1.562	-0.045	0.005	-0.118	-1.414	-0.216	-1.422	-1.996	-0.414	0.084	-0.578	-0.142	-1.19	-1.317	-0.384	-0.882	-1.044	-0.966	-0.494	-2.232	-0.473	-1.216	-0.479	-1.084	-0.383	-0.136	-0.492	-0.684	-0.15	-0.067	-0.339	0.041	-0.17	-0.113	0.252	-0.167	-0.195	-0.373
SCO0279	-0.016	0.02	-0.004	0.211	0.216	-0.037	-0.638	-0.821	-0.516	-1.105	-1.418	-1.345	-0.465	-0.774	-0.339	0.148	-0.193	-1.484	-1.311	0.418	0.425	-0.159	-0.013	0.038	0.158	0.577	1.01	-0.081	0.016	0.881	0.205	-0.53	-0.552	-1.468	-1.873	-0.213	-0.046	-0.384	-0.509	0.345	0.251	-0.054	0.06	-0.286	-0.262	-0.772	-0.249	-0.396	-0.814
SCO0280	0.05	-0.157	0.107	-0.007	-0.49	-0.078	-0.351	-0.188	0.136	-0.2	-0.119	-0.056	0.619	0.087	0.436	0.776	0.328	-1.872	-1.436	-0.299	-0.424	-1.051	-0.982	1.016	0.495	0.883	1.582	0.711	0.152	0.884	-0.484	-1.603	-0.981	-0.758	-0.991	-1.35	-1.297	-0.761	-1.033	-0.877	-0.783	-0.249	-0.254	-1.243	-0.937	0.532	0.641	0.921	0.439
SCO0281	0.287	0.151	-0.439	-0.256	-0.912	-1.819	-1.73	-0.459	0.004	-0.312	0.488	-0.653	0.16	-0.193	-0.22	0.283	0.885	-2.16	-1.211	-0.517	-0.426	-1.699	-2.16	0.873	-0.049	0.551	1.222	0.293	0.18	-0.054	0.172	-2.16	-2.16	0.599	-1.308	-1.457	-1.733	-0.605	-1.27	-0.933	-0.596	0.026	0.497	-1.061	-0.985	-0.549	0.771	0.508	0.697
SCO0282	0.153	-0.101	-0.052	0.006	-0.546	-0.204	-0.31	0.446	0.37	-0.128	-0.468	-0.067	-0.227	-0.05	-0.181	0.951	0.887	-1.199	-1.093	-0.029	0.111	-0.37	-0.1	0.869	0.721	1.062	0.557	0.274	0.536	0.941	0.732	-0.34	-0.166	-0.921	-0.244	-0.567	0.096	0.075	0.246	0.213	0.216	0.681	1.067	-0.496	0.374	0.191	0.571	0.741	0.421
SCO0283	-0.611	0.006	0.605	0.582	1.156	0.649	0.001	0.557	0.033	-0.523	-0.56	0.443	-0.013	-0.337	-0.323	0.384	1.313	0.184	-0.124	1.396	0.704	0.4	-0.092	0.129	0.137	-0.099	1.502	0.391	0.518	-0.675	-0.761	1.177	1.135	1.204	0.461	1.892	1.653	0.966	0.694	1.472	1.28	2.462	2.478	1.115	1.284	0.473	0.526	-0.042	0.303
SCO0284	-0.083	0.048	0.035	1.272	0.686	0.155	0.005	0.255	0.23	-0.316	-0.502	-0.132	-0.433	-0.461	-0.416	3.424	3.537	-0.063	0.307	1.489	1.159	-0.093	-0.279	-0.327	-0.379	-0.183	1.243	-0.182	0.286	-0.274	0.404	1.223	0.933	-0.325	0.285	1.299	1.538	-0.21	-0.324	0.128	0.204	0.402	0.512	-0.268	-0.025	-0.028	0.147	0.103	-0.009
SCO0285	0.128	0.26	-0.388	0.145	0.117	0.068	-0.061	0.25	0.217	-0.059	-0.329	0.092	0.08	-0.214	-0.003	1.492	1.65	-0.314	0.204	1.039	0.691	0.381	0.323	0.457	0.24	0.681	0.78	0.471	0.406	0.975	0.475	0.597	0.31	-0.461	-0.482	1.371	1.221	0.493	0.58	0.435	0.562	0.633	0.999	0.319	0.523	0.643	0.768	0.914	0.381
SCO0286	0.054	0.035	-0.089	0.081	-0.402	-0.497	1.078	0.853	1.204	-0.743	-0.538	-0.274	-0.206	-0.096	0.027	1.712	1.7	0.322	0.528	0.226	0.266	0.193	0.248	0.321	0.319	0.222	1.057	0.067	0.077	0.519	-0.087	0.265	0.02	0.104	0.317	-0.244	0.159	0.826	0.553	2.317	2.289	1.572	1.416	1.755	1.791	0.503	0.75	0.68	0.935
SCO0287	-0.008	0.047	-0.039	0.22	0.29	0.069	0.483	0.687	0.393	-0.772	-1.078	-0.203	-0.055	0.069	0.058	-1.085	-0.662	-1.366	-1.386	0.033	-0.012	0.138	-0.04	0.795	0.559	1.273	0.995	-0.033	0.19	0.261	0.338	0.176	-0.173	-1.934	-2.213	0.632	1.036	0.217	0.509	0.826	0.763	0.394	0.468	0.22	0.414	0.432	0.363	0.361	0.095
SCO0288	-0.257	0.413	-0.157	-0.203	-0.115	-0.035	-0.642	-0.811	-0.832	-0.707	-1.137	-1.199	-0.666	-0.526	-0.454	-0.049	-0.075	-2.959	-1.852	-2.058	-1.852	-1.88	-1.654	-1.504	-1.142	-1.554	-1.069	-1.165	-1.757	-0.847	-1.814	-1.635	-2.295	-0.869	-1.526	-0.476	-0.652	-0.563	-0.287	-1.207	-1.158	0.586	0.828	-1.356	-0.746	0.573	0.524	0.284	-0.633
SCO0289	-0.124	0.168	-0.043	-0.032	-0.5	-0.411	-1.562	-0.767	-0.701	-0.923	-1.718	-1.158	-0.686	-0.778	-0.717	-0.164	-0.045	-2.724	-1.917	-1.499	-1.109	-1.79	-1.857	-1.551	-1.458	-1.757	-1.652	-1.613	-1.508	-1.473	-2.015	-1.561	-1.495	-1.72	-1.797	-0.829	-0.758	-1.06	-0.821	-1.801	-1.862	0.015	0.076	-1.67	-1.322	0.109	0.57	0.444	-1.037
SCO0290	-0.17	-0.139	0.309	0.054	-0.056	-0.742	1.246	0.91	0.725	-0.497	-1.079	-0.279	0.183	0.278	-0.14	0.728	-1.079	-0.278	-0.242	1.578	0.834	1.157	1.142	0.105	0.351	1.011	1.038	-0.167	0.211	-0.871	-0.266	0.16	-0.243	-0.132	-0.331	1.024	0.834	-0.281	0.028	0.325	0.314	0.534	0.645	-0.254	-0.126	1.509	2.021	1.809	0.504
SCO0291	-0.047	0.275	-0.227	-0.284	0.108	-0.156	0.448	0.224	0.382	-0.857	-1.061	-0.545	-0.282	-0.17	-0.009	0.834	-1.061	-0.823	-0.41	0.831	0.999	-0.118	0.672	0.753	0.369	0.461	0.518	0.239	0.57	0.217	-0.429	0.306	0.037	0.169	-0.071	1.241	1.16	0.143	0.467	0.614	0.445	0.957	1.33	0.116	0.306	1.317	1.071	1.272	-0.247
SCO0292	-0.238	0.31	-0.072	-0.013	-0.57	-0.745	-0.669	-0.271	-0.203	-0.647	-0.757	-0.815	-0.768	-0.355	-0.429	0.871	-0.228	-1.032	-0.667	0.483	0.512	-0.336	-0.445	0.038	-0.014	0.593	1.461	-0.397	0.068	-0.283	-0.618	-0.549	0.195	-0.611	0.185	0.269	0.155	0.207	0.356	-0.042	-0.027	0.319	0.89	-0.111	0.119	0.635	0.183	0.243	-0.602
SCO0293	-0.003	0.066	-0.063	0.361	0.275	0.104	-0.072	0.211	0.003	-0.277	-0.341	-0.275	0.046	-0.122	-0.158	-0.415	-0.415	-0.147	-0.091	1.669	1.653	-0.047	0.172	0.05	-0.123	0.042	1.482	-0.228	-0.194	-0.154	-0.245	-0.415	-0.133	0.052	0.488	0.024	0.15	0.001	0.146	-0.108	0.032	0.085	0.225	-0.18	0.059	0.183	0.613	0.286	0.203
SCO0294	0.127	-0.008	-0.119	0.549	0.476	-0.284	0.275	0.76	0.353	-0.018	-0.103	0.025	0.005	0.501	0.559	0.412	1.682	-1.357	-1.14	0.921	0.695	0.38	0.59	0.924	0.98	1.088	1.417	1.44	1.501	1.438	0.979	0.456	0.261	-1.128	-0.987	-0.691	-0.498	-1.265	-1.163	-0.858	-0.904	0.02	-0.202	-1.237	-0.864	0.165	0.263	0.282	-0.093
SCO0295	-0.179	0.01	0.169	-0.487	-0.951	-0.295	0.381	0.177	0.573	-0.15	-0.025	-0.605	-0.068	0.012	0.085	-0.843	-0.634	-2.121	-1.671	-0.633	-0.767	-1.44	-0.791	-1.548	-1.929	-1.312	-0.243	-1.697	-2.191	-1.226	-1.107	-1.388	-1.672	-1.369	-1.85	-1.357	-0.995	-0.803	-1.004	-0.776	-0.694	-0.533	-0.482	-1.001	-0.617	-0.367	0.214	0.126	-0.076
SCO0296	0.013	0.037	-0.05	0.014	0.081	-0.597	0.249	1.154	1.166	1.178	1.603	1.169	0.91	1.079	1.208	-0.569	-3.298	-0.777	-0.542	-0.226	-0.021	-0.401	0.201	0.341	0.144	-0.377	0.688	-0.048	0.44	0.322	-0.646	-0.465	-0.182	-1.445	-0.465	-1.328	-0.759	1.071	1.421	0.379	0.468	1.206	1.361	0.948	1.002	0.832	1.591	1.346	1.74
SCO0297	-0.046	-0.166	0.212	0.575	0.282	0.13	0.561	0.63	0.525	-0.153	-0.118	0.005	-0.79	-0.87	-0.748	1.613	1.531	0.4	-0.11	1.108	0.509	1.146	1.124	0.495	0.321	0.532	0.52	0.14	0.127	-0.224	-0.331	1.349	1.324	0.382	0.833	-0.089	0.815	-0.753	-0.807	0.601	0.599	-0.405	-0.45	-0.422	-0.28	-0.353	-0.575	-0.565	-0.322
SCO0298	0.053	-0.147	0.094	-0.009	-0.565	-0.402	0.902	0.89	0.444	0.508	0.616	0.52	-0.513	-0.575	-0.485	0.352	0.333	-0.763	0.063	0.811	1.338	0.773	1.222	2.195	2.027	2.22	1.928	1.569	1.594	1.836	1.606	0.429	0.676	0.111	-0.1	-0.002	-0.082	0.354	0.826	-0.893	-0.598	0.263	0.432	-0.512	-0.076	-0.101	0.853	0.684	0.547
SCO0299	-0.022	-0.103	0.125	0.788	0.866	1.2	0.05	0.772	0.778	0.311	0.187	0.41	0.65	0.889	0.508	0.267	1.212	-0.184	-0.089	0.483	-0.471	-0.289	-0.333	0.152	0.301	-0.017	1.186	0.1	-0.534	0.461	1.359	-0.08	0.416	-0.783	0.368	-0.596	0.185	0.51	0.549	1.031	1.146	0.681	0.697	0.302	0.613	1.196	1.319	1.158	0.807
SCO0300	0.046	-0.053	0.006	-0.067	-0.08	0.261	0.799	0.77	0.877	0.569	0.414	0.433	-1.173	-0.807	-1.07	-0.591	-0.737	-0.55	-0.064	0.465	0.688	0.425	0.611	0.435	0.34	0.482	0.61	-0.412	-0.358	-0.641	-1	-0.475	-0.389	-0.562	-0.711	-1.543	-1.269	-1.304	-1.16	-1.613	-1.698	-1.865	-1.689	-1.926	-1.548	-0.908	-0.657	-1.182	-1.085
SCO0301	-0.181	-0.08	0.261	0.448	0.273	0.301	1.633	1.281	1.166	0.804	0.242	0.586	-0.659	-0.268	-0.433	0.71	-0.61	0.087	-0.054	1.158	0.98	1.158	1.388	0.894	0.564	0.556	1.159	0.059	-0.482	0.058	-0.321	-0.815	-1.433	-1.255	-0.721	-0.893	-0.689	-0.489	-0.463	-0.606	-0.352	-0.344	-0.348	-0.642	-0.699	-0.884	-0.338	-0.877	0.442
SCO0302	0.064	-0.15	0.086	-0.484	-0.477	-0.341	-1.429	-1.541	-0.8	-0.506	-0.696	-0.241	-0.813	-0.66	-0.378	0.146	0.198	-2.469	-0.755	-0.11	-0.293	-0.909	-0.397	-0.17	0.138	0.832	-0.18	0.352	0.156	0.91	0.668	-0.782	-0.779	-1.52	-1.41	-0.295	-0.711	0.266	0.397	0.184	0.233	0.98	1.534	0.036	0.538	-0.775	-0.056	0.078	0.111
SCO0303	0.248	-0.063	-0.185	0.143	-0.588	0.029	-0.936	-0.126	0.089	-0.936	-0.936	-0.381	-0.506	-0.936	-0.936	2.22	-0.936	-0.936	-0.435	1.584	0.978	-0.195	-0.149	0.134	1.692	-0.936	2.816	0.827	0.94	1.365	0.35	-0.039	-0.936	-0.936	-0.936	-0.936	-0.549	0.076	0.564	-0.339	-0.031	0.177	-0.757	0.216	-0.086	-0.936	-0.936	-0.936	-0.398
SCO0304	-0.15	-0.084	0.235	0.634	-0.766	-0.87	-1.016	0.212	0.502	-0.552	-1.692	-1.74	-0.619	-0.677	-0.495	1.019	-0.426	-0.705	-0.401	1.369	1.742	0.642	1.614	1.576	1.536	1.165	2.254	1.46	1.167	1.264	1.346	1.56	0.801	0.185	0.812	-0.29	0.343	0.15	0.332	-0.037	-0.354	0.291	0.216	-0.202	0.003	-0.504	-0.205	-0.953	-0.492
SCO0305	0.151	-0.169	0.018	-0.161	0.24	0.225	1.179	0.719	0.429	-1.04	-1.509	-1.041	-1.293	-1.311	-1.51	-0.003	-0.249	-0.104	0.216	0.987	1.292	1.025	1.05	0.855	0.793	1.047	1.071	0.75	0.772	1.062	0.742	0.711	0.68	-1.237	-1.29	-0.467	-0.308	-0.46	-0.302	-0.335	-0.411	-0.698	-0.665	-0.807	-0.684	-1.473	-1.431	-1.743	-1.684
SCO0307	-0.292	0.332	-0.04	0.139	-0.194	-0.243	0.382	0.757	0.575	-0.34	-0.633	0.053	-0.73	-0.345	-0.332	0.78	0.147	-0.841	-0.393	0.547	0.558	-0.385	0.011	1.646	1.376	1.945	1.923	1.089	1.197	1.884	1.32	0.191	0.144	-0.668	0.066	-0.767	-0.784	0.917	1.266	0.152	0.064	0.401	0.519	0.02	0.164	-0.308	0.655	0.286	0.275
SCO0308	0.199	-0.142	-0.056	-0.209	-0.982	-0.777	0.278	0.381	0.21	-1.378	-1.489	-1.294	-0.81	-0.91	-0.912	-0.012	0.099	-1.974	-0.753	0.178	0.494	0.345	0.783	1.271	1.05	1.82	1.391	1.305	1.385	1.05	1.181	0.231	0.228	-1.635	-0.91	0.011	-0.334	-1.014	-0.468	-0.571	-0.359	-1.06	-0.834	-1.385	-0.872	-0.534	0.227	0.004	0.003
SCO0309	0.047	0.038	-0.085	0.096	-0.305	-0.073	0.55	0.494	0.731	-0.16	-0.356	0.11	0.534	0.685	0.338	0.699	0.077	-0.47	-0.931	-0.662	-0.021	-1.128	-0.332	-0.322	-0.045	-0.231	0.766	-0.905	-0.35	-0.225	-1.014	-0.962	-0.772	-0.529	-0.884	-0.24	-0.235	0.056	-0.146	0.324	0.237	0.911	0.928	-0.166	0.317	0.933	1.152	0.877	0.501
SCO0310	0.268	-0.292	0.024	0.065	0.016	0.378	0.322	0.577	0.388	0.137	0.215	0.307	0.211	0.086	0.115	-0.832	0.358	-0.803	-0.554	0.255	0.419	-0.096	-0.016	0.031	0.034	-0.053	0.465	-0.401	-0.508	-0.54	-0.542	-1.116	-0.73	-0.557	-0.797	-0.929	-0.552	0.476	0.42	0.449	0.289	1.008	0.836	0.388	0.203	-0.448	-0.018	0.215	1.002
SCO0311	0.284	-0.123	-0.162	-0.576	-0.257	-0.624	-0.37	-0.856	-0.382	-0.358	-0.42	-0.044	-0.171	0.106	0.355	-0.949	-0.949	-0.806	-0.662	0.73	0.838	-0.509	-0.479	-0.475	-0.576	-0.949	0.925	-0.672	-0.683	-0.566	-0.697	-0.652	-0.124	-0.692	-0.296	-0.519	-0.681	-0.604	-0.733	-0.627	-0.543	-0.434	-0.358	-0.543	-0.549	0.879	0.976	1.238	-0.235
SCO0312	0.127	0.005	-0.132	0.055	-0.191	-0.691	-0.492	-0.4	0.258	-0.223	-0.165	-0.019	0.309	0.753	-0.02	0.616	-1.016	-0.514	-0.645	0.358	0.424	-0.709	-0.193	-0.037	-0.757	0.181	0.089	-0.437	-0.597	0.014	-0.689	-0.473	-0.35	-0.683	-0.69	-0.344	-0.291	-0.868	-0.205	-0.57	-0.378	-0.473	-0.635	-0.534	-0.534	1.13	1.203	1.139	-0.451
SCO0313	0.112	-0.21	0.098	0.205	-0.113	-0.05	-0.443	-0.104	0.063	-0.031	-0.168	-0.02	0.091	0.209	0.231	-0.574	0.007	-0.574	-0.401	0.677	1.193	-0.433	0.256	0.657	0.175	0.68	1.048	0.27	0.142	0.862	0.159	-0.574	-0.108	-0.574	0.157	-0.277	-0.215	-0.253	-0.327	-0.268	-0.263	-0.093	-0.085	-0.365	-0.345	0.531	0.917	0.837	0.204
SCO0314	0.04	0.05	-0.09	0.252	-0.361	-0.078	0.068	0.035	0.168	-0.596	-0.457	-0.294	0.031	-0.11	-0.248	-0.113	0.029	-0.491	-0.605	0.779	0.709	-0.216	-0.371	-0.042	-0.125	0.075	1.403	0.295	0.232	0.178	-0.26	-0.45	-0.3	-0.784	-0.609	-0.394	-0.356	-0.636	-0.661	-0.546	-0.578	-0.324	-0.433	-0.588	-0.646	0.362	0.554	0.68	-0.095
SCO0315	0.099	-0.164	0.065	1.546	0.558	0.489	1.98	3.109	3.403	-2.023	-2.443	-1.781	1.462	1.463	1.49	3.406	2.87	1.182	1.814	0.534	0.293	0.668	0.883	0.318	0.25	1.548	1.546	-0.144	-0.359	1.187	0.905	2.575	2.585	0.406	0.563	-0.027	0.214	-1.844	-1.568	-1.667	-1.775	-1.572	-1.336	-2.017	-1.681	-0.344	0.548	0.018	2.646
SCO0316	0.135	0.03	-0.165	0.207	0.06	0.315	-0.142	0.026	0.439	0.183	0.377	-0.031	-0.024	-0.2	-0.292	0.293	0.107	-0.703	-0.081	0.766	1.412	0.185	0.809	0.82	0.634	1.222	2.116	0.523	0.666	1.395	1.111	-0.153	0.185	-0.34	-0.498	0.063	0.062	0.699	0.664	0.087	0.153	0.617	0.795	-0.08	0.416	0.633	0.89	0.618	0.587
SCO0317	0.008	0.022	-0.03	0.169	-0.367	-0.055	-0.394	0.251	-0.041	-0.071	-0.094	-0.478	-0.456	-0.293	-0.295	-0.686	0.542	-1.423	-1.293	-0.052	0.138	-1.01	-0.199	0.616	0.384	0.974	1.502	0.624	0.628	1.091	0.784	-1.102	-0.585	-1.242	-2.227	-0.826	-0.696	0.233	0.382	-0.335	-0.293	-0.032	0.005	-0.961	-0.424	0.253	1.229	1.048	0.456
SCO0318	0.013	-0.162	0.149	0.043	-0.206	-0.824	-0.616	-0.178	-0.283	0.548	0.432	-0.383	0.105	0.155	0.421	-1.079	0.132	-0.515	-0.488	0.47	0.955	-1.079	-0.165	-0.546	-0.209	0.184	1.415	0.07	-0.453	0.299	-0.328	-0.042	-0.488	0.24	1.268	-0.395	-0.271	-0.242	-0.559	0.178	0.412	-0.138	0.007	-0.419	-0.443	0.889	1.691	1.32	1.183
SCO0319	0.049	0.296	-0.345	-0.076	-0.493	-0.436	-0.269	-1.084	-1.327	-2.362	-2.362	-2.111	-0.599	-1.523	-0.904	-0.98	-2.362	-2.362	-1.772	0.024	-0.007	-2.362	-1.24	-2.162	-2.161	-2.362	-0.186	-1.507	-1.304	-1.878	-1.888	-1.598	-2.362	-1.688	-0.394	-1.218	-1.116	-1.705	-2.044	-1.86	-2.002	-1.705	-1.649	-2.142	-2.029	0.449	0.892	1.015	-2.277
SCO0320	0.362	-0.144	-0.218	0.167	-1.359	-1.547	-1.264	-0.854	-1.284	-5.377	-5.825	-6.9	-0.812	-1.732	-0.378	-3.33	-4.653	-7.041	-6.111	-5.005	-5.45	-5.739	-5.672	-5.276	-5.409	-3.36	-3.07	-5.334	-4.927	-2.348	-2.429	-6.58	-7.041	-4.425	-4.994	-0.972	-1.674	-6.267	-6.092	-6.237	-6.162	-6.295	-5.827	-6.056	-6.161	0.571	1.999	1.624	-2.285
SCO0321	0.269	-0.048	-0.221	0.52	-0.951	-1.022	-1.058	-0.547	-1.204	-4.557	-4.913	-4.091	-0.313	-1.262	-0.181	-2.745	-2.937	-5.031	-4.31	-2.954	-2.792	-3.386	-3.011	-2.735	-2.625	-2.517	-1.684	-2.506	-2.425	-2.048	-2.305	-4.886	-4.063	-3.675	-3.557	0.342	-0.312	-4.509	-4.241	-4.383	-4.313	-4.018	-3.737	-4.585	-4.476	1.218	1.941	1.653	-2.564
SCO0322	-0.077	0.036	0.041	0.824	-0.648	-0.213	1.949	1.571	0.549	-0.601	-1.056	-0.844	-0.737	-0.781	-0.889	0.509	1.324	-1.155	-0.319	1.397	1.869	0.607	0.668	2.423	2.567	1.43	2.5	1.651	1.983	1.317	0.728	0.194	0.239	0.968	1.101	-0.103	0.095	0.899	1.036	0.051	0.101	0.583	0.712	0.039	0.325	-0.462	0.157	0.091	-0.453
SCO0323	0.263	0.049	-0.313	-0.108	-0.313	-0.094	0.656	-0.083	-0.077	0.048	-0.04	0.175	-0.313	-0.313	-0.313	5.644	6.311	0.031	-0.121	1.248	1.632	0.63	0.491	0.691	1.403	0.216	2.561	0.932	1.254	1.336	0.098	0.061	0.784	0.693	0.677	3.419	3.459	0.39	1.161	1.057	0.518	1.333	1.646	0.991	0.72	0.418	0.603	-0.313	-0.313
SCO0324	0.064	-0.035	-0.029	-0.199	-0.51	-0.388	-0.497	-0.517	-0.37	-0.006	0.166	0.08	-0.504	-0.315	-0.411	6.853	7.497	-0.609	-0.508	1.062	0.9	-0.306	0.255	0.074	-0.041	-0.317	1.895	0.028	-0.125	0.304	0.64	-0.407	0.049	-0.141	0.198	3.937	3.987	-0.269	-0.3	-0.267	-0.313	-0.214	-0.183	-0.395	-0.163	-0.405	0.411	-0.457	-0.258
SCO0325	0.159	-0.079	-0.079	-0.079	0.127	-0.079	-0.079	0.281	-0.079	-0.079	-0.079	-0.079	-0.079	-0.079	-0.079	-0.079	-0.079	-0.079	-0.079	2.461	1.663	-0.079	0.416	0.42	-0.079	-0.079	3.435	0.214	-0.079	0.166	0.546	-0.079	-0.079	-0.079	-0.079	1.557	1.625	0.219	0.15	0.392	0.056	0.206	0.211	-0.079	0.629	-0.079	0.194	-0.079	-0.079
SCO0326	0.13	0.003	-0.133	-0.666	-0.212	-0.606	1.312	0.516	0.971	0.39	-0.353	0.919	-0.725	-0.167	-0.293	0.16	0.573	-0.745	0.213	1.83	1.731	0.954	1.347	1.882	1.704	2.572	2.743	1.982	1.831	2.192	1.919	0.255	0.421	-0.036	0.255	1.045	0.997	0.41	0.819	0.14	0.235	0.544	0.646	-0.265	0.391	0.314	1.193	0.746	0.505
SCO0329	0.001	-0.011	0.01	0.088	-0.113	-0.199	1.591	1.396	1.28	0.412	0.188	0.476	-0.225	-0.061	-0.014	-0.295	0.912	-0.451	0.397	2.731	2.726	2.162	2.203	2.328	2.195	2.359	2.133	2.479	2.305	2.47	2.369	0.654	0.901	0.591	0.376	1.035	1.022	1.264	1.321	1.336	1.213	0.871	1.084	1.085	1.06	1.025	1.315	1.326	1.163
SCO0330	-0.175	0.237	-0.062	-0.582	-1.498	-0.354	0.29	0.349	0.314	0.125	0.047	0.222	-0.073	0.08	-0.126	0.401	0.132	-3.417	-2.241	-1.729	-1.353	-2.962	-1.932	-2.339	-2.556	-2.545	-0.582	-2.89	-2.456	-2.358	-2.935	-1.385	-1.127	-1.2	-0.996	-2.257	-1.775	-2.257	-1.746	-2.145	-2.156	-1.817	-2.103	-2.491	-2.043	0.603	1.008	0.766	0.071
SCO0331	-0.073	-0.271	0.344	0.148	-0.426	-0.388	0.199	0.468	0.554	0.774	0.099	0.364	0.299	0.477	0.575	0.659	0.266	-1.894	-1.185	-0.411	-0.507	-1.62	-1.092	-1.731	-1.928	-1.152	-0.51	-1.883	-1.703	-1.113	-1.682	-1.547	-1.859	-1.444	-0.688	-1.999	-2.097	-1.833	-1.5	-1.719	-1.675	-1.416	-1.384	-2.218	-1.911	0.802	1.367	1.231	0.853
SCO0332	0.163	-0.096	-0.067	0.021	-0.241	-0.233	-0.322	0.219	-0.031	0.452	-0.207	-0.489	-0.167	-0.023	0.138	0.063	0.44	-1.331	-1.267	-1.162	-0.483	-0.847	-0.652	-0.159	-0.276	0.139	0.966	-0.083	-0.179	0.011	-0.13	-1.14	-1.555	-0.246	-1.196	-1.474	-1.72	-1.089	-0.542	-0.629	-0.939	0.11	-0.193	-1.266	-0.778	0.463	0.903	0.46	0.695
SCO0333	-0.065	0.222	-0.157	-0.091	0.202	-0.169	0.422	0.365	0.712	-0.169	-0.502	-0.324	-0.864	-0.463	-0.237	0.193	0.019	-0.148	-0.355	1.031	1.097	-0.404	0.115	0.839	0.373	0.521	1.756	0.635	0.753	0.03	0.402	-0.428	-0.659	-0.935	-0.363	-0.013	-0.162	-0.302	-0.462	-0.393	-0.38	-0.369	-0.402	-0.586	-0.589	-0.232	0.309	-0.167	0.001
SCO0334	0.126	-0.237	0.111	-0.237	0.489	-0.044	-0.237	-0.237	-0.237	-0.1	-0.237	-0.237	0.036	-0.237	0.055	-0.237	-0.237	-0.237	0.084	1.342	1.016	0.251	-0.237	0.049	-0.237	-0.237	2.396	-0.237	-0.237	0.431	0.661	-0.237	-0.237	-0.237	-0.237	0.296	0.216	-0.237	0.212	-0.096	-0.237	-0.129	0.322	0.078	-0.237	-0.237	0.498	-0.237	0.387
SCO0335	-0.064	0.216	-0.153	-0.01	-0.084	-0.158	0.351	0.392	0.695	0.77	0.722	1.636	-0.001	-0.089	0.114	2.927	2.383	-0.473	-0.226	0.91	1.075	0.006	-0.194	-0.101	-0.139	0.271	1.859	0.177	0.145	0.381	0.356	-0.104	-0.029	-0.234	-0.444	0.202	0.037	0.015	0.11	0.231	0.448	0.576	0.774	0.006	0.358	0.772	1.118	1.302	0.295
SCO0336	0.028	0.094	-0.123	0.043	-0.656	-0.179	-0.495	0.157	0.438	0.461	0.508	0.795	-0.193	-0.008	0.263	1.434	0.346	-0.599	-0.494	0.475	0.287	-0.473	-0.304	-0.104	-0.039	-0.081	1.896	0.431	0.095	0.909	0.193	-0.228	-0.245	0.749	0.43	-0.157	0.008	0.221	0.513	0.469	0.011	0.407	0.709	-0.292	0.216	-0.389	0.821	0.574	0.964
SCO0337	-0.245	0.534	-0.289	0.17	0.133	0.285	1.185	1.356	1.051	0.923	0.607	0.763	0.517	0.528	0.617	0.218	0.062	-0.476	-0.114	2.102	2.357	0.995	1.317	1.205	1.433	1.212	1.692	0.914	1.11	1.276	1.194	0.497	0.354	0.76	0.664	1.45	1.496	1.203	1.517	0.813	0.792	1.698	1.909	0.719	1.378	0.674	1.182	1.14	1.174
SCO0338	-0.043	0.105	-0.062	-0.315	-0.238	-1.143	-1.107	-0.8	-0.596	-0.617	-0.719	-0.734	-0.422	-1.023	-0.682	-1.269	0.969	-1.269	-1.269	0.024	0.912	-1.269	-0.916	-0.912	-0.381	-1.269	1.097	-0.33	-0.745	-1.269	-1.269	-0.538	-0.303	-0.625	-0.199	-0.754	-0.601	-0.205	-0.717	-0.791	-0.782	0.207	0.17	-0.715	-0.282	-0.086	-0.689	-0.546	-0.124
SCO0339	-0.24	-0.283	0.522	-0.24	-0.101	-0.336	-0.801	-0.552	-0.005	-1.01	-0.568	-0.018	-0.334	0.029	-0.91	-1.094	-1.094	-1.094	-0.284	0.349	0.325	-0.302	0.273	-0.479	-1.094	-0.702	0.569	-0.573	-0.741	-0.533	-1.094	-1.094	0.231	-0.046	0.264	-0.748	-0.454	0.415	0.317	-0.055	-0.386	0.802	1.008	-0.017	0.615	0.24	0.174	0.252	0.245
SCO0340	0.104	-0.19	0.086	0.331	0.002	-0.28	-0.754	-0.358	-0.06	-0.186	-0.217	0.155	-0.444	-0.161	-0.129	-0.542	1.342	-2.56	-1.29	-0.773	-0.523	-1.451	-1.301	0.038	0.287	0.043	1.095	-0.339	0.105	0.45	-0.013	-1.756	-1.393	-0.756	-1.049	-2.844	-1.677	-0.408	0.255	-0.398	-0.46	0.876	0.952	-0.749	-0.101	-0.524	0.379	0.059	1.278
SCO0341	0.19	-0.171	-0.02	0.685	0.097	-0.175	-0.085	-0.244	-0.257	-0.385	-0.406	-0.534	-0.239	-0.357	-0.129	-0.645	-0.294	-0.304	-0.411	1.227	1.2	0.059	-0.008	0.082	0.193	0.424	1.101	0.242	0.36	0.956	0.37	0.148	-0.135	0.604	0.584	-0.147	-0.063	-0.109	-0.226	-0.213	-0.303	-0.065	-0.157	-0.436	-0.236	-0.253	-0.358	-0.45	-0.407
SCO0342	0.005	-0.136	0.131	1.177	0.859	0.778	-0.107	-0.02	-0.091	-0.755	-0.782	-0.582	-0.332	-0.1	-0.303	-0.163	0.106	-0.47	-0.78	1.228	1.348	0.503	0.67	1.667	1.578	0.845	1.114	0.79	1.031	0.888	0.141	1.938	2.021	0.712	0.383	1.469	1.264	0.512	0.497	1.464	1.157	-0.301	-0.308	0.357	0.649	-0.224	-0.092	-0.147	-0.409
SCO0343	-0.171	0.225	-0.054	0.11	-0.486	-0.037	-0.486	0.337	-0.486	-0.486	-0.486	0.296	-0.001	-0.029	0.031	-0.486	-0.486	-0.486	-0.087	2.281	2.96	0.861	0.929	-0.129	0.608	1.502	1.759	0.453	0.631	1.766	1.195	-0.486	0.224	-0.486	1.192	0.955	0.786	0.578	0.465	0.877	0.364	1.43	1.448	0.871	1.403	-0.486	0.161	0.088	0.457
SCO0344	0.137	-0.07	-0.067	0.351	-0.054	-0.245	-0.105	-0.292	-0.144	-0.154	-0.315	0.365	0.024	-0.187	-0.106	-0.646	0.548	-1.024	-0.526	0.422	0.881	-0.438	-0.567	0.666	0.409	0.951	1.132	0.42	0.064	0.375	0.912	-0.078	-0.785	-0.18	-0.203	0.283	0.533	1.014	1.084	0.65	0.49	0.67	0.983	0.32	0.704	-0.358	0.331	0.377	-0.113
SCO0345	0.006	0.305	-0.311	0.363	-0.358	-0.261	0.297	0.944	0.527	0.534	-0.293	0.561	0.232	-0.101	0.533	0.639	-0.02	-0.705	-0.245	0.753	0.941	0.116	0.491	0.409	0.499	0.528	0.364	0.302	0.479	0.878	0.809	-0.433	-0.393	0.083	0.324	-0.667	-0.671	0.153	0.346	0.223	0.426	0.446	0.652	0.116	0.384	0.968	1.009	0.979	1.075
SCO0346	-0.165	0.239	-0.074	0.708	0.184	0.251	0.821	0.544	0.642	0.826	0.628	0.383	1.61	1.649	2.144	1.325	1.577	0.776	0.543	1.246	1.264	0.606	0.504	1.126	0.928	2.093	1.954	1.982	1.555	2.967	2.17	0.69	-0.038	0.053	-0.162	0.319	0.167	-0.26	0.048	0.288	0.136	1.104	0.977	0.101	0.408	1.288	0.68	1.213	0.609
SCO0347	0.186	-0.191	0.005	0.245	-0.343	-0.676	-0.779	-0.267	0.032	-0.589	-1.225	-0.829	-0.549	-0.311	-0.289	-0.158	-0.213	-1.738	-0.581	0.536	0.02	-0.17	0.163	0.073	0.335	0.535	1.041	0.564	-0.022	0.837	0.449	-0.947	-0.982	0.996	1.515	-1.148	-0.984	-1.553	-1.131	-1.368	-1.222	-0.478	-0.573	-1.577	-1.416	0.172	1.392	0.876	-0.666
SCO0348	0.017	-0.052	0.035	-0.143	-0.002	-0.204	-0.638	0.07	-0.114	-0.782	-0.483	-0.56	-0.63	-0.533	-0.28	-0.093	-1.44	-0.983	-0.698	0.137	0.05	-0.697	0.382	-0.319	0.126	0.781	0.717	0.383	-0.307	1.019	1.105	-1.403	-1.16	0.693	0.932	-1.235	-1.361	-1.587	-1.473	-1.596	-1.487	-1.026	-0.978	-1.999	-1.658	-0.053	1.277	0.984	-0.56
SCO0349	-0.104	0.149	-0.045	-0.551	-0.912	-0.237	-0.19	0.128	-0.208	-0.763	-0.859	-0.741	-0.627	-0.54	-0.611	-0.052	-2.143	-0.67	0.001	0.733	0.495	-0.079	0.053	-0.164	-0.046	0.705	0.802	0.595	0.351	0.746	0.979	-1.527	-1.252	0.246	-0.055	-1.385	-0.923	-1.298	-1.44	-1.287	-1.331	-0.858	-0.468	-1.476	-1.174	0.057	0.884	0.824	-0.45
SCO0350	0.102	0.14	-0.241	-0.009	0.298	-0.039	0.059	0.685	0.57	-0.446	-0.164	-0.528	-0.048	-0.433	0.111	-0.449	-0.582	-0.456	-0.217	0.476	0.312	0.134	0.207	0.406	0.52	1.098	1.891	0.495	1.006	1.469	1.228	-1.394	-1.394	0.512	0.027	-0.963	-0.442	-0.88	-1.033	-0.951	-0.705	-0.487	-0.341	-0.979	-0.896	0.892	1.604	1.206	0.276
SCO0351	0.093	0.12	-0.213	0.171	-0.092	-0.357	0.167	0.021	0.244	-0.485	-0.503	-0.516	-0.177	-0.078	-0.024	0.418	0.044	-0.026	0.019	0.716	0.317	-0.063	-0.011	-0.193	-0.021	0.391	0.368	0.227	0.204	0.086	0.38	-0.446	-0.977	1.251	1.105	-0.587	-0.675	-1.147	-1.179	-1.144	-1.078	-0.629	-0.604	-1.567	-1.19	0.821	1.342	1.192	0.045
SCO0352	0.061	-0.125	0.064	0.282	0.218	0.049	0.957	1.004	0.988	-0.232	-0.311	-0.456	0.373	0.456	0.525	0.085	-0.732	0.693	0.796	0.847	0.423	0.868	0.91	-0.825	-0.721	0.114	0.007	0.458	0.462	0.285	0.553	-0.443	-1.083	0.767	0.501	-0.352	-0.838	-1.641	-1.183	-1.315	-1.575	-0.939	-1.01	-1.442	-1.301	1.331	1.495	1.433	0.005
SCO0353	0.101	0.063	-0.165	-0.136	-0.295	-0.454	-0.366	0.22	0.639	-0.812	-1.236	-0.813	-0.456	-0.097	-0.033	-2.369	-0.86	-0.997	-0.462	0.423	-0.114	-0.136	-0.403	-0.773	-0.494	-0.003	-0.085	-0.568	-0.216	-0.244	-0.081	-1.469	-1.589	-0.878	-0.264	-0.502	-0.622	-1.694	-1.355	-1.738	-1.859	-1.127	-1.216	-1.469	-1.438	1.029	1.346	1.006	-0.616
SCO0354	-0.087	0.103	-0.016	0.361	0.334	0.475	-0.118	0.321	0.299	-0.525	-0.812	-0.895	0.04	0.142	-0.321	-0.28	-0.768	-0.552	-0.458	-0.362	-0.621	-0.783	-0.166	-0.778	-0.767	-0.28	-0.905	-0.421	0.105	-0.017	0.283	-1.007	-1.328	-0.517	-0.025	-1.425	-1.191	-1.399	-1.511	-1.16	-1.218	-1.033	-1.07	-1.66	-1.223	1.227	1.365	1.18	-0.408
SCO0355	-0.067	-0.264	0.331	-0.054	-0.251	-0.286	0.11	-0.305	0.099	-1.931	-1.292	-1.702	-0.644	-0.021	-0.2	-0.934	-0.401	-0.586	-0.786	0.476	-0.323	-1.305	-0.525	-0.916	-1.217	-0.483	0.342	-1.146	-0.094	-1.029	0.069	-0.328	-0.523	-0.253	0.293	-1.33	-1.494	-1.622	-1.287	-1.673	-1.516	-1.686	-1.919	-1.707	-1.46	0.696	0.709	1.146	-0.907
SCO0356	0.296	-0.344	0.047	0.469	0.075	-0.163	0.273	0.276	0.155	-0.26	-0.256	0.034	-0.194	-0.178	-0.039	-0.135	0.971	-0.296	0.043	0.531	0.448	0.106	0.551	-0.122	-0.333	-0.073	1.83	-0.285	0.27	-0.024	0.487	-0.072	-0.437	0.386	-1.16	-0.409	-0.592	-0.192	-0.597	-0.382	-0.617	-0.635	-0.405	-0.648	-0.456	0.056	1.271	1.327	0.39
SCO0357	0.264	-0.199	-0.065	0.144	-0.231	-0.146	0.713	0.77	0.638	-0.023	0.043	-0.262	-0.309	-0.197	-0.242	0.326	0.399	-0.796	-0.599	-0.007	0.273	-0.093	0.47	0.791	0.935	0.924	0.965	0.28	0.456	0.352	0.34	-0.984	-0.89	-1.479	-1.356	-1.267	-1.241	-0.013	0.184	-0.238	-0.266	-0.075	0.006	-0.621	-0.254	0.236	0.545	0.368	0.346
SCO0358	-0.101	-0.136	0.238	-0.262	-0.538	-0.849	0.583	0.644	0.693	0.164	-0.287	-0.199	-0.736	-0.58	-0.475	-0.222	-0.379	-1.714	-0.345	0.403	0.334	-0.029	0.349	0.288	-0.118	0.431	0.552	-0.068	-0.06	0.159	0.125	-1.019	-0.474	0.976	0.854	-0.967	-1.067	-1.905	-1.804	-1.794	-1.666	-1.365	-1.103	-1.976	-1.765	0.335	1.223	0.858	0.256
SCO0359	0.137	-0.104	-0.033	-0.655	-0.609	-0.615	1.336	0.984	0.901	0.215	-0.285	-0.134	-0.757	-0.229	-0.255	0.533	0.263	0.137	0.256	0.852	0.739	0.665	1.188	0.439	0.42	1.111	0.925	0.521	0.537	0.385	0.215	-0.828	-0.697	1.041	0.106	-0.825	-1.158	-1.732	-1.317	-1.413	-1.68	-1.259	-1.305	-2.004	-1.903	0.285	1.026	0.879	0.185
SCO0360	0.282	-0.155	-0.127	0.456	-0.282	-0.062	-0.465	-0.102	-0.248	-0.148	-0.41	-0.188	-0.448	-0.347	-0.402	0.189	0.408	-1.492	-0.809	-0.493	-0.114	-0.661	-0.234	0.277	0.121	0.242	0.757	0.089	-0.172	0.391	0.227	-0.92	-1.054	-1.237	-1.456	-1.174	-0.85	-0.417	-0.271	-0.312	-0.125	0.443	0.714	-0.808	-0.006	-0.055	0.815	0.292	0.299
SCO0361	0.163	0.003	-0.166	-0.002	-0.578	-0.374	0.012	0.359	0.46	0.281	-0.003	0.037	-0.228	0.055	0.056	0.864	-0.18	-1.172	-0.656	0.463	0.172	-0.627	0.677	0.505	0.549	0.614	1.598	0.273	0.281	1.026	0.867	-0.589	-0.63	-0.027	-0.249	-0.991	-1.042	-0.874	-0.712	-0.297	-0.324	-0.337	-0.041	-0.998	-0.511	-0.059	1.046	0.391	1.012
SCO0362	-0.036	0.119	-0.084	-0.194	-0.556	-0.653	2.398	1.524	1.263	-0.323	-0.603	0.293	-0.679	-0.51	-0.586	-0.967	-0.884	-1.26	-0.857	0.187	0.422	0.326	0.28	0.853	0.779	0.949	0.906	-0.238	-0.091	-0.752	-0.709	-1.544	-1.059	-0.562	-0.418	-1.421	-1.493	-1.896	-1.397	-1.636	-1.514	-1.587	-1.575	-1.636	-1.961	-0.178	-0.112	0.367	0.361
SCO0363	0.177	-0.016	-0.161	-0.239	-0.941	-0.651	1.98	1.426	1.42	-0.107	-0.325	0.231	-0.754	-0.732	-0.61	-0.645	-0.463	-1.756	-0.791	0.507	0.804	0.219	0.423	1.269	0.797	1.141	2.053	-0.074	0.343	0.21	-0.569	-1.237	-1.126	0.237	0.373	-1.599	-1.526	-1.702	-1.47	-1.554	-1.582	-1.273	-1.285	-1.749	-1.418	-0.375	0.165	0.106	0.644
SCO0364	0.255	-0.115	-0.14	-0.191	-0.357	0.017	2.529	2.079	1.942	0.571	-0.181	0.134	-0.231	0.038	0.065	-0.649	-0.25	-1.396	-0.17	0.829	1.248	1.004	1.057	1.261	1.162	0.994	1.143	0.629	0.42	-0.194	0.131	-0.587	-0.948	0.805	0.872	-0.692	-0.699	-0.705	-1.106	-0.752	-0.807	-1.016	-0.778	-0.958	-1.042	0.403	0.985	0.686	0.984
SCO0365	0.169	0.159	-0.328	0.19	-0.025	-0.606	2.776	2.191	2.106	0.486	0.396	0.271	0.044	0.094	0.047	0.837	-0.379	-0.799	0.217	0.783	1.255	1.186	1.631	1.263	1.435	1.676	1.843	0.637	0.372	0.887	0.829	-0.893	-0.61	0.23	-0.1	-1.164	-1.437	-0.976	-1.045	-0.733	-0.956	-1.174	-0.926	-1.114	-0.876	0.521	0.703	0.935	1.072
SCO0366	0.17	-0.157	-0.013	-0.346	-0.379	-0.558	2.689	1.961	2.051	0.034	-0.202	0.035	-0.676	-0.222	0.121	-0.412	-0.963	-0.638	-0.059	1.132	1.64	0.916	1.013	0.932	1.074	0.528	1.697	0.215	0.184	0.729	0.363	-1.26	-1.161	0.183	-0.018	-1.35	-1.084	-1.036	-0.634	-0.762	-0.88	-0.826	-0.841	-1.088	-0.8	0.135	0.893	0.231	0.881
SCO0367	0.119	-0.161	0.042	1.141	0.529	-0.21	-0.003	-0.549	-0.549	-0.382	0.194	-0.214	-0.549	-0.385	-0.452	-0.549	-0.549	-0.549	-0.549	1.087	0.889	-0.549	-0.206	-0.202	-0.052	-0.549	3.019	-0.175	-0.039	0.24	1.179	-0.149	-0.549	0.078	0.497	0.428	0.203	0.733	0.541	0.367	0.113	0.149	0.322	0.263	0.694	-0.373	-0.124	-0.243	-0.016
SCO0368	-0.16	-0.209	0.369	-0.141	-0.048	0.39	0.208	-0.06	0.209	-0.209	-0.209	-0.069	-0.007	-0.064	-0.043	-0.209	-0.209	-0.209	-0.209	0.178	0.054	-0.013	-0.209	0.188	0.005	-0.08	-0.209	-0.209	-0.209	-0.209	-0.209	-0.209	-0.209	-0.209	-0.209	0.708	0.468	0.178	0.338	-0.01	-0.054	-0.02	0.152	0.13	0.064	-0.006	-0.152	0.142	-0.163
SCO0369	-0.101	0.067	0.035	-0.243	-0.104	-0.06	-0.219	-0.006	-0.33	-0.32	-0.339	-0.427	0.576	0.885	0.537	3.193	1.135	-0.57	-0.326	0.902	1.383	-0.057	0.021	0.026	0.18	0.157	1.141	-0.003	-0.123	-0.322	-0.186	-0.102	0.041	-0.57	-0.221	0.185	0.131	0.031	0.073	-0.211	-0.281	-0.074	0	-0.445	-0.108	-0.192	0.096	0.15	3.942
SCO0370	0.079	-0.059	-0.021	-0.092	0.157	-0.078	-0.309	-0.245	-0.243	-0.145	-0.207	-0.191	0.332	0.352	0.432	2.55	1.351	-0.309	-0.238	0.777	0.971	-0.142	0.173	-0.128	-0.098	-0.236	1.514	0.059	-0.212	0.292	0.027	-0.309	-0.106	-0.309	0.213	-0.125	-0.108	0.066	-0.02	-0.012	-0.109	-0.169	0.019	-0.125	0.061	-0.192	0.009	0.08	3.395
SCO0371	0.137	-0.163	0.026	-0.201	0.082	-0.219	-0.04	-0.086	-0.03	-0.155	-0.167	-0.146	0.983	1.105	0.997	3.707	2.432	-0.299	-0.252	1.148	1.256	-0.02	0.189	0.036	0.005	0.59	1.19	-0.127	0.21	-0.156	0.205	0.125	-0.121	-0.14	0.452	0.26	-0.013	-0.145	-0.104	-0.082	-0.01	-0.055	0.07	-0.103	-0.017	-0.01	0.339	0.659	4.513
SCO0372	0.016	-0.203	0.187	0.051	-0.428	0.254	-0.303	-0.269	-0.281	-0.326	-0.359	-0.269	0.982	1.047	0.83	3.532	2.587	-0.505	-0.425	0.964	1.227	-0.394	-0.319	-0.173	-0.545	-0.346	1.044	-0.396	-0.371	-0.162	0.029	-0.275	0.016	-0.316	-0.207	-0.407	-0.208	-0.149	-0.188	-0.184	-0.203	0.155	0.165	-0.41	-0.206	0.107	0.517	0.095	3.994
SCO0373	0.015	-0.251	0.236	0.187	0.091	0.569	0.993	1.019	0.696	-1.321	-1.681	-0.627	-0.513	-0.842	-0.536	1.065	-0.31	-0.597	-0.73	0.785	1.538	0.873	0.927	1.993	1.907	2.42	2.018	0.997	1.122	1.293	1.34	0.763	0.906	0.029	0.182	0.904	1.099	0.475	1.111	0.922	0.832	1.334	1.756	0.081	0.585	-0.356	0.519	0.269	0.027
SCO0374	0.069	-0.051	-0.018	-0.326	0.085	0.077	-2.678	-2.522	-2.484	-1.197	-0.928	-0.854	-1.682	-1.68	-1.466	-0.842	-2.471	-2.263	-1.47	-2.615	-2.792	-2.599	-2.274	-3.255	-3.186	-2.212	-2.433	-3.034	-3.306	-2.492	-2.384	-1.146	-1.345	-1.822	-2.211	-2.199	-2.448	-2.577	-2.464	-4.475	-4.476	-4.69	-4.613	-3.599	-3.362	-1.657	-1.477	-2.09	-3.617
SCO0375	-0.109	0.079	0.03	-0.007	-0.036	-0.249	-0.295	-0.403	-0.558	-0.917	-1.152	-1.027	-0.966	-0.781	-0.641	0.201	-0.235	-1.026	-0.514	1.863	1.49	0.545	0.524	0.781	1.002	0.615	2.021	1.502	1.622	1.805	1.528	0.233	-0.214	0.129	0.107	1.408	1.163	-0.012	0.001	0.141	-0.014	0.799	1.363	-0.369	0.174	-0.662	-0.29	-0.144	-0.531
SCO0376	-0.05	-0.106	0.156	-0.277	-0.604	-0.617	0.052	-0.429	-0.235	-0.424	-0.047	-0.16	-0.959	-0.542	-0.33	-0.141	0.4	-1.462	-1.303	-1.138	-0.811	-1.48	-1.235	-1.374	-0.987	-0.793	-0.288	-1.043	-1.379	-1.46	-1.122	-0.455	-0.573	0.302	0.367	-0.838	-0.818	0.373	0.48	-0.527	-0.424	0.222	0.224	0.126	0.236	-0.117	0.223	0.15	-0.106
SCO0377	-0.306	0.139	0.167	-0.925	-1.154	-0.144	-0.372	-0.247	0.281	-0.557	-0.599	-0.806	-0.81	-0.628	-0.708	0.87	0.655	-1.154	-1.154	0.349	0.324	-0.821	-1.154	0.786	0.212	1.752	1.225	-0.096	0.066	0.106	0.965	-1.154	-1.154	-1.154	-0.516	0.371	0.325	-0.759	-0.993	-0.815	-0.595	-0.721	-0.421	-1.045	-0.633	-0.809	0.325	0.64	-0.852
SCO0378	-0.055	-0.134	0.188	-0.308	-0.186	-0.672	0.7	1.01	0.857	-0.654	-0.693	-0.399	-0.896	-0.904	-0.928	1.173	0.923	-1.036	-0.248	1.335	0.892	1.009	0.1	1.34	1.15	1.564	1.576	1.285	0.721	1.834	1.417	-0.98	-1.003	-1.769	-0.914	2.008	1.866	-0.593	-0.748	-0.832	-0.678	-1.042	-0.852	-1.224	-0.911	-0.086	0.655	0.39	-0.727
SCO0379	-0.119	0.012	0.107	0.177	-0.361	-0.53	2.016	1.597	1.056	-1.875	-1.714	-2.08	0.454	-0.592	0.26	1.117	0.719	0.454	0.123	1.56	2.179	1.976	2.086	2.568	2.441	2.2	2.252	1.549	1.581	1.774	1.706	0.774	0.652	-0.522	-0.403	0.75	0.627	-1.946	-1.849	-1.488	-1.53	-1.367	-1.56	-0.889	-0.955	0.976	0.875	0.906	-0.194
SCO0380	-0.061	-0.062	0.123	-0.023	-0.642	-0.781	1.863	1.695	0.426	-2.39	-2.316	-2.251	-0.392	-1.337	-0.725	0.197	0.374	-0.581	-0.06	1.786	2.595	2.098	2.149	3.485	3.393	3.285	3.366	2.338	2.563	2.771	2.395	0.813	0.425	-0.724	-0.702	1.151	1.237	-1.508	-1.847	-1.884	-1.72	-0.984	-0.955	-0.574	-0.593	0.535	0.818	0.842	-1.044
SCO0381	0.242	-0.25	0.008	0.567	0.389	0.191	0.018	0.062	-0.511	-3.47	-3.65	-2.936	-2.269	-2.722	-2.344	-0.442	-0.87	-2.162	-1.559	-1.442	-1.309	-1.515	-1.103	-2.527	-2.584	-1.591	-1.677	-2.921	-2.834	-1.775	-1.863	-0.524	-0.668	-1.864	-1.475	-1.186	-1.183	-3.672	-3.519	-2.538	-2.399	-4.363	-4.309	-3.418	-3.091	-0.583	-0.476	-0.314	-2.964
SCO0382	0.229	-0.292	0.063	0.414	0.265	0.037	0.408	0.338	-0.264	-3.095	-3.292	-2.692	-2.296	-2.597	-2.323	-0.164	-0.795	-1.453	-0.743	-1.438	-1.277	-0.989	-0.85	-2.509	-2.644	-1.665	-1.988	-2.879	-3.013	-1.71	-1.595	-0.534	-0.771	-2.692	-2.696	-1.314	-1.264	-3.589	-3.568	-2.274	-2.195	-4.375	-4.385	-3.147	-2.966	-0.804	-0.855	-0.646	-2.694
SCO0383	0.246	-0.278	0.032	0.43	0.141	-0.06	-0.447	0.035	-0.493	-2.899	-3.137	-2.346	-2.374	-2.661	-2.318	-0.158	-0.671	-2.052	-1.163	-1.834	-1.843	-1.649	-1.456	-2.706	-2.874	-1.783	-2.209	-3.065	-3.163	-1.828	-1.862	-1.222	-1.182	-2.889	-2.94	-1.418	-1.409	-3.546	-3.334	-2.452	-2.391	-4.083	-3.901	-3.207	-2.891	-1.064	-0.829	-0.825	-2.651
SCO0384	0.323	-0.272	-0.052	0.311	-0.172	-0.234	-1.291	-0.341	-0.686	-2.729	-2.581	-2.279	-2.592	-2.814	-2.475	0.027	-0.92	-2.129	-1.036	-1.872	-1.816	-1.924	-1.535	-1.815	-1.983	-0.657	-0.691	-1.875	-1.834	-0.594	-0.446	-1.75	-1.58	-3.644	-3.36	-1.806	-1.716	-2.911	-2.783	-2.42	-2.332	-3.743	-3.492	-2.854	-2.267	-1.453	-0.704	-0.789	-2.007
SCO0385	0.246	-0.209	-0.038	0.279	-0.07	-0.26	-1.147	-0.422	-0.854	-2.81	-2.686	-2.433	-2.571	-2.815	-2.555	-0.369	-1.222	-2.239	-1.435	-1.939	-1.987	-1.977	-1.924	-2.319	-2.435	-1.329	-1.382	-2.477	-2.508	-1.502	-1.375	-1.713	-1.7	-3.41	-3.692	-1.764	-1.671	-3.274	-3.144	-3.001	-2.965	-4.074	-3.856	-3.244	-2.712	-1.186	-0.667	-0.784	-2.124
SCO0386	0.162	-0.211	0.049	0.463	0.217	0.077	-0.495	-0.082	-0.557	-2.856	-3.119	-2.43	-2.344	-2.528	-2.391	-0.532	-1.314	-1.879	-1.113	-1.624	-1.655	-1.577	-1.45	-2.212	-2.366	-1.308	-1.663	-2.334	-2.331	-1.696	-1.38	-1.218	-1.292	-3.118	-2.907	-1.19	-1.191	-3.272	-3.112	-3.255	-3.194	-4.1	-3.927	-3.105	-2.65	-0.745	-0.657	-0.675	-2.331
SCO0387	0.193	-0.244	0.051	0.473	0.425	0.222	-0.819	-0.09	-0.454	-2.908	-3.286	-2.461	-2.209	-2.534	-2.331	-0.146	-0.858	-1.501	-0.835	-1.772	-1.87	-1.627	-1.616	-2.707	-2.818	-1.525	-1.993	-2.831	-2.765	-1.845	-1.543	-1.132	-1.189	-3.339	-3.626	-1.439	-1.304	-3.299	-3.132	-3.615	-3.608	-4.426	-4.287	-3.24	-2.813	-0.985	-0.81	-0.821	-2.272
SCO0388	0.321	-0.235	-0.086	0.226	-0.046	-0.24	-1.581	-0.58	-0.691	-2.885	-2.882	-2.275	-2.665	-2.895	-2.585	-0.274	-1.393	-2.172	-1.207	-1.985	-2.368	-2.375	-1.936	-2.763	-3.121	-1.469	-1.618	-2.934	-2.838	-1.768	-1.543	-2.147	-2.153	-4.092	-3.426	-1.895	-1.772	-3.474	-3.093	-4.145	-3.992	-4.461	-4.165	-3.601	-2.765	-1.48	-0.658	-0.883	-1.958
SCO0389	0.148	-0.208	0.06	0.536	0.488	0.158	-0.258	0.055	-0.691	-2.799	-3.087	-2.467	-1.913	-2.247	-2.226	-0.701	-1.231	-1.426	-1.133	-1.433	-1.383	-1.107	-0.925	-2.283	-2.534	-1.4	-2.461	-2.681	-2.455	-2.172	-1.816	-0.13	-0.255	-2.079	-1.86	-0.324	-0.4	-2.682	-2.837	-3.413	-3.382	-3.661	-3.588	-2.456	-2.285	-0.515	-0.705	-0.531	-2.378
SCO0390	0.123	-0.078	-0.044	0.421	0.133	0.026	-0.545	-0.193	-0.722	-3.146	-3.326	-2.69	-2.442	-2.599	-2.509	-0.597	-1.197	-1.81	-1.602	-1.676	-1.448	-1.413	-1.086	-2.384	-2.393	-1.404	-2.538	-2.411	-2.199	-1.656	-1.667	-0.382	-0.732	-2.108	-2.257	-0.473	-0.572	-2.517	-2.405	-3.503	-3.506	-3.391	-3.41	-2.427	-2.207	-0.763	-0.427	-0.493	-2.202
SCO0391	0.344	-0.183	-0.161	-0.077	-0.233	-0.445	-0.691	-0.456	-0.581	-2.935	-2.743	-2.119	-2.86	-2.888	-2.716	-0.161	-0.762	-1.848	-1.172	-1.887	-1.916	-1.976	-1.608	-2.169	-2.406	-0.782	-0.987	-2.43	-2.048	-1.364	-0.973	-1.647	-1.286	-2.737	-2.695	-1.13	-0.93	-3.018	-2.626	-3.834	-3.72	-4.062	-3.709	-3.193	-2.429	-1.394	-0.327	-0.596	-1.811
SCO0392	0.187	-0.221	0.034	0.137	0.324	0.141	0.38	0.143	-0.277	-3.294	-3.502	-2.842	-2.398	-2.815	-2.468	-0.671	-1.492	-0.538	-0.412	-1.859	-1.921	-1.252	-1.201	-3.372	-3.642	-2.058	-2.657	-3.762	-3.608	-2.478	-2.102	-1.276	-1.452	-3.984	-3.826	-1.805	-1.671	-3.733	-3.575	-4.517	-4.427	-5.24	-5.453	-3.768	-3.563	-0.967	-1.156	-1.12	-2.721
SCO0393	0.111	-0.229	0.119	0.259	0.511	0.255	0.474	0.217	-0.282	-3.513	-3.538	-3.101	-2.328	-2.686	-2.452	-0.739	-1.609	-1.014	-0.498	-1.72	-1.878	-1.289	-1.436	-3.332	-3.736	-2.265	-2.73	-3.849	-3.707	-2.837	-2.334	-0.986	-1.2	-3.655	-3.409	-1.721	-1.666	-3.515	-3.516	-4.141	-4.412	-5.474	-5.469	-3.662	-3.583	-0.857	-1.426	-1.198	-2.963
SCO0394	0.154	-0.255	0.101	0.192	0.28	-0.01	-0.363	-0.109	-0.503	-3.634	-3.567	-3.116	-2.635	-3.129	-2.729	-0.688	-1.678	-1.064	-1.203	-1.7	-1.932	-2.543	-2.422	-3.75	-3.787	-2.406	-2.871	-3.966	-3.494	-2.872	-2.676	-1.41	-1.454	-3.921	-3.415	-2.057	-1.898	-3.613	-3.578	-4.563	-4.521	-5.629	-5.494	-3.943	-3.607	-1.158	-1.173	-1.122	-2.785
SCO0395	0.223	-0.244	0.021	0.074	0.068	0.004	-0.654	-0.317	-0.517	-3.366	-3.367	-2.972	-2.585	-3.018	-2.628	-0.373	-1.187	-1.003	-1.017	-2.125	-2.123	-2.51	-2.01	-3.603	-3.602	-2.094	-2.796	-3.657	-3.46	-2.504	-2.081	-1.155	-1.052	-3.574	-3.634	-2.193	-2.029	-3.653	-3.453	-4.599	-4.45	-5.479	-5.52	-4.171	-3.737	-1.382	-1.199	-1.308	-2.514
SCO0396	0.125	-0.201	0.076	0.206	0.22	0.06	-0.826	-0.396	-0.706	-3.441	-3.715	-3.218	-2.609	-2.947	-2.595	-0.688	-1.415	-1.614	-0.833	-2.584	-2.732	-2.286	-2.254	-4.392	-4.319	-2.854	-3.918	-4.515	-4.364	-3.404	-2.73	-1.558	-1.689	-4.149	-4.24	-2.401	-2.183	-3.668	-3.485	-4.687	-4.602	-5.631	-5.654	-4.039	-3.924	-1.141	-1.34	-1.337	-2.907
SCO0397	0.259	-0.244	-0.014	0.076	0.077	-0.111	-1.534	-0.837	-0.959	-3.503	-3.541	-3.018	-2.862	-3.178	-2.938	-0.488	-1.339	-1.513	-0.86	-2.472	-2.287	-2.489	-2.193	-3.86	-4.025	-2.568	-2.752	-4.257	-3.788	-2.711	-2.431	-1.536	-1.56	-3.788	-4.14	-2.067	-1.829	-3.337	-3.125	-4.333	-4.221	-4.807	-4.621	-3.716	-3.333	-1.554	-1.146	-1.428	-2.649
SCO0398	0.125	-0.194	0.069	0.192	0.262	0.089	-1.435	-0.771	-1.092	-3.611	-3.616	-3.3	-2.739	-3.16	-2.96	-0.488	-1.134	-1.96	-1.637	-3.149	-3.299	-2.953	-2.863	-3.89	-3.966	-2.553	-3.447	-4.335	-3.991	-3.37	-2.782	-1.497	-1.687	-4.093	-3.816	-2.339	-2.215	-4.137	-4.048	-5.079	-4.854	-5.606	-5.425	-4.684	-4.497	-1.327	-1.355	-1.533	-3.036
SCO0399	0.268	-0.243	-0.024	0.071	-0.012	-0.034	-1.457	-0.624	-0.877	-3.301	-3.073	-2.783	-2.774	-3.162	-2.801	-0.167	-0.925	-1.828	-1.113	-2.481	-2.546	-2.673	-2.192	-3.405	-3.46	-2.361	-2.482	-3.543	-3.429	-2.804	-2.217	-1.364	-1.468	-3.674	-3.552	-2.324	-2.187	-3.942	-3.715	-4.724	-4.716	-5.096	-4.915	-4.599	-3.995	-1.609	-1.173	-1.369	-2.557
SCO0400	0.2	-0.243	0.043	0.095	0.169	0.096	-0.926	-0.487	-0.768	-3.196	-3.176	-2.859	-2.615	-3.078	-2.914	-0.231	-1.001	-1.35	-0.957	-2.49	-2.618	-2.424	-2.39	-3.467	-3.341	-2.228	-2.589	-3.488	-3.382	-2.636	-2.368	-0.94	-0.875	-3.076	-3.221	-2.176	-1.847	-3.84	-3.685	-4.876	-4.892	-5.142	-5.257	-4.626	-4.218	-1.386	-1.226	-1.272	-2.511
SCO0401	0.216	-0.207	-0.009	0.057	-0.156	-0.154	-0.836	-0.442	-0.509	-2.981	-3.268	-2.795	-2.752	-3.168	-2.727	0.108	-0.882	-1.71	-0.833	-2.258	-2.374	-2.726	-2.377	-3.143	-3.162	-1.864	-2.784	-3.175	-3.14	-2.58	-2.143	-1.331	-1.417	-3.304	-3.754	-2.138	-1.855	-3.738	-3.572	-4.736	-4.493	-4.901	-4.667	-4.407	-3.849	-1.68	-1.035	-1.281	-2.513
SCO0402	0.012	-0.049	0.037	0.163	-0.378	-0.061	-1.759	-0.673	-0.962	-0.557	-0.822	-0.34	-2.531	-2.204	-2.348	-0.326	-0.705	-2.527	-1.595	0.004	-0.005	-0.477	0.4	1.738	1.827	1.692	1.727	1.348	1.44	1.295	1.214	-1.073	-1.205	-0.955	-0.954	-0.875	-0.861	0.477	0.684	-0.427	-0.009	-0.087	0.312	-0.529	0.727	-0.796	0.549	-0.005	-1.13
SCO0403	0.135	-0.068	-0.066	0.084	-0.506	-0.287	-0.289	-0.067	0.182	0.984	0.703	0.788	-0.432	-0.06	-0.018	0.701	0.164	-1.403	-0.488	0.626	0.845	0.243	0.16	2.319	2.062	2.394	2.286	1.781	1.448	1.779	1.717	0.574	1.112	-0.112	0.773	-0.429	-0.57	0.261	0.386	-0.174	-0.109	0.549	0.79	-0.306	0.312	0.308	1.378	1.034	0.912
SCO0404	-0.186	0.153	0.033	-0.142	-0.806	-0.371	0.116	0.483	0.184	0.195	0.155	0.104	-0.029	-0.121	0.182	0.588	0.338	-1.436	-1.487	0.878	0.049	-0.154	0.873	-0.433	0.101	0.308	1.571	0.104	0.521	0.291	0.294	1.832	2.445	2.028	2.105	0.708	0.483	0.003	-0.073	-0.061	0.211	0.484	0.632	-0.422	0.012	0.211	1.441	0.901	0.682
SCO0405	-0.034	0.056	-0.022	0.532	0.099	0.209	0.369	0.212	0.02	-0.488	-0.489	-0.075	-0.47	-0.722	-0.606	0.515	0.308	-0.677	-0.096	0.612	0.637	0.373	0.446	0.347	0.29	0.479	0.578	0.078	-0.025	0.474	0.407	-0.058	-0.176	-0.769	-0.892	-0.052	-0.188	-0.112	-0.27	0.18	0.094	-0.279	-0.136	-0.158	-0.076	-0.056	0.004	-0.112	0.111
SCO0406	0.111	0.131	-0.243	-2.674	-2.546	-2.945	-1.727	-2.531	-2.591	-2.024	-2.894	-2.549	-2.302	-2.878	-2.771	-1.386	-1.939	-3.573	-2.153	-1.912	-1.89	-2.628	-1.815	-1.879	-1.588	-1.828	-0.856	-1.909	-1.797	-1.232	-0.522	-1.963	-2.445	-2.98	-3.367	-2.478	-1.992	-1.706	-2.073	-1.332	-1.533	-0.938	-0.593	-2.224	-1.895	-1.949	-1.251	-1.16	-2.067
SCO0407	0.005	-0.208	0.203	-1.687	-2.061	-2.45	-2.042	-2.311	-2.176	-2.095	-1.963	-2.379	-2.748	-2.545	-2.525	-1.788	-2.258	-3.154	-2.563	-1.553	-1.196	-2.166	-2.032	-1.498	-1.336	-0.843	-0.725	-1.307	-1.282	-0.675	-0.869	-1.946	-2.606	-1.92	-2.381	-1.811	-1.794	-1.335	-1.244	-1.857	-1.573	-1.31	-1.124	-1.719	-1.607	-1.309	-1.02	-1.55	-1.519
SCO0408	0.43	-0.015	-0.415	1.323	0.168	0.726	-4.02	-3.13	-3.178	-3.302	-3.769	-3.554	-2.752	-3.05	-3.103	-2.75	-2.207	-5.305	-4.348	-3.7	-4.074	-3.773	-4.063	-4.483	-4.47	-3.604	-3.598	-4.185	-3.882	-3.667	-3.219	-2.66	-2.633	-0.525	-0.784	-2.469	-1.952	-0.86	-0.757	1.912	1.902	-0.141	0.045	-0.93	-0.553	-1.757	-1.302	-1.411	-3.689
SCO0409	0.083	0.092	-0.174	-0.434	0.235	0.197	1.433	1.153	0.868	-2.359	-2.359	-2.301	-1.785	-1.478	-1.415	-0.891	-1.623	-0.448	-0.331	-0.292	-1.504	0.724	0.892	-1.147	-1.154	1.327	0.165	-0.483	-0.403	1.208	1.789	-1.508	-1.45	-2.996	-3.824	2.452	1.799	-0.146	-0.235	-1.366	-1.338	-2.496	-2.276	-1.585	-1.105	1.55	1.761	1.958	-0.747
SCO0410	0.274	0.153	-0.427	0.251	-0.039	0.1	-0.879	-0.322	-0.691	-0.457	-0.477	-0.079	-0.082	-0.786	-0.645	1.531	1.864	-0.416	-0.862	0.635	0.718	-0.538	-0.403	-0.286	-0.209	-0.339	0.582	0.052	0.325	-0.029	0.107	-0.256	-0.212	0.056	-0.08	0.938	0.941	0.575	0.812	0.652	0.524	0.528	0.719	0.027	0.43	0.288	0.978	0.546	-0.418
SCO0411	-0.016	0.096	-0.079	-0.226	-0.303	-0.492	1.758	1.687	1.421	0.243	0.685	0.244	0.233	0.123	0.179	-0.311	0.31	-0.568	0.498	2.377	2.697	1.991	2.585	3.367	3.073	3.294	3.295	2.647	2.648	3.347	2.856	0.717	0.455	0.316	0.214	0.542	0.401	1.704	1.956	1.192	0.963	1.157	1.175	1.571	1.786	0.843	1.221	0.981	0.223
SCO0412	-0.077	0.179	-0.101	-0.079	-0.164	-0.164	1.613	1.529	1.001	0.363	0.571	0.315	0.155	0.316	0.322	0.501	-0.207	-0.637	-0.438	1.061	1.613	1.017	1.472	2.672	2.397	2.458	2.117	1.881	1.722	2.016	1.57	0.383	0.09	0.232	-0.104	-0.32	-0.328	1.09	1.279	0.307	0.404	0.659	0.57	0.976	1.151	1.038	1.118	0.911	0.233
SCO0413	0.214	-0.16	-0.054	0.173	0.017	-0.048	0.593	0.318	0.275	-0.171	-0.164	0.168	-0.252	-0.359	-0.618	0.019	0.194	-0.228	0.013	0.832	0.544	0.502	0.124	1.437	1.156	1.686	2.215	1.056	1.036	1.671	1.548	0.007	0.13	-0.115	-0.349	0.283	0.558	0.684	0.804	0.47	0.452	0.716	1.107	0.112	0.541	0.133	0.399	0.465	1.222
SCO0414	0.206	-0.111	-0.096	0.081	-0.154	0.049	-0.147	0.266	0.018	-0.804	-0.62	-0.622	-0.57	-0.678	-0.579	0.819	0.195	-0.896	-0.481	0.466	0.798	0.518	0.959	1.359	1.416	1.354	1.499	1.245	1.291	1.409	1.267	0.156	-0.029	-0.442	-0.044	0.288	0.276	0.619	0.651	0.3	0.39	0.68	0.623	0.022	0.375	0.108	0.369	0.433	-0.023
SCO0415	0.127	0.396	-0.523	-0.121	-0.102	-0.06	-0.184	-0.561	-0.786	-0.807	-0.557	-0.968	-0.974	-0.907	-1.308	0.248	-1.455	-0.534	-0.896	0.205	0.051	-0.635	-0.586	0.266	0.986	0.981	0.781	0.153	1.022	-0.137	0.548	-1.455	-1.455	-0.035	-1.455	0.537	-0.547	-0.598	0.17	0.105	0.026	-0.381	-0.27	0.278	-0.209	-0.257	0.13	-0.311	-0.561
SCO0416	0.006	-0.085	0.079	-0.298	-0.111	0.223	0.277	0.198	0.098	-1.335	-1.245	-1.297	-2.23	-1.5	-1.389	-2.537	-0.1	-1.918	-0.96	-0.511	-0.54	-1.156	-1.224	-1.077	-1.623	-0.615	0.848	-0.931	-1.602	-0.452	-0.891	-1.87	-0.709	-1.535	-1.551	-0.089	-0.448	-1.199	-1.015	-1.586	-1.187	-1.165	-1.077	-1.661	-1.716	0.562	0.778	0.581	-1.191
SCO0417	0.19	-0.403	0.212	-0.125	0.019	-0.145	0.026	0.175	-0.083	-1.857	-2.18	-1.821	-1.345	-1.546	-1.983	0.031	-0.243	-1.315	-0.777	-0.302	-0.158	-0.512	-0.389	-0.813	-0.616	0	-0.147	-0.413	-0.287	-0.262	-0.384	-0.632	-0.62	-2.311	-1.294	-1.677	-0.993	-2.343	-2.419	-2.135	-1.978	-2.44	-2.526	-2.549	-2.575	-0.823	-0.978	-1.182	-1.539
SCO0418	-0.11	0.178	-0.068	-0.436	-0.205	-0.436	-0.436	-0.125	-0.216	-0.291	-0.436	-0.436	-0.147	-0.165	-0.127	0.743	0.587	0.149	-0.436	1.4	1.544	-0.436	0.509	0.331	0.001	-0.436	2.81	0.031	0.355	-0.043	0.109	-0.086	-0.097	-0.436	0.502	-0.274	0.751	-0.346	-0.436	-0.151	-0.358	-0.268	-0.212	-0.179	-0.296	-0.358	-0.276	-0.342	-0.183
SCO0419	0.324	-0.079	-0.245	0.372	-0.587	-0.688	0.898	0.649	0.184	-0.707	-1.359	-0.849	-0.809	-0.826	-0.7	-0.276	-1.684	-0.821	0.199	2.247	2.498	1.895	2.408	3.096	2.851	3.495	3.378	3.2	3.417	2.879	2.59	-0.024	0.297	-0.029	-0.362	0.801	1.008	-0.101	-0.5	0.138	0.62	-0.074	-0.123	-0.609	-0.301	-0.096	0.619	0.171	0.242
SCO0420	0.437	-0.328	-0.11	-0.214	-0.853	-0.449	-0.784	0.221	-0.203	-0.534	-0.497	-0.946	-0.865	-0.41	-0.482	-0.019	-0.103	-1.894	-0.764	0.672	0.676	-0.697	0.46	1.882	1.722	1.91	2.325	1.627	1.662	2.012	2.056	-1.033	-0.461	-0.984	-1.445	-1.034	-0.746	-0.114	0.047	0.01	-0.002	0.388	0.712	-0.652	0.246	-0.715	1.074	0.287	-0.289
SCO0421	0.16	-0.127	-0.033	-0.283	-1.007	-0.259	1.183	1.113	0.543	-0.215	0.032	-0.506	-0.901	-1.206	-0.939	1.65	1.093	0.455	0.176	2.186	2.844	1.391	1.993	3.261	3.326	3.153	3.121	2.902	2.953	3.117	2.942	1.153	1.43	0.41	0.381	-0.113	-0.603	-0.666	-0.066	-1.292	-1.272	-0.92	-1.305	-1.428	-0.899	-0.075	0.698	0.289	0.004
SCO0422	-0.028	-0.235	0.263	-0.232	-0.358	-0.073	0.49	0.38	0.126	-0.376	-0.116	-0.664	-0.989	-0.765	-0.646	1.376	0.39	-0.311	-0.305	1.399	1.458	0.564	1.309	2.847	2.634	2.729	2.929	2.186	2.255	2.714	2.55	0.533	0.124	-0.729	-0.211	-0.239	-0.118	-0.567	-0.261	-1.059	-0.929	-0.725	-0.565	-1.266	-0.79	0.005	0.761	0.895	0.297
SCO0423	-0.207	0.234	-0.027	-0.343	-0.34	-0.269	-0.539	-0.774	-0.528	-0.766	-0.801	-0.76	-0.756	-0.7	-0.478	-0.209	0.129	-0.986	-0.785	0.622	0.784	-0.673	-0.379	-0.284	-0.401	-0.554	1.158	0.278	0.131	-0.189	0.071	-0.434	-0.608	-0.986	-0.654	-0.497	-0.513	-0.555	-0.433	-0.293	-0.591	-0.262	-0.069	-0.698	-0.496	-0.444	-0.37	-0.151	-0.386
SCO0424	0.151	-0.403	0.252	-0.046	0.024	-0.403	-0.403	-0.403	-0.119	-0.403	-0.403	-0.403	-0.403	-0.403	-0.403	1.011	-0.403	-0.403	-0.403	1.441	0.711	0.243	-0.019	-0.403	0.15	0.777	2.187	0.925	0.683	0.353	1.532	-0.403	-0.403	-0.403	0.279	0.554	0.317	0.733	0.521	0.317	0.451	0.767	0.849	-0.073	0.398	-0.403	0.362	-0.279	-0.152
SCO0425	-0.053	-0.237	0.29	2.688	1.946	1.989	1.885	1.246	0.94	0.429	0.203	0.487	0.402	0.301	0.414	4.269	2.905	0.154	0.784	1.918	2.276	1.592	1.466	2.264	2.001	2.694	3.062	1.816	1.503	1.868	2.248	-0.52	0.284	-0.061	-1.607	0.068	-0.153	0.263	0.004	-0.168	-0.149	0.485	0.843	-0.306	-0.027	0.797	1.294	1.43	0.997
SCO0426	0.358	-0.266	-0.092	1.546	1.594	2.053	-0.403	-0.26	1.797	1.998	1.878	2.927	0.62	0.158	-0.216	1.965	2.635	-1.192	-1.504	0.176	-0.344	0.043	-1.96	0.138	0.149	0.199	1.325	0.116	-0.717	-0.658	-1.444	-0.231	-1.96	1.568	2.078	-0.543	0.32	2.532	2.731	3.091	3.267	3.9	4.113	2.208	3.123	1.102	1.654	1.38	0.486
SCO0427	0.073	0.072	-0.145	0.135	-0.164	0.156	0.177	-0.015	0.552	0.834	0.533	1.074	-0.248	-0.36	-0.495	1.545	1.028	-2.51	-1.205	0.198	0.248	-0.722	-0.38	0.713	0.544	0.899	1.561	0.208	0.013	0.559	0.632	-1.753	-1.339	-2.078	-0.861	-1.636	-1.311	-0.32	-0.008	0.223	0.448	0.92	1.051	-0.497	0.163	-0.349	0.805	0.292	0.525
SCO0428	0.025	0.254	-0.279	0.061	-0.017	0.133	0.087	0.748	0.974	0.949	0.787	0.669	-0.099	-0.198	-0.057	1.663	1.384	-1.864	-2.16	-1.252	-0.709	-1.062	-1.443	1.055	1.105	1.185	1.926	0.455	-0.104	0.197	0.299	-1.595	-0.639	-1.574	-1.595	-2.353	-1.662	-0.416	-0.301	-0.106	-0.055	0.634	0.757	-0.705	-0.149	-0.316	1.078	0.341	1.069
SCO0429	0.215	0.01	-0.225	-0.24	-0.499	0.137	0.203	0.378	0.408	0.173	0.213	0.302	0.061	0.153	0.202	-0.573	-0.158	-2.728	-2.102	-1.111	-0.686	-1.935	-1.766	-1.223	-1.298	-0.243	0.468	-1.523	-1.456	-1.448	-1.051	-2.268	-1.547	-1.756	-1.202	-1.869	-1.42	-1.713	-1.638	-1.248	-1.152	-1	-0.995	-1.916	-1.53	0.051	0.714	0.565	0.853
SCO0430	0.227	0.054	-0.281	-0.228	-0.083	0.089	-0.838	-0.187	-0.334	0.805	0.847	1.318	-0.57	-0.717	-0.546	0.583	0.664	-1.466	-1.155	-0.303	-0.279	-1.097	-1.169	0.454	0.494	0.568	1.125	-0.158	-0.087	0.266	0.526	-1.911	-1.303	-0.792	-1.449	-1.685	-1.341	-0.406	-0.387	-0.89	-0.415	-0.073	-0.122	-1.321	-0.519	-0.347	0.182	0.14	0.842
SCO0431	-0.091	0.101	-0.01	0.198	-0.353	-0.096	3.22	2.359	3.008	-0.756	-0.771	-0.03	0.151	0.482	0.412	1.721	1.901	-0.514	0.066	0.12	0.206	-0.596	-0.262	-0.917	-0.834	0.253	1.238	-0.497	-0.421	0.3	-0.161	0.528	0.726	0.057	-0.134	0.375	1.236	-1.199	-1.053	0.926	1.036	-0.968	-0.955	-1.05	-0.862	-0.464	0.052	-0.123	0.64
SCO0432	0.017	0.047	-0.064	-0.722	-0.564	-0.581	-0.636	-0.234	0.171	-0.286	-0.439	-0.265	-0.818	-0.529	-0.49	0.649	0.748	-0.567	-0.682	0.168	0.031	-0.258	-0.298	-0.346	-0.291	-0.005	0.866	0.503	0.24	0.542	0.409	-0.8	-0.523	-0.933	-0.947	-0.724	-0.605	-0.671	-0.761	-0.813	-0.838	-0.692	-0.669	-1.064	-0.845	-0.526	-0.225	-0.346	-0.171
SCO0433	0.349	0.015	-0.364	-0.771	-0.836	-0.763	0.217	0.35	0.634	-0.951	-1.34	-0.476	-0.432	-0.175	-0.465	-1.114	0.428	-0.131	0.106	1.078	1.439	1.149	1.744	1.659	2.016	1.847	2.142	2.266	2.114	1.744	1.767	-0.784	-0.983	-0.5	-0.421	-0.124	0.165	-0.86	-0.698	-0.761	-0.724	-0.03	0.238	-1.205	-0.556	0.454	1.283	1.337	0.584
SCO0434	0.17	-0.062	-0.108	-0.446	-0.554	-0.329	-0.426	0.237	0.222	0.365	0.44	1.443	-0.057	0.146	0.174	2.335	1.761	-0.401	0.288	0.899	0.751	0.447	0.022	0.405	0.649	0.631	1.443	0.584	0.657	1.05	0.081	0.152	-0.278	-0.036	-0.355	0.801	1.053	-0.458	-0.434	0.146	0.232	1.233	1.346	0.001	-0.209	0.655	0.741	0.728	-0.706
SCO0435	-0.241	-0.065	0.305	-0.444	-0.46	-0.431	0.28	-0.317	-0.033	-0.026	0.14	0.494	0.104	0.04	-0.081	0.589	1.465	-0.649	-0.21	1.493	1.614	0.204	0.517	0.641	-0.056	0.086	1.533	0.321	0.239	0.094	0.151	-0.45	-0.457	0.357	-0.071	-0.115	-0.038	-0.18	-0.199	-0.183	-0.114	0.501	0.743	-0.333	-0.042	0.182	0.491	0.078	-0.378
SCO0436	0.179	0.378	-0.557	-1.007	0.098	-0.972	1.254	1.665	1.102	-0.248	-0.326	-1.268	1.11	0.488	0.651	1.775	2.429	0.633	0.698	1.797	1.6	-0.236	0.544	0.057	-0.4	0.878	2.787	0.653	0.737	1.082	0.103	0.741	0.376	1.035	-1.629	3.229	2.983	3.077	3.835	3.13	3.056	3.627	3.415	7.802	7.74	-0.201	1.041	1.105	0.199
SCO0437	0.091	-0.095	0.004	0.228	-0.248	0.071	-0.03	-0.303	-0.056	1.42	1.082	0.8	1.034	1.387	1.423	1.874	3.007	-0.762	-0.217	0.474	0.31	-1.159	-0.789	-0.489	-0.236	-0.258	0.864	-0.373	0.048	-0.371	0.016	0.199	-0.282	-0.241	0.294	-0.779	-0.702	0.35	0.867	0.994	1.073	1.402	1.685	0.103	0.76	0.574	0.987	0.84	1.037
SCO0438	0.189	-0.18	-0.009	0.285	-0.022	0.716	-0.48	-0.142	0.549	0.899	1.425	0.938	1.159	1.756	1.732	2.77	3.506	-0.854	-0.123	1.529	1.067	-0.854	-0.307	0.006	-0.549	-0.102	1.689	0.684	-0.854	0.503	-0.036	0.548	0.36	-0.301	-0.311	-0.415	0.057	0.764	1.181	1.291	1.145	1.499	1.832	0.499	0.797	0.619	1.36	0.806	1.202
SCO0439	-0.425	0.211	0.213	0.168	0.216	0.41	-0.679	0.238	0.292	1.004	0.91	1.147	1.676	1.818	1.633	3.207	3.522	-0.673	-0.882	0.86	0.292	-0.758	-0.861	-0.711	-0.003	-0.618	0.039	-0.226	-0.16	0.044	0.094	0.091	0.589	-0.053	0.608	0.346	-0.013	0.93	1.006	1.662	1.75	2.173	1.87	0.817	0.918	1.238	1.253	1.099	0.776
SCO0440	0.014	-0.021	0.007	0.112	0.818	0.429	-0.006	-0.108	-0.035	1.758	1.157	1.013	2.012	1.972	2.117	3.384	3.911	-0.027	-0.149	1.023	0.699	-0.006	0.3	0.251	-0.07	0.397	-0.163	-0.571	0.402	-0.09	0.74	0.682	0.643	0.706	0.682	1.258	1.275	1.743	2.17	2.729	2.717	2.997	3.027	1.769	2.028	1.4	1.529	1.542	1.41
SCO0441	0.172	-0.203	0.032	-0.241	-0.091	-0.725	-0.863	-0.449	0.382	3.399	2.743	3.581	1.874	2.566	2.712	1.494	1.406	-0.058	-0.003	0.385	0.156	-0.538	-0.353	-0.761	-0.22	0.571	0.673	-0.095	-0.192	-0.326	0.301	0.496	0.198	-0.019	0.573	-0.749	-0.015	1.839	2.217	2.496	2.582	2.337	2.827	1.146	1.947	1.133	2.494	2.05	4.074
SCO0442	-0.078	-0.048	0.126	-0.417	-0.211	0.17	-0.89	-0.238	0.426	3.314	2.709	3.449	2.39	2.568	2.788	1.42	2.594	-0.043	0.497	0.553	0.382	-0.291	-0.641	-0.717	-0.337	0.536	0.269	-0.42	-0.608	0.211	-0.875	0.619	0.577	0.842	1.379	-0.544	0.187	1.78	2.329	2.302	2.29	2.451	2.58	1.181	2.1	0.971	2.37	2.223	3.39
SCO0443	0.195	-0.211	0.016	-0.315	-0.843	-0.038	-0.935	-0.365	0.386	3.07	2.516	3.215	1.686	1.985	2.339	1.334	1.756	-0.122	0.499	0.505	-0.017	-0.53	-0.502	-0.407	-0.593	-0.332	1.02	-0.035	-0.583	0.518	0.389	0.478	0.444	0.339	0.687	-0.312	0.194	1.674	2.126	1.893	2.137	2.295	2.514	1.01	1.755	0.49	1.76	1.806	2.945
SCO0444	0.431	0.032	-0.463	-0.339	0.338	-0.335	-0.608	0.435	0.007	-0.365	-0.821	0.462	-0.424	-0.471	-0.496	0.27	0.897	-0.786	-0.349	1.187	1.253	-0.297	1.291	2.175	2.641	2.478	2.375	2.763	2.599	2.703	2.177	-0.005	-0.05	0.404	-0.577	-0.468	0.149	0.684	0.862	0.431	0.358	1.369	1.581	0.199	0.875	-0.278	0.576	0.18	0.655
SCO0445	-0.119	-0.075	0.195	-0.574	-0.059	0.042	0.268	0.395	0.601	-0.468	-0.761	-0.321	-0.541	-0.42	-0.55	1.163	1.141	-0.724	-0.219	1.969	2.22	1.622	2.604	2.655	2.661	3.53	3.597	3.021	3.071	3.871	3.093	-0.395	-0.28	-0.125	0.045	0.489	0.81	-0.172	-0.063	0.244	0.261	0.501	0.626	-0.115	0.049	-0.229	0.306	0.118	0.213
SCO0446	0.327	-0.349	0.022	0.27	0.351	0.326	0.556	1.49	0.632	-0.547	-0.152	-0.905	-0.427	-0.905	-0.395	1.549	0.595	-0.375	0.05	4.44	4.412	2.854	3.702	3.982	3.913	4.396	4.459	4.091	4.192	4.372	4.163	0.655	0.363	1.461	1.182	2.821	3.091	0.346	0.712	1.861	1.373	1.673	2.184	0.481	0.918	0.223	0.199	1.259	-0.482
SCO0447	-0.263	0.121	0.142	-0.008	-0.534	-0.366	1.054	0.5	0.454	0.583	0.361	0.345	0.625	0.785	0.602	1.692	1.166	-0.62	-0.294	1.1	1.184	0.401	0.681	0.736	0.142	0.051	0.848	0.238	-0.176	-0.359	0.021	0.458	-0.555	0.655	0.79	0.273	0.643	0.767	0.737	1.242	1.12	1.234	1.278	0.747	1.079	0.978	0.856	0.88	0.374
SCO0449	-0.289	0.081	0.208	0.727	0.206	0.477	-0.191	-0.331	0.071	-0.689	-0.853	-0.45	-0.204	-0.093	-0.203	3.165	2.776	-0.618	-0.671	1.139	0.998	1.048	1.135	1.321	1.219	2.141	2.302	1.069	1.405	0.85	0.824	0.339	-0.188	0.778	0.643	0.324	0.117	-0.145	-0.721	-0.009	0.132	0.283	0.272	-0.2	-0.259	-0.415	-0.136	-0.113	-0.395
SCO0450	0.011	0.283	-0.295	-0.158	-0.394	-0.095	1.757	1.589	1.479	-0.599	-0.504	-0.012	-0.941	-0.798	-1.085	1.328	1.474	-1.383	-0.573	0.679	0.649	-0.423	-0.271	0.801	0.894	1.509	1.276	1.1	0.805	1.279	1.167	-0.819	-0.573	-0.26	-1.223	1.622	1.328	-0.499	-0.339	-0.551	-0.613	-0.369	-0.227	-0.747	-0.295	1.068	1.287	1.309	-0.816
SCO0451	0.045	-0.016	-0.029	0.005	-0.205	-0.127	1.093	0.74	0.315	0.334	-0.269	-0.126	-1.196	-0.885	-1.512	1.27	0.634	-0.17	-0.521	2.129	2.446	1.708	1.554	3.17	2.914	3.023	3.118	2.504	2.465	2.844	2.616	0.485	0.216	0.369	-0.003	2.342	2.152	1.166	1.476	0.524	0.46	1.943	2.315	0.879	1.062	0.416	1.178	1.055	0.042
SCO0452	0.118	-0.056	-0.062	-0.24	-0.723	-0.356	-0.797	0.051	-0.058	-0.03	-0.178	0.19	-0.969	-0.913	-0.468	-1.558	-0.832	-1.197	-0.686	0.147	0.328	-0.308	-0.616	1.77	1.662	1.919	1.728	1.271	1.218	1.305	1.305	-1.117	-0.508	-0.51	-1.306	-0.921	-1.266	0.916	1.154	-0.67	-0.653	-0.085	0.104	-0.525	0.162	0.024	1.368	1.059	0.709
SCO0453	-0.164	0.185	-0.021	-0.015	-0.427	-0.453	-0.212	-0.259	-0.425	-0.262	-0.742	-0.155	-0.151	0.057	-0.259	0.475	0.249	-1.468	-0.999	0.936	0.853	-0.184	0.175	1.771	1.784	2.048	1.611	2.074	1.688	1.772	1.794	-0.458	-0.655	0.463	-0.172	-0.507	-0.54	-0.12	0.202	-0.129	0.177	-0.221	-0.321	-0.669	-0.387	0.611	0.629	0.77	-0.181
SCO0454	0.112	-0.234	0.122	-0.12	0.322	0.111	-0.083	0.366	0.216	-0.515	-0.571	0.275	-0.071	0.219	0.018	0.09	0.283	-1.134	-0.429	0.945	0.328	0.028	0.328	1.331	1.11	1.223	1.914	0.993	1.187	1.329	1.467	-0.55	0.134	-0.167	0.169	-0.207	-0.74	-0.031	-0.624	-0.353	-0.338	-0.023	-0.256	-0.743	-0.507	0.376	0.531	1.027	-0.127
SCO0455	0.416	-0.446	0.03	0.52	-0.133	0.1	0.149	0.268	0.165	0.145	-0.429	-0.01	-0.005	0.027	-0.166	-0.227	1.098	-1.325	-1.014	0.593	0.238	-0.293	0.02	1.555	1.461	1.829	1.875	1.102	1.101	0.614	1.146	-0.05	0.001	-0.298	0.151	-0.597	-0.596	-0.556	-0.264	-0.411	-0.322	-0.055	-0.313	-1.025	-0.744	0.621	0.385	0.793	-0.132
SCO0456	0.201	0.07	-0.271	0.246	-0.326	-0.272	-0.575	-0.503	-0.075	-0.098	-0.294	0.363	-0.915	-0.316	-0.346	0.096	-0.551	-1.266	-1.152	0.63	0.138	-0.419	-0.262	1.619	1.483	2.073	2.729	1.654	1.712	2.068	1.597	-0.515	-1.046	-0.897	-0.616	-0.189	0.104	-0.513	-0.247	-0.519	-0.167	-0.126	0.219	-0.619	-0.673	-0.288	0.786	0.463	0.215
SCO0457	0.051	-0.216	0.166	0.083	0.132	0.06	0.102	-0.011	0.124	0.316	0.292	0.485	0.172	0.635	0.192	-0.073	0.326	-0.973	-0.902	0.388	0.425	-0.873	-0.6	0.695	0.641	1.09	1.743	0.523	0.584	1.293	1.254	-0.518	-0.939	-0.184	-0.206	-0.774	-0.653	-0.16	-0.431	-0.038	-0.051	-0.216	-0.123	-0.48	-0.201	0.399	0.885	0.786	-0.026
SCO0458	0.161	0.1	-0.262	-0.159	-0.149	0.071	-0.735	-0.58	-0.006	0.394	0.504	0.382	0.086	-0.083	-0.003	-0.248	0.09	-0.749	-0.734	1.018	0.928	-0.785	0.008	0.519	0.851	1.308	1.975	0.905	0.829	1.621	1.83	-0.474	-0.491	-0.078	-0.694	-0.608	-0.582	0.058	-0.074	-0.176	-0.019	0.18	0.374	-0.427	0.025	-0.031	0.999	0.689	0.392
SCO0459	0.255	-0.157	-0.098	-0.333	-0.065	0.104	-1.528	-1.081	0.29	1.087	0.999	1.01	-0.924	-0.784	-0.467	-3.345	-2.967	-0.448	-0.111	-3.676	-4.459	-5.122	-5.221	-5.46	-5.418	-4.843	-3.966	-6.07	-5.445	-4.802	-5.354	-3.017	-2.649	1.449	0.744	-2.196	-2.668	0.598	0.789	-0.788	-0.711	0.735	0.802	0.679	1.1	0.666	1.405	1.392	0.456
SCO0460	0.111	0.044	-0.156	-0.732	-1.21	-0.716	0.616	0.97	0.656	0.275	-0.371	0.296	0.005	0.366	0.322	-0.106	-0.492	-3.591	-1.222	-0.22	0.006	-0.486	-0.383	0.334	0.026	0.461	0.885	-0.193	-0.411	0.01	0.202	-0.87	-1.322	-1.758	-1.19	-1.181	-0.714	1.583	1.779	1.043	1.039	1.205	1.347	0.812	1.454	-0.077	0.955	0.93	0.612
SCO0461	0.055	0.235	-0.29	-0.138	0.085	0.202	-0.45	-0.968	-0.221	1.465	1.17	1.296	-0.136	-0.213	0.008	-1.456	-1.64	-1.779	-1.19	-1.618	-1.212	-2.584	-1.733	-2.752	-2.372	-1.763	-1.368	-2.333	-2.122	-1.816	-1.038	-1.11	-1.993	0.664	0.856	-1.22	-0.676	-0.08	0.146	-0.521	-0.595	0.13	-0.137	0.548	0.631	0.127	0.376	0.602	0.089
SCO0462	0.132	0.011	-0.143	-0.657	-0.855	-0.961	0.63	1.124	1.032	0.396	-0.313	0.067	0.534	0.663	0.801	-1.483	-0.268	-1.673	-0.985	-0.648	-0.752	-0.819	-0.65	-1.508	-1.516	-1.166	-0.737	-0.641	-0.999	-0.573	-1.206	-1.044	-1.096	-0.83	-1.202	-1.16	-1.196	-0.707	-0.648	-0.811	-0.737	-0.643	-0.498	-0.819	-0.525	1.067	2.02	1.625	1.387
SCO0463	-0.127	0.209	-0.082	-0.457	-1.183	-0.686	0.342	0.655	0.575	0.845	0.104	0.597	-0.215	-0.104	0.075	0.785	0.382	-1.949	0.032	1.11	1.246	0.957	0.65	1.288	1.067	1.05	1.346	1.498	1.33	1.579	0.86	0.285	0.233	1.865	1.681	0.775	1.003	0.02	0.235	-1.136	-1.128	-0.131	0.065	-0.441	-0.001	0.983	2.181	1.577	1.11
SCO0464	-0.581	1.158	-0.578	-2.131	-1.834	-2.269	5.629	5.346	5.379	3.832	2.549	3.565	-1.986	-1.499	-1.302	-1.635	-2.231	-3.129	-2.662	-1.33	-1.378	-2.943	-2.083	-2.343	-2.23	-1.871	-1.512	-1.968	-2.309	-0.735	-0.482	-2.987	-3.214	-3.154	-3.163	-2.056	-2.387	-2.056	-1.81	-2.467	-2.536	-2.138	-1.757	-2.856	-2.26	5.239	6.161	5.842	-1.504
SCO0465	-0.722	1.258	-0.536	-2.729	-1.818	-2.598	6.293	5.667	5.729	3.731	2.72	3.587	-1.886	-1.437	-1.678	-2.369	-3.443	-3.064	-3.638	-3.066	-3.526	-3.642	-4.033	-2.516	-2.571	-1.833	-2.062	-3.095	-2.95	-1.38	-0.897	-3.177	-3.722	-3.418	-3.444	-1.351	-1.576	-2.256	-2.06	-3.313	-3.186	-2.671	-2.574	-3.318	-3.308	5.707	5.966	5.899	-1.938
SCO0466	-0.386	0.472	-0.086	-0.401	-0.629	-0.593	2.46	2.269	2.45	1.892	0.951	1.252	-1.196	-1.16	-1.067	-0.444	-0.421	-2.147	-1.407	0.472	0.456	-0.209	-0.436	0.685	0.745	0.975	1.839	0.466	0.378	1.319	1.489	-0.977	-0.136	-0.323	-0.015	-0.354	0.112	-0.87	-0.7	-0.744	-0.964	-0.592	-0.359	-1.118	-0.93	2.503	3.489	3.199	-0.916
SCO0467	-0.093	0.124	-0.031	-0.644	-0.283	-0.513	2.679	2.296	2.193	1.497	0.212	1.101	-0.728	-0.765	-0.874	-0.919	0.535	1.037	1.276	2.158	3.092	2.113	2.523	3.99	4.009	2.974	3.525	2.949	2.872	2.668	2.468	-0.219	-0.421	0.296	0.674	-0.171	-0.311	-1.005	-0.502	-0.611	-0.936	-0.645	-0.585	-0.943	-1.095	2.495	2.879	2.706	-1.019
SCO0468	0.18	-0.046	-0.134	0.184	-0.19	-0.55	0.755	0.623	0.458	0.113	-0.87	0.088	-0.378	-0.538	-0.363	0.933	1.193	-1.243	-0.78	-0.041	0.456	0.007	0.322	1.072	0.829	1.111	1.222	0.902	1.133	0.99	1.451	-0.235	-0.502	-0.495	-1.101	-0.389	-0.439	-0.527	-0.712	-0.782	-0.604	-0.168	0.024	-1.283	-0.635	1.266	1.798	1.513	0.113
SCO0469	0.138	-0.111	-0.027	-0.429	0.088	0.077	0.895	1.226	1.162	-0.378	0.077	0.043	-0.18	-0.013	0.27	-1.033	0.952	-1.043	-0.874	-0.273	-0.426	-0.249	-0.929	1.641	1.224	1.514	1.451	0.878	1.131	1.119	1.097	-0.315	-0.874	-0.44	-0.468	-1.331	-1.065	-0.022	0.121	0.098	0.355	0.455	0.458	-0.703	-0.228	0.136	1.421	1.075	-0.48
SCO0470	0.082	-0.153	0.071	-0.088	0.492	0.096	0.085	0.596	0.648	-0.67	-0.227	0.012	-0.079	-0.297	-0.062	-0.222	0.517	-0.932	-0.897	-0.153	-0.178	-1.164	-0.716	0.35	0.473	0.645	1.579	0.416	0.611	0.509	0.424	-0.874	-0.897	0.958	0.145	-0.822	-0.724	-0.129	-0.054	-0.17	-0.404	-0.182	0.164	-0.987	-0.667	0.582	1.612	1.554	0.141
SCO0471	0.096	0.281	-0.377	0.384	0.211	-0.091	-0.004	0.22	0.298	-0.22	-0.517	0.113	-0.778	-0.939	-0.73	-0.766	0.165	-0.775	-0.868	1.969	1.47	0.248	0.85	1.251	1.275	1.399	2.495	1.199	1.551	1.175	1.211	-0.689	-0.92	-0.261	0.966	2.544	1.96	0.277	0.42	0.636	0.49	0.716	1.267	-0.134	0.6	0.067	1.559	0.806	0.359
SCO0472	-0.134	0.049	0.085	-0.973	-0.319	-0.227	0.271	0.103	-0.195	-0.521	-0.482	-0.554	0.009	-0.44	0.038	0.331	1.555	-1.088	-0.274	0.759	0.548	-0.842	-0.467	-0.461	-0.805	-0.147	0.686	0.604	0.015	0.241	-0.06	-0.473	-0.758	0.057	-0.473	-0.083	0.126	1.972	2.121	0.968	1.216	0.51	0.489	5.84	6.129	-0.175	0.08	-0.452	-0.304
SCO0473	-0.033	0.049	-0.017	-0.981	-0.384	0.015	-0.891	0.126	-0.26	-0.629	-0.273	-0.846	-0.388	-0.674	-0.546	-0.981	0.908	-0.981	-0.377	1.043	1.355	-0.474	-0.048	-0.514	-0.68	-0.743	0.958	0.189	-0.497	-0.116	-0.053	-0.199	-0.751	0.175	-0.303	0.758	-0.105	1.743	1.862	0.638	0.659	0.284	0.424	5.601	5.847	-0.318	-0.823	-0.641	-0.732
SCO0474	-0.28	-0.205	0.485	-0.453	-0.556	-0.394	-0.556	-0.334	-0.225	-0.145	-0.556	-0.165	-0.291	-0.243	-0.348	-0.556	1.693	-0.081	-0.556	0.933	1.261	-0.266	0.01	0.182	-0.389	0.159	1.183	-0.217	-0.16	0.714	-0.247	-0.193	-0.556	-0.241	0.222	0.245	-0.116	1.263	1.543	0.397	0.368	0.303	0.365	4.42	5.196	-0.436	-0.171	-0.322	-0.419
SCO0475	-0.347	0.08	0.267	-0.648	-0.165	-0.043	-0.648	-0.482	-0.56	-0.648	-0.648	-0.648	-0.228	-0.538	-0.406	-0.648	1.099	-0.396	-0.266	1.543	1.235	0.337	0.511	0.681	0.584	0.652	1.622	0.703	0.609	1.47	1.186	-0.648	-0.648	0.13	-0.648	1.099	0.487	1.018	1.466	0.741	0.783	1.299	1.576	4.347	5.1	-0.588	-0.254	-0.098	-0.051
SCO0476	0.121	-0.208	0.087	0.198	-0.169	-0.367	-0.163	0.336	0.134	-0.283	0.025	-0.439	-0.395	-0.252	-0.522	-0.907	0.559	0.531	-0.907	0.647	1.143	0.394	0.345	0.524	0.099	0.884	1.851	0.657	0.506	0.744	0.594	-0.352	0.184	1.296	0.836	0.03	0.32	0.803	0.996	0.207	0.481	0.318	0.397	3.931	4.491	-0.213	0.235	0.545	0.401
SCO0477	0.054	-0.112	0.058	-0.853	-0.384	-0.414	2.131	1.844	1.864	-1.055	-1.145	-0.45	-0.802	-0.955	-0.312	-0.934	-0.543	-0.717	-0.385	1.461	1.222	1.564	1.671	1.235	1.144	1.63	1.46	1.231	1.139	1.928	1.681	-0.527	-0.961	0.18	-0.168	2.474	2.041	-0.567	-0.107	-0.872	-0.469	-0.435	-0.596	1.636	1.884	1.049	0.891	0.834	-0.783
SCO0478	0.377	-0.269	-0.108	0.375	0.186	0.176	-0.44	0.19	0.424	0.492	0.54	0.496	-0.007	-0.033	0.226	2.212	2.386	-1.154	-0.889	-0.231	0.279	-1.358	-1.321	-1.38	-0.875	-0.483	0.668	-0.472	-0.44	-0.194	-0.381	-0.757	-0.289	-0.406	-1.326	0.565	0.322	0.538	0.671	0.453	0.512	1.51	1.488	0.275	0.517	0.351	0.612	0.628	0.582
SCO0479	0.244	-0.263	0.019	-0.632	-0.507	-0.803	-1.159	-1.188	-0.491	0.656	1.067	0.992	-0.197	-0.047	0.112	1.747	1.479	-1.572	-1.548	-0.772	-0.599	-2.05	-1.809	-0.29	-0.909	-1.153	1.102	-0.242	-0.461	-0.096	-0.137	-1.152	-1.548	-0.976	-2.05	-1.592	-1.225	0.862	1.218	1.143	1.156	1.86	2.203	0.253	1.12	-0.787	0.002	0.141	1.033
SCO0480	0.074	-0.133	0.059	-0.317	0.025	-0.317	0.174	-0.317	0.103	-0.241	-0.181	-0.317	-0.317	-0.317	-0.231	-0.317	-0.317	-0.317	-0.317	1.92	2.108	-0.031	-0.317	-0.007	0.47	0.191	0.599	0.159	-0.148	0.49	-0.107	-0.317	-0.317	0.249	1.208	-0.317	-0.053	-0.137	0.06	-0.026	-0.237	-0.041	-0.036	-0.054	0.387	-0.317	-0.077	-0.22	-0.317
SCO0481	-0.047	-0.164	0.211	-0.139	-0.293	-0.326	-0.577	-0.314	-0.577	-0.095	-0.577	-0.329	-0.577	-0.104	-0.285	0.79	0.618	-0.577	0.005	2.16	1.908	-0.234	1.019	0.722	0.338	1.189	2.242	1.114	0.469	1.05	1.804	0.67	1.153	1.598	1.141	0.453	1.211	-0.005	0.311	1.239	1.204	1.492	1.8	0.345	0.999	0.062	0.219	-0.577	-0.266
SCO0482	-0.115	0.097	0.018	0.233	-0.236	0.451	-0.168	0.03	0.209	-0.728	-0.738	-0.124	-0.541	-0.226	-0.296	0.224	0.078	0.825	0.096	2.005	1.918	1.511	1.546	1.64	1.36	2.081	2.353	1.379	1.577	0.015	1.032	0.29	0.664	1.72	1.226	1.788	1.872	0.492	0.165	0.828	0.393	1.056	1.295	0.083	0.139	0.235	0.409	0.239	0.094
SCO0483	0.152	-0.123	-0.029	-0.356	0.345	0.019	-0.086	-0.022	0.243	0.527	0.181	-0.044	-0.863	-0.411	-0.682	0.429	0.669	-1.061	0.229	0.145	-0.265	-0.002	-0.062	2.682	2.804	2.749	4.113	2.226	2.545	2.735	2.782	-1.385	-1.024	-1.915	-0.229	-1.446	-0.46	1.088	1.443	1.108	0.987	1.433	1.967	0.243	1.819	0.073	1.108	0.568	1.122
SCO0484	0.239	-0.07	-0.169	-0.36	-1.019	-0.407	1.449	0.928	0.241	0.701	0.213	0.43	-0.08	0.24	0.28	-0.558	-1.091	-0.704	-0.614	-0.014	0.131	-0.337	0.048	-0.399	-0.284	0.163	0.943	-0.761	-0.729	-0.678	-0.671	-0.474	-1.28	-0.835	-0.59	-0.821	-1.056	-0.071	-0.002	-0.43	-0.214	-0.444	-0.407	-0.301	0.204	0.18	0.79	0.738	0.61
SCO0485	0.203	-0.139	-0.063	-0.085	-0.32	-0.373	0.902	0.899	0.773	0.403	0.175	0.424	0.161	0.393	0.338	-0.136	-0.109	-1.533	-1.266	0.617	1.136	0.625	0.457	1.07	1.173	1.339	1.716	0.237	0.455	0.678	0.336	-0.915	-1.089	-0.302	-0.636	-0.352	-0.188	1.416	1.509	0.534	0.79	1.267	1.611	1.093	1.476	0.276	1.104	0.936	0.516
SCO0486	-0.223	0.207	0.016	-0.368	-0.331	-0.149	-0.401	-0.771	-0.436	1.705	1.183	1.12	0.197	0.777	0.462	-0.012	-0.609	-1.238	-0.962	0.595	0.501	-1.238	-0.786	-0.782	-0.845	-0.333	-0.047	-1.055	-0.907	-1.16	-0.924	-0.576	-0.731	0.079	0.539	-0.649	-0.07	-0.74	-0.544	-0.36	-0.441	-0.043	0.025	-0.67	-0.401	0.459	0.91	0.741	0.225
SCO0487	-0.145	0.02	0.125	-0.095	-0.531	-0.103	-0.618	0.04	0.384	-0.029	0.211	0.093	-0.163	0.049	-0.242	-0.434	0.317	-1.41	-1.275	-1.313	-1.585	-1.477	-0.846	-0.623	-0.459	-0.893	-0.614	-0.31	-1.099	-0.67	-0.299	-0.704	-0.55	-2.032	-2.059	-1.179	-1.162	-1.595	-1.153	-1.263	-1.276	-0.698	-0.358	-1.554	-1.175	-0.079	0.48	0.16	0.335
SCO0488	-0.038	0.025	0.013	-0.304	-0.076	0.124	-0.482	-0.462	-0.097	0.337	0.303	0.512	-0.588	-0.178	-0.084	2.595	2.322	-0.824	-0.883	0.412	0.498	-0.421	-0.102	0.265	0.043	0.714	1.628	0.171	0.158	0.115	0.24	-0.602	-0.514	-0.409	-0.159	-0.31	-0.423	1.669	1.968	1.438	1.553	0.566	0.89	1.292	2.335	0.261	0.917	0.485	1.626
SCO0489	0.222	-0.219	-0.003	0.119	0.193	0.493	-1.437	-1.169	0.804	0.913	0.905	1.133	-0.552	-0.392	-0.212	-5.856	-4.664	-0.398	0.804	-4.39	-5.595	-5.097	-4.704	-5.568	-6.666	-5.512	-4.069	-6.206	-5.903	-4.516	-5.674	-2.08	-1.999	1.418	1.287	-1.192	-1.825	0.073	0.312	-0.337	-0.366	-0.129	-0.168	0.79	0.882	1.175	1.398	1.484	1.26
SCO0490	0.421	-0.276	-0.145	-0.351	-0.522	-0.36	-2.611	-2.175	-0.551	0.336	0.31	0.695	-2.321	-1.901	-1.54	-3.837	-3.778	-1.619	-0.699	-4.37	-4.492	-5.468	-4.868	-5.502	-5.656	-4.918	-3.109	-5.608	-5.325	-5.358	-5.034	-4.839	-4.667	-1.016	-1.163	-3.615	-4.041	0.177	0.166	-0.856	-0.798	-0.03	0.251	0.352	0.974	-0.41	0.671	0.581	0.177
SCO0491	0.247	-0.13	-0.117	-0.494	-0.057	0.077	-1.627	-1.887	-0.085	0.424	0.105	0.543	-2.002	-1.71	-1.714	-3.784	-3.901	-0.53	0.14	-3.417	-4.155	-4.255	-4.293	-4.517	-4.733	-4.175	-3.785	-4.791	-4.422	-5.218	-4.2	-2.241	-2.174	-0.889	-1.125	-2.827	-3.322	-0.299	-0.131	-0.749	-0.661	-1.132	-0.909	-0.234	0.234	-0.436	0.076	-0.004	-0.12
SCO0492	0.281	-0.256	-0.025	-0.343	0.08	0.173	-1.168	-1.605	0.581	0.715	0.663	0.932	-1.821	-1.625	-1.38	-4.204	-3.953	-1.03	-0.388	-4.413	-5.005	-5.748	-5.652	-5.673	-5.818	-5.618	-4.592	-6.074	-5.997	-5.681	-5.544	-2.343	-2.174	-0.418	-0.35	-3.026	-3.596	-0.774	-0.512	-1.317	-1.204	-1.246	-1.081	-0.829	-0.287	-0.234	0.191	0.168	0.112
SCO0493	0.276	-0.242	-0.034	-0.196	-0.097	-0.063	-2.815	-2.024	-0.464	0.117	0.08	0.165	-1.673	-1.562	-1.316	-3.775	-3.87	-1.273	-0.538	-4.613	-5.841	-5.673	-5.772	-6.148	-6.097	-5.597	-5.308	-5.971	-5.786	-5.505	-5.714	-3.56	-3.476	-1.723	-1.824	-3.362	-3.974	-0.406	-0.231	-1.283	-1.089	-0.407	-0.226	-0.497	0.143	-1.035	-0.51	-0.698	-0.219
SCO0494	0.08	-0.186	0.106	-0.055	0.53	0.461	-1.488	-1.327	-0.025	-0.009	-0.193	-0.038	-0.91	-0.899	-0.789	-4.067	-4.068	-0.146	-0.178	-4.388	-5.935	-4.899	-5.447	-6.082	-6.167	-6.245	-6.527	-6.605	-6.138	-6.499	-6.341	-3.097	-3.286	-1.436	-1.423	-2.881	-3.567	-0.909	-0.948	-1.594	-1.625	-1.045	-1.027	-0.568	-0.6	-0.181	-0.923	-0.672	-0.69
SCO0495	0.158	-0.143	-0.014	-0.091	0.203	0.3	-0.691	-0.347	0.416	0.357	0.086	0.622	-1.139	-1.038	-0.881	-2.817	-2.762	-1.555	-0.549	-2.862	-2.798	-3.097	-3.045	-2.72	-2.758	-2.862	-2.683	-2.861	-2.79	-2.911	-3.01	-1.888	-2.272	-0.273	-0.404	-1.378	-1.797	0.226	0.546	-0.932	-0.915	0.053	0.105	0.208	0.538	0.003	0.193	0.331	0.09
SCO0496	0.253	-0.212	-0.041	-0.154	0.182	0.264	-2.509	-2.1	-0.588	0.919	0.292	0.944	-1.874	-1.774	-1.79	-3.184	-3.172	-1.49	-1.112	-3.997	-4.205	-3.941	-3.988	-4.236	-3.9	-4.15	-3.08	-3.469	-3.538	-3.608	-3.47	-3.169	-3.185	-0.378	-0.467	-3.24	-3.495	0.474	0.556	-0.69	-0.553	-0.162	0.087	0.668	1.29	-0.359	0.065	-0.002	-0.596
SCO0497	0.217	-0.223	0.006	-0.228	0.265	0.391	-2.603	-2.165	-0.444	0.955	0.7	0.928	-2.236	-1.995	-1.904	-4.185	-3.249	-1.202	-0.331	-4.443	-4.687	-4.604	-3.947	-4.848	-4.454	-4.599	-4.4	-4.01	-4.117	-3.989	-4.102	-2.98	-2.97	0.015	-0.01	-3.656	-3.841	0.355	0.537	-0.955	-0.817	-0.408	-0.343	0.504	0.944	-0.403	-0.116	-0.101	-0.69
SCO0498	0.234	-0.29	0.056	-0.228	0.558	0.684	-2.706	-2.84	-0.287	0.67	0.443	0.651	-2.834	-2.559	-2.337	-5.218	-5.046	-0.397	-0.003	-5.911	-7.51	-7.53	-7.694	-7.956	-8.031	-8.015	-7.826	-7.714	-7.76	-7.912	-8.176	-4.044	-4.235	0.106	-0.136	-3.629	-4.357	0.166	0.262	-1.116	-1.103	-0.851	-0.862	0.65	0.685	-0.451	-0.626	-0.484	-1.504
SCO0499	0.145	-0.222	0.077	0.004	0.592	0.69	-2.548	-2.092	0.036	0.362	0.373	0.382	-1.861	-1.767	-1.594	-4.978	-4.486	-0.7	-0.538	-5.667	-7.025	-6.777	-6.815	-7.624	-7.655	-8.147	-7.697	-7.859	-7.508	-7.807	-7.695	-3.585	-3.78	0.331	0.396	-3.043	-3.725	-0.304	-0.223	-1.172	-1.127	0.148	0.041	0.185	0.339	-0.258	-0.452	-0.422	-0.725
SCO0500	0.219	0.031	-0.25	0.471	-0.597	-0.185	0.846	0.308	0.194	-2.084	-1.956	-1.443	-1.307	-1.393	-1.113	0.387	0.283	0.227	-0.157	1.429	1.419	1.321	1.703	1.938	1.738	2.152	1.796	1.53	1.449	1.545	1.37	0.631	0.725	0.59	0.991	1.089	1.026	0.972	1.143	2.972	2.976	0.567	0.582	0.717	0.761	-1.121	-0.605	-0.696	-0.478
SCO0501	0.08	-0.221	0.142	0.53	0.071	-0.124	2.727	2.49	2.437	-1.018	-1.07	-0.611	0.065	-0.035	-0.09	1.384	1.268	-0.359	-0.328	1.014	0.488	1.379	1.597	0.737	0.457	1.584	1.559	0.805	0.532	0.829	1.312	0.113	0.035	-1.498	-1.774	-0.31	0.849	-1.484	-1.464	-0.336	-0.344	-1.266	-1.321	-1.833	-1.431	-0.016	0.642	0.294	0.466
SCO0502	-0.032	0.05	-0.018	0.255	-0.498	-0.776	1.132	1.092	0.917	0.12	0.201	0.803	-0.944	-0.522	-0.246	0.003	-1.524	-1.067	-0.397	0.994	0.783	0.43	-0.5	1.031	0.76	1.43	2.376	1.045	1.036	1.78	0.952	-0.368	-0.685	0.106	-0.773	1.699	1.869	-0.175	-0.232	0.223	0.173	0.915	1.271	0.031	0.381	0.559	1.557	1.356	0.225
SCO0503	-0.102	0.055	0.047	0.21	-0.282	0.038	0.057	0.312	0.363	0.402	0.474	-0.118	0.193	0.449	0.491	-0.456	-1.873	-0.879	-1.44	1.143	1.056	-0.687	0.034	-0.248	-0.1	-0.013	1.938	-0.405	-0.731	-0.426	-0.184	-0.941	-1.44	0.457	0.43	-0.974	-1.21	-0.576	-0.118	-0.387	-0.174	0.37	0.203	-0.678	-0.093	0.147	0.996	0.906	0.818
SCO0504	0.058	0.001	-0.059	0.221	-0.468	-0.707	-1.701	-1.112	-1.382	-0.34	-0.255	-0.043	-1.323	-1.257	-1.455	0.452	0.244	-1.894	-1.514	-1.513	-1.576	-2.013	-1.955	-0.675	-0.673	-0.541	-0.135	-1.013	-1.108	-0.928	-0.779	-1.733	-1.498	-1.45	-1.229	-0.871	-0.914	-0.489	-0.451	-0.82	-0.81	0.609	0.959	-0.622	-0.297	-0.484	0.425	-0.043	0.043
SCO0505	-0.008	0.032	-0.024	-0.75	-0.971	-0.887	-0.323	-0.918	-0.961	-0.614	-0.78	-0.165	-1.837	-1.783	-1.712	2.208	2.05	-2.403	-1.82	-1.498	-1.868	-1.865	-1.783	-1.78	-1.895	-1.802	-1.654	-1.843	-1.992	-2.119	-2.259	-1.021	-1.056	-1.092	-0.603	-0.321	-0.293	-1.011	-0.824	-0.31	-0.178	-0.502	-0.401	-1.347	-1.093	-1.307	-1.081	-1.178	-1.488
SCO0506	0.199	-0.098	-0.101	-0.264	-0.47	-0.327	0.071	0.414	0.636	0.295	0.424	0.49	-0.024	0.124	0.29	0.106	-0.142	-0.854	-0.562	-0.51	-0.215	-0.837	-0.624	0.133	0.04	0.157	0.396	-0.298	-0.351	0.166	-0.067	-1.599	-1.319	-1.49	-1.586	-1.286	-1.052	0.749	0.9	0.702	0.674	0.426	0.609	0.173	0.614	-0.482	0.187	0.089	1.177
SCO0507	-0.021	-0.541	0.562	-0.306	-0.694	-0.878	-0.492	-0.341	-0.441	-0.174	-0.23	-0.275	-0.81	-0.727	-0.488	-1.039	-1.039	-1.039	-1.039	0.487	0.574	-1.039	-0.596	-0.592	-1.039	-0.325	1.131	-0.558	-1.039	-1.039	-1.039	-1.039	-1.039	-1.039	-1.039	-0.794	-0.655	-0.774	-0.836	-0.618	-0.706	-0.638	-0.563	-1.039	-0.826	-0.435	0.031	-0.332	0.045
SCO0508	0.105	-0.096	-0.009	-0.133	-0.521	-0.473	-1.215	0.242	-0.351	0.172	-0.43	0.184	-0.172	0.121	0.435	-1.352	-1.587	-1.53	-2.064	-1.058	-1.252	-2.094	-3.466	-1.744	-2.934	-2.098	-1.936	-3.002	-3.03	-1.913	-3.369	-2.608	-2.639	-3.177	-1.917	-1.309	-0.899	1.83	2.007	1.454	1.417	1.115	1.485	1.253	1.566	-0.285	-0.557	-0.112	0.303
SCO0509	-0.043	0.027	0.017	0.123	-0.06	0	2.992	2.38	2.494	0.483	0.349	0.707	-0.637	-0.528	-0.537	2.621	1.705	0.302	0.4	1.599	1.77	1.727	1.687	2.142	1.969	2.382	2.285	2.092	2	2.113	2.265	0.904	0.996	0.078	0.289	3.18	2.931	0.381	0.448	0.103	0.098	-0.315	-0.222	0.004	0.181	1.702	2.164	1.89	0.54
SCO0511	0.336	-0.608	0.271	0.157	-0.278	-0.027	1.585	1.477	1.557	0.135	0.1	-0.001	0.154	0.376	0.119	1.79	0.872	-0.793	-0.377	1.256	1.428	0.098	0.607	0.54	0.666	0.792	1.737	1.113	0.541	1.401	1.921	-0.351	0.295	-0.821	0.596	0.518	0.7	-0.478	-0.502	-0.224	-0.273	0.265	0.444	-0.477	-0.154	0.345	0.487	0.697	0.584
SCO0512	-0.074	0.004	0.069	0.13	0.072	0.137	0.21	0.216	-0.051	0.451	0.428	0.766	0.102	0.014	0.289	-0.479	0.074	-1.393	-1.129	0.365	0.81	0.125	0.387	0.763	0.415	0.739	0.803	0.169	0.79	0.74	0.479	0.16	0.001	-0.338	-0.804	0.602	0.37	0.834	0.964	0.793	0.829	0.925	1.146	0.34	0.658	0.13	0.227	0.341	0.875
SCO0513	0.089	-0.095	0.006	0.332	0.075	-0.006	-0.982	-0.265	-0.252	-0.233	-0.361	-0.121	-0.338	-0.25	-0.315	-0.416	-0.319	-1.458	-0.651	-1.632	-1.493	-2.022	-1.567	-1.608	-1.315	-1.306	-1.032	-1.313	-1.766	-1.152	-1.13	-0.779	-1.224	-1.241	-1.677	-1.834	-1.672	-0.391	-0.18	-0.423	-0.395	0.072	0.221	-0.631	-0.222	-0.566	-0.211	-0.432	0.279
SCO0514	0.379	-0.218	-0.161	0.454	-0.178	-0.303	-2.019	-0.43	-0.539	-0.515	-0.694	-0.268	-1.316	-1.291	-1.234	0.111	0.118	-1.758	-0.973	-0.734	-0.782	-1.028	-0.905	-0.376	-0.095	0.103	-0.051	-0.264	-0.348	0.399	0.5	-1.418	-0.551	-0.809	-0.959	-1.081	-0.951	-0.022	0.234	0.991	0.982	0.879	0.988	-0.235	0.252	-1.091	-0.225	-0.635	-0.295
SCO0516	0.228	-0.341	0.113	0.327	-0.198	0.029	-0.801	-0.811	-0.554	-0.524	-0.815	-0.511	-0.931	-0.967	-0.86	0.301	0.522	-1.617	-0.768	0.153	0.09	-0.659	-0.907	0.543	0.306	0.519	1.655	-0.017	-0.392	0.626	0.3	-0.805	-0.503	-0.129	-0.805	-1.139	-0.995	-0.177	-0.606	0.372	-0.051	0.019	0.471	-0.839	-0.061	-1.042	-0.32	-0.696	-0.505
SCO0517	-0.221	0.123	0.097	-0.328	-0.549	-0.122	0.529	-1.44	-1.095	-0.837	0.381	0.126	-1.44	-0.428	-0.963	-1.44	-1.44	-0.577	-1.44	1.133	0.33	-1.44	-1.44	-0.62	-0.968	-0.515	-1.44	-0.937	-1.44	-0.421	-1.44	-1.44	-1.44	0.585	-1.44	-0.323	-0.248	0.388	-0.066	-1.203	-0.649	-0.48	-0.193	0.206	0.228	-0.81	-0.969	-0.524	-0.882
SCO0518	-0.391	0.009	0.382	-0.273	-0.589	0.064	-0.076	-1.655	-1.383	-1.04	-0.865	-0.225	-1.655	-1.051	-0.976	-1.655	-1.655	-0.951	-1.24	1.244	0.687	-1.655	-0.994	-0.743	-0.736	-0.63	-0.45	-1.254	0.131	-0.15	-1.655	-1.655	-1.655	0.092	-0.55	-0.335	-0.208	0.197	-0.092	-0.789	-0.232	-0.424	-0.475	-0.171	-0.308	-0.889	-0.984	-0.905	-1.209
SCO0519	0.62	0.136	-0.756	-0.078	-0.316	-0.619	0.274	0.49	1.083	1.534	1.18	1.069	1.347	1.181	1.411	0.219	0.742	-1.182	-0.917	0.293	0.023	-0.511	-0.457	-0.87	-0.517	-0.177	0.106	-0.24	-0.496	-0.599	-0.158	-0.9	-1.166	-0.063	0.861	-0.511	-0.443	0.6	0.219	0.701	0.629	0.573	0.837	0.144	0.536	0.926	1.463	1.043	0.633
SCO0520	0.226	-0.003	-0.223	-0.801	-0.586	-0.199	0.775	0.525	0.813	0.875	0.848	0.664	-0.016	-0.114	0.425	0.33	0.66	-2.23	-0.52	0.046	0.693	0.041	0.287	0.283	0.332	0.548	0.302	-0.144	-0.175	-0.441	0.143	0.15	0.894	1.037	0.776	-0.515	-0.713	0.676	1.193	0.415	0.682	0.226	0.208	0.113	0.455	-0.674	0.677	0.531	1.223
SCO0521	0.128	-0.179	0.05	0.018	-0.479	-0.074	-0.792	-0.022	0.298	0.097	0.002	0.242	-0.212	-0.182	-0.419	0.315	0.26	-1.281	-1.113	0.805	1.202	0.088	1.288	1.253	1.207	1.088	1.33	1.038	1.148	1.268	1.036	-0.119	0.15	0.021	0.196	1.31	1.101	1.361	1.53	0.962	1.175	1.659	1.829	0.708	1.234	0.092	0.807	0.687	0.658
SCO0522	-0.126	0.246	-0.12	0.659	-0.278	-0.046	0.587	0.101	0.394	0.004	0.028	0.128	-0.148	0.092	-0.028	0.568	0.917	-0.312	-0.266	0.729	0.62	-0.56	-1.218	0.026	0.459	0.96	1.072	0.54	0.113	0.859	1.027	-1.468	-0.409	-1	-0.661	-0.351	-0.495	0.247	0.186	0.055	0.285	0.281	0.328	-0.422	0.362	-0.042	0.923	0.569	0.28
SCO0523	0.366	0.047	-0.413	0.904	-0.576	-0.809	-1.159	-0.4	-0.365	0.066	0.405	-0.062	0.385	-0.315	-0.166	0.028	0.414	-1.185	-0.718	-0.131	0.448	-0.432	-0.344	0.438	0.507	1.152	1.845	0.762	0.402	1.261	0.901	-0.753	-0.185	-0.78	-0.804	-1.142	-1.491	-0.365	-0.367	0.202	0.165	0.144	0.475	-0.774	-0.484	-0.105	1.074	0.155	0.479
SCO0524	0.007	0.063	-0.07	1.176	0.657	0.653	0.817	0.724	0.967	0.353	0.112	-0.012	0.128	0.3	0.15	0.564	0.584	-0.967	-0.826	-0.735	-0.399	-0.808	-0.456	-0.663	-1.001	-0.263	-0.42	-0.864	-1.146	-0.841	-0.947	-0.523	-1.133	-0.649	-0.764	-1.031	-1.173	-0.757	-0.513	-0.611	-0.705	-0.652	-0.87	-1.365	-1.082	0.369	0.637	0.436	0.66
SCO0525	0.182	-0.167	-0.016	0.718	0.453	0.736	-0.61	-0.418	-0.243	-1.592	-1.304	-1.287	-0.917	-1.001	-0.876	-0.488	-0.39	-2.107	-1.573	-1.558	-1.302	-2.004	-1.349	-0.769	-0.883	-0.671	-1.002	-1.56	-1.427	-1.338	-1.22	-0.768	-0.966	-0.757	-0.739	-2.074	-1.797	-1.259	-1.252	0.634	0.771	-0.812	-0.905	-1.758	-1.465	-0.789	-0.709	-0.769	-1.004
SCO0526	0.253	-0.119	-0.134	0.789	0.188	0.448	-0.801	-0.205	-0.221	-1.154	-1.587	-0.927	-1.195	-1.2	-1.042	-1.149	-0.875	-1.835	-0.909	-1.436	-1.294	-1.633	-1.641	-1.377	-1.375	-0.792	-0.633	-1.505	-1.663	-1.014	-1.086	-1.932	-1.835	-2.066	-2.335	-2.323	-2.182	-1.241	-0.858	0.676	0.77	-0.777	-0.607	-1.593	-1.097	-1.037	-0.559	-0.775	-1.173
SCO0527	-0.164	0.078	0.086	0.092	0.007	0.003	-0.374	-0.246	-0.057	-1.416	-0.898	-0.883	0.005	-0.245	-0.171	-0.249	-0.219	0.69	0.054	-0.77	-1.294	-0.859	-0.696	-1.689	-1.445	-1.778	-2.148	-1.424	-1.168	-1.752	-1.667	0.323	0.273	-0.051	-0.396	1.034	1.171	0.779	0.777	1.746	1.758	2.095	1.946	1.674	1.132	0.706	0.081	0.205	0.035
SCO0528	0.049	-0.358	0.309	0.262	0.179	0.693	0.059	-0.365	-0.025	-0.703	-0.234	-0.152	-0.734	-0.718	-0.479	0.951	1.808	-1.017	-0.563	0.985	0.672	0.889	-0.254	0.65	-0.235	-0.462	0.829	0.538	-0.106	0.348	0.275	-1.43	-1.194	-0.142	-0.609	0.327	0.249	0.23	0.356	0.888	0.509	0.393	0.339	0.252	0.37	-0.144	0.298	-0.621	-0.654
SCO0529	0.054	-0.256	0.202	0.277	-0.41	-0.486	2.631	2.461	2.129	-0.312	-0.902	0.028	-0.419	-0.39	-0.086	0.818	1.497	-1.219	-1.431	0.767	0.816	0.81	0.982	1.173	1.221	1.243	1.462	0.555	0.807	0.398	-0.133	-0.342	-0.539	-1.002	-0.638	-0.345	0.402	-0.33	-0.35	-0.059	0.012	-0.326	-0.288	-0.53	-0.415	0.539	0.87	0.731	0.494
SCO0530	0.066	-0.096	0.03	-0.27	-0.541	-0.515	1.094	0.405	0.406	0.378	-0.085	0.736	-0.467	-0.005	-0.071	0.85	-0.174	-1.683	-0.698	0.689	0.973	0.559	0.458	1.145	0.912	1.506	1.461	0.338	0.342	0.483	0.662	-1.017	-1.169	-1.061	-0.764	-1.238	-0.917	0.112	0.371	-0.09	0.043	-0.936	-0.815	-0.261	-0.054	-0.051	0.418	0.309	0.717
SCO0531	0.033	0.059	-0.092	0.125	-0.077	-0.259	0.743	0.578	0.083	-0.218	-0.093	-0.262	-0.206	-0.222	-0.341	0.729	0.571	-0.139	-0.122	1.669	1.589	0.354	0.941	0.5	0.267	0.994	1.535	0.651	1.082	0.293	0.6	-0.278	-0.122	0.314	0.651	0.162	0.498	0.115	-0.147	0.295	0.183	0.082	0.392	0.017	0.063	-0.171	-0.156	-0.039	0.06
SCO0532	-0.462	0.18	0.281	-0.254	-0.288	-0.596	0.828	-0.202	-0.308	-0.496	-0.745	-0.232	-0.392	-0.292	-0.571	0.182	0.051	0.305	-0.097	2.07	1.874	0.758	1.414	0.625	0.85	1.302	1.7	1.117	1.55	0.881	0.975	-0.077	-0.283	0.258	-0.337	0.493	0.751	-0.065	-0.045	0.422	0.413	0.317	0.738	0.017	0.465	-0.532	-0.327	-0.433	-0.147
SCO0533	-0.271	0.064	0.207	-0.167	-0.31	0.137	0.613	-0.123	-0.111	-0.307	-0.373	0.077	-0.511	-0.57	-0.386	-0.57	0.262	-0.57	-0.432	1.195	1.547	-0.353	-0.337	0.473	0.281	-0.179	0.932	0.403	0.064	0.658	1.159	0.129	-0.084	0.203	-0.57	0.212	-0.195	-0.042	0.029	-0.072	0.136	0.236	-0.04	-0.371	0.018	-0.294	-0.28	-0.023	-0.243
SCO0534	0.006	-0.047	0.041	-0.034	-0.072	-0.095	-0.261	-0.215	0	-0.201	-0.005	-0.261	-0.198	-0.202	-0.097	0.33	-0.261	-0.123	-0.186	1.461	1.435	0.07	0.539	0.382	0.298	0.882	2.494	0.64	0.404	0.156	0.725	-0.261	-0.115	-0.012	0.372	-0.009	-0.1	0.012	-0.101	-0.14	0.03	0.096	0.083	0.043	-0.093	-0.229	-0.011	0.055	-0.206
SCO0535	0.103	-0.035	-0.068	-0.419	-0.281	-0.29	0.45	0.288	0.538	-0.267	-0.044	-0.805	-0.449	-0.455	-0.388	-0.333	0.28	-0.565	-0.203	1.39	1.155	0.794	0.742	1.098	0.936	1.627	1.784	1.522	1.347	0.922	0.392	0.012	-0.204	-0.71	-0.288	-0.13	-0.068	-0.241	-0.552	-0.165	-0.421	-0.344	-0.445	-0.55	-0.306	-0.236	-0.296	-0.115	-0.422
SCO0536	0.313	-0.12	-0.193	-0.451	-1.792	-0.05	-0.585	-0.719	-0.274	-0.885	-0.542	-0.404	-0.874	-1.068	-1.301	1.185	1.157	-0.57	0.628	0.79	1.283	0.644	0.678	1.356	1.172	1.486	1.615	1.331	1.228	1.875	1.21	1.607	1.531	1.941	1.304	1.248	1.483	1.588	2.058	0.98	1.211	3.43	3.42	1.233	1.801	-0.974	0.423	-0.073	0.279
SCO0537	0.098	0.108	-0.206	-0.419	-0.524	-0.219	0.18	0.499	0.055	-1.208	-2.189	-0.533	-1.03	-1.159	-1.146	0.874	0.164	-0.827	-0.426	1.015	0.994	0.76	0.883	1.345	1.152	1.85	1.345	1.797	2.023	1.658	1.755	-0.223	-0.207	0.21	-0.915	0.688	0.455	-0.947	-0.45	-0.185	-0.196	-0.502	-0.849	-1.233	-1.126	0.965	1.449	1.263	-0.695
SCO0538	-0.09	0.065	0.025	-0.095	0.078	-0.491	-0.425	-0.237	-0.52	-1.255	-1.516	-0.524	-0.342	-1.156	-0.955	-0.134	-0.113	-1.761	-1.208	0.368	0.629	-0.074	0.347	0.578	0.701	1.042	0.434	0.807	0.916	1.323	0.89	-0.7	-0.731	-0.99	-0.7	-0.703	-0.533	-1.398	-1.234	-0.881	-0.608	-0.555	-0.585	-1.397	-0.791	0.57	1.269	1.062	-0.905
SCO0539	-0.04	-0.069	0.109	-0.027	0.237	0.476	0.107	0.126	-0.154	-1.609	-1.235	-1.35	-0.578	-0.607	-0.646	0.686	0.257	-0.886	-1.2	0.541	0.684	-0.268	0.032	1.273	1.308	1.539	1.336	1.341	1.411	1.419	1.235	-0.062	-0.237	-0.939	-0.605	-0.217	-0.416	-1.556	-1.085	-0.949	-0.817	-0.93	-0.813	-1.246	-1.335	0.95	1.289	1.215	-0.783
SCO0540	0.254	-0.08	-0.174	0.089	0.337	0.093	-0.529	0.088	0.234	-1.721	-1.258	-1.535	-0.744	-0.994	-0.581	-0.001	0.836	-1.85	-0.934	-0.053	0.206	-0.02	0.433	0.655	0.611	1.06	1.43	1.156	0.985	0.656	1.204	-0.558	-0.389	-1.047	-0.263	-1.228	-1.081	-1.831	-1.594	-1.575	-1.137	-0.937	-1.128	-1.52	-1.588	1.072	1.015	0.999	-0.853
SCO0541	0.246	0.022	-0.268	0.167	0.109	0.322	0.726	0.43	0.791	-1.02	-0.893	-0.711	-0.276	-0.429	-0.31	-0.015	0.932	-0.57	-0.6	0.324	0.362	-0.198	-0.114	0.582	0.759	0.747	0.954	1.05	1.096	1.232	1.363	-0.791	-1.051	-0.746	-0.657	-0.674	-0.568	-1.261	-1.119	-0.827	-0.882	-0.656	-0.62	-1.192	-0.927	1.118	1.72	1.581	-0.325
SCO0542	-0.006	-0.041	0.046	-0.183	-0.095	-0.424	1.113	0.986	0.863	-0.059	-0.462	-0.045	-0.683	-0.604	-0.632	1.137	0.109	-0.734	-0.568	1.006	0.589	-0.019	0.233	0.757	0.975	1.206	2.141	1.101	0.784	1.347	1.143	-0.482	-0.297	-0.143	-0.156	0.546	0.332	-0.094	-0.121	-0.414	-0.477	-0.4	-0.152	-0.519	-0.254	0.479	1.299	0.973	-0.451
SCO0543	0.295	-0.038	-0.256	1.37	1.323	1.602	-0.633	0.052	0.76	1.08	0.961	1.925	-1.417	-1.248	-1.18	0.963	1.541	-3.655	-2.724	-2.145	-2.281	-2.7	-2.677	-1.831	-1.803	-1.342	-1.485	-1.711	-2.044	-1.671	-1.216	-1.96	-1.815	-0.092	-0.014	-0.923	-0.57	0.904	1.326	1.524	1.6	2.172	2.557	0.606	1.463	0.925	1.867	1.393	-0.695
SCO0544	0.198	0.041	-0.24	0.301	0.366	0.504	0.811	0.357	1.176	0.629	0.643	1.602	-0.531	-0.521	-0.562	0.714	0.626	-1.571	-1.074	0.357	0.179	-0.547	-0.074	1.452	1.158	2	2.114	1.283	1.827	1.923	1.907	-0.797	-0.578	-0.793	-0.914	-0.161	-0.029	1.021	0.952	1.932	1.953	1.405	1.714	0.902	1.453	-0.109	1.13	0.493	0.781
SCO0545	0.029	0.12	-0.149	-0.032	-0.053	-0.125	0.851	0.574	0.645	0.121	0.25	0.597	0.252	0.432	0.296	-0.494	-0.651	-1.598	-0.915	0.394	0.045	-0.586	0.059	-0.576	-0.83	-0.558	0.477	-0.529	-0.391	-0.862	-0.678	-0.156	0.172	-0.634	-1.024	0.356	0.529	0.261	0.11	0.456	0.515	-0.531	-0.531	-0.125	0.066	0.095	0.5	0.466	2.697
SCO0546	0.144	-0.094	-0.05	0.406	-0.107	-0.055	-0.354	0.394	0.513	-0.485	-0.786	-0.303	-0.534	-0.429	-0.22	0.859	0.583	-1.208	-0.779	-0.549	-0.587	-0.659	-0.479	-0.059	-0.162	0.186	0.448	0.226	-0.211	0.846	0.338	-0.616	-0.564	-1.681	-1.392	-2.016	-1.779	-2.24	-1.962	-1.219	-1.17	-1.797	-1.757	-2.38	-2.012	0.508	1.061	1.021	0.248
SCO0547	0.045	0	-0.045	-0.175	-0.175	-0.175	-0.001	0.097	-0.175	-0.175	-0.087	-0.175	-0.175	-0.036	0.033	1.223	-0.175	0.397	-0.175	1.341	1.456	0.013	0.203	-0.175	-0.068	-0.052	1.664	-0.06	0.304	0.092	-0.175	-0.175	0.054	0.208	0.497	0.125	0.418	-0.058	-0.004	0.016	0.344	0.073	0.141	-0.058	-0.038	-0.026	0.03	0.004	-0.088
SCO0548	0.198	0.006	-0.203	-0.165	-0.325	-0.446	-0.184	0.273	0.138	-0.232	-0.131	0.055	-0.293	-0.142	-0.321	-0.446	1.596	-0.275	-0.031	0.704	0.731	-0.298	-0.287	-0.009	-0.138	-0.259	1.692	0.089	-0.129	0.114	0.103	0.055	-0.265	-0.14	-0.146	0.434	0.895	-0.311	-0.248	0.052	0.273	-0.331	0.041	-0.311	-0.175	-0.256	-0.246	0.049	0.001
SCO0549	0.181	0.165	-0.346	-0.36	-1.091	-1.091	-0.545	-0.141	0.715	-0.514	-0.555	-1.091	-0.264	-0.646	-0.216	-1.091	-1.091	-0.429	0.701	0.545	-0.072	-0.507	-1.091	-1.091	-0.022	-1.091	0.051	-1.091	0.181	0.467	-1.091	1.795	1.476	1.004	-0.045	2.659	3.524	-0.71	-1.091	1.352	0.854	-0.193	-0.518	-0.551	-0.041	0.108	-0.023	-0.532	0.267
SCO0550	0.061	0.096	-0.157	0.094	0.054	-0.288	-0.671	-0.01	0.375	2.685	0.168	3.427	-0.355	-0.634	-0.032	0.619	0.781	-0.938	-0.971	0.653	0.133	-0.427	0.083	0.745	0.586	1.205	1.916	0.787	0.794	1.079	1.099	-0.606	-0.898	-0.432	-0.283	-0.128	-0.428	0.981	1.174	1.617	1.459	1.332	1.472	0.713	1.283	-0.251	0.478	0.239	0.778
SCO0551	0.129	-0.091	-0.039	0.032	-0.069	-0.078	-0.637	-0.097	-0.345	-0.333	-0.503	-0.145	-0.588	-0.818	-1.108	0.192	0.567	-1.629	-1.332	-0.388	-0.18	-0.66	-0.291	0.581	0.873	1.461	1.354	1.069	1.011	1.811	1.556	-1.084	-1.26	-0.77	-1.284	-1.35	-1.351	-0.472	-0.229	-0.67	-0.302	0.414	0.574	-1.013	-0.224	-0.418	0.226	0.047	0.014
SCO0552	-0.122	0.034	0.088	0.507	0.625	0.495	0.241	0.33	0.043	-0.504	-0.89	-0.218	-0.148	-0.333	-0.445	0.263	0.082	-0.562	-0.505	0.758	0.705	0.566	0.657	0.537	0.395	0.356	0.644	0.204	0.359	0.884	0.37	-0.308	-0.558	-0.579	-1.462	0.454	0.363	-0.095	0.218	0.184	0.213	1.052	1.071	-0.342	0.062	0.43	0.42	0.324	0.206
SCO0553	-0.104	-0.382	0.486	-0.031	-0.31	-0.487	-0.64	-0.333	-0.474	0.061	0.361	-0.352	-0.527	-0.255	-0.112	1.604	-0.64	-0.186	-0.64	0.443	0.423	-0.64	0.379	-0.41	-0.64	-0.149	1.71	-0.391	-0.401	-0.64	0.452	0.219	-0.64	-0.64	-0.64	-0.205	-0.273	-0.387	-0.123	-0.328	-0.42	-0.19	0.056	-0.386	-0.177	0.09	0.195	-0.154	0.456
SCO0554	-0.056	-0.031	0.087	-0.281	-0.095	0.074	-0.202	0.094	0.138	0.213	0.471	0.372	-0.185	-0.05	-0.262	-0.357	0.481	-0.357	-0.218	1.643	1.439	-0.138	0.414	0.175	0.134	0.392	1.12	-0.043	0.282	-0.002	-0.054	0.438	-0.091	0.084	-0.357	0.61	0.755	-0.096	-0.024	-0.035	0.176	0.089	0.145	-0.188	-0.197	-0.104	-0.146	0.061	-0.207
SCO0555	0.02	-0.321	0.301	-0.107	-0.507	-0.433	-0.013	0.5	0.053	-0.015	0.02	0.265	-0.066	0.176	-0.023	0.68	0.266	0.239	-0.217	1.111	0.682	0.301	0.324	0.6	0.318	0.724	1.634	0.808	0.779	1.402	1.088	-0.414	-0.101	0.385	0.161	0.301	0.153	0.042	-0.163	-0.093	-0.157	-0.024	0.034	-0.312	0.178	-0.109	0.688	0.512	0.454
SCO0556	0.002	-0.403	0.401	0.039	-0.289	-0.287	-0.51	0.072	0.04	-0.329	-0.39	-0.252	-0.18	0.142	-0.011	-0.235	-0.379	-0.576	-0.319	0.262	0.237	0.062	-0.3	0.493	0.417	0.956	0.869	1.098	0.402	1.501	1.391	-0.624	-0.054	0.475	-0.171	-0.208	-0.064	0.076	0.186	0.091	0.057	0.039	0.142	-0.213	0.288	-0.07	0.532	0.802	0.735
SCO0557	0.295	-0.136	-0.159	-0.326	-0.759	-0.181	-0.496	0.064	0.217	0.399	0.033	0.359	-1.442	-1.381	-1.11	0.508	0.164	-0.432	-0.678	0.648	0.806	0.058	0.524	2.472	2.125	2.224	3.188	2.037	1.995	2.651	2.488	-1.967	-0.878	-1.32	-0.744	-0.792	-0.83	0.077	0.382	-0.176	-0.256	-0.02	0.588	-0.602	0.054	-0.897	0.682	0.354	1.43
SCO0558	0.021	0.043	-0.064	-0.455	0.148	-0.005	0.035	-0.435	0.153	-1.157	-0.655	-0.355	-1.028	-1.182	-0.731	1.055	0.027	-1.042	-1.474	1.043	0.908	0.526	0.528	1.114	0.728	1.024	0.753	0.633	0.342	1.243	0.294	-0.495	-0.113	0.547	1.297	-0.038	-0.007	0.749	1.055	0.067	0.145	0.052	0.221	0.265	0.298	-0.144	-0.071	-0.644	-1.09
SCO0559	0.37	-0.075	-0.295	0.523	-0.081	-0.025	-0.45	0.051	0.275	-0.631	-0.847	-0.087	-0.997	-1.006	-0.567	1.186	1.119	-0.964	-0.505	0.524	0.468	0.184	0.676	1.091	1.105	1.511	1.946	1.204	1.177	1.119	1.044	0.101	0.29	-1.265	-1.511	0.234	0.12	-1.157	-0.582	-0.527	-0.68	-0.803	-0.693	-1.029	-1.077	0.137	1.241	0.796	-0.103
SCO0560	0.132	-0.204	0.072	0.581	0.265	0.192	0.51	0.482	0.785	-0.782	-0.865	-0.359	-0.32	-0.561	-0.327	1.027	1.049	-0.039	0.251	0.197	-0.005	0.512	0.653	0.266	0.265	0.603	0.73	0.503	0.364	0.614	0.562	-0.123	-0.287	-1.806	-1.59	-0.58	-0.475	-2.404	-2.31	-1.378	-1.397	-1.994	-2.044	-2.492	-2.212	0.499	0.838	0.606	0.037
SCO0561	0.281	-0.319	0.038	0.554	0.154	0.213	-0.078	0.084	0.313	-0.903	-0.62	-0.394	-0.528	-0.842	-0.412	0.797	1.144	-0.265	-0.772	0.043	0.317	0.067	0.613	0.815	0.696	0.886	1.122	0.791	0.894	0.915	0.785	0.205	0.386	-0.788	-0.036	-0.503	-0.391	-1.46	-1.506	-0.703	-0.812	-0.751	-0.518	-2.079	-1.005	0.495	1.157	0.731	0.125
SCO0562	-0.131	-0.01	0.141	-0.059	-0.198	-0.185	-0.729	-0.459	-0.182	-0.48	-0.784	-0.25	-0.43	-0.313	-0.376	-1.977	-0.926	-1.771	-1.603	-1.743	-1.606	-1.533	-1.8	-1.836	-1.944	-1.94	-1.35	-1.62	-1.489	-0.941	-1.788	-1.322	-0.972	-1.662	-1.691	-0.487	-0.458	-0.473	-0.57	0.382	0.225	-0.209	-0.19	-0.334	-0.2	0.073	-0.028	0.083	-0.902
SCO0563	0.022	0.133	-0.155	-0.103	0.232	0.206	0.189	0.163	0.264	-0.732	-0.478	-0.642	-0.179	-0.357	-0.1	0.356	-0.272	-1.163	-0.463	-0.107	-0.056	-0.46	-0.385	-0.001	-0.169	0.153	0.598	-0.349	-0.442	0.575	0.308	-1.141	-1.488	-0.191	-0.517	-1.692	-1.424	-0.294	-0.248	-0.411	-0.241	-1.176	-1.045	-0.979	-0.587	-0.447	0.066	-0.146	-0.016
SCO0564	0.107	0.034	-0.142	0.241	0.684	-0.372	0.987	0.708	0.929	-0.297	0.014	0.335	0.004	-0.256	-0.228	-0.966	-0.31	-0.966	-0.592	0.267	1.188	-0.523	-0.365	-0.299	-0.235	0.722	0.847	-0.132	0.142	0.524	-0.075	-0.024	-0.436	0.664	0.965	0.212	0.344	0.12	0.131	0.203	0.506	0.043	0.168	-0.178	0.013	1.117	0.959	0.776	-0.031
SCO0565	-0.371	0.7	-0.329	-0.34	-0.348	-0.22	-0.072	-0.025	0.583	0.095	-0.037	-0.228	-0.812	-0.18	-0.574	-0.034	-0.154	-0.655	-0.288	1.126	1.452	0.08	0.027	0.422	0.591	0.849	2.139	0.15	0.117	0.653	1.299	-0.86	-0.455	0.981	1.17	-0.07	0.531	0.219	0.31	0.384	0.339	0.541	0.584	0.078	0.271	0.082	0.987	0.595	0.222
SCO0566	-0.415	0.928	-0.513	-0.185	-0.422	-0.176	1.791	1.711	1.634	0.037	0.283	0.481	-0.76	0.128	-0.62	-0.136	0.42	-0.146	-0.197	1.859	2.06	1.831	2.654	1.852	1.65	2.236	0.779	1.462	2.116	2.635	2.193	-0.281	0.117	1.455	1.666	1.012	1.713	0.667	1.421	0.832	1.251	1.363	1.764	0.819	1.158	0.683	1.542	1.579	0.578
SCO0567	0.003	-0.299	0.296	0.401	0.898	0.237	-0.243	-0.541	-0.628	-0.134	-0.524	-0.397	0.196	0.282	-0.035	-0.628	0.217	-0.628	-0.359	-0.628	-0.628	-0.628	-0.628	-0.628	-0.386	-0.23	-0.628	-0.492	-0.628	-0.628	-0.628	-0.35	-0.133	-0.182	-0.191	-0.082	-0.014	0.3	0.46	0.496	0.301	0.292	0.398	0.754	0.695	-0.156	-0.443	-0.628	-0.382
SCO0568	0.122	0.013	-0.135	0.748	0.091	0.257	-0.554	0.028	-0.01	-0.054	0.399	-0.163	-0.247	-0.054	0.47	0.471	1.6	-1.464	-0.254	0.128	0.365	0.21	0.087	0.771	1.129	0.969	1.372	1.326	1.234	1.229	1.146	-0.287	-0.381	-0.567	-0.394	-0.913	-0.497	-0.43	0.133	0.225	-0.008	0.943	1.107	-0.539	0.126	-0.357	0.143	-0.003	0.292
SCO0569	-0.202	0.048	0.154	0.949	1.137	1.474	2.893	1.689	1.49	-1.381	-1.275	-0.586	0.027	-1.541	-0.454	1.481	2.058	0.827	1.861	2.944	3.905	3.029	3.815	3.505	3.234	3.357	3.63	2.967	2.786	3.797	3.404	1.096	0.745	3.991	3.748	1.928	2.034	0.329	0.472	1.903	2.112	1.662	1.485	0.669	0.574	0.91	1.174	1.102	-1.552
SCO0570	-0.245	0.151	0.094	0.837	1.205	1.452	2.899	1.654	1.3	-1.299	-1.587	-0.659	-0.106	-1.658	-0.813	1.339	0.827	-0.028	1.076	2.154	2.565	2.318	2.541	2.307	1.918	2.26	2.491	1.538	1.581	2.836	2.304	0.132	0.013	2.618	2.839	0.995	0.963	-0.422	-0.205	1.127	1.272	1.136	0.955	-0.27	-0.202	0.905	0.976	0.938	-1.35
SCO0571	0.061	0.151	-0.212	0.269	-0.274	-0.124	-0.514	0.416	0.284	0.812	0.139	0.587	0.164	0.209	0.225	3.388	2.272	3.744	4.409	3.518	2.334	3.88	4.367	3.776	3.827	5.546	5.523	4.336	4.256	5.985	5.578	3.522	3.478	2.94	3.446	1.542	1.371	1.138	1.188	0.585	0.972	1.23	1.335	0.889	1.314	0.525	0.823	0.7	0.239
SCO0572	0.181	-0.246	0.066	0.387	0.4	0.125	0.456	0.465	0.496	1.08	0.334	0.746	0.514	0.087	0.247	3.756	1.43	3.777	4.263	3.401	2.317	4.529	4.728	4.321	4.458	6.012	5.911	4.733	4.593	6.217	6.115	3.909	3.685	3.402	3.526	1.522	1.863	1.124	1.377	0.321	0.58	0.993	1.099	0.736	0.925	0.4	1.139	0.853	0.358
SCO0573	-0.098	-0.251	0.349	0.302	0.368	-0.377	0.027	0.781	0.601	0.569	0.4	0.554	0.069	0.108	0.275	4.236	2.619	5.266	5.182	4.378	3.354	5.316	5.731	4.982	4.775	6.732	6.829	5.267	5.148	6.96	6.876	3.92	3.981	3.529	3.989	2.163	2.191	1.41	1.296	0.994	1.175	1.595	2.175	0.897	1.328	0.911	0.793	1.006	0.173
SCO0574	0.088	0.004	-0.092	-0.266	-0.467	-0.617	0.451	0.353	0.185	0.05	0.088	-0.571	-0.058	-0.031	-0.042	-0.079	-0.103	-0.411	0.643	0.581	0.333	0.445	0.678	1.341	1.379	2.708	2.631	1.162	1.2	3.206	2.854	-0.365	-0.408	-0.544	-0.57	-1.279	-0.993	0.217	0.403	-0.241	-0.228	0.29	0.445	-0.493	0.011	0.151	0.779	0.783	0.579
SCO0575	0.111	-0.301	0.19	0.334	-0.59	-0.303	1.157	1.115	1.366	0.187	0.285	0.103	0.731	0.856	0.801	1.651	1.226	1.133	1.481	0.863	0.222	1.259	1.481	0.94	1.278	2.822	2.994	1.263	0.989	3.139	3.111	0.965	0.71	-0.829	-0.767	-0.19	-0.094	-0.149	-0.143	0.154	0.073	0.527	0.56	-0.587	-0.081	0.246	0.826	0.613	1.087
SCO0576	0.31	-0.16	-0.15	0.048	-0.01	0.211	0.93	1.15	1.468	-0.165	-0.078	-0.115	0.071	0.205	0.454	3.631	3.365	-0.416	-0.354	0.05	-0.309	-1.123	-0.5	-0.362	-0.152	-0.46	0.606	-0.577	-0.623	0.412	-0.058	-0.384	-0.354	-1.373	-0.801	-0.572	-0.872	-0.482	-0.271	-0.715	-0.572	-0.497	-0.49	-0.762	-1.072	0.584	0.513	0.61	0.617
SCO0577	0.155	-0.326	0.172	0.086	-0.109	-0.139	0.566	0.896	1.433	-0.045	0.519	-0.032	0.49	0.433	0.354	3.856	3.37	-1.246	-0.548	0.255	0.062	-1.17	-0.844	-0.446	-0.253	-0.293	0.882	-0.642	-0.941	-0.074	-0.239	-0.576	0.07	-0.834	-0.084	-1.187	-1.087	-0.298	-0.4	-0.919	-0.781	-0.496	-0.499	-0.893	-0.476	0.231	0.656	0.652	0.288
SCO0578	0.079	-0.172	0.093	0.146	-0.118	0.275	0.363	0.457	1.758	0.57	0.864	0.192	0.284	0.014	0.428	4.335	3.567	-0.625	0.155	0.686	0.85	-0.509	-0.657	0.946	0.236	0.942	1.883	0.122	0.085	0.824	1.287	-0.373	-0.84	-0.652	-0.31	-0.547	-0.633	-0.609	-0.149	-0.633	-0.289	-0.181	-0.195	-0.721	-0.532	0.014	1.052	0.672	0.828
SCO0579	0.628	-0.54	-0.088	0.291	0	0.312	1.929	1.193	1.66	0.647	0.222	0.05	0.216	0.674	0.615	4.129	3.17	-0.318	-0.278	0.162	0.034	-0.423	-0.372	0.904	0.659	1.541	1.146	0.348	0.376	0.685	1.003	-0.52	-0.864	-1.281	-0.622	-0.901	-0.478	-0.178	-0.207	-0.647	-0.397	-0.326	-0.394	-0.784	-0.452	0.482	1.17	0.92	0.915
SCO0580	0.025	-0.29	0.265	0.318	-0.022	-0.226	1.393	1.294	1.542	-0.176	-0.112	0.165	-0.129	-0.266	0.234	4.016	3.41	-0.075	0	0.913	0.739	-0.123	-0.407	0.853	0.273	0.791	2.173	0.713	0.198	0.782	0.823	-0.228	-0.033	-0.479	-0.491	-0.557	-0.561	-0.428	-0.462	-0.614	-0.809	-0.425	-0.361	-0.769	-0.561	-0.252	0.577	0.234	0.627
SCO0581	0.287	-0.15	-0.138	0.35	0.236	0.74	1.825	1.877	1.587	-0.429	-0.226	-0.396	-0.011	0.001	0.185	4.256	3.659	0.146	-0.757	0.478	0.581	0.179	-0.169	0.405	0.474	0.628	1.257	-0.245	-0.094	0.575	0.064	-0.119	-0.162	0.127	-0.018	-0.673	-0.883	-1.032	-0.693	-1.486	-1.299	-1.257	-1.27	-1.629	-1.416	0.174	0.202	0.432	-0.033
SCO0582	0.1	0.095	-0.195	-0.244	-0.263	-0.042	-0.136	0.37	0.152	0.856	0.762	0.585	-0.036	0.287	0.249	0.574	0.877	-0.707	-0.853	-1.242	-0.314	-0.72	-0.961	0.367	0.656	0.844	0.525	-0.038	-0.063	-0.085	0.001	-0.613	-0.82	-1.15	-1.255	-1.287	-1.138	0.499	0.695	0.152	0.269	1.032	1.283	-0.157	0.589	0.41	0.893	0.687	1.398
SCO0583	-0.05	0.001	0.049	0.637	0.362	0.31	2.123	2.151	1.885	-0.002	-0.033	0.179	0.429	0.531	0.496	0.936	0.615	-0.305	0.291	2.187	2.218	1.936	2.449	2.366	2.383	2.756	2.802	2.195	2.254	2.428	2.13	0.192	0.218	-0.514	-0.832	0.363	0.807	-0.055	0.103	0.248	0.228	0.359	0.611	-0.26	0.077	0.307	0.278	0.346	0.915
SCO0584	0.207	-0.251	0.044	0.057	-0.896	-1.434	-1.263	-0.623	-0.45	-1.066	-0.957	-0.793	-0.75	-0.573	-0.717	1.363	1.008	0.711	1.244	-0.187	-0.991	-0.329	-0.419	-1.837	-2.139	-0.524	-1.853	-1.836	-1.259	-1.079	-0.539	1.343	1.269	-3.635	-2.932	0.562	0.375	-3.415	-2.909	-2.994	-3.057	-2.827	-3.05	-3.065	-2.835	-1.708	-0.723	-1.129	-0.699
SCO0585	0.073	-0.266	0.193	-0.03	-0.781	-1.119	-0.714	-0.674	-0.708	-1.116	-1.238	-0.513	-0.545	-0.501	-0.968	1.373	1.304	1.068	0.916	-0.087	-1.064	0.286	0.021	-2.211	-2.297	-1.287	-1.449	-2.227	-1.936	-1.363	-1.297	1.755	1.733	-3.862	-2.715	0.997	0.475	-3.808	-3.603	-2.841	-3.261	-3.162	-3.143	-3.419	-3.263	-1.118	-0.795	-1.239	-0.926
SCO0586	0.391	-0.501	0.11	-0.091	-1.124	-1.079	-1.565	-0.711	-0.414	-1.089	-0.891	-0.152	-0.741	-0.488	-0.306	1.701	0.97	-0.255	0.593	-0.217	-0.985	-0.57	-0.098	-1.898	-1.921	-0.267	-1.313	-1.861	-1.128	-1.229	-0.049	1.557	1.48	-2.401	-2.903	0.03	-0.087	-3.686	-3.467	-3.308	-3.005	-3.289	-3.305	-3.324	-3.288	-1.601	-0.29	-1.133	-0.408
SCO0587	0.153	-0.206	0.053	-0.229	-1.385	-1.253	-0.754	-0.685	-0.245	-1.135	-1.489	-0.436	-0.628	-0.486	-0.555	1.955	1.337	1.307	0.888	0.147	-0.747	0.11	0.175	-1.686	-1.454	-0.107	-0.946	-1.425	-1.11	-0.633	-0.33	2.034	2.036	-4.871	-2.788	1.222	0.864	-3.036	-2.965	-2.814	-3.191	-2.968	-2.973	-3.414	-2.642	-1.283	-0.253	-1.174	-0.731
SCO0588	0.413	-0.336	-0.077	0.062	-0.783	-0.852	-1.414	-0.72	-0.717	-1.277	-1.207	-0.785	-0.842	-0.67	-0.677	2.029	1.335	1.076	0.99	0.515	-0.371	0.127	0.227	-0.739	-0.851	0.339	-0.203	-0.487	-0.333	0.004	0.288	1.666	1.736	-2.333	-1.954	1.632	1.065	-2.42	-2.112	-2.127	-2.326	-2.58	-2.486	-2.399	-2.095	-1.369	-0.549	-0.992	-0.205
SCO0589	0.126	0.197	-0.323	-0.042	-0.788	-0.765	-0.6	0.073	0.153	-0.459	-0.414	0.049	-1.11	-0.89	-0.674	0.591	0.173	-1.288	-0.586	0.93	1.354	0.384	0.839	1.51	1.555	1.98	1.897	1.571	1.542	1.731	1.977	-0.402	-0.252	-1.724	-1.251	-0.43	-0.58	-0.304	-0.162	-0.995	-0.693	-0.179	0.077	-1.038	-0.549	-0.502	0.624	0.189	0.52
SCO0590	0.207	-0.148	-0.059	0.06	-0.188	-0.538	0.234	0.343	0.505	-0.644	-0.518	-0.521	-0.661	-0.225	-0.272	-0.182	-1.199	-1.912	-0.169	0.527	0.687	0.13	0.528	0.881	0.808	1.431	1.938	1.253	1.04	1.709	1.711	-1.459	-1.44	-2.426	-1.662	-0.91	-0.881	-0.748	-1.193	-0.646	-0.489	-0.396	-0.325	-1.265	-0.637	-0.128	0.825	0.516	0.949
SCO0591	-0.082	0.051	0.032	0.213	0.134	-0.355	1.454	1.325	1.144	-0.63	-0.73	-0.559	-0.453	-0.411	-0.383	1.668	0.889	-1.355	-0.713	-0.063	0.368	-0.149	-0.161	-0.235	-0.457	-0.093	-1.04	-0.389	-0.471	0.358	-0.359	-0.594	-0.88	-1.393	-1.687	3.01	2.852	-1.178	-0.977	-1.284	-1.038	-0.666	-0.929	-1.166	-1.222	0.861	1.041	1.119	-0.231
SCO0592	0.212	-0.254	0.042	0.152	-0.3	0.089	-0.249	-1.178	-0.59	0.167	-0.44	0.682	-1.407	-0.987	-1.063	1.213	0.772	-1.139	-0.363	-0.699	-1.628	-1.618	-1.276	-0.507	-1.5	-0.161	0.408	-1.552	-1.174	-0.518	-0.179	-0.138	-0.411	-1.756	-1.68	-0.142	0.5	1.665	1.86	2.162	2.164	-0.191	0.226	0.914	1.551	-0.549	0.659	0.185	0.378
SCO0593	-0.078	0.271	-0.193	-0.237	-0.445	-0.038	0.415	0.128	-0.22	-0.053	0.013	0.423	-1.083	-0.669	-0.855	-0.686	-2.067	-2.721	-1.568	-0.804	-0.457	-1.171	-0.318	0.401	0.351	1.023	1.277	0.224	0.538	0.973	0.758	-2.788	-2.432	-2.006	-1.89	-2.148	-2.789	2.294	2.532	2.603	2.724	-1.403	-1.197	1.461	2.498	-1.808	-0.334	-0.832	1.193
SCO0594	0.171	0.066	-0.237	0.146	-0.143	-0.74	-0.406	0.552	0.406	-0.226	-0.07	0.519	-0.348	-0.423	-0.354	-0.702	-0.494	-0.616	-0.261	1.132	1.41	0.17	0.893	1.345	1.507	1.658	2.246	1.588	1.271	1.957	0.769	-0.723	-0.467	-0.984	-0.457	-0.536	-0.209	0.009	0.43	0.191	0.251	0.304	0.604	-0.38	0.317	-0.26	0.47	0.044	0.663
SCO0595	-0.303	-0.072	0.375	-0.613	-0.826	-0.596	-1.064	-0.835	-0.362	1.363	2.297	2.071	-1.6	-1.221	-1.5	-2.621	-1.533	-1.758	-1.836	1.395	1.314	0.25	0.884	0.555	0.667	0.359	0.656	-0.251	0.687	0.048	0.224	0.361	-0.057	-0.272	-0.161	2.505	2.323	1.092	1.356	1.949	1.817	0.146	0.26	1.384	1.609	0.473	0.566	0.259	-0.229
SCO0596	-0.39	0.058	0.332	-2.629	-2.513	-2.022	-0.884	-1.305	-0.536	1.574	2.514	1.96	-1.472	-1.09	-1.336	-3.111	-4.202	-4.436	-3.995	-3.308	-3.87	-3.551	-3.997	-3.148	-3.676	-3.345	-3.047	-3.553	-3.551	-2.73	-2.816	-3.719	-3.764	-1.732	-1.86	0.366	0.382	2.559	2.638	2.393	2.391	-0.155	-0.073	2.243	2.604	0.611	0.991	1.033	0.457
SCO0597	-0.253	0.076	0.177	-0.501	-0.497	-0.025	2.639	1.397	1.391	0.242	0.723	1.276	-0.49	-0.317	-0.446	1.254	0.126	0.683	0.782	2.517	2.794	1.991	2.026	2.222	1.494	1.898	1.738	1.265	1.517	1.593	1.57	1.931	1.788	0.666	0.359	3.465	3.102	1.574	1.435	1.19	1.285	-0.401	-0.568	1.349	1.132	1.099	1.146	0.904	0.039
SCO0598	-0.016	-0.114	0.13	-0.251	-0.622	-0.503	0.22	0.235	0.258	0.018	0.207	0.39	-0.929	-0.736	-0.772	-1.016	-0.279	-1.592	-1.264	-0.377	-0.389	0.178	-0.217	1.346	1.29	1.679	1.791	1.138	0.953	1.379	1.143	-2.1	-1.782	-2.042	-2.206	-1.221	-1.158	1.5	1.819	1.15	1.199	1.336	1.495	1.165	1.445	0.693	1.203	1.011	-0.027
SCO0599	0.058	-0.056	-0.002	-0.15	-0.765	-0.621	0.336	0.605	0.4	0.415	0.439	0.618	-0.834	-0.759	-0.619	-0.697	-0.07	-1.032	-0.948	-0.158	-0.094	-0.254	-0.068	1.022	0.926	0.944	0.922	0.822	0.681	0.699	0.451	-1.202	-1.168	-1.894	-1.567	-1.117	-1.241	0.83	0.79	0.368	0.476	0.442	0.775	0.201	0.921	0.323	1.297	0.96	0.137
SCO0600	-0.368	0.074	0.295	-1.824	-2.132	-1.55	0.186	-0.69	-0.102	0.756	1.268	1.329	-0.427	-0.251	-0.44	-2.772	-2.361	-3.171	-3.737	-1.66	-1.765	-2.357	-2.454	-1.918	-2.138	-2.074	-2.126	-2.341	-2.051	-1.967	-2.431	-1.475	-1.332	-0.692	-0.956	0.159	0.435	1.71	1.776	2.894	2.837	-0.517	-0.533	2.061	2.111	0.186	0.167	0.098	0.258
SCO0601	-0.145	-0.051	0.196	-0.748	-0.126	-0.379	0.832	0.049	0.107	-0.171	-0.251	0.131	-0.256	-0.616	-0.378	2.163	2.24	-0.982	-0.404	0.394	0.849	-0.246	0.022	-0.079	-0.016	-0.47	0.279	-0.079	0.431	0.09	-0.246	0.152	-0.404	-0.32	0.294	2.943	2.873	-0.375	-0.474	-0.422	-0.481	-0.487	-0.402	-0.817	-0.42	0.332	0.184	0.419	-0.362
SCO0602	-0.055	-0.108	0.163	-0.195	-0.322	-0.174	0.669	0.299	0.204	-0.081	-0.13	0.067	-0.585	-0.975	-1.164	2.682	1.316	-1.018	-0.331	0.535	0.779	0.028	-0.073	0.061	0.11	-0.37	0.958	0.216	0.358	0.559	0.691	-0.503	-0.162	-0.867	-0.6	2.63	2.465	1.655	1.513	1.146	1.189	-0.435	-0.253	1.22	1.141	0.153	0.393	0.444	-0.361
SCO0603	0.209	-0.232	0.023	-0.571	-0.516	-0.726	-0.117	-0.169	-0.058	-1.004	-1.001	-0.796	-1.455	-1.35	-1.234	0.651	0.113	-1.181	-0.803	0.132	0.111	-0.541	-0.106	0.553	0.37	1.071	1.621	1.157	0.775	1.118	1.1	-1.806	-1.296	-1.718	-1.906	-1.327	-1.043	-0.863	-0.713	-0.794	-0.836	-0.799	-0.646	-1.317	-0.809	-0.787	0.339	-0.269	-0.534
SCO0604	-0.16	0.13	0.03	-0.536	-0.502	-0.352	-0.324	-0.798	-0.627	0.536	0.47	0.105	-0.236	0.181	0.259	-0.8	-0.491	-2.612	-1.623	-0.301	1.459	-0.706	0.554	-1.233	-1.251	-0.344	-0.696	-1.502	-1.58	-0.433	-0.627	-1.393	-1.29	1.148	1.665	-1.636	-1.486	-0.839	-0.834	-0.919	-0.735	-1.434	-1.329	-1.578	-1.187	-0.271	0.483	0.369	-0.029
SCO0605	0.158	-0.523	0.364	-0.785	-1.29	-0.323	-0.248	0.057	-0.314	-1.384	-0.584	-1.103	-0.866	-0.117	-0.507	0.252	-0.345	-1.493	-1.5	-0.06	-0.069	-1.351	-0.851	-0.937	-0.71	-1.076	-0.371	-1.192	-0.676	-0.787	-1.498	-0.665	-0.643	-0.555	-0.391	-1.096	-1.051	-1.131	-1.001	-1.295	-1.358	-1.07	-1.203	-1.691	-1.392	-0.347	0.233	-0.227	0.393
SCO0606	0.423	-0.334	-0.089	-0.193	-0.216	-0.623	0.103	-0.283	0.055	-0.527	-0.966	-0.118	-0.946	-0.438	-0.561	1.346	-0.683	-1.022	-0.744	0.376	0.264	-0.661	-0.383	-0.128	0.31	-0.434	1.931	-0.053	-0.344	-0.676	0.116	-0.987	-1.203	-0.484	-1.053	0.318	0.335	-0.506	-0.324	-0.533	-0.577	-0.528	-0.264	-0.963	-0.659	-0.062	1.014	0.161	0.184
SCO0607	-0.218	0.099	0.12	-0.999	0.112	0.142	0.964	0.793	0.756	1.064	1.263	1.101	-0.005	0.18	0.193	0.119	-0.622	1.119	0.711	-0.347	-0.035	-0.3	-0.785	-1.453	-1.856	-1.817	-2.621	-2.243	-2.252	-3.124	-3.201	2.517	2.429	1.041	1.072	-1.909	-2.141	0.399	0.667	-0.627	-0.704	-3.064	-3.01	-0.797	-0.599	1.114	1.003	0.901	0.664
SCO0608	-0.071	0.019	0.052	-0.795	0.123	0.233	0.98	0.851	0.827	1.249	1.272	1.29	-0.036	0.161	0.176	0.668	0.308	1.173	1.174	0.277	0.283	0.078	-0.573	-0.306	-0.718	-0.615	-0.849	-0.799	-0.711	-1.116	-1.261	2.687	2.54	0.878	0.909	-0.751	-1.057	0.711	0.742	-0.43	-0.364	-1.677	-1.701	-0.36	-0.221	1.022	1.152	1.124	0.649
SCO0609	-0.022	0.069	-0.047	-0.624	-0.449	-0.148	-0.046	0.451	0.317	1.209	0.618	1.239	-0.347	-0.184	-0.12	-0.272	-0.664	-0.634	-0.138	-1.239	-1.275	-1.731	-1.739	-2.02	-2.259	-1.656	-1.516	-1.613	-1.605	-1.549	-1.862	1.443	1.604	0.209	0.155	-1.323	-1.465	0.904	1.079	-0.187	-0.056	-1.269	-0.922	-0.027	0.225	0.775	1.624	1.164	0.426
SCO0610	-0.029	0.113	-0.084	-0.543	-0.696	-0.573	-1.321	0.019	-0.55	0.57	0.342	0.251	-0.699	-0.641	-0.342	0.435	0.633	-1.936	-1.488	-0.766	-1.258	-0.98	-0.991	-0.101	-0.686	-0.152	0.641	-0.495	-0.155	0.348	-0.25	0.468	0.667	0.746	-0.914	-1.715	-1.106	1.556	1.672	0.168	0.413	0.479	0.685	0.329	0.849	0.213	1.786	1.055	0.349
SCO0611	0.117	-0.198	0.081	-0.08	-0.02	-0.333	-0.669	0.166	-0.488	0.384	0.065	0.375	-0.308	-0.556	-0.126	0.128	0.222	-1.67	-0.523	0.124	0.805	-1.159	-0.825	-0.577	-0.268	-0.686	1.087	-0.968	-0.598	0.54	-0.101	-0.211	-0.862	0.116	0.091	-0.676	-0.779	0.426	0.739	-0.067	0.009	0.39	0.307	-0.292	0.421	0.094	0.939	0.522	0.17
SCO0612	-0.137	-0.129	0.267	-1.101	-1.187	0.272	1.715	1.114	0.915	-0.347	-0.633	0.586	0.236	-0.263	-0.524	1.244	0.432	-2.932	-1.452	-0.793	-0.616	-1.957	-0.562	-1.565	-1.556	0.244	-0.64	-0.98	-0.503	-0.199	0.049	-1.769	-2.932	-0.547	-0.086	-0.683	0.367	0.312	0.844	0.294	0.465	0.735	1.208	-0.283	0.212	0.565	0.639	0.888	-1.601
SCO0613	0.041	-0.033	-0.008	-0.116	-0.257	-0.102	1.472	1.102	0.761	-0.186	-0.339	-0.415	-0.212	-0.41	-0.811	1.566	0.641	-1.768	-1.273	-0.257	-0.177	-0.209	-0.011	-0.447	-0.205	0.026	0.23	-0.166	-0.13	0.223	0.017	-0.598	-0.291	-0.033	0.685	0.676	1.339	0.185	0.052	-0.132	0.134	0.24	0.498	-0.471	-0.045	0.711	0.91	0.601	-0.619
SCO0614	-0.006	0.542	-0.537	0.346	0.18	-0.52	-0.413	-0.949	-0.701	-0.638	-0.949	-0.949	-0.624	-0.644	-0.088	1.005	0.794	-0.949	-0.949	0.666	-0.209	-0.376	0.418	0.427	-0.606	-0.249	2.49	-0.582	-0.596	-0.949	0.083	2.029	1.434	-0.949	0.081	2.616	2.037	1.776	1.548	2.596	2.529	-0.394	-0.586	1.455	2.027	0.232	0.193	-0.004	0.451
SCO0615	-0.312	0.739	-0.427	-1.1	-0.832	-0.72	3.8	3.473	3.468	0.898	0.29	1.124	-1.092	-1.659	-1.939	0.388	-2.069	-1.57	-1.179	0.179	0.451	-0.267	-0.333	1.155	1.004	1.563	1.448	1.108	0.974	1.838	1.55	-2.252	-1.511	-2.149	-0.899	0.536	0.644	-0.276	-0.016	-1.158	-1.183	-1.581	-1.539	-1.141	-0.931	2.045	3.29	3.171	0.125
SCO0616	0.097	-0.24	0.143	0.838	0.427	0.8	-1.941	-1.419	-0.325	-1.785	-1.476	-1.533	-3.074	-3.363	-2.982	2.35	0.211	-1.515	-0.578	-1.726	-1.865	-2.376	-2.499	-1.892	-2.126	-1.455	-1.124	-1.764	-2.241	-1.69	-2.051	3.602	3.419	-0.921	-0.97	-0.014	0.258	-1.719	-1.492	-1.827	-1.663	-2.64	-2.613	-2.29	-2.07	-2.433	-2.212	-2.401	-3.113
SCO0617	-0.047	-0.081	0.128	0.55	0.169	0.514	-1.777	-1.021	0.354	-1.969	-1.603	-1.558	-2.949	-3.037	-3.19	3.151	1.077	-0.775	-0.525	-2.128	-2.017	-2.348	-2.307	-1.872	-2.127	-1.786	-1.272	-2.104	-2.143	-1.841	-2.382	3.961	3.707	0.119	0.276	0.064	0.327	-1.833	-1.601	-1.487	-1.423	-3.111	-3.064	-2.447	-2.151	-2.843	-2.148	-2.384	-3.013
SCO0618	0.104	-0.006	-0.098	-0.208	-0.436	-0.484	-0.03	-0.361	0.183	-0.388	-0.265	0.035	0.08	0.148	-0.108	0.755	0.902	-1.069	-0.589	-0.288	-0.306	-0.849	-0.605	-0.409	-0.646	-0.571	1.705	-0.726	-0.211	-0.913	-0.948	-1.054	-0.773	-0.943	-0.178	-0.874	-0.434	-0.465	-0.403	-0.196	-0.127	0.028	0.239	-0.627	-0.093	-0.528	-0.338	0.159	0.666
SCO0619	0.38	-0.348	-0.032	0.027	0.112	-0.09	-0.429	-0.074	-0.064	0.248	0.695	0.603	-0.009	-0.083	0.176	0.642	-0.429	0.476	-0.429	0.301	-0.255	-0.429	-0.429	-0.161	-0.287	-0.429	1.277	-0.14	-0.283	-0.429	-0.429	-0.429	-0.429	0.433	0.056	-0.429	-0.31	-0.274	-0.203	0.222	0.045	0.259	0.393	-0.134	-0.037	0.045	0.353	0.344	0.745
SCO0620	0.379	0.047	-0.425	0.123	-0.165	-0.085	1.214	0.991	0.716	0.659	0.476	0.864	-0.044	-0.437	0.162	0.501	0.097	0.146	0.406	0.753	0.839	0.425	0.377	0.052	-0.058	0.245	0.834	0.11	-0.261	-0.046	0.094	-0.54	-0.265	0.026	-1.275	-0.35	-0.633	-0.469	-0.55	-0.693	-0.642	-0.17	0.004	-0.903	-0.768	0.382	0.38	0.301	0.642
SCO0621	0.523	-0.078	-0.445	0.026	-0.566	-0.608	-0.408	0.174	0.421	0.368	0.45	0.608	0.41	0.384	0.512	0.33	1.815	0.322	-0.266	1.188	0.709	0.031	0.257	1.106	0.274	0.486	1.092	0.571	0.787	0.637	0.304	0.567	0.678	1.281	1.545	0.705	0.83	0.219	-0.311	0.707	0.449	1.3	1.48	0.074	0.439	0.013	0.004	0.515	1.117
SCO0622	0.05	0.011	-0.06	-0.402	-1.056	-1.058	-1.011	-0.155	-0.265	0.208	0.145	-0.252	-0.24	-0.087	-0.03	1.097	0.99	-1.574	-1.432	-1.263	-0.806	-1.719	-1.625	-0.344	-0.264	-0.266	0.085	-0.246	-0.034	0.084	0.046	-0.77	-0.761	-1.974	-1.505	-1.612	-1.58	0.373	0.559	-0.588	-0.619	0.564	0.953	-0.179	0.372	-0.565	0.085	-0.071	-0.386
SCO0623	0.021	-0.03	0.009	-0.751	-0.639	-0.966	-1.004	-0.327	-0.23	0.307	-0.037	-0.26	-0.136	-0.048	0.072	0.967	0.844	-1.519	-0.82	-1.024	-1.266	-1.45	-1.281	-1.35	-1.012	-1.065	-0.988	-0.771	-0.69	-0.34	-0.304	-0.457	-0.656	-2.449	-2.314	-1.985	-1.866	-0.143	-0.003	-0.98	-0.91	0.174	0.17	-0.519	-0.226	-0.813	-0.638	-0.547	-0.438
SCO0624	0.128	0.027	-0.155	-0.855	-0.138	-0.07	1.506	1.248	1.288	-0.167	-0.203	-0.502	0.249	0.348	0.324	3.28	1.587	0.124	0.242	1.166	0.767	0.556	0.24	0.587	0.617	0.553	1.03	0.632	0.578	-0.297	0.54	-0.084	0.071	-1.024	0.704	0.319	0.012	-0.214	-0.07	-0.335	-0.331	-0.55	-0.477	-0.49	-0.396	0.611	1.029	0.822	0.195
SCO0625	-0.06	-0.149	0.209	-0.073	-0.545	-0.233	0.555	0.163	0.704	-0.089	-0.48	-0.665	0.048	0.048	0.083	3.233	0.905	-0.217	0.105	0.406	0.595	-0.181	-0.196	-0.228	-0.261	-0.285	0.829	0.034	0.226	-0.004	-0.366	-0.333	-0.173	-0.539	-0.368	-0.48	-0.431	-0.503	-0.157	-0.534	-0.43	-0.472	-0.331	-0.704	-0.528	0.587	0.679	0.787	-0.248
SCO0626	-0.131	-0.071	0.202	-0.503	-0.256	-0.48	-0.103	0.111	0.794	0.103	-0.293	0.006	-0.126	-0.12	0.107	3.786	1.499	-0.541	0.356	0.553	0.754	-0.348	0.248	-0.198	-0.193	0.936	2.607	0.549	0.508	0.377	0.861	0.006	-0.018	-0.308	0.077	0.013	-0.605	-0.198	-0.199	-0.455	-0.223	-0.243	0.082	-0.53	-0.126	0.141	0.263	0.835	0.038
SCO0627	0.235	0.068	-0.302	-0.538	-0.333	-0.393	-0.162	0.332	0.109	-0.266	-0.124	0.057	-0.094	-0.204	0.335	3.205	0.917	-0.142	-0.011	0.679	0.654	-0.353	0.042	0.423	-0.378	0.222	1.858	-0.006	0.183	0.047	-0.255	0.046	0.139	-0.381	0.186	-0.269	-0.695	-0.242	0.021	-0.09	0.03	-0.182	0.036	-0.498	-0.211	0.489	1.239	1.056	0.142
SCO0628	0.128	0.153	-0.281	-0.601	-0.968	-0.755	0.553	0.315	0.722	0.405	0.142	0.457	0.31	0.547	0.854	2.354	1.039	-2.115	-1.565	-0.608	-0.675	-1.632	-1.567	-1.286	-1.633	-0.991	-0.242	-1.426	-1.522	-1.529	-1.807	-0.733	-0.427	-1.093	-0.018	-1.362	-1.63	-0.582	-0.351	-0.56	-0.407	-0.904	-0.967	-1.169	-0.827	0.929	1.394	1.342	0.447
SCO0629	0.304	0.094	-0.397	-0.444	-1.232	-0.688	-0.316	-0.291	0.166	-0.134	0.129	0.427	-0.384	-0.638	-0.156	2.479	0.885	-0.974	-0.804	0.681	-0.055	-0.41	-0.036	0.233	0.119	0.73	1.051	0.29	0.181	0.205	0.638	0.051	0.015	0.175	0.27	-0.623	-0.15	-0.146	-0.064	0.105	0.298	-0.167	-0.019	-0.622	0.073	0.063	1.117	0.953	0.522
SCO0630	0.162	0.236	-0.397	-0.156	-0.47	-1.048	0.529	0.554	0.089	-0.443	-1.119	0.075	-0.445	-0.84	-0.815	0.262	0.486	-1.513	-1.501	-0.736	-0.422	-1.499	-1.814	-0.512	-0.972	-0.721	-0.528	-0.501	-0.902	-0.632	-0.138	-0.08	-0.049	0.357	-0.24	1.539	1.09	0.018	1.044	-0.266	-0.096	1.573	1.735	-0.122	-0.049	-0.428	0.311	0.057	-1.012
SCO0631	0.043	0.164	-0.207	-0.092	-0.309	-0.797	0.861	0.822	0.451	-0.45	-0.976	-0.042	-0.459	-1.073	-0.64	-0.679	-0.001	-0.995	-0.685	0.199	-0.133	-0.493	-0.669	-0.655	-1.3	-0.788	0.367	-1.104	-0.991	-0.904	-0.315	0.876	-0.055	0.84	-0.166	3.107	2.641	1.228	2.018	1.295	1.102	3.019	3.404	0.804	0.981	-0.205	0.411	0.024	-0.985
SCO0632	0.202	0.142	-0.344	0.008	-0.086	0.208	-0.475	0.221	0.421	0.025	-0.497	-0.738	-0.124	-0.198	-0.282	-0.224	0.825	-2.15	-0.846	0.763	0.525	0.313	0.34	0.802	0.931	1.078	1.089	1.566	0.992	1.258	1.195	-0.368	-0.539	0.064	-1.139	-0.856	-0.695	-0.249	-0.265	-0.208	-0.407	0.537	0.506	-0.363	-0.068	-0.489	0.277	0.53	-0.027
SCO0633	0.096	0.136	-0.232	-0.867	-0.688	0.012	-0.601	0.408	-0.278	-0.554	-0.282	-0.487	-0.391	-0.358	-0.178	0.112	0.89	-1.555	-0.619	0.294	1.047	-0.143	-0.42	0.557	0.871	-0.281	0.936	1.507	1.012	1.33	1.49	-0.279	-0.178	-0.168	-0.428	-0.958	-0.485	-0.435	-0.091	-0.029	-0.297	0.36	0.279	-0.017	-0.209	-0.549	-0.439	-0.158	-0.124
SCO0635	0.278	0.057	-0.335	0.049	-0.554	-0.265	-0.928	-0.566	-0.545	-0.385	-0.25	-0.005	-0.908	-0.77	-0.682	0.392	0.184	-1.274	-1.149	-0.99	-0.709	-0.962	-1.291	-0.331	-1	0.113	1.219	0.171	-0.142	1.015	0.269	-0.838	-0.692	-0.766	-0.779	-0.833	-0.155	0.588	0.25	1.22	1.548	0.586	0.985	-0.391	0.419	-0.195	0.737	0.604	0.593
SCO0636	0.092	0.025	-0.117	0.133	-0.041	-0.525	-0.383	-0.551	-0.86	-0.797	-1.122	-0.774	-0.766	-0.846	-0.982	-0.223	-0.216	-2.289	-1.956	-0.242	0.18	-1.655	-1.123	-0.502	-0.395	-0.457	-0.647	-1.086	-0.909	-0.781	-1.256	0.454	0.73	0.618	0.774	1.361	1.508	1.447	1.474	0.801	0.741	2.1	2.09	0.903	1.04	-0.108	0.255	0.047	-0.61
SCO0637	0.222	-0.21	-0.013	0.053	-0.677	-0.056	0.11	0.38	0.161	-0.178	-0.077	0.296	-0.875	-0.808	-0.765	0.457	-1.258	-2.235	-1.15	0.022	0.209	-0.785	0.568	2.114	2.049	2.336	2.615	2.12	2.382	2.561	2.522	-1.344	-0.333	0.399	0.126	-0.796	-0.163	1.433	1.483	0.686	0.681	2.061	2.228	0.839	1.387	0.008	0.742	0.686	0.643
SCO0638	-0.26	-0.096	0.355	-0.432	-0.428	-0.073	-0.553	-0.607	0.046	-1.062	-0.51	-0.415	-0.004	0.24	0.046	0.173	-1.505	-0.17	-1.106	0.771	0.481	0.033	-0.268	-0.59	0.086	-0.15	-0.535	0.542	0.125	0.708	-0.764	-0.691	-0.735	-0.875	-0.643	-1.131	-1.254	-0.494	-0.672	-0.043	0.083	-0.094	-0.029	-0.668	-0.804	-0.162	-0.113	0.264	-0.506
SCO0639	0.19	-0.091	-0.098	-0.519	-0.829	-0.709	0.108	0.224	0.127	-0.063	-0.408	-0.254	-0.585	-0.5	-0.583	-1.625	-2.027	-1.756	-0.682	-0.404	-0.369	-0.659	-0.38	0.252	0.02	0.54	1.065	-0.022	-0.178	0.661	0.663	-1.405	-1.189	-1.637	-1.103	-1.362	-1.289	-0.246	0.249	0.373	0.561	0.162	0.578	-0.754	0.129	-0.146	1.039	0.561	0.541
SCO0640	0.198	-0.154	-0.044	-0.368	-0.865	-0.9	0.104	0.29	0.419	0.195	-0.321	0.112	-0.542	-0.42	-0.368	-1.63	-1.807	-2.061	-1.173	-0.908	-0.946	-0.679	-0.063	0.4	0.372	0.656	0.655	0.104	0.065	0.525	0.213	-1.556	-1.502	-1.89	-1.703	-1.811	-1.781	0.144	0.351	0.515	0.774	0.325	0.704	-0.617	0.35	-0.278	1.111	0.742	0.805
SCO0641	-0.032	0.041	-0.008	-0.212	-0.066	0.021	2.194	1.83	1.748	0.181	-0.148	0.088	0.503	0.751	0.649	-5.601	-5.262	-0.18	0.467	0.772	1.201	1.115	1.048	0.338	0.266	0.308	0.42	-0.842	-0.759	-0.283	-0.404	0.135	0.111	0.55	1.02	-0.548	-0.24	1.25	0.992	0.744	0.808	0.701	0.625	0.765	0.779	0.686	0.563	0.694	0.815
SCO0642	0.237	0.008	-0.245	-0.142	-0.219	-0.366	0.907	0.737	0.715	-0.289	-0.196	-0.201	-0.683	-0.923	-0.482	-0.438	0.394	-1.212	-0.557	0.838	0.99	0.128	0.503	0.852	0.665	1.001	1.383	1.279	1.076	0.968	1.024	-0.604	-0.942	-1.075	-1.721	-0.425	-0.845	-1.183	-0.891	-1.334	-1.137	-1.326	-1.025	-1.633	-1.415	0.09	0.629	0.521	-0.311
SCO0643	0.223	0.119	-0.341	1.113	-0.122	0.022	-0.341	-0.138	0.05	2.115	2.433	2.619	-0.006	-0.207	0.251	2.187	1.218	0.217	0.746	1.604	1.522	1.047	0.564	0.653	0.397	0.857	1.302	0.874	1.221	0.032	-0.147	0.262	-0.02	-0.341	0.558	2.48	2.731	-0.175	-0.215	-0.011	-0.268	0.006	-0.232	-0.341	-0.273	0.111	-0.052	-0.252	-0.216
SCO0644	-0.194	-0.058	0.252	0.677	-1.046	-0.808	-3.072	-1.862	-1.686	-3.468	-2.932	-3.114	-2.946	-2.567	-2.802	2.107	0.513	-3.788	-3.589	-3.707	-4.917	-4.164	-3.947	-5.192	-5.958	-5.062	-4.758	-4.422	-4.688	-5.051	-4.919	-2.861	-3.176	-4.072	-3.937	-1.346	-1.547	-6.043	-5.957	-5.628	-5.636	-5.618	-5.42	-6.257	-5.775	-1.369	-0.873	-1.403	-3.507
SCO0645	0.115	0.19	-0.305	-0.532	-0.424	0.017	2.476	1.819	2.06	1.286	0.427	1.182	0.537	0.688	0.671	4.616	4.508	-0.649	0.338	1.035	1.038	0.82	0.244	0.626	0.771	0.962	1.621	0.418	0.608	0.885	0.778	1.958	2.5	0.156	-0.176	0.046	0.224	0.666	1.08	0.429	0.529	0.043	0.313	0.224	0.682	0.259	1.423	1.047	1.93
SCO0646	-0.251	-0.008	0.259	-0.709	-1.073	-0.992	-0.345	0.374	0.562	0.362	0.316	0.737	0.186	-0.421	0.058	1.65	1.055	-1.763	-0.901	0.35	0.444	0.075	-0.39	0.952	1.354	0.36	1.485	0.233	0.812	0.672	1.367	-1.429	0.237	0.251	0.072	-0.675	-0.499	1.13	1.198	0.516	0.788	0.908	1.196	-0.03	1.233	-0.27	1.208	1.153	1.026
SCO0647	-0.169	0.001	0.169	-0.207	-0.39	-0.63	-0.286	-0.247	0.502	0.592	0.818	0.611	0.231	-0.352	-0.699	0.823	0.848	-0.517	-0.81	1.231	1.003	-0.625	-0.72	0.305	-0.032	0.259	0.691	-0.504	-0.054	0.19	-0.363	-0.05	0.691	-0.429	-0.213	0.635	0.482	0.953	0.992	0.959	0.708	0.581	0.885	0.751	1.267	-0.21	0.655	0.539	0.386
SCO0648	-0.126	-0.178	0.304	-0.261	-0.692	-0.679	-0.481	0.114	0.644	-1.17	-1.315	-0.422	-0.474	-0.486	-0.816	0.791	1.1	0.583	1.011	2.577	2.465	2.262	2.26	2.404	2.36	3.004	2.838	2.63	2.695	3.032	2.771	1.094	1.371	0.876	0.216	1.723	1.633	-0.507	-0.372	0.17	0.257	0.157	0.378	-0.649	0.03	0.222	0.834	0.763	0.043
SCO0649	-0.142	0.377	-0.236	0.586	-0.237	0.152	0.37	0.682	1.04	-0.154	-0.458	-0.558	-0.163	-0.746	-0.819	2.724	1.817	-1.115	-0.32	1.192	1.217	-0.038	0.92	1.9	1.765	2.17	2.829	1.733	2.139	1.605	1.828	0.886	0.968	0.243	-0.758	3.439	3.198	-0.338	-0.454	0.444	0.538	0.574	0.803	-0.067	0.183	0.188	0.456	1.114	0.372
SCO0650	0.022	-0.183	0.161	0.45	0.617	0.846	0.508	0.692	1.035	-0.345	-0.355	-0.513	-0.605	-0.082	-0.316	4.05	3.204	-0.54	0.26	1.078	1.102	-0.188	0.829	1.114	1.04	0.531	0.696	0.884	0.984	1.244	0.718	-0.216	-1.247	0.227	-1.247	3.907	3.491	0.109	-0.259	0.124	-0.111	0.052	0.294	-0.381	-0.268	-0.066	0.343	0.589	-0.267
SCO0651	0.331	-0.14	-0.191	-0.258	-0.15	-0.344	0.056	0.347	-0.241	-0.533	-0.655	-0.231	-0.626	-0.445	-0.389	2.771	1.742	-0.37	-0.141	0.884	1.144	-0.097	0.098	0.818	0.784	1.069	2.024	0.61	1.136	0.828	0.949	0.225	-0.346	-0.868	-0.868	1.996	2.196	-0.153	-0.382	-0.332	-0.323	-0.446	-0.139	-0.466	-0.449	-0.073	0.111	0.136	-0.125
SCO0652	0.217	0.421	-0.638	0.639	-0.756	-0.602	-0.042	0.418	0.119	-1.311	0.032	-0.22	-1.433	-0.548	-1.261	3.528	2.734	-0.03	0.028	0.518	0.381	-0.445	0.643	0.327	0.807	1.638	1.279	0.829	0.627	1.107	0.18	-0.219	-1.072	-0.7	0.305	3.172	3.119	-1.083	-0.835	-0.753	-0.565	-0.219	-0.583	-0.952	-0.799	-0.34	-0.361	-0.084	0.357
SCO0653	0.046	0.183	-0.229	0.063	-0.017	-0.044	-1.091	0.548	0.294	-0.318	0.188	-0.612	-0.492	-0.335	-0.343	3.55	2.99	0.344	0.074	0.204	-0.168	-0.71	0.569	0.713	1.158	1.278	1.792	1.186	1.344	1.237	1.028	0.444	-0.824	0.157	-0.901	2.697	2.858	-0.835	-0.871	-0.215	-0.197	0.008	-0.213	-0.321	-0.423	-1.044	-0.148	0.019	0.39
SCO0654	0.163	0.242	-0.405	0.289	0.052	0.273	0.213	0.104	0.194	-0.483	-0.18	-0.235	-0.939	-0.483	-0.776	2.848	2.037	-0.248	-0.589	0.706	0.417	-0.075	0.273	-0.207	0.502	-0.41	1.195	0.735	0.88	0.112	-0.356	-0.077	0.151	-0.741	-0.759	3.064	2.991	-0.136	-0.672	-0.146	0.009	0.136	-0.086	-0.35	-0.337	0.244	0.179	-0.092	-0.318
SCO0655	-0.054	0.267	-0.212	0.475	-0.2	-0.1	0.236	0.655	-0.424	-1.309	-0.752	-1.041	-0.731	-0.331	-0.089	3.309	1.734	-1.129	-0.367	0.71	1.195	-1.685	-0.019	1.197	1.21	1.108	1.092	1.581	1.592	1.584	0.645	0.351	0.48	0.493	0.156	2.889	3.166	0.679	-0.282	0.804	0.661	0.554	0.423	0.15	0.676	-0.105	-0.77	-0.276	-0.395
SCO0656	0.082	0.075	-0.157	0.553	0.54	-0.15	0.155	0.144	0.221	0.005	0.295	-0.011	-0.31	-0.31	-0.183	1.659	1.447	-0.31	-0.042	0.453	0.229	-0.31	-0.074	0.133	0.23	0.301	2.724	0.443	-0.062	1.116	1.218	-0.033	-0.31	-0.31	-0.31	0.628	0.73	0.011	0.225	-0.035	-0.03	0.188	0.408	-0.108	0.127	-0.31	0.477	-0.1	0.291
SCO0657	0.289	-0.412	0.123	0.496	0.973	0.357	1.09	-0.412	0.182	0.573	-0.412	0.977	0.34	0.558	0.386	3.255	1.653	-0.412	0.082	1.966	2.636	-0.412	0.868	0.646	1.085	1.722	2.478	0.951	0.677	1.428	2.106	-0.412	-0.412	0.88	-0.412	2.024	2.688	0.727	0.726	0.595	0.837	0.773	1.012	0.854	0.662	0.188	1.744	0.291	0.506
SCO0658	-0.485	0.165	0.32	-0.73	-1.088	-1.139	-0.66	-1.12	-0.774	-1.39	-1.545	-0.979	-0.985	-0.909	-1.216	2.017	0.892	-1.545	-1.545	0.742	1.192	-1	-0.552	-0.223	-0.955	-0.079	1.394	-0.683	-0.187	-0.623	-0.337	-1.545	-1.545	-0.543	-1.545	1.727	1.811	-0.207	-0.249	-0.148	-0.87	-0.275	-0.26	-0.669	-0.724	-0.67	-0.451	-0.885	-0.679
SCO0659	0.03	-0.185	0.155	0.331	-0.17	-0.335	0.423	0.799	1.067	0.467	0.848	1.072	0.224	0.028	0.117	1.434	1.381	-1.21	-1.068	0.536	0.871	-0.237	0.05	1.2	1.134	0.982	2.055	0.874	0.461	1.323	1.136	-0.252	-0.978	-1.697	-1.986	0.006	0.185	1.33	1.423	1.348	1.419	1.201	1.643	0.804	1.488	0.206	1.302	1.197	1.501
SCO0660	-0.061	0.093	-0.031	1.09	0.672	0.823	0.634	0.896	0.734	0.237	0.274	0.335	0.134	-0.068	-0.021	1.418	1.793	-1.448	-0.998	0.159	0.106	-0.918	-1.094	-0.188	-0.702	-0.197	0.801	-0.196	-0.373	0.307	-0.888	-0.142	-0.289	-0.922	-0.795	-0.798	-0.552	0.741	1.223	0.524	0.632	0.706	0.719	0.378	0.664	0.446	0.894	0.753	0.203
SCO0661	0.054	-0.112	0.058	1.123	0.891	0.769	0.221	0.384	0.398	0.102	0.061	0.171	-0.249	-0.109	-0.165	1.007	1.659	-2.333	-1.812	-0.907	-0.369	-0.762	-0.915	-0.906	-0.668	-0.631	-0.05	-0.785	-0.911	-1.264	-0.895	-0.128	-0.062	-1.641	-1.193	-1.019	-0.845	0.164	0.475	0.158	0.155	0.174	0.102	-0.5	-0.312	0.174	0.64	0.352	0.154
SCO0662	-0.041	-0.24	0.281	1.408	0.89	1.013	0.714	0.412	0.434	0.113	-0.106	0.516	0.301	-0.134	-0.368	1.636	1.702	-0.988	-0.573	-0.394	-0.915	-0.729	-1.438	-0.41	-0.437	-0.635	-0.352	-1.231	-1.011	-0.559	-0.881	0.159	-0.005	-1.159	-1.177	-0.816	-0.693	0.48	0.678	0.452	0.496	0.57	0.41	0.123	0.337	0.275	0.758	0.719	0.29
SCO0663	0.383	-0.574	0.191	0.53	-0.029	0.95	0.332	0.207	0.715	0.476	-0.246	0.337	-0.089	0.196	0.09	1.482	1.693	-0.586	-0.808	1.003	0.223	-0.489	-0.166	-0.524	-0.516	-0.144	0.584	-0.573	-0.925	-0.508	-0.721	-0.191	-0.96	-0.876	-0.258	-0.224	-0.198	0.588	1.057	0.761	0.734	0.6	0.924	0.494	0.678	0.592	0.85	0.353	1.014
SCO0664	0.17	-0.101	-0.069	0.903	0.728	0.66	0.206	0.755	1.231	0.786	0.813	0.736	0.037	0.529	0.504	1.734	1.552	-0.37	0.233	0.763	0.944	-0.207	0.086	-0.138	-0.235	0.456	1.88	0.106	-0.24	0.326	0.253	-0.175	-0.618	-0.925	-0.37	-0.285	-0.298	0.86	1.325	1.061	1.039	0.829	1.287	0.531	1.132	0.356	1.291	0.805	0.974
SCO0665	-0.711	-0.094	0.805	0.101	-0.905	-0.623	2.495	2.877	2.739	-0.226	0.892	-0.016	0.055	0.217	0.226	4.671	3.065	-0.905	-0.905	0.538	0.268	-0.219	-0.905	0.966	0.516	0.656	2.829	0.586	-0.477	1.285	-0.384	-0.905	-0.096	-0.905	-0.905	3.338	3.05	0.779	0.897	0.259	-0.508	0.559	0.575	0.039	0.208	2.69	2.765	2.767	0.995
SCO0666	-0.293	0.154	0.139	-1.059	-1.103	-1.2	1.557	1.355	1.45	2.044	2.556	2.533	-1	-0.609	-1.174	2.69	1.96	-1.74	-1.501	-0.479	-0.41	-1.711	-0.985	-0.932	-0.992	-0.627	0.339	-0.93	-0.823	-0.613	-0.182	-1.379	-1.548	-1.599	-1.618	2.032	2.027	0.852	0.865	0.468	0.269	-0.271	-0.269	0.631	0.873	1.447	1.705	1.603	-0.745
SCO0667	0.011	-0.276	0.265	-0.369	-0.691	-0.229	-0.326	0.047	0.219	-0.056	-0.415	-0.501	-0.374	-0.021	-0.465	-0.481	0.265	-1.752	-0.945	-0.308	0.635	-0.387	-0.864	0.313	0.398	0.526	1.471	0.534	0.503	0.492	0.464	-0.988	-0.755	-1.568	-1.253	-0.732	-0.508	0.074	-0.218	-0.082	0.087	0.468	0.689	-0.34	0.256	-0.468	0.606	0.202	0.24
SCO0668	0.267	-0.1	-0.167	-0.28	-1.005	-0.503	-0.278	-0.043	0.44	0.581	0.298	0.376	0.077	0.017	0.011	-0.073	0.131	-1.091	-1.013	-0.413	-0.026	-0.848	-0.531	-0.012	-0.341	0.082	1.311	-0.658	-0.133	-0.1	0.312	-0.944	-0.874	-1.218	-0.601	-1.316	-1.081	-0.454	0.018	-0.155	-0.059	-0.101	0.025	-0.606	0.043	-0.418	0.713	0.837	0.69
SCO0669	0.041	0.024	-0.065	-0.083	-0.428	-0.104	0.29	-0.036	-0.089	1	1.21	1.137	-0.168	-0.314	-0.203	0.667	0.269	-1.336	-1.047	-0.692	-0.515	-1.595	-1.007	-0.858	-0.751	-0.538	0.363	-1.991	-1.63	-0.332	-0.677	0.018	0.051	-1.143	-0.882	-1.836	-1.89	0.381	0.987	-0.428	-0.448	-0.09	0.049	-0.29	0.348	0.077	0.491	-0.12	0.716
SCO0670	0.188	-0.109	-0.079	-0.045	-0.623	0.19	-0.112	-0.363	0.349	0.639	0.706	0.63	-0.495	-0.158	-0.308	0.588	0.545	-1.658	-0.852	-0.306	-0.462	-1.314	-1.124	-0.411	-0.725	0.029	0.702	-0.949	-0.834	0.175	-0.173	-0.14	-0.592	-1.048	-0.944	-1.403	-1.15	0.052	0.376	-0.675	-0.333	-0.34	-0.145	-0.733	0.043	-0.333	0.723	-0.021	0.793
SCO0671	0.102	0.314	-0.416	-1.542	-0.077	-0.399	3.993	2.983	2.785	0.775	0.655	0.991	-1.027	-1.06	-0.853	1.349	-0.056	-0.095	0.394	3.035	3.684	2.517	2.871	3.236	3.154	2.997	2.497	2.455	2.846	2.518	2.569	1.158	1.332	1.795	1.815	4.242	3.831	1.631	1.255	1.195	1.126	0.956	0.996	0.941	1.107	2.452	2.523	2.452	0.105
SCO0672	0.151	-0.267	0.116	0.103	-0.104	-0.044	0.58	0.413	0.026	-1.369	-1.324	-0.536	-0.725	-0.831	-0.994	-0.336	-0.167	0.693	0.999	2.796	2.171	2.159	2.007	1.748	1.777	2.239	2.018	1.815	1.994	2.092	1.893	0.897	1.044	-0.594	-0.541	1.319	1.222	-0.703	-0.921	-0.08	-0.007	-0.641	-0.471	-0.934	-0.673	0.185	0.154	-0.151	-0.294
SCO0673	-0.23	0.242	-0.012	-0.378	-0.703	-0.602	0.494	0.001	-0.303	-1.203	-1.296	-1.015	-1.438	-1.537	-1.821	-0.633	-1.696	0.175	1.106	2.354	2.651	2.257	2.924	2.118	2.127	2.006	1.629	2.111	2.095	1.674	1.639	1.329	1.309	0.863	0.261	2.038	1.45	0.119	0.341	-0.443	-0.44	-1.274	-1.139	-0.343	-0.212	-0.312	-0.024	-0.636	-1.251
SCO0674	0.21	0.179	-0.389	0.084	0.341	-0.007	0.448	0.275	0.324	-0.446	-0.668	-0.304	-0.242	-0.537	-0.312	-0.173	0.136	-0.546	-0.53	1.938	2.062	0.705	1.141	1.656	1.915	1.004	1.619	1.247	1.827	0.754	0.887	0.84	1.446	0.507	-0.331	2.246	1.945	-0.078	0.022	0.061	0.3	0.638	0.56	-0.051	-0.061	-0.29	-0.63	-0.192	-0.159
SCO0675	-0.004	0.133	-0.129	0.041	-0.079	-0.095	0.114	0.167	0.123	0.218	-0.101	0.043	-0.224	-0.252	-0.325	-0.019	0.405	-0.092	0.225	1.493	1.837	0.2	0.479	1.177	1.116	1.512	2.55	1.434	1.615	1.084	1.307	0.275	0.368	0.019	0.676	1.195	1.126	0.041	0.007	-0.081	0.087	0.152	0.424	-0.175	-0.057	0.059	0.792	0.489	0.016
SCO0676	0.119	-0.096	-0.022	0.145	0.183	0.324	1.028	1.15	1.068	0.121	-0.27	0.395	-0.461	-0.513	-0.627	-0.237	0.247	-0.469	-0.054	0.257	0.758	0.583	0.84	1.521	1.328	1.693	1.921	1.156	0.947	1.664	1.625	-0.961	-0.895	-0.183	-0.191	-0.586	-0.666	0.106	0.229	-0.573	-0.461	-0.404	-0.239	-0.871	-0.312	0.675	1.378	1.209	0.717
SCO0677	0.131	0.05	-0.182	-0.048	0.085	0.364	-1.075	0.269	0.341	-0.139	-0.217	-0.047	-0.427	-0.091	-0.079	0.228	0.386	0.249	0.159	-0.439	-0.171	-0.375	-0.051	0.229	0.558	0.375	0.783	0.857	0.698	1.032	0.727	-0.426	-0.311	0.161	0.399	-1.142	-0.662	-0.537	-0.558	-0.425	-0.48	0.332	0.443	-0.65	-0.351	-0.203	-0.359	0.108	0.995
SCO0678	-0.383	-0.203	0.586	-0.857	-0.474	0.381	-0.121	-1.195	-0.503	1.109	3.478	2.954	-0.499	-1.195	-0.276	2.186	1.081	2.036	1.958	3.429	3.29	3.301	3.354	3.107	2.492	3.591	3.478	2.689	3.194	2.176	2.79	2.838	3.43	4.763	5.449	4.892	5.329	7.229	7.389	7.328	7.206	5.354	5.6	7.549	7.626	-0.923	1.503	1.064	-0.957
SCO0679	-0.07	0.018	0.051	-1.429	-1.504	-1.62	0.21	-0.387	0.447	0.676	1.663	1.822	-0.75	-0.671	-0.666	-2.864	-2.864	0.092	-0.149	2.209	1.177	1.284	0.963	1.206	0.489	1.821	2.946	1.093	1.349	2.645	2.303	-1.458	-2.02	-1.596	-2.864	0.966	1.084	1.118	0.896	1.893	1.948	0.146	0.486	0.952	1.537	0.11	0.971	0.743	0.767
SCO0680	0.066	-0.21	0.144	-0.115	-0.307	-0.338	-1.231	-0.178	-0.159	0.941	1.081	1.475	-0.69	-1.091	-0.661	-1.622	-0.818	-1.705	-0.494	-0.458	-0.949	-1.378	-1.686	-1.448	-1.44	-1.484	0.178	-1.015	-1.109	-0.308	-0.803	-1.638	-1.747	0.241	-0.176	0.279	0.343	1.213	1.291	0.518	0.545	1.309	1.554	1.413	1.653	0.115	0.55	0.544	-0.15
SCO0681	-0.042	0.046	-0.004	-0.599	-0.223	-0.054	-1.687	-0.977	-0.099	1.548	1.24	1.505	-0.033	-0.156	0.116	-2.704	-2.215	-1.931	-1.18	-5.105	-4.982	-5.328	-5.25	-4.077	-4.084	-4.891	-4.923	-4.414	-4.382	-4.698	-5.047	-3.021	-3.163	-0.234	-0.209	-3.552	-3.517	-0.075	-0.023	-1.499	-1.463	-0.237	-0.31	-0.051	0.055	0.315	0.116	0.407	0.274
SCO0682	0.118	-0.252	0.133	0.261	0.19	0.068	1.569	1.412	0.954	-3.374	-2.937	-2.89	-1.167	-1.276	-1.146	0.596	-0.402	0.969	1.282	1.799	1.256	2.012	1.77	0.655	0.601	1.477	0.987	1.165	1.092	1.369	1.688	0.864	1.019	-1.102	-1.347	1.069	0.548	-2.171	-1.851	-1.67	-1.781	-3.271	-3.31	-2.196	-2.343	-0.742	-0.959	-1.149	-1.078
SCO0683	0.322	-0.435	0.113	0.216	-0.552	-0.246	0.44	0.588	0.321	-2.402	-1.15	-1.388	-1.784	-1.963	-1.707	1.67	0.295	0.879	1.348	1.545	0.713	1.634	2.02	0.86	0.597	1.949	2.495	1.089	1.202	2.259	2.483	0.44	0.061	-2.131	-1.864	0.617	0.209	-1.945	-1.623	-1.1	-1.097	-2.477	-2.255	-2.496	-1.791	-1.174	-0.381	-0.702	-0.125
SCO0684	0.325	-0.363	0.038	0.494	-0.322	-0.326	-0.691	0.101	-0.189	-1.738	-1.316	-1.092	-1.816	-2.043	-1.686	0.265	-0.303	-0.256	-0.101	0.694	0.353	0.539	1.201	0.706	0.464	1.702	1.305	1.061	1.019	1.567	1.696	0.383	0.321	-1.183	-1.038	0.249	-0.205	-1.262	-1.122	-0.77	-0.655	-2.111	-1.978	-1.84	-1.13	-1.077	-0.291	-0.676	-0.724
SCO0685	0.154	-0.27	0.116	0.587	-0.021	-0.115	-0.519	0.136	-0.228	-2.065	-1.948	-1.248	-1.487	-1.78	-1.822	-0.474	-1.166	-0.47	-0.641	0.598	0.108	0.656	0.756	0.579	0.01	1.132	0.948	0.641	0.555	0.794	0.947	-0.063	0.039	-1.641	-1.484	0.652	-0.037	-1.637	-1.316	-1.171	-1.102	-2.528	-2.453	-2.137	-1.666	-0.641	-0.311	-0.626	-0.736
SCO0686	-0.307	0.061	0.246	-1.637	-1.531	-1.299	-1.172	-1.365	-0.736	0.683	1.527	1.64	-1.587	-1.385	-1.272	-1.501	-2.098	-2.388	-2.021	-0.293	-0.345	-0.663	-0.196	-1.092	-1.171	-1.057	-0.448	-1.037	-0.787	-1.578	-1.208	-1.347	-0.853	-1.148	-2.156	0.404	0.276	-0.121	0.264	0.678	0.646	-1.026	-1.019	0.014	0.197	0.173	0.277	0.528	-0.363
SCO0687	-0.218	0.262	-0.044	-0.462	-0.482	-1.007	0.587	0.434	0.58	-0.193	0.256	0.655	-0.442	-0.185	0.158	0.166	-0.257	-1.762	-1.197	-0.632	-0.767	-1.052	-0.527	0.274	0.111	0.007	0.705	0.144	0.313	1.138	0.314	-0.587	-0.019	-1.322	-1.345	-0.134	0.204	0.225	0.251	1.128	1.178	-0.287	-0.058	0.386	0.484	-0.034	0.578	0.366	0.326
SCO0688	0.13	-0.019	-0.111	-0.058	-0.712	-0.56	-2.06	-0.446	-0.368	0.49	0.898	0.7	-0.514	-0.253	0.035	0.69	0.672	-1.445	-1.24	-0.814	-0.885	-2.185	-1.53	-0.465	-0.235	-0.608	0.55	0.044	-0.034	-0.277	-0.193	-2.043	-0.779	-0.37	-0.637	-1.626	-1.748	0.069	0.443	-0.119	-0.189	1.116	1.253	-0.532	0.172	-0.697	0.702	0.267	0.974
SCO0689	-0.272	-0.028	0.3	0.257	0.122	-0.36	-1.111	-0.428	-0.698	0.608	0.563	1.115	0.184	0.013	0.331	0.329	0.729	-1.977	-1.941	-0.768	-0.549	-1.338	-0.692	-0.721	-0.35	-0.926	-0.143	-0.85	-0.761	-0.492	-1.126	-0.672	-0.314	-0.266	-1.277	0.703	0.848	1.308	1.505	1.667	1.711	1.525	1.611	0.518	0.971	-0.199	1.032	0.45	0.122
SCO0690	-0.207	0.008	0.198	-0.456	-0.755	-0.422	-0.578	0.123	-0.33	0.779	1.301	1.688	-0.683	-0.63	-0.458	0.356	-1.05	-0.642	-0.717	0.522	1.197	-0.285	-0.669	-0.056	-0.164	0.384	1.192	-0.388	-0.027	-0.487	-0.125	-0.812	-0.82	-0.11	-0.126	0.469	0.465	1.125	1.117	1.615	1.599	0.163	0.481	0.162	0.553	-0.292	0.773	-0.136	-0.215
SCO0691	0.298	-0.111	-0.187	-0.364	-0.4	-0.503	-0.375	0.027	-0.072	1.121	0.745	1.501	-0.463	-0.652	-0.555	-0.413	-0.179	-0.678	-0.274	1.011	1.001	-0.406	0.299	0.766	0.466	0.857	1.969	0.124	0.294	0.543	0.513	-0.466	-0.095	-0.105	0.101	0.533	0.827	1.061	1.187	1.331	1.411	0.156	0.142	0.336	0.849	0.106	0.995	0.357	-0.128
SCO0692	-0.078	0.151	-0.073	-0.086	-0.001	0.066	-0.238	-0.113	0.061	-0.162	-0.123	-0.027	-0.729	-0.731	-0.55	3.2	2.374	-0.764	-0.603	0.694	0.67	-0.201	-0.376	0.265	0.309	0.174	1.209	0.367	0.005	0.439	0.202	0.8	0.576	0.535	0.25	4.464	4.373	-0.335	-0.12	-0.423	-0.416	0.03	0.009	-0.397	-0.245	-0.183	0.175	0.046	0.111
SCO0693	-0.162	-0.113	0.276	-1.156	-1.121	-0.458	-0.504	-0.621	-0.848	0.489	1.958	1.308	-0.811	-1.443	-1.27	-0.356	-2.101	-1.151	-0.414	1.99	1.446	1.247	1.346	2.514	2.307	2.322	2.727	2.319	2.422	2.183	1.959	-1.084	0.205	-0.245	0.867	1.384	1.545	1.409	1.633	2.033	2.159	0.104	0.465	1.029	1.502	-0.869	0.037	-0.091	-0.054
SCO0694	-0.36	0.407	-0.047	-0.577	-0.198	0.338	1.004	0.898	0.716	-0.258	-0.504	-0.619	-0.22	-0.488	-0.445	-2.389	-1.159	-1.09	-1.222	0.158	0.292	0.119	0.028	0.117	-0.054	-0.774	0.699	-0.023	0.346	0.718	0.101	0.817	1.066	2.078	2.253	-0.218	0.151	3.101	2.735	1.787	1.923	-1.058	-1.193	2.19	2.312	0.558	0.231	0.48	-0.727
SCO0695	-0.001	0.092	-0.091	-0.831	-0.585	0.124	0.412	0.659	0.62	-0.108	-0.321	-0.223	-0.673	-0.672	-0.564	-0.595	-0.213	-1.252	-0.927	0.474	1.084	0.192	0.161	0.821	0.892	0.477	1.439	1.172	1.087	1.73	0.965	0.849	0.87	1.335	0.764	-0.537	-0.073	2.998	2.918	1.572	1.757	-0.642	-0.553	1.964	2.258	0.127	0.51	0.634	-0.539
SCO0696	-0.016	-0.217	0.233	-0.784	-1.16	-0.419	-2.271	-1.569	-1.974	0.222	0.353	0.288	-1.417	-1.722	-1.652	-1.464	-1.639	-2.873	-2.443	-1.205	-0.986	-2.516	-2.189	-1.024	-1.439	-0.73	0.323	-1.457	-2.161	-1.081	-1.192	-1.816	-2.113	-0.309	-2.195	-1.517	-0.843	0.9	1.01	1.251	1.262	-0.599	-0.262	0.721	1.06	-1.043	-1.248	-0.527	-1.619
SCO0698	-0.435	-0.049	0.484	-1.181	-1.769	-1.041	-0.785	-1.208	-0.583	1.245	1.681	1.881	-2.131	-1.697	-2.079	-1.925	-2.929	-3.429	-2.674	0.038	0.221	-0.847	-0.233	-0.43	-0.481	-0.674	-0.458	-0.335	0.015	-0.595	-0.641	0.023	0.105	0.424	0.128	0.701	1.213	3.004	3.234	3.735	3.857	-0.005	0.134	3.337	3.459	-0.559	-0.384	-0.518	-1.204
SCO0699	-0.205	0.208	-0.003	0.674	-0.557	0.041	-1.04	-0.311	-1.352	-0.44	-0.78	-0.614	-1.045	-1.007	-1.116	0.533	0.257	-3.191	-2.526	-1.95	-0.983	-2.551	-1.997	-1.032	-1.317	-2.331	0.504	-1.522	-0.982	-1.279	-1.937	-0.886	-0.538	-0.321	-1.491	-1.521	-1.298	-0.5	-0.328	-0.465	-0.388	-0.175	-0.091	-1.168	-0.515	-0.915	0.205	-0.53	-0.502
SCO0700	0.04	-0.119	0.079	0.997	0.359	0.374	0.751	1.013	0.455	0.129	0.157	0.334	-0.341	-0.238	-0.307	1.007	0.808	-1.117	-0.906	0.781	0.749	0.391	0.677	1.398	1.28	0.441	0.603	0.358	0.479	-1.076	-1.087	1.422	1.159	0.205	0.282	1.388	1.591	0.319	0.607	0.056	0.122	0.451	0.46	-0.18	-0.123	0.11	0.323	0.214	-0.562
SCO0701	0.252	-0.191	-0.061	0.317	-0.29	-0.19	-0.025	0.64	0.516	0.457	0.633	0.775	-0.537	-0.478	-0.492	1.197	1.083	-0.702	-0.277	0.705	0.628	0.515	0.568	2.628	2.691	2.051	2.076	2.514	2.488	1.344	1.182	0.018	-0.034	-0.615	-0.621	-0.552	-0.283	0.184	0.733	-0.078	-0.012	0.025	0.231	-0.426	0.023	-0.301	0.73	0.373	0.409
SCO0702	0.25	-0.171	-0.079	0.164	-0.379	-0.105	-0.402	0.356	0.354	0.561	1.098	0.731	-0.773	-0.793	-0.694	0.756	0.734	-0.577	-0.122	1.327	1.224	0.69	1.605	2.296	2.272	2.157	2.429	2.366	2.212	1.847	1.676	0.635	0.839	0.084	0.632	0	0.046	-0.006	0.349	-0.412	-0.369	0.172	0.338	-0.986	-0.107	-0.301	0.944	0.521	0.478
SCO0703	0.067	-0.102	0.035	0.071	0.016	0.004	1.37	1.349	1.167	0.331	0.303	0.363	0.529	0.566	0.656	0.369	0.362	1.273	1.691	2.353	2.371	2.596	2.591	2.365	2.306	2.398	2.519	2.23	2.279	2.073	1.991	1.572	1.487	1.427	1.328	0.772	0.642	0.512	0.849	0.998	0.981	1.092	1.004	0.658	0.733	0.642	0.708	0.63	1.029
SCO0705	0.142	-0.198	0.055	0.021	0.046	0.029	0.596	0.541	0.437	-0.506	-0.617	-0.205	-0.317	-0.22	-0.211	0.043	-0.23	-0.335	-0.018	0.347	0.474	0.136	0.569	0.283	0.112	0.285	0.04	0.07	0.035	0.043	-0.114	0.548	0.631	0.356	0.279	-0.182	-0.31	-0.255	-0.099	-0.004	-0.088	0.134	0.121	-0.43	-0.314	-0.255	-0.098	-0.202	0.296
SCO0706	-0.009	0.251	-0.242	0.4	0.29	-0.225	-0.221	0.067	0.047	-0.343	-0.653	-0.315	-0.297	-0.289	-0.114	0.533	1.391	0.261	-0.237	1.419	0.935	0.247	0.209	0.391	-0.15	0.47	1.132	0.58	0.69	0.23	-0.029	-0.151	-0.167	-0.347	-0.105	-0.274	0.02	-0.281	-0.395	-0.154	-0.428	-0.284	-0.327	-0.475	-0.236	-0.328	-0.311	-0.304	-0.036
SCO0707	-0.032	0.046	-0.013	-0.265	-0.319	-0.151	-0.039	-0.319	0.169	-0.239	-0.319	-0.319	-0.155	-0.13	-0.319	0.433	-0.319	-0.319	-0.219	1.167	1.477	-0.319	-0.149	0.21	0.081	0.543	2.489	-0.223	0.092	0.103	-0.098	-0.319	-0.319	-0.319	0.001	-0.319	0.192	-0.269	-0.107	-0.158	-0.194	-0.109	-0.051	-0.319	-0.319	-0.276	0.214	-0.076	-0.246
SCO0708	0.354	-0.117	-0.237	0.018	-0.14	-0.16	-0.31	-0.153	-0.31	-0.154	0.121	-0.31	-0.199	-0.207	-0.31	1.589	-0.31	-0.31	-0.31	1.026	0.576	-0.31	0.275	0.108	0.018	0.269	2.146	-0.067	0.3	-0.206	0.323	-0.31	-0.31	-0.31	0.101	-0.31	-0.033	-0.244	-0.035	-0.1	-0.096	-0.074	0.071	-0.244	-0.258	-0.096	-0.193	0.215	-0.31
SCO0709	0.076	-0.038	-0.038	0.767	-0.038	0.129	-0.038	0.218	0.055	0.081	-0.038	-0.038	0.086	-0.038	0.158	-0.038	1.379	-0.038	-0.038	1.265	1.17	-0.038	0.605	-0.038	0.094	0.492	2.623	0.104	0.098	-0.038	0.281	0.252	0.242	-0.038	-0.038	-0.038	0.175	0.036	-0.038	-0.038	0.026	0.225	0.23	-0.038	0.021	-0.038	0.094	-0.038	0.353
SCO0710	0.078	0.164	-0.243	-0.243	0.037	-0.243	-0.243	-0.151	-0.06	-0.243	-0.031	-0.076	-0.243	-0.243	-0.243	-0.243	1.185	-0.243	-0.243	1.916	1.421	-0.009	0.852	0.225	0.125	0.918	2.262	-0.1	0.341	-0.243	-0.072	-0.243	-0.243	-0.243	-0.243	-0.243	0.069	-0.168	-0.243	0.1	-0.117	-0.06	-0.014	-0.243	-0.243	-0.117	0.012	-0.243	-0.243
SCO0711	-0.059	-0.149	0.208	0.537	-0.269	0.21	1.164	0.772	1.189	0.034	-0.228	0.109	-0.348	-0.34	-0.428	2.94	2.876	-0.379	-0.288	1.855	1.931	1.229	1.802	2.192	1.618	2.581	3.187	2.019	2.148	1.462	1.889	-0.066	0.522	-0.705	0.242	0.13	0.326	-0.159	0.247	0.25	-0.06	0.104	0.166	-0.33	-0.031	0.422	0.976	0.858	0.564
SCO0712	0.112	0.161	-0.273	-0.005	-0.236	-0.271	-0.32	0.072	0.294	-0.187	-0.168	-0.271	-0.249	-0.286	-0.188	0.583	0.454	-0.32	-0.155	0.914	0.689	0.053	0.136	0.804	0.516	0.896	2.535	0.962	0.513	1.213	1.379	0.075	-0.006	-0.32	-0.176	0.028	-0.001	0.005	0.167	0.204	-0.021	0.182	0.311	-0.029	0.212	0.161	0.661	0.458	-0.033
SCO0713	-0.044	-0.047	0.091	-0.098	0.079	-0.089	-0.234	-0.234	-0.234	-0.234	-0.234	-0.234	-0.234	-0.134	-0.234	-0.234	-0.234	-0.234	-0.234	1.349	1.597	-0.034	0.482	0.172	0.084	0.232	1.679	0.295	0.358	-0.133	0.381	-0.234	-0.234	0.49	1.307	0.086	0.035	-0.109	0.325	0.106	-0.075	-0.041	-0.038	0.06	-0.135	-0.179	0.303	-0.234	-0.141
SCO0714	0.262	-0.059	-0.202	-0.288	-1.287	-0.386	-0.019	-0.014	-0.26	-1.188	-1.618	-0.747	-1.019	-0.659	-0.895	-0.192	0.173	-1.041	-0.535	0.781	0.977	0.656	0.847	1.569	1.613	2.15	2.368	2.075	1.853	2.438	2.354	-0.532	-0.07	0.098	0.446	-0.035	-0.308	-0.24	-0.052	-0.346	-0.08	0.568	0.68	-0.724	0.152	-0.304	0.587	0.312	0.148
SCO0715	0.291	0.312	-0.604	0.226	0.106	-0.246	0.113	0.205	-0.229	-0.762	-0.369	-0.159	-0.792	-0.656	-1.037	0.541	0.276	-0.308	-0.191	0.578	1.077	0.376	0.526	0.962	1.316	1.37	1.499	1.078	1.105	1.682	1.152	-1.282	-0.815	-2.183	-1.668	-0.234	-0.351	0.055	0.658	0.076	0.119	0.013	0.297	-0.436	0.353	0.134	0.611	0.465	-0.58
SCO0716	0.101	0.041	-0.143	-0.373	-0.22	-0.214	-0.178	0.024	-0.288	3.357	1.572	4.007	-0.136	-0.288	-0.009	3.843	2.883	-0.578	-0.138	1.619	1.589	0.366	0.42	1.263	0.83	1.434	0.844	1.067	1.782	0.879	0.53	-0.379	-0.578	0.236	-0.26	0.803	0.637	-0.003	-0.304	0.142	-0.012	0.059	0.245	-0.262	-0.227	-0.494	0.213	-0.018	-0.217
SCO0717	0.08	-0.001	-0.079	-0.525	-0.149	0.026	0.883	0.491	0.111	1.33	1.179	2.101	-0.582	-0.42	-0.582	1.383	0.892	-0.582	-0.378	0.824	0.653	-0.129	0.264	0.561	0.696	1.1	1.645	0.487	0.501	0.298	0.928	-0.582	-0.582	0.04	-0.245	1.238	1.044	0.798	1.231	1.267	1.129	0.38	0.68	0.779	1.597	0.849	1.228	1.472	0.151
SCO0718	-0.218	0.412	-0.194	-2.432	-1.763	-1.191	1.619	1.033	1.365	0.414	0.726	1.21	-2.654	-2.311	-1.783	0.027	0.055	-3.159	-1.359	-0.164	0.092	-1.701	-0.66	-0.504	-0.537	-0.003	-0.029	-0.586	-0.753	0.045	-0.194	-0.337	0.091	-0.073	-0.246	2.443	2.288	2.03	2.161	1.658	1.981	-0.828	-0.748	1.255	1.5	0.716	1.729	1.32	-0.973
SCO0719	-0.024	-0.247	0.27	-0.318	-0.68	-0.255	-0.371	-0.493	-0.306	0.499	1.795	1.258	-1.791	-1.993	-1.665	-0.484	-0.368	-1.177	-1.127	-1.257	-1.354	-1.241	-0.082	-1.003	-0.717	-0.072	-0.905	-1.015	-0.78	0.017	-0.4	0.114	-0.122	0.569	1.501	0.604	0.443	1.272	1.081	1.948	2.003	-0.493	-0.383	1.3	1.788	0.433	0.959	0.324	-0.983
SCO0720	-0.034	0.044	-0.009	0.493	0.15	0.338	-0.77	-0.363	-0.181	-0.526	-0.514	-0.114	-1.972	-2.223	-2.155	-0.992	-0.525	-1.773	-0.951	-1.058	-1.444	-2.238	-1.714	-1.551	-1.492	-0.743	-0.177	-1.502	-1.609	-0.88	-0.794	-1.043	-1.001	-0.481	-0.311	-0.286	-0.346	-0.753	-0.481	-1.312	-1.205	-1.714	-1.282	-1.455	-0.91	0.477	0.968	0.781	-2.566
SCO0721	-0.105	-0.074	0.179	-1.468	-1.381	-1.147	0.294	-0.123	0.195	0.941	1.49	1.43	-1.227	-1.276	-1.353	-0.161	-0.56	-2.157	-1.745	-0.456	-0.367	-0.852	-0.832	-0.25	-0.486	0.535	0.17	-0.463	-0.382	0.178	0.205	-0.826	-1.192	-2.397	-1.909	-0.988	-0.925	-0.04	0.061	0.113	0.217	-2.015	-2.083	-0.564	-0.254	0.257	0.559	0.416	-0.614
SCO0722	-0.036	-0.087	0.123	-1.21	-1.431	-0.788	0.783	0.04	0.274	1.354	2.208	1.717	-1.078	-0.902	-0.813	0.247	0.061	-2.318	-1.653	-0.032	0.218	-1.202	-0.128	0.029	-0.09	0.256	0.828	-0.1	0.31	0.715	0.482	-0.133	-0.108	-1.426	-1.35	-0.145	-0.058	0.451	0.393	0.877	1.03	-1.684	-1.406	0.124	0.628	0.059	0.76	0.401	-0.036
SCO0723	-0.043	0.293	-0.249	-0.366	-0.697	-0.898	-1.73	-0.725	-0.605	-0.165	-0.078	0.238	-1.037	-1.039	-0.898	1.277	0.722	-1.202	-0.464	0.185	0.151	0.001	0.098	1.841	2.074	2.401	2.608	1.802	1.996	2.714	2.416	-0.759	-0.526	-1.829	-0.892	-0.591	-0.654	0.865	0.807	0.182	0.256	1.572	1.823	0.036	1.081	-0.478	0.67	0.558	0.662
SCO0724	0.12	-0.041	-0.079	0.325	-0.249	0.251	-0.325	0.682	0.484	0.163	-0.292	0.261	-0.493	-0.429	-0.571	0.539	0.98	0.472	0.575	1.338	1.271	1.061	1.4	1.07	1.118	1.292	1.431	0.884	0.971	1.479	0.977	0.48	0.59	0.955	0.89	0.395	0.482	1.003	1.228	0.895	0.854	1.634	1.675	0.623	0.836	0.218	0.912	0.658	0.75
SCO0725	0.083	-0.189	0.106	-0.677	-0.994	-0.651	-0.316	0.188	0.356	-0.907	-0.409	-0.711	0.069	0.119	0.31	0.391	-0.004	-1.71	-1.525	0.454	-0.196	-0.667	-0.063	1.166	1.48	1.079	0.87	2.177	2.019	1.57	1.274	-0.564	-0.909	-1.552	-1.25	-1.322	-1.666	-1.729	-1.243	-0.185	0.047	0.324	0.482	-1.602	-1.001	0.423	1.619	1.242	-0.857
SCO0726	0.094	-0.145	0.051	0.218	-0.528	-0.458	0.054	0.203	0.156	0.227	-0.577	0.123	-0.215	-0.131	-0.086	0.496	-0.076	-0.66	-0.083	0.671	1.408	0.3	0.403	1.144	0.606	1.214	1.539	0.722	0.459	0.972	0.504	0.05	-0.171	-0.375	-0.152	0.242	0.307	0.675	0.673	0.659	0.847	1.309	1.479	0.045	0.772	0.184	1.102	0.5	0.643
SCO0727	0.003	0.023	-0.026	-0.216	-0.602	-0.636	-0.835	-0.465	-0.34	0.508	-0.091	0.449	0.776	0.663	0.731	0.548	0.775	-2.878	-2.239	-0.675	-0.49	-1.643	-1.168	-0.293	-0.448	0.001	-0.519	-0.475	-0.148	-0.228	-0.728	-0.598	-1.03	-0.777	-0.506	1.016	0.615	0.031	0.713	0.723	0.844	1.477	1.687	-0.104	0.516	0.637	1.156	0.966	0.369
SCO0728	-0.159	0.226	-0.068	-0.2	-0.627	-0.299	-0.431	-0.202	-0.081	0.015	-0.762	0.268	-0.836	-0.672	-0.662	1.196	0.704	-0.32	0.042	-0.686	-0.859	-0.618	-0.3	0.531	0.383	0.392	1.268	0.041	0.24	1.278	0.472	-1.325	-0.921	-0.649	-1.611	-1.649	-1.262	-0.247	-0.098	0.15	-0.088	0.372	0.687	-0.569	-0.191	-0.317	0.14	-0.017	0.697
SCO0729	0.25	0.368	-0.618	0.061	-0.398	-0.523	-3.025	-1.904	-0.07	-0.659	-0.868	-0.071	-0.557	0.008	-0.171	-0.383	-0.328	-1.864	-1.165	-4.778	-4.512	-3.613	-4.463	-4.098	-2.485	-2.775	-4.012	-1.129	-0.898	-1.914	-1.216	-1.939	-1.991	-3.248	-3.062	-2.915	-1.687	-0.981	-1.257	0.078	0.124	-0.572	-0.372	-1.668	-1.145	0.837	1.325	1.271	1.02
SCO0730	0.051	0.061	-0.112	-0.123	-0.575	-0.437	-0.563	0.561	0.244	-0.061	0.003	0.62	-0.531	-0.67	-0.519	0.071	0.205	-0.614	0.522	0.621	0.923	-0.104	0.366	1.033	1.256	0.836	1.207	1.183	1.058	1.022	0.679	-0.008	0.186	1.083	0.976	0.073	-0.02	0.342	0.531	0.368	0.312	1.251	1.614	0.073	0.757	-0.718	0.154	-0.179	1.365
SCO0731	0.09	-0.206	0.116	0.055	-0.169	-0.364	1.055	1.296	1.152	-0.299	-0.52	0.055	-0.761	-0.644	-0.518	1.075	1.051	-0.727	-0.273	0.433	0.729	0.136	0.504	1.424	1.21	1.695	1.441	1.325	1.316	1.578	1.295	-0.736	-0.565	-1.153	-1.724	-1.203	-0.823	-0.973	-0.813	-0.964	-0.839	-0.93	-0.851	-1.769	-1.191	-0.297	0.528	0.367	0.977
SCO0732	-0.197	-0.148	0.345	0.51	-1.475	-1.023	-2.035	-1.395	-1.745	-2.982	-2.537	-2.774	-2.973	-2.819	-3.014	1.437	0.01	-3.639	-3.005	-2.122	-2.769	-2.789	-1.553	-2.492	-2.196	-2.668	-1.552	-2.052	-1.877	-2.221	-2.482	-2.177	-2.794	-2.457	-2.158	-0.515	-0.75	-3.499	-3.139	-3.492	-3.518	-2.853	-2.698	-3.787	-3.323	-1.638	-0.963	-1.752	-2.592
SCO0733	-0.035	0.08	-0.045	-0.622	-0.721	-0.731	-1.686	-0.877	-1.439	-0.534	-0.366	-0.524	-2.058	-2.196	-2.175	-0.826	-1.155	-0.437	-0.186	-0.394	-0.242	0.375	-0.13	1.135	1.136	1.289	1.368	0.374	0.46	0.866	0.679	0.517	0.688	0.878	0.557	0.748	0.378	1.547	1.877	0.58	0.501	1.038	1.391	1.304	1.78	-1.846	-0.766	-1.223	-0.581
SCO0734	0.287	0.105	-0.392	-0.184	-0.246	-0.613	-1.906	-1.472	-1.288	-0.699	-0.79	-0.594	-1.632	-1.533	-1.53	0.372	0.719	-3.031	-2.015	-0.861	-0.87	-2.576	-2.162	-1.96	-1.881	-2.03	-0.513	-1.814	-1.689	-1.333	-1.466	-1.279	-0.949	-2.425	-1.686	-1.481	-1.573	1.231	1.508	0.322	0.293	-0.827	-0.755	0.647	1.065	-0.985	-0.319	-0.732	-0.771
SCO0735	0.081	0.092	-0.174	-0.589	-0.294	-0.237	0.447	0.365	0.196	0.018	-0.357	-0.194	0.113	0.23	0.041	0.682	0.526	-1.657	-1.369	0.919	0.595	0.119	0.002	0.316	0.27	-0.09	0.065	0.275	0.295	-0.068	-0.172	-0.795	-0.803	-0.445	-1.082	0.11	0.122	-0.402	-0.266	-0.073	-0.228	-0.455	-0.205	-0.453	-0.387	0.693	0.75	0.834	0.657
SCO0736	-0.017	0.074	-0.057	-0.569	-0.065	-0.062	-1.723	-0.757	-1.222	-1.498	-1.642	-1.597	-2.571	-2.291	-2.39	-2.624	-2.6	-1.803	-1.815	-1.349	-2.019	-2.358	-2.909	-1.242	-0.962	-1.837	-2.508	-0.706	-0.894	-1.791	-1.56	-0.812	-0.886	-1.435	-1.696	-1.224	-1.828	0.659	0.447	-0.169	-0.172	-2.513	-2.57	0.664	0.479	-0.543	-0.778	-0.736	-2.708
SCO0737	0.163	-0.023	-0.14	-0.291	-0.57	-0.033	0.116	0.213	0.52	-0.082	-0.343	0.356	-0.58	-0.671	-0.535	0.518	-0.246	-1.977	-1.574	-0.466	-1.236	-1.13	-1.22	-0.015	-0.002	0.225	0.76	-0.312	-0.418	0.244	0.384	-1.479	-0.913	-0.963	-0.387	-2.175	-2.124	0.183	0.064	0.114	0.064	-0.435	-0.37	-0.638	-0.206	-0.258	0.276	0.089	0.997
SCO0738	0.426	-0.519	0.093	0.257	0.235	0.382	-0.223	-0.29	0.283	-0.646	-0.318	0.014	-0.633	-0.273	-0.04	-0.093	-0.555	-1.17	-0.37	-0.464	-0.717	0.022	-0.285	0.152	0.027	0.308	-0.121	-0.18	0.001	0.44	0.825	-0.275	0.18	-0.575	-0.705	-1.35	-0.922	-0.281	-0.008	0.166	-0.002	0.342	0.305	-0.43	-0.13	-0.415	0.249	-0.328	0.238
SCO0739	-0.01	0.027	-0.017	-0.435	-0.867	-0.553	0.337	0.368	0.601	-0.001	-0.181	0.218	-0.768	-0.401	-0.241	0.845	1.167	-1.015	-1.152	-0.245	-0.173	-0.95	-0.879	0.437	0.226	0.57	0.669	-0.227	-0.251	-0.234	-0.006	-0.369	-0.488	-1.158	-1.311	-0.553	-0.536	0.969	1.151	1.442	1.525	0.724	0.868	0.532	0.747	0.204	0.809	0.743	0.076
SCO0740	0.062	0.032	-0.095	0.018	-0.409	-0.287	1.25	1.198	1.314	0.707	0.892	0.832	0.351	0.36	0.523	1.191	1.456	-0.914	-0.422	-0.3	0.066	-0.56	-0.379	0.524	0.366	0.539	0.313	-0.11	-0.157	0.173	0.215	-0.517	-0.712	-1.245	-0.94	-1.756	-1.69	0.259	0.323	0.725	0.685	0.259	0.305	-0.34	-0.026	0.472	1.151	0.849	0.866
SCO0741	0.123	0.133	-0.255	0.018	-0.37	-0.475	1.349	1.065	1.168	0.362	0.314	0.518	0.17	0.404	0.29	0.574	1.032	-1.406	-0.417	-0.72	-0.363	-0.79	-0.623	0.058	0.004	0.304	0.361	-0.339	-0.406	0.043	0.173	-0.835	-0.779	-1.323	-1.549	-1.996	-1.6	0.492	0.731	0.814	0.915	0.552	0.538	-0.216	0.169	0.513	0.961	0.84	0.855
SCO0742	0.13	-0.161	0.032	0.359	0.009	0.053	-0.751	0.2	0.053	-0.566	-0.299	-0.087	-0.531	-0.429	-0.388	0.44	0.453	-0.335	-0.51	-0.568	0.031	-0.578	-0.212	0.336	0.403	0.296	0.901	0.151	0.237	0.682	0.561	-0.395	-0.325	-0.316	0.077	-1.154	-0.909	-0.079	0.198	-0.187	-0.098	0.408	0.577	-0.601	-0.026	-0.081	0.15	0.076	0.249
SCO0743	0.341	0.058	-0.398	-0.478	-0.722	0.223	-2.023	-1.624	-1.75	-0.953	-0.013	-0.211	-0.595	-0.715	-0.773	3.935	4.146	-0.241	-0.261	0.216	0.11	-1.986	-1.192	-0.687	-0.391	0.098	0.772	-0.708	0.088	0.186	0.668	0.53	0.768	0.105	-1.529	3.599	3.598	-0.042	0.415	-0.357	-0.414	0.129	0.599	-0.373	-0.059	-1.022	-0.577	-0.972	-1.044
SCO0744	-0.099	-0.191	0.289	0.337	-0.026	-0.022	1.087	0.686	0.217	0.012	-0.046	0.532	-0.225	-0.879	-0.817	0.91	-0.104	-0.052	0.449	1.51	2.034	2.265	2.342	2.182	2.017	1.785	2.121	1.595	2.095	1.561	1.301	1.413	1.395	2.017	1.88	1.528	1.677	1.236	1.346	0.574	0.831	1.668	1.651	0.879	0.871	0.037	0.186	0.174	-0.02
SCO0745	0.064	0.093	-0.157	0.432	-0.317	0.063	0.666	0.749	-0.092	-0.35	-0.49	0.114	-0.219	-0.741	-0.306	1.059	-0.741	-0.741	0.377	1.449	1.465	0.566	0.354	2.301	2.049	1.808	2.89	1.719	1.791	1.723	0.894	0.316	0.615	-0.741	-0.205	0.212	0.16	0.404	0.65	-0.173	0.208	0.603	0.42	-0.086	0.15	-0.522	-0.583	-0.741	-0.611
SCO0746	-0.2	0.233	-0.033	0.646	0.192	0.683	4.939	4.046	3.404	-1.162	-1.735	-1.241	-0.54	-0.541	-0.661	0.976	0.843	0.964	1.513	5.024	4.379	4.727	4.864	3.971	3.925	4.352	4.536	4.255	4.191	3.561	2.961	0.742	0.491	0.276	-0.81	0.839	1.419	-1.112	-1.007	-1.009	-0.812	-0.951	-0.681	-0.931	-0.705	-0.812	-0.911	-0.925	-0.924
SCO0747	0.002	0.106	-0.108	-0.374	-0.657	-0.642	-0.319	-0.486	-0.058	0.886	1.214	1.41	-0.623	-0.404	-0.354	0.407	0.141	-1.147	-1.262	1.311	1.2	-0.787	-0.146	2.247	1.877	2.062	2.074	1.169	1.392	2.118	1.644	0.127	-0.389	0.19	-0.32	0.819	0.572	1.453	1.918	0.64	0.367	1.255	1.471	0.407	0.957	-0.168	1.423	0.883	0.871
SCO0748	0.136	-0.111	-0.024	-0.685	-0.464	-0.584	1.564	1.336	1.161	1.167	0.719	1.109	0.389	0.679	0.497	0.989	1.174	-1.454	-0.073	1.049	1.162	0.935	0.672	0.589	0.372	1.277	1.388	0.925	0.983	1.151	0.737	-0.266	-0.362	-0.252	-0.752	-0.623	-0.835	0.123	0.639	1.046	1.04	-0.103	0.275	-0.223	0.335	-0.165	0.644	0.685	0.637
SCO0749	0.284	-0.323	0.039	0.046	0.233	0.007	-0.882	-0.542	-0.791	0.424	0.833	0.786	-0.801	-0.482	-0.597	0.266	0.69	-0.519	-0.723	-0.309	-0.136	-0.682	-0.932	0.153	-0.023	-0.114	-0.897	0.147	-0.302	-0.958	-0.461	-0.087	-0.232	0.209	-0.298	-0.404	-0.564	0.692	0.736	0.113	0.276	0.54	0.618	0.275	1.034	-0.216	0.163	-0.009	0.057
SCO0750	0.025	0.147	-0.172	-2.422	-1.794	-0.562	0.609	0.009	-0.017	2.302	3.56	3.171	-1.752	-1.947	-2.031	-0.278	-2.75	-1.823	-0.107	0.821	0.971	0.374	0.022	-0.056	0.68	0.758	1.067	0.05	-0.104	1.149	0.28	0.045	-0.801	-0.62	-0.646	3.27	3.199	2.916	2.767	2.952	2.857	1.615	1.878	2.984	3.165	0.605	0.787	1.1	-0.593
SCO0751	-0.138	-0.144	0.282	0.661	-1.56	-0.7	-1.493	-0.737	-0.966	-1.666	-1.76	-1.46	-2.187	-1.994	-1.995	-0.089	-0.342	-2.246	-1.989	-1.011	-0.769	-1.106	-1.239	-0.369	-0.558	-0.293	0.365	-0.643	-0.598	-0.437	-0.723	-2.182	-2.059	-1.76	-1.651	-0.308	-0.301	-2.097	-1.873	-1.998	-2.059	-1.771	-1.639	-2.12	-1.926	-0.453	0.392	0.099	-1.475
SCO0752	-0.06	-0.196	0.256	0.485	-1.481	-0.913	-1.766	-0.885	-0.912	-3.712	-3.685	-3.592	-3.29	-2.874	-3.124	1.577	0.515	-4.442	-4.487	-3.443	-3.91	-3.821	-4.343	-4.968	-5.291	-5.042	-3.168	-4.09	-4.293	-4.931	-4.715	-3.651	-4.453	-3.793	-3.895	-1.504	-1.3	-5.739	-5.589	-5.384	-5.455	-5.615	-5.61	-5.624	-5.464	-1.713	-0.85	-1.376	-3.557
SCO0753	-0.164	0.258	-0.094	-1.544	-0.971	-1.271	-0.283	0.345	0.308	1.507	1.376	1.748	1.051	1.417	1.063	1.601	2.137	0.4	0.981	2.054	1.745	1.242	0.792	1.947	2.005	2.211	1.805	2.126	2.004	2.216	2.263	1.572	1.518	0.563	-0.145	0.848	1.028	0.953	1.261	2.409	2.156	3.036	3.021	1.697	1.762	0.134	0.307	0.232	0.425
SCO0754	0.044	-0.336	0.292	-0.506	-1.037	-0.249	0.104	-0.57	0.097	1.008	0.279	0.511	-0.068	-0.252	0.212	-1.142	0.74	-1.142	-0.597	0.816	1.309	-0.503	-0.462	-0.061	0.56	-0.091	1.396	0.383	0.167	0.753	-0.008	-0.58	-0.039	-0.65	-0.01	-0.273	-0.719	0.811	0.987	0.188	0.631	1.32	1.34	-0.015	0.376	0.093	-0.021	-0.101	-0.479
SCO0755	0.138	-0.254	0.116	-0.272	-0.513	-0.049	-0.42	-0.277	-0.215	0.294	-0.12	0.238	-0.195	-0.176	-0.453	-0.685	0.455	-0.685	-0.478	0.531	0.639	-0.1	-0.194	0.005	-0.052	0.316	1.133	0.086	0.028	0.685	0.269	-0.284	-0.384	-0.189	-0.343	-0.255	-0.085	0.448	0.465	0.294	0.454	1.398	1.425	0.399	0.633	0.211	0.142	-0.106	-0.344
SCO0756	-0.002	-0.073	0.075	-0.188	-0.162	-0.278	-0.621	-0.112	-0.473	0.241	0.065	0.162	-0.07	0.146	-0.306	-0.086	0.216	-0.517	-0.397	0.972	1.385	-0.217	0.141	-0.029	0.134	0.45	1.448	0.162	0.317	0.88	0.771	-0.218	-0.007	-0.465	-0.471	-0.251	-0.123	0.376	0.636	0.519	0.514	1.237	1.334	0.21	0.523	-0.067	-0.174	-0.048	-0.219
SCO0757	0.08	-0.303	0.223	-1.766	-1.891	-1.858	-1.016	-0.218	0.274	0.458	1.25	0.922	-0.948	-0.916	-1.01	-1.258	-0.248	-2.114	-1.441	-0.423	-0.493	-1.482	-1.196	-0.199	-0.159	0.495	0.981	-0.509	-0.408	0.007	0.097	-1.679	-1.101	-1.187	-1.448	-0.613	-0.13	1.439	1.644	1.62	1.682	-0.053	0.218	0.728	1.938	-0.43	1.475	0.931	0.32
SCO0758	-0.572	0.524	0.048	-2.327	-1.371	-0.925	1.129	0.761	1.259	0.42	1.1	1.058	-0.481	-0.086	-1.608	-2.327	0.749	-0.84	-0.787	0.361	-0.091	-0.98	0.761	2.542	2.576	2.515	1.927	1.314	1.451	2.21	2.268	-0.751	-0.378	0.629	-0.222	0.867	1.753	2.873	2.326	3.081	3.31	0.437	0.82	2.867	3.597	0.443	1.101	1.226	0.303
SCO0759	-0.092	-0.254	0.346	-1.455	-1.927	-1.414	-0.917	-0.93	-0.243	1.102	1.72	1.896	-1.482	-1.493	-1.487	-2.112	-2.955	-2.955	-2.371	-1.122	-1.268	-2.465	-2.294	-0.354	-0.359	-0.83	0.323	-1.409	-1.235	-0.594	-1.188	-2.725	-2.733	-2.582	-2.057	-1.257	-1.062	1.012	1.183	1.443	1.427	-1.02	-1.021	0.747	1.463	-0.279	0.537	0.236	-0.311
SCO0760	-0.081	-0.23	0.312	-1.772	-2.475	-1.641	-1.828	-2.159	-1.143	0.533	1.415	1.242	-1.977	-1.716	-1.333	-0.857	-1.418	-2.854	-3.253	-2.63	-2.059	-3.154	-3.428	-3.272	-3.271	-2.808	-1.352	-3.107	-2.755	-2.487	-2.504	-3.085	-3.096	-2.489	-2.894	-1.461	-1.546	0.3	0.439	0.95	1.03	-0.57	-0.509	-0.476	0.152	-0.18	0.924	0.651	-0.194
SCO0761	-0.393	-0.019	0.412	-2.022	-2.295	-2.324	-1.872	-1.918	-1.781	0.045	0.275	0.643	-2.373	-1.975	-1.757	-1.62	-2.718	-4.956	-3.99	-2.69	-1.976	-4.131	-4.956	-4.075	-4.068	-3.964	-4.257	-1.978	-3.282	-3.095	-4.323	-4.956	-3.417	-2.826	-3.55	-0.675	-0.706	0.099	0.373	1.014	0.946	-1.691	-1.669	-1.262	-0.881	0.186	0.789	0.758	-0.921
SCO0762	0.152	-0.133	-0.02	1.536	0.79	1.175	0.59	1.141	1.285	1.771	2.238	2.121	-2.05	-1.765	-2.003	1.342	1.762	1.351	1.663	-0.482	-0.121	0.142	-0.479	0.95	0.505	0.516	1.451	0.716	0.585	1.819	1.353	1.283	1.615	2.212	2.65	0.347	1.418	3.743	3.957	3.499	3.52	3.793	3.989	3.364	4.079	-2.709	-1.843	-2.677	-0.986
SCO0763	0.133	-0.087	-0.046	0.515	0.401	0.726	1.508	2.262	2.324	-0.001	-0.214	0.628	-0.244	0.15	-0.01	1.197	1.065	1.111	1.543	2.012	2.219	1.632	1.895	2.86	3.025	2.166	3.101	3.352	3.127	3.032	2.835	-0.036	0.358	0.218	0.112	-0.155	-0.057	0.402	0.743	-0.301	-0.172	0.773	1.065	0.076	0.601	-0.208	0.852	0.581	0.992
SCO0764	0.14	-0.194	0.054	-0.031	-0.06	-0.179	-0.734	-0.372	-0.478	-1.019	-1.346	-0.712	-0.967	-1.006	-0.965	0.084	-0.081	-0.843	-0.763	0.885	0.838	0.412	0.738	1.198	0.897	1.591	1.222	0.814	0.882	0.922	0.667	-0.007	0.181	-0.235	0.155	0.341	0.166	-0.566	-0.157	-0.15	-0.063	0.161	0.361	-0.512	-0.175	-0.199	0.182	-0.033	-0.691
SCO0765	-0.065	0.023	0.042	-0.16	-0.014	0.013	-0.42	-0.169	-0.226	2.1	2.021	2.422	-0.37	-0.357	-0.553	1.382	0.599	0.615	0.006	3.496	3.651	1.886	2.941	2.021	2.365	2.087	2.283	1.66	2.019	1.66	1.56	3.076	3.114	3.918	4.676	4.146	4.287	1.86	1.881	1.785	1.602	3.028	3.512	1.305	1.831	-0.029	-0.189	-0.033	-0.133
SCO0766	0.093	0.067	-0.16	1.265	0.851	0.536	0.372	-0.021	0.15	-0.091	0.02	0.037	-0.036	-0.134	-0.189	3.113	2.757	-0.215	-0.079	1.462	1.367	-0.167	0.138	0.607	0.6	0.997	1.591	0.647	0.996	0.963	0.583	0.458	0.835	0.228	1.074	0.849	0.641	0.252	-0.035	0.705	0.697	0.424	0.503	0.031	0.366	0.377	0.575	0.356	-0.132
SCO0767	0.182	-0.134	-0.048	0.065	-0.448	-0.248	-0.251	-0.226	-0.449	0.267	0.296	0.726	-1.343	-1.069	-1.069	0.291	-0.055	-0.811	-0.291	0.442	0.578	0.137	0.307	1.747	1.597	1.807	1.751	1.294	1.341	1.373	1.37	-0.073	-0.022	-0.931	-1.257	0.007	-0.111	0.269	0.506	-0.314	-0.213	0.242	0.6	-0.518	0.199	-0.695	0.166	-0.122	0.8
SCO0768	0.055	0.053	-0.107	0.032	-0.838	-0.364	1.08	0.633	0.912	0.696	1.003	1.334	-1.46	-0.643	-0.67	1.382	0.335	-0.05	1.054	1.974	2.426	1.843	2.171	3.14	3.062	3.417	3.895	2.734	2.768	3.119	3.096	1.103	1.147	-0.409	-0.787	1.374	1.216	1.624	1.559	1.33	0.978	1.317	1.311	1.014	1.462	-0.184	0.828	0.383	0.499
SCO0769	0.164	-0.225	0.06	0.162	0.162	0.169	0.601	1.245	1.59	0.821	0.637	0.938	0.217	0.345	0.463	0.707	1.032	-0.397	-0.435	-0.776	-0.913	-0.644	-0.688	-0.37	-0.126	-0.815	-0.504	-0.25	-0.292	0.135	0.034	0.079	-0.221	0.406	0.422	-1.304	-0.851	0.246	0.11	0.406	0.404	0.595	0.664	-0.011	0.205	0.028	0.507	0.539	1.235
SCO0770	0.075	0.068	-0.143	0.046	-0.854	-0.554	0.024	0.228	0.4	0.388	0.438	0.433	-0.174	0.276	0.325	1.509	1.058	-1.894	0.054	0.317	0.601	-0.064	-0.009	0.99	0.892	1.305	1.677	0.738	0.634	0.805	0.774	-1.014	-0.289	0.171	-0.109	-0.712	-0.176	1.202	0.782	1.776	1.525	1.671	2.324	1.241	1.67	-0.046	0.847	0.749	1.393
SCO0771	-0.073	0.063	0.01	0.145	-0.316	0.122	1.415	0.833	0.882	0.808	-0.099	0.245	0.979	0.821	0.957	2.076	1.506	-0.956	-0.719	0.396	0.722	0.181	0.229	-0.548	-0.56	-1.391	0.425	-1.585	-1.532	-0.669	-1.757	-0.004	-0.135	-0.382	-0.328	0.135	0.597	0.18	0.665	0.886	0.945	0.15	0.272	0.62	0.855	0.64	0.955	0.804	1.347
SCO0772	-0.106	0.266	-0.161	-0.273	-0.274	-0.192	-0.358	0.29	0.225	0.244	0.122	0.223	-0.258	-0.305	-0.696	0.059	-0.949	-1.592	-1.758	0.641	0.953	-0.201	0.011	2.002	1.987	1.93	2.333	0.889	1.054	1.555	1.559	-0.445	-0.231	1.09	0.679	-0.108	0.023	2.255	2.896	1.497	1.276	1.378	1.876	1.497	2.02	-0.139	0.593	0.815	0.988
SCO0773	0.096	-0.209	0.113	1.913	1.798	1.787	-0.541	-0.499	0.11	1.239	0.354	1.182	-1.641	-1.878	-2.47	5.654	5.314	-3.295	-0.582	0.132	-0.273	-2.042	-0.841	-0.931	-1.029	-1.111	0.762	-1.34	-1.388	-2.287	-0.063	1.996	1.53	1.867	2.718	1.693	2.579	0.615	0.465	0.852	0.665	-0.065	0.113	0	0.631	-1.152	-0.55	-0.508	-2.467
SCO0774	0.084	-0.265	0.18	1.693	1.347	1.863	-0.943	-0.822	-0.565	0.986	0.564	1.654	-2.185	-2.33	-2.121	5.378	5.074	-1.348	-1.582	-1.53	-1.973	-2.607	-2.299	-2.504	-2.643	-2.037	-1.514	-2.707	-3.045	-2.34	-2.595	1.604	2.35	2.244	3.122	0.757	1.66	-0.197	-0.189	0.088	0.154	-0.663	-0.611	-0.556	-0.107	-1.529	-1.24	-1.49	-1.465
SCO0775	0.287	-0.049	-0.239	0.451	0.973	0.947	-0.213	0.093	0.209	0.412	0.448	0.382	-0.992	-1.082	-0.996	0.783	1.178	-0.782	0.125	0.105	-0.167	0.413	0.474	0.784	0.835	0.342	-0.21	0.74	0.711	0.49	0.781	-0.159	-0.829	0.61	0.902	-0.198	0.526	0.767	1.076	0.547	0.539	1.373	1.256	0.676	1.012	-0.385	-0.776	-0.389	-0.053
SCO0776	-0.466	-0.221	0.687	-2.648	-2.231	-1.625	-2.781	-2.629	-2.164	1.086	1.709	1.95	-1.986	-1.655	-1.944	-2.26	-3.644	-3.245	-3.527	-1.548	-1.577	-2.893	-3.446	-3.111	-2.834	-2.381	-2.013	-2.663	-2.48	-2.126	-2.343	-3.035	-2.311	-1.112	-1.382	-0.542	-0.404	1.725	2.257	2.511	2.641	-0.86	-0.536	1.827	2.281	0.029	0.424	0.275	-0.308
SCO0777	-0.123	-0.015	0.139	-0.644	-0.919	-0.324	1.04	-0.056	0.329	1.114	1.81	1.765	-1.27	-1.307	-1.302	0.13	-0.212	-0.75	-1.042	0.949	1.145	0.696	0.87	1.242	0.91	1.421	1.393	1.225	1.522	1.396	1.057	-0.603	-0.177	-0.447	-0.595	-0.185	0.122	1.135	1.176	1.106	1.258	-0.333	-0.28	0.857	1.283	0.101	0.498	0.289	-0.202
SCO0778	-0.27	0.046	0.224	-0.252	-1.217	-0.258	1.38	0.397	0.478	0.92	1.271	1.33	-1.118	-0.917	-1.195	0.049	0.572	-0.723	-0.186	1.053	0.433	0.824	0.982	1.996	1.719	1.985	1.829	2.092	2.165	1.515	1.279	-0.908	-0.65	-1.481	-0.834	0.607	0.968	1.38	1.536	1.292	1.475	0.091	0.282	1.099	1.56	-0.146	0.549	0.235	-0.438
SCO0779	-0.563	-0.083	0.646	-2.185	-2.057	-1.187	-0.507	-1.029	-0.636	1.018	2.039	1.628	-1.694	-1.707	-1.543	-3.383	-2.87	-1.8	-1.827	-0.4	-0.351	-1.057	-1.057	-1.043	-0.994	-0.898	-0.227	-0.874	-1.198	-0.292	-0.91	-2.541	-2.179	-1.188	-1.386	0.092	0.091	1.954	2.196	1.926	2.009	-0.711	-0.554	1.72	1.969	0.466	0.865	0.644	0.355
SCO0780	0.121	-0.015	-0.105	0.178	-0.122	0.025	0.889	0.475	0.461	0.135	0.119	0.568	-1.324	-1.404	-1.33	-0.106	0.218	-1.327	-0.856	0.857	1.065	0.617	0.957	1.1	1.004	1.55	1.832	1.275	1.213	1.486	1.662	-0.772	-1.077	-1.126	-2.147	-0.505	-0.332	0.107	-0.111	0.238	0.357	-0.707	-0.743	-0.357	0.168	-0.043	0.441	0.079	-0.47
SCO0781	0.098	-0.255	0.156	-0.26	-0.732	-0.238	0.666	1.219	1.256	1.067	0.618	1.632	-0.983	-0.762	-0.946	0.005	0.499	-2.654	-1.027	0.777	0.632	-0.009	0.035	0.303	0.784	0.713	1.149	0.806	0.604	0.703	0.453	-0.399	-0.417	0.609	0.604	0.685	1.738	1.215	1.436	1.429	1.413	0.393	0.796	1.182	1.435	-0.394	-0.319	-0.338	-0.42
SCO0782	0.141	0.106	-0.246	0.044	-0.245	-0.075	-0.246	0.688	0.523	-0.299	-0.464	0.044	-0.544	-0.425	-0.566	-0.243	0.124	-1.231	-0.781	0.588	1.137	0.332	0.825	1.601	1.635	1.456	1.763	1.514	1.437	1.648	1.46	-0.242	-0.551	-0.714	-0.489	-0.213	-0.235	0.052	0.48	-0.277	-0.085	0.502	0.806	-0.408	0.022	-0.26	0.338	0.271	0.42
SCO0783	0.403	-0.165	-0.238	1.54	-0.085	0.381	-4.282	-3.739	-4.047	-3.162	-3.354	-2.979	-2.756	-3.018	-3.102	-0.7	-0.859	-4.546	-4.22	-2.981	-2.919	-3.814	-3.095	-2.871	-3.056	-2.26	-1.581	-3.49	-3.211	-1.791	-2.211	-0.867	-1.049	-0.754	-0.832	-1.453	-1.011	-1.451	-1.043	1.641	1.811	-0.327	-0.294	-1.831	-1.146	-2.047	-1.498	-1.655	-3.24
SCO0784	-0.454	-0.065	0.519	-0.049	-1.285	-0.64	-1.818	-2.132	-2.673	0.012	0.661	0.936	-2.685	-2.441	-2.801	-1.801	-2.309	-3.477	-3.209	-1.855	-1.742	-2.824	-2.299	-2.421	-2.723	-2.517	-1.924	-2.36	-2.931	-2.056	-2.812	-2.389	-2.514	-1.061	-1.266	-0.743	-0.333	0.878	1.065	1.943	2.045	-1.23	-1.274	0.517	0.763	-1.63	-1.502	-1.751	-1.975
SCO0785	0.312	-0.558	0.245	-0.546	-0.729	-0.534	-0.481	-0.729	-0.729	0.038	0.463	-0.147	-0.729	-0.659	-0.649	-0.729	-0.729	-0.729	-0.729	0.859	0.445	-0.462	0.18	0.559	0.194	-0.552	2.499	0.762	0.78	0.696	0.648	-0.394	-0.405	-0.198	0.173	-0.574	-0.482	-0.151	0.214	0.181	-0.068	0.04	0.017	-0.484	-0.256	-0.584	-0.252	-0.193	-0.603
SCO0786	0.101	-0.811	0.71	-0.796	-1.01	-0.991	-0.748	-1.532	-1.506	1.095	1.922	1.819	-1.774	-1.655	-1.301	-1.489	-1.658	-1.894	-2.422	-0.728	-0.819	-1.334	-0.705	-0.479	-0.279	-1.095	0.953	-0.551	-0.696	0.115	-1.225	-1.414	-1.637	-0.516	0.106	-0.379	-0.086	1.541	1.805	2.278	2.586	-0.963	-0.708	1.084	1.927	-0.817	-0.639	-1.072	-0.998
SCO0787	-0.138	-0.164	0.302	-0.6	-0.31	-0.455	0.111	0.019	-0.188	0.951	1.411	1.969	-0.373	-0.691	-0.454	0.586	0.895	-0.968	-0.968	1.763	1.828	-0.06	0.441	1.471	1.648	1.561	1.981	1.796	1.794	1.14	0.253	0.02	-0.476	0.577	-0.414	1.832	1.508	0.311	0.319	0.552	0.628	0.48	0.752	0.077	0.255	0.03	0.173	0.035	-0.054
SCO0788	-0.053	-0.011	0.064	0.214	0.041	0.109	1.245	1.556	1.275	0.707	0.782	1.042	0.016	0.202	0.154	-0.15	-0.029	-0.647	-0.107	0.651	1.562	0.417	0.28	1.464	1.263	1.208	1.019	0.834	0.847	0.787	0.838	1.044	0.99	0.794	0.379	-0.173	-0.077	1.069	1.153	-0.08	0.026	0.825	0.588	0.376	0.47	0.545	1.142	1.21	1.56
SCO0789	-0.013	0.205	-0.192	0.038	-0.213	0.11	2.206	1.538	1.536	0.634	0.705	0.702	-0.162	-0.005	-0.186	0.376	0.718	-0.221	-0.118	1.913	2.402	0.666	0.538	1.624	1.896	1.852	2.966	2.062	1.693	2.174	1.978	0.769	0.405	0.444	-0.077	2.46	2.465	0.158	0.633	0.204	0.358	0.099	0.246	0.084	0.255	1.344	1.802	1.66	0.585
SCO0790	-0.35	0.101	0.25	-0.716	-1.473	-1.5	0.307	0.15	0.443	1.732	2.794	2.364	-1.234	-0.967	-1.329	-0.534	-1.702	-1.702	-1.702	-0.385	0.031	-0.661	-1.159	-0.081	-0.243	-0.168	1.359	-0.698	0.065	0.178	0.193	-1.355	-1.095	-1.702	-1.702	0.476	0.821	0.612	0.323	0.224	0.118	-0.242	-0.103	0.651	0.907	0.402	0.705	0.787	-0.483
SCO0791	0.051	-0.154	0.103	-0.543	-0.913	-0.731	0.252	-0.285	-0.056	1.85	1.738	1.953	-0.407	-0.2	-0.551	0.173	-0.446	-0.751	-1.113	0.284	0.307	-0.13	-0.075	-0.436	-0.26	-0.558	1.775	-0.592	-0.354	0.056	-0.35	-0.558	-0.432	-0.264	-0.279	-0.101	0.181	1.129	1.594	0.661	0.891	1.033	1.075	0.845	1.402	0.239	1.095	0.665	-0.028
SCO0792	-0.317	0.108	0.209	-0.62	-1.322	-0.949	-0.868	-0.267	-0.33	1.068	1.396	1.791	-1.28	-1.378	-1.143	1.075	-0.106	-1.114	-1.077	0.853	1.071	0.084	0.349	1.322	1.792	1.832	2.564	0.324	0.512	1.645	1.087	0.088	-0.078	1.472	1.441	1.133	1.415	0.905	0.749	0.958	1.011	-0.394	-0.456	0.43	0.763	0.196	0.994	0.131	-1.19
SCO0793	0.182	-0.272	0.09	-0.607	-1.188	-0.898	-0.25	-0.166	0.119	2.09	2.532	2.417	-0.928	-1.125	-0.692	-0.362	0.254	-1.386	-0.998	0.579	-0.238	-0.559	-0.594	0.511	0.614	0.953	1.373	0.529	0.469	0.562	0.932	-0.861	-0.903	0.546	-0.48	0.709	0.849	1.12	1.387	0.863	1.299	0.685	1.151	0.868	1.665	-0.219	1.044	0.797	0.096
SCO0794	0.117	-0.023	-0.094	-0.325	-0.691	-0.388	-0.417	0.294	0.213	1.407	1.041	1.986	-0.296	-0.397	-0.571	0.202	0.451	-1.369	-0.437	0.269	0.218	-0.564	-0.046	0.422	0.271	0.64	0.669	0.55	0.349	1.022	0.708	-0.96	-0.845	-0.672	-0.44	0.022	-0.194	0.353	0.767	0.604	0.667	0.385	0.797	-0.107	0.619	0.053	1.098	0.739	0.36
SCO0795	0.31	0.212	-0.522	0.464	0.493	0.155	0.175	-1.062	-0.942	0.501	-0.1	0.296	-0.69	-0.79	-1.062	0.011	-0.453	-1.569	-2.058	-1.323	-0.602	-1.333	-1.195	-2.747	-3.336	-2.687	-1.764	-3.446	-3.583	-2.977	-3.92	-1.733	-1.913	1.546	1.31	-1.354	-1.132	1.278	1.093	3.727	3.577	0.857	0.695	0.772	1.018	-1.156	-0.426	-0.738	-1.012
SCO0796	0.084	0.065	-0.149	-0.071	0.061	-0.347	-1.197	-1.243	-1.197	0.22	-0.477	0.041	-1.327	-1.263	-1.195	-0.058	0.361	-2.909	-2.142	-0.931	-0.856	-2.108	-1.595	-1.707	-1.983	-1.484	-1.023	-1.609	-1.643	-1.599	-1.474	-1.135	-1.241	0.43	0.056	-1.049	-1.011	0.401	0.565	2.434	2.525	-0.326	-0.078	-0.278	0.142	-1.107	-0.617	-0.517	-1.244
SCO0797	0.007	0.235	-0.242	-0.962	-0.904	-0.567	-1.069	-0.978	-1.15	-1.425	-1.182	-1.191	-1.301	-1.328	-1.291	0.412	0.314	-0.354	-0.023	-0.101	0.307	-0.385	0.518	-0.418	-0.322	-0.142	0.255	-0.198	-0.276	0.546	0.406	0.772	0.931	-0.303	-0.303	-0.054	-0.566	2.732	2.763	2.687	2.76	-0.675	-0.492	2.08	2.7	-1.307	-0.842	-0.864	-0.023
SCO0798	0.097	0.228	-0.324	-0.813	-0.607	-0.426	-1.499	-1.336	-1.29	0.462	0.236	0.289	-1.786	-1.746	-1.68	-0.063	0.246	-2.052	-1.067	-0.363	-0.037	-1.501	-0.246	-0.095	-0.017	0.007	0.421	-0.28	-0.368	0.124	0.076	-0.212	0.101	-0.857	-1.034	-0.343	-0.7	2.575	2.78	2.391	2.449	-0.67	-0.447	1.538	2.261	-1.342	-0.308	-0.464	-0.698
SCO0799	0.556	-0.372	-0.184	-1.181	-0.677	-0.206	-3.681	-3.499	-0.684	2.469	2.338	2.533	-3.217	-2.577	-1.998	-5.18	-3.584	-2.309	-0.701	-6.046	-6.352	-7.39	-6.619	-6.687	-6.935	-7.476	-4.894	-6.546	-7.359	-7.185	-5.331	-7.066	-5.997	-1.161	-1.083	-5.95	-6.092	-0.018	0.311	-1.49	-1.138	-0.79	-0.479	-0.256	1.236	-0.342	1.405	1.354	0.851
SCO0800	0.156	-0.186	0.03	0.283	0.33	0.455	1.03	1.027	0.467	0.696	0.195	0.645	-0.498	-0.641	-0.233	0.034	0.82	-1.945	-0.12	1.739	1.407	0.904	0.726	1.069	1.117	1.829	0.999	0.934	0.628	1.45	1.215	1.032	0.164	0.786	0.257	1.613	1.293	1.555	2.301	1.039	0.793	1.704	1.943	1.366	1.514	0.742	1.045	0.894	0.451
SCO0801	-0.054	-0.114	0.167	0.318	-0.305	0.182	-0.024	0.007	0.57	-0.093	-0.034	0.128	-0.274	0.149	0.067	2.324	2.468	-0.991	-0.686	0.059	-0.119	-0.814	-0.288	-0.824	-0.815	-0.406	0.627	-0.337	-0.623	0.037	-0.376	2.763	3.099	0.137	0.689	0.029	0.304	-0.199	0.065	0.176	0.193	0.399	0.437	-0.086	-0.029	-0.035	0.605	0.272	0.251
SCO0802	0.12	0.162	-0.282	0.12	-0.437	-0.287	-0.401	0.308	0.239	0.642	0.653	0.61	-0.399	-0.394	-0.075	0.814	0.893	-2.842	-1.608	-0.363	0.141	-1.302	-0.753	1.359	1.499	1.227	1.397	0.841	0.909	1.037	0.996	0.309	0.632	0.679	1.47	-0.895	-0.622	1.121	1.471	1.138	1.326	1.436	1.552	0.351	0.989	-0.083	1.034	0.987	0.901
SCO0803	0.361	-0.311	-0.05	0.362	-0.047	-0.197	-0.037	0.085	0.215	-0.595	-0.672	-0.665	-0.942	-1.095	-0.688	-0.33	-0.283	-1.652	-0.937	-0.524	-0.632	-1.097	-0.703	-0.494	-0.986	-0.138	-0.049	-0.674	-0.945	0.022	-0.11	-1.11	-1.25	-1.806	-0.942	-1.485	-1.377	-0.252	-0.24	0.892	0.984	-0.223	0.033	-0.851	-0.337	-0.863	0.057	-0.032	-0.302
SCO0804	0.265	-0.153	-0.112	0.084	-0.252	0.007	-0.427	0.09	0.467	-0.342	0.138	-0.088	-0.639	-0.6	-0.429	0.713	0.751	-0.946	-0.825	-0.878	-0.923	-1.475	-0.735	0.167	-0.075	0.505	0.849	0.027	-0.086	0.91	0.613	-0.86	-0.57	-0.979	-0.506	-1.333	-1.124	0.141	0.352	1.263	1.311	0.542	0.841	-0.371	0.35	-0.83	0.193	-0.022	0.416
SCO0805	0.125	-0.016	-0.109	-0.009	-0.7	-0.196	-0.657	0.309	0.884	0.467	0.529	0.365	0.072	0.384	0.39	1.052	1.119	-1.032	-0.764	-1.263	-1.177	-1.551	-1.14	-0.346	-0.436	-0.009	-0.207	-0.179	-0.322	0.143	0.235	-0.676	-0.659	-1.82	-1.623	-2.273	-1.754	-0.492	-0.217	0.032	0.24	0.385	0.435	-0.997	-0.336	-0.486	0.25	0.049	1.265
SCO0806	0.074	0.113	-0.187	0.185	-0.331	-0.619	0.245	0.715	0.381	-0.711	-0.849	-0.567	-0.543	-0.628	-0.499	1.217	0.985	-1.557	-1.402	0.808	0.875	0.345	0.505	0.862	0.676	0.97	1.368	0.698	0.609	0.791	0.683	-0.294	-0.05	-0.855	-1.215	-0.163	-0.139	-0.022	0.287	-0.218	-0.214	0.345	0.413	-0.528	-0.339	0.37	0.634	0.626	0.008
SCO0807	0.16	0.391	-0.551	0.617	-0.075	-0.282	0.598	0.867	1.151	0.401	-0.375	0.017	0.224	0.627	0.309	5.307	3.33	-1.937	0.389	1.571	1.237	1.335	1.434	0.319	0.76	-0.022	1.827	1.883	1.399	1.094	1.083	-0.859	0.309	-0.976	-0.426	0.021	0.053	-0.813	0.18	0.583	0.609	0.205	0.14	0.443	-0.37	0.636	0.398	0.017	0.167
SCO0808	0.283	-0.042	-0.241	0.537	0.127	0.472	1.137	0.678	1.184	0.137	0.878	0.357	0.756	0.941	0.935	5.007	3.419	-0.379	-0.207	1.073	1.022	1.18	0.895	0.169	1.011	1.106	1.383	1.424	1.501	1.417	1.015	0.011	-0.602	-0.359	-0.538	-0.235	-0.2	-0.776	-0.154	-0.025	0.052	0.071	-0.067	-0.543	-0.375	0.753	0.633	0.708	0.76
SCO0809	0.037	-0.183	0.146	-0.179	-0.091	-0.443	0.213	-0.58	-0.355	-0.7	-0.648	-0.498	0.448	0.349	-0.027	5.358	3.973	-0.966	-0.64	0.326	0.652	-0.101	-0.437	0.395	0.272	0.585	1.444	0.237	0.702	0.298	-0.3	-0.966	-0.741	-0.041	-0.596	-0.424	-0.505	-0.509	-0.445	-0.117	-0.131	-0.023	-0.052	-0.744	-0.875	0.057	0.199	0.18	-0.222
SCO0810	0.112	-0.072	-0.041	-0.233	-0.431	-0.079	-0.687	-0.742	-0.311	-0.038	-0.437	-0.876	0.093	0.782	-0.028	5.312	4.018	-1.004	-1.004	1.358	0.903	0.044	-0.222	0.528	0.118	0.897	1.345	0.275	0.638	0.198	-0.352	-1.004	-0.425	-1.004	0.435	-0.805	-0.554	-0.557	-0.027	-0.228	-0.244	-0.244	-0.01	-0.892	-0.441	-0.158	-0.011	0.149	-0.035
SCO0811	-0.347	0.081	0.266	-0.668	-0.344	0.045	0.076	-0.328	-0.577	-0.513	-0.181	-0.454	0.253	0.098	0.429	5.46	4.182	-1.05	-0.691	0.962	0.814	-0.257	0.078	0.485	0.567	1.301	1.844	0.907	1.332	0.23	0.724	-0.746	-0.629	-0.049	-0.216	-0.409	-0.588	-0.636	-0.549	0.155	-0.103	-0.152	-0.141	-0.761	-0.401	0.201	0.306	0.356	0.198
SCO0812	0.209	-0.179	-0.03	-0.223	-0.574	-0.386	-0.226	-0.396	-0.462	-0.053	0.168	-0.094	0.58	0.808	0.929	5.879	4.546	-1.097	-0.567	0.616	0.662	-0.654	0.016	-0.211	-0.366	-0.215	0.634	0.179	-0.292	0.64	-0.768	0.059	0.124	1.042	0.245	-0.006	0.276	0.108	-0.238	0.148	-0.013	0.544	0.354	-0.034	-0.076	0.239	0.79	0.662	-0.045
SCO0813	0.159	0.105	-0.264	-0.297	-0.136	-0.282	-0.406	-0.208	0.263	0.136	0.025	-0.089	0.475	0.649	0.475	5.465	4.44	-0.48	-0.687	1.488	1.589	0.192	0.75	0.414	0.523	0.765	1.456	0.745	1.111	0.827	0.732	0.132	0.461	-0.041	0.569	1.019	1.068	-0.305	0.331	0.383	0.432	0.378	0.583	-0.249	-0.066	-0.035	0.559	0.178	-0.12
SCO0814	-0.021	0.062	-0.042	-0.492	-0.03	-0.441	-0.519	-0.388	-0.478	-0.024	0.02	-0.095	0.113	0.158	-0.152	4.871	3.662	-0.581	-0.498	0.843	0.746	0.073	0.114	0.252	0.171	0.531	2.062	0.308	0.362	1.071	0.661	-0.414	-0.023	-0.307	-0.313	-0.368	-0.403	-0.09	0.179	-0.132	-0.098	0.359	0.579	-0.182	0.247	0.048	-0.048	0.23	0.077
SCO0815	0.26	0.033	-0.293	-0.096	-0.329	-0.525	-0.121	0.212	0.354	0.059	-0.305	-0.284	-0.412	-0.889	-0.378	1.953	1.275	-1.968	-0.994	-0.33	-0.391	0.107	0.351	-0.609	-0.71	-0.185	0.653	-0.254	-0.287	-1.101	-0.467	-0.913	-1.035	0.16	0.064	-0.96	-0.759	-1.304	-1.355	-0.623	-0.487	-1.042	-0.751	-1.118	-0.859	-0.102	0.375	0.156	0.203
SCO0816	0.21	-0.242	0.031	-0.271	-0.03	-0.361	0.419	0.037	-0.207	-0.054	-0.468	0.037	-0.539	-0.509	-0.301	2.24	2.054	-0.715	-1.005	0.407	0.245	0.462	0.357	0.031	-0.152	0.246	0.183	0.193	0.176	-0.294	0.238	-1.185	-1.089	-0.297	-0.563	-1.12	-1.248	-0.44	-0.126	-0.031	-0.03	-1.211	-1.008	-0.255	-0.185	-0.017	0.187	0.323	0.227
SCO0817	-0.3	-0.043	0.344	-0.011	-0.085	-0.144	0.452	0.37	0.105	0.163	-0.024	0.395	-0.507	-0.112	-0.199	2.077	1.211	-1.468	-0.67	0.268	-0.018	-0.019	0.073	-0.583	-0.455	0.285	1.017	0.473	0.084	0.555	0.597	-1.771	-1.266	-1.372	-0.92	-1.588	-1.333	-0.023	-0.469	-0.354	-0.297	-1.104	-0.807	-0.551	-0.113	0.114	0.446	0.044	0.256
SCO0818	-0.263	0.011	0.252	0.13	-0.169	-0.58	0.057	0.165	-0.029	0.018	-0.242	-0.292	-0.584	-0.659	0.056	1.705	0.701	-0.872	-1.048	0.938	0.765	-0.381	0.53	0.091	0.103	0.826	0.564	0.354	0.181	0.385	0.295	-1.296	-0.307	-0.277	-0.804	-0.726	-0.672	0.87	1.004	0.583	0.771	0.061	0.111	0.479	0.924	0.168	0.493	0.221	0.048
SCO0819	0.046	0.151	-0.196	-0.637	-0.115	-0.013	-0.387	-0.114	-0.116	-0.337	-0.51	-0.182	-0.398	-0.307	-0.356	-0.379	-0.074	-1.208	-1.234	0.066	-0.199	-0.653	0.046	0.2	0.172	0.44	1.603	0.373	0.513	0.609	0.753	-0.434	-0.335	-0.645	-1.154	-0.86	-0.889	0.547	0.536	0.409	0.618	0.203	0.396	0.094	0.846	-0.38	0.366	0.103	0.288
SCO0820	-0.11	0.156	-0.045	-0.008	-0.018	-0.359	2.75	1.999	1.647	0.994	0.894	1.107	0.334	0.253	0.205	1.966	0.802	0.805	1.36	3.128	3.621	2.464	2.523	2.221	2.024	2.462	2.32	1.851	1.893	2.634	2.554	1.566	1.872	2.186	2.246	1.907	1.984	1.47	1.955	1.063	0.964	1.385	1.354	1.069	1.269	1.218	1.247	1.248	0.306
SCO0821	0.199	-0.08	-0.119	-0.435	-0.674	-0.741	-0.837	0.017	0.113	-0.191	0.199	0.061	-0.293	-0.164	0.25	0.408	0.731	-2.01	-1.434	-0.507	-0.226	-1.747	-0.678	1.096	1.062	1.366	1.589	0.543	0.536	1.186	1.274	-2.07	-1.747	-1.408	-2.097	-1.435	-1.17	-0.686	-0.483	-0.995	-0.976	-0.904	-0.755	-1.602	-0.879	-0.267	0.848	0.419	0.708
SCO0822	0.214	0.104	-0.318	-0.306	-1.106	-0.965	-1.281	-0.496	-0.489	-0.248	0.044	-0.296	-0.523	-0.131	-0.116	0.131	0.618	-3.039	-2.286	-1.001	-1.094	-2.119	-0.932	1.124	1.007	1.517	1.074	0.311	0.327	0.778	0.698	-1.767	-1.56	-0.959	-1.651	-1.68	-1.29	-0.613	-0.553	-1.187	-1.185	-0.819	-0.574	-1.873	-0.713	-0.083	0.927	0.483	0.376
SCO0823	-0.067	0.103	-0.035	-0.356	-0.529	-0.748	0.087	-0.105	-0.769	-0.112	0.099	-0.081	0.173	0.358	0.085	0.345	0.758	-1.419	-1.025	-0.278	-0.438	-1.318	-0.648	-0.345	-0.507	-0.984	-0.481	-0.751	-1.448	-0.982	-1.46	-0.522	-0.658	0.488	1.005	0.49	1.026	1.091	1.302	0.698	0.786	1.058	1.042	0.361	0.888	0.006	0.757	0.692	1.095
SCO0824	0.397	0.127	-0.524	-0.246	-0.924	-0.638	-0.371	-0.459	-0.298	0.582	-0.154	-0.014	-0.079	-0.112	0.125	0.654	-0.012	-2.192	-1.224	-1.001	-0.674	-1.756	-1.59	-0.451	-0.881	-0.652	0.713	-0.833	-0.665	-1.21	-1.18	-0.894	-2.162	-0.471	-0.405	-1.855	-0.628	-0.033	0.141	-0.216	-0.162	0.167	0.31	-0.879	-0.085	-0.361	0.688	0.594	0.887
SCO0825	0.031	0.035	-0.067	-0.493	-0.951	-1.248	-0.875	-0.284	0.037	-0.161	0.082	0.009	-0.107	-0.074	0.232	-0.688	-0.139	-1.471	-1.642	-1.173	-0.527	-1.807	-1.916	-1.35	-1.536	-1.394	-0.13	-1.182	-1.557	-1.595	-1.992	-1.114	-1.708	-1.215	-0.582	-1.82	-1.322	-0.654	-0.464	-1.026	-0.777	-0.704	-0.626	-1.25	-0.832	-0.298	0.451	-0.068	0.477
SCO0826	-0.049	-0.042	0.091	-0.244	-0.51	-0.503	0.862	0.522	0.407	0.035	0.385	-0.106	0.533	0.436	0.755	-0.322	-0.447	-1.336	-1.33	-0.131	-0.244	-0.399	-0.525	-0.26	-0.438	0.111	-0.202	-0.464	-0.259	-0.639	-0.851	-0.775	-0.699	-1.104	-1.328	-0.974	-0.413	-0.629	-0.225	-0.449	-0.284	-0.094	-0.327	-0.781	-0.749	0.512	0.492	0.373	0.465
SCO0827	-0.488	0.173	0.314	-1.811	-1.89	-1.399	-0.772	-0.454	-0.552	1.061	0.766	1.431	-1.794	-1.632	-1.204	-2.304	-0.732	-2.304	-1.978	-0.344	-0.372	-1.147	-0.434	0.838	0.218	0.664	1.96	0.75	0.135	0.658	0.41	-2.304	-1.713	-1.38	-1.396	0.579	0.543	2.821	3.374	3.824	3.747	0.671	1.689	3.094	3.729	-0.868	0.325	0.468	-0.709
SCO0828	-0.354	0.427	-0.073	-0.391	-0.399	-0.958	-0.002	-0.027	0.378	0.427	-0.231	-0.01	-0.369	-0.292	-0.254	2.499	2.457	-1.755	-1.794	-0.256	-0.592	-0.952	-1.067	-1.059	-0.901	-0.967	0.538	-1.059	-0.687	-1.474	-0.915	-1.074	-1.34	-0.625	0.326	0.886	0.761	-0.552	-0.168	-0.68	-0.683	-0.558	-0.534	-1.061	-0.913	0.859	1.43	1.021	0.07
SCO0829	-0.151	-0.075	0.225	-0.461	-0.557	-0.505	0.529	0.167	0.002	0.048	-0.098	0.027	-0.198	-0.357	-0.336	3.982	3.805	-0.847	-0.963	0.115	0.402	-1.145	-0.38	-0.601	-0.81	-0.565	0.751	-0.453	-0.684	0.237	-0.919	-0.353	-0.585	-0.211	-0.767	1.757	1.84	-0.392	-0.215	-0.379	-0.752	-0.25	-0.293	-1.004	-0.499	0.75	1.13	0.772	0.241
SCO0830	-0.272	0.738	-0.466	-1.425	-1.901	-1.545	1.026	1.353	2.011	1.126	1.13	1.203	-1.725	-1.967	-1.771	-0.463	-0.66	-2.175	-2.064	0.036	-0.081	-2	-1.537	-1.818	-1.664	-1.244	0.304	-1.486	-1.211	-1.926	-1.305	-2.175	-2.175	-1.53	-1.104	0.34	0.294	0.206	0.328	-0.927	-0.793	-1.619	-1.448	-0.908	-0.31	2.713	3.704	3.55	-1.298
SCO0831	-0.702	1.351	-0.649	-2.265	-2.453	-2.275	1.887	1.75	2.092	1.214	1.054	1.244	-2.824	-2.543	-2.534	-1.722	-3.598	-3.773	-4.03	-2.842	-2.541	-3.455	-3.526	-3.456	-3.272	-3.41	-2.284	-3.05	-2.857	-3.473	-3.122	-3.725	-2.965	-3.392	-2.682	-0.319	-0.302	-0.113	-0.092	-1.766	-1.843	-3.438	-3.26	-1.728	-1.245	3.413	3.764	3.567	-2.254
SCO0832	-0.652	1.184	-0.533	-3.198	-3.074	-2.792	1.365	1.304	2.021	1.116	1.035	1.345	-3.379	-2.926	-2.765	-2.145	-2.62	-4.31	-4.004	-2.285	-2.089	-3.637	-3.369	-3.13	-3.404	-2.52	-2.486	-3.19	-3.093	-3.357	-2.875	-3.737	-3.487	-3.17	-3.591	-0.428	-0.926	-0.095	0.27	-1.928	-1.762	-3.598	-3.427	-1.569	-1.289	2.838	3.772	3.47	-2.26
SCO0833	-0.622	1.368	-0.746	-3.094	-2.925	-2.546	2.409	2.174	2.696	1.314	1.229	1.638	-3.087	-3.061	-2.551	-1.698	-2.748	-2.614	-2.633	-1.919	-1.686	-2.57	-2.699	-1.657	-2.304	-1.823	-1.53	-2.071	-1.923	-1.467	-1.711	-2.772	-2.33	-1.878	-3.055	2.852	2.571	0.875	1.046	-0.64	-0.768	-2.626	-2.543	-0.151	-0.205	2.838	3.695	3.497	-2.142
SCO0834	-0.672	1.253	-0.581	-2.965	-3.014	-2.25	3.608	3.281	3.668	0.955	1.165	1.691	-2.615	-2.006	-2.285	-1.63	-3.03	-1.809	-1.66	-1.093	-1.309	-1.504	-0.727	-1.146	-1.772	-1.071	-1.905	-2.096	-1.438	-0.864	-0.916	-0.885	-0.565	-0.344	-0.554	5.842	5.403	1.21	1.772	-0.274	-0.459	-2.032	-1.994	0.116	0.169	3.443	3.536	3.747	-2.413
SCO0835	0.304	0.008	-0.312	-0.597	0.039	-0.455	1.478	1.381	1.534	0.398	0.533	0.64	0.104	-0.178	0.246	-0.735	0.71	-0.913	-0.967	0.74	0.96	-0.591	0.17	2.271	1.67	1.796	1.596	1.603	1.495	2.091	2.181	-1.046	-0.541	0.018	-0.411	-0.948	-0.551	0.888	1.509	1.634	1.797	0.737	1.01	0.764	1.387	0.07	1.259	0.968	0.636
SCO0836	0.023	0.082	-0.105	-1.239	-1.75	-1.531	-0.276	-0.349	0.663	0.772	0.537	0.99	0.566	1.03	0.666	-0.71	-0.884	-2.108	-1.683	0.272	0.533	-0.771	-0.877	0.259	0.042	0.161	0.404	0.402	0.487	-0.167	-0.794	-1.872	-1.088	-0.961	-0.634	-0.079	0.584	1.594	1.765	2.978	3.129	0.961	1.196	1.924	2.472	0.427	1.146	0.434	0.278
SCO0837	0.176	-0.364	0.187	-0.008	-0.272	-1	0.672	-1.197	-0.966	-1.123	-1.453	-0.268	-0.308	-0.865	-0.931	1.382	1.135	-1.453	-1.453	2.219	2.701	0.396	1.005	1.998	1.472	1.606	2.358	1.772	1.934	0.146	0.239	-0.715	-0.737	-1.453	-1.453	0.507	-0.172	0.706	0.191	0.361	0.328	0.356	0.288	-0.379	0.495	-0.395	-0.559	-1.453	-1.02
SCO0838	0.02	-0.469	0.449	-0.502	-0.489	-0.202	-0.373	0.697	0.679	-0.22	-0.643	-0.121	-1.026	-0.457	-0.946	0.735	1.278	0.256	1.218	1.061	1.876	1.379	1.19	2.536	2.369	1.836	2.684	2.776	2.551	2.087	2.471	0.179	0.607	0.545	0.69	0.098	0.035	0.569	1.04	0.485	0.455	1.345	1.349	0.465	0.622	-0.836	0.195	-0.267	0.659
SCO0839	0.069	-0.106	0.037	0.117	-0.51	0.188	-0.371	-0.088	0.105	-0.085	0.463	0.15	0.025	0.297	0.204	1.729	1.007	-1.626	-1.408	-0.756	-0.728	-0.926	-0.587	-0.255	-0.289	-0.717	0.847	-0.477	-0.433	-0.103	-0.524	-0.763	-0.946	-1.197	-1.213	-1.159	-0.936	-0.245	-0.299	-0.531	-0.256	-0.047	0.219	-0.823	-0.426	-0.742	-0.169	0.003	0.286
SCO0840	0.148	-0.106	-0.042	-0.421	-1.235	-0.424	-1.053	-0.013	0.012	0.235	0.06	0.064	-0.901	-0.461	-0.292	-0.169	0.179	-1.656	-1.011	0.036	0.636	-1.677	-0.048	1.234	1.046	0.848	1.194	0.927	0.912	1.132	0.983	-0.01	0.406	0.535	0.817	-0.915	-0.025	1.182	1.132	0.293	0.592	1.464	1.706	0.2	0.973	-0.22	0.796	0.753	0.691
SCO0841	-0.337	0.048	0.289	-0.803	-1.194	-0.602	-0.056	-0.597	0.156	0.026	0.413	0.463	-0.937	-0.462	-0.671	0.834	-0.197	-1.389	-0.757	0.824	0.993	-0.222	-0.22	0.596	0.553	0.962	1.631	0.794	0.726	0.699	1.17	-0.738	-0.246	-0.558	-0.425	0.136	0.525	0.719	0.871	1.418	1.425	0.269	0.435	0.56	0.997	-0.176	0.426	0.111	-0.575
SCO0842	-0.011	0.117	-0.106	0.041	-0.375	0.066	0.082	-0.081	0.099	-0.305	-0.249	0.134	-0.101	-0.032	-0.296	0.299	0.605	-0.375	-0.288	1.338	1.038	-0.236	0.443	0.404	0.211	1.359	2.472	0.839	0.802	0.844	0.408	-0.043	-0.054	-0.087	-0.375	-0.222	0.127	-0.024	0.169	0.341	0.183	-0.006	0.449	0.077	0.193	0.02	0.432	0.25	-0.191
SCO0843	-0.53	0.112	0.418	0.081	-1.219	-0.786	-0.652	-0.256	0.005	0.866	1.393	1.322	-0.883	-1.278	-0.858	0.398	0.504	-1.017	-0.67	1.79	2.378	0.42	1.079	1.974	2.156	1.101	1.878	1.857	1.498	1.465	1.564	1.208	1.303	0.042	1.398	2.024	2.367	0.727	0.367	0.634	0.536	1.391	1.295	0.608	0.849	0.416	1.031	0.136	-0.68
SCO0844	-0.318	-0.044	0.363	-0.183	-1.09	-1.175	0.642	0	0.512	1.504	2.93	2.575	-0.535	-0.596	-0.864	-0.194	-0.394	-0.423	-0.369	2.272	2.279	0.784	1.773	2.733	2.3	1.979	1.437	1.697	1.691	1.489	1.885	1.905	2.048	1.348	1.033	2.77	2.905	1.891	1.699	1.647	1.406	1.676	1.408	1.579	1.526	0.764	1.237	0.69	-0.13
SCO0845	-0.359	0.449	-0.09	0.498	-0.25	0.109	2.01	1.37	0.739	1.255	2.523	1.569	-0.526	0.384	0.134	-0.526	1.283	0.158	0.667	2.329	1.776	1.689	1.601	1.183	1.528	1.696	1.453	1.612	1.224	0.655	0.276	1.349	1.754	1.947	1.163	3.822	3.748	2.77	2.825	2.098	2.06	2.06	1.955	2.345	2.788	0.865	1.423	0.964	-0.526
SCO0846	0.008	0.025	-0.033	-0.305	-0.626	-0.451	0.069	0.403	0.67	0.411	0.436	0.709	0.466	0.604	0.552	0.164	0.212	-1.104	-0.292	0.068	0.345	-0.544	-0.075	0.419	0.371	0.308	0.611	0.152	0.336	0.749	0.537	-0.676	-0.709	-1.235	-0.677	-0.801	-0.723	-0.633	-0.537	-0.579	-0.57	0.094	0.139	-1.003	-0.523	0.543	1.156	0.998	1.213
SCO0847	-0.281	0.115	0.165	-0.265	-0.593	-0.601	2.928	2.413	2.152	0.36	0.187	0.735	-0.274	-0.464	-0.364	-0.787	1.061	-0.574	0.09	1.815	2.007	1.684	1.816	2.233	2.234	1.838	1.744	1.796	1.906	1.623	0.806	1.6	1.425	0.883	0.413	3.443	2.851	0.131	0.145	0.34	0.161	0.303	0.44	0.078	0.155	1.144	1.585	1.43	0.08
SCO0848	0.009	-0.064	0.055	-0.88	-0.957	-0.77	-0.885	0.207	0.539	0.223	0.253	0.362	-0.697	-0.839	-0.481	0.74	0.79	-0.444	-0.434	0.092	0.558	-0.138	-0.205	2.087	2.123	2.311	2.564	2.373	2.395	2.457	2.374	-0.337	0.484	1.066	0.149	-0.579	-0.296	0.948	0.982	0.358	0.679	1.357	1.713	0.065	1.179	-0.046	1.491	1.238	0.809
SCO0849	-0.586	0.727	-0.141	-0.958	-1.517	-1.069	-1.797	-1.422	-1.412	-1.131	-1.356	-1.343	-1.612	-1.397	-1.509	-1.797	0.473	-1.797	-1.797	-0.592	-0.733	-1.797	-1.435	-1.013	-1.134	-0.669	1.852	-1.24	-1.418	-1.797	0.767	-1.797	-1.797	-1.138	-1.15	-1.797	-1.35	-0.557	-0.441	-0.943	-0.635	-0.244	0.241	-1.154	-0.503	-1.611	-0.949	-1.058	-1.237
SCO0850	0.06	-0.327	0.267	0.497	0.023	0.388	3.626	2.819	2.64	0.019	0.384	1.018	-0.472	0.102	0.07	0.807	2.19	1.161	0.409	2.225	2.539	1.893	1.866	2.235	1.951	2.347	2.24	2.309	2.1	2.24	2.082	1.019	1.195	1.114	-0.436	4.655	4.231	0.401	0.681	0.55	0.814	0.335	0.403	0.349	0.4	1.941	2.233	2.02	0.709
SCO0851	0.239	-0.095	-0.144	0.254	-0.594	-0.526	-1.917	-0.258	0.27	0.399	-0.103	0.184	-0.552	-0.619	-0.207	-0.138	-0.595	-1.63	-0.957	-1.204	-1.582	-1.674	-1.64	-0.01	-0.354	-0.285	0.736	0.135	0.166	0.863	0.904	-2.012	-1.443	-1.886	-1.864	-2.239	-2.298	-0.659	-0.266	-0.71	-0.62	-0.201	0.123	-1.273	-0.555	-0.711	0.591	-0.005	0.959
SCO0852	0.166	-0.114	-0.052	0.008	-0.767	-0.797	-1.682	-0.194	0.062	0.017	-0.096	0.062	-0.66	-0.648	-0.353	-0.305	0.197	-1.574	-1.057	-1.422	-1.328	-1.46	-1.522	0.352	0.377	0.062	1.215	0.623	0.433	1.031	1.012	-1.367	-1.34	-1.554	-2.068	-2.408	-1.612	0.126	0.524	-0.108	-0.15	0.689	0.857	-0.543	0.161	-0.761	0.739	0.297	1.166
SCO0853	-0.269	0.387	-0.119	-0.376	0.448	-1.001	1.804	1.344	1.085	0.254	0.557	0.461	-0.262	-0.506	-0.08	-1.319	-1.319	-1.319	-1.319	0.908	0.952	0.136	0.005	1.542	0.836	0.644	0.985	1.488	1.737	1.476	1.134	-0.093	0.125	0.698	0.374	2.562	2.104	2.891	3.191	2.63	2.547	3.847	3.937	2.173	2.758	2.17	2.22	2.24	0.421
SCO0854	0.738	-0.086	-0.652	0.554	-1.05	-0.598	-4.089	-4.003	-4.275	-4.377	-4.307	-3.994	-4.011	-4.108	-3.894	-2.729	-3.048	-4.902	-4.81	-2.876	-2.808	-4.055	-3.805	-2.874	-3.095	-2.418	-1.535	-3.529	-3.637	-2.835	-3.124	-2.575	-2.218	-2.312	-2.916	-2.863	-2.179	-0.885	-0.615	1.992	2.107	-0.087	0.13	-1.156	-0.587	-3.207	-2.78	-2.763	-4.196
SCO0855	0.164	-0.257	0.093	0.01	-0.108	-0.342	-0.998	0.213	-0.095	0.48	0.179	0.6	0.048	0.057	0.28	0.173	-0.271	-1.352	-0.124	0.691	0.838	-0.079	0.3	0.705	0.9	0.68	0.529	0.485	0.189	0.53	0.79	-0.559	-0.384	-0.701	0.169	-0.264	-0.492	0.448	0.723	0.398	0.389	1.151	1.501	0.386	1.159	0.079	0.387	0.617	0.53
SCO0856	0.234	-0.106	-0.128	0.121	-0.171	0.273	-0.009	-0.06	-0.519	-0.23	-0.901	0.114	0.172	0.404	0.509	0.835	0.023	-1.041	-0.852	0.972	0.943	-0.886	-0.59	-0.796	-0.582	-0.195	0.505	-0.947	-0.786	-0.26	-0.637	-0.673	-0.535	-0.46	-0.064	-0.792	-0.488	0.381	0.815	0.141	0.265	0.667	0.866	0.143	0.478	-0.245	0.241	-0.262	-0.067
SCO0857	0.151	0.011	-0.163	-0.229	-0.379	-0.542	0.824	0.806	0.412	0.298	0.433	0.455	-0.29	-0.32	-0.22	0.421	-0.015	0.119	-0.333	0.22	0.942	0.577	0.743	1.989	1.753	1.941	1.909	1.481	1.409	2.145	1.936	-1.443	-1.184	-0.813	-0.41	-1.034	-1.219	0.606	0.705	-0.549	-0.402	0.339	0.516	-0.483	0.185	0.458	1.184	0.914	1.135
SCO0858	-0.143	0.121	0.021	0.324	0.787	0.731	0.884	0.976	0.548	-0.075	-0.118	-0.154	-0.078	-0.075	-0.066	-0.876	-0.59	-0.77	-0.675	-0.746	-0.7	-0.415	-0.317	-0.332	-0.302	-0.3	-0.22	-0.494	-0.54	-0.631	-0.59	1.003	0.922	-0.484	-0.082	0.559	0.423	0.549	0.564	0.224	0.18	0.791	0.761	0.391	0.305	0.856	0.635	0.6	-0.083
SCO0859	0.426	-0.347	-0.079	-1.3	-0.64	-0.916	-0.829	0.529	-0.331	1.208	2.18	0.895	-1.481	-1.939	-1.955	0.121	-0.116	2.373	2.804	1.088	0.532	0.495	0.165	1.499	1.315	0.986	1.474	1.261	1.676	1.231	0.546	4.416	4.461	0.608	0.081	2.453	1.996	-1.488	-1.52	-1.207	-1.326	-1.625	-1.706	-1.104	-1.39	-0.149	-0.106	-0.974	1.187
SCO0860	0.306	-0.076	-0.23	-1.208	-0.842	-0.987	-1.185	-0.066	-0.511	1.265	1.981	0.313	-2.058	-2.133	-2.175	0.835	-0.786	2.319	3.264	1.132	0.473	0.248	0.618	0.735	0.837	0.692	0.93	1.191	1.043	1.009	0.732	3.819	3.884	-0.408	-0.723	1.627	1.355	-1.815	-1.945	-2.034	-1.782	-2.322	-2.07	-2.108	-1.651	-0.896	-0.661	-0.765	1.067
SCO0861	0.634	0.052	-0.685	-1.411	-0.577	-0.576	-0.865	0.494	-0.061	1.288	2.461	0.615	-2.539	-2.91	-2.459	0.636	-1.491	3.273	4.435	1.823	1.031	1.466	1.762	0.825	0.825	0.643	1.196	1.475	1.165	0.668	0.698	4.655	4.575	-0.064	-0.096	3.083	2.598	-1.484	-1.286	-1.859	-1.634	-2.309	-1.974	-1.99	-1.598	-0.851	-0.821	-0.635	1.23
SCO0862	0.24	0.026	-0.266	-1.216	-1.863	-1.927	-2.054	-0.598	-1.092	1.296	1.96	0.503	-3.045	-2.799	-2.68	0.995	-0.932	2.652	3.608	1.385	1.055	0.528	1.309	1.505	1.564	1.239	1.861	1.347	1.217	1.676	1.338	3.91	4	-0.472	-0.282	1.323	1.224	-1.679	-1.444	-1.561	-1.597	-2.559	-2.205	-1.816	-1.036	-1.437	-0.709	-1.554	0.899
SCO0863	0.236	-0.05	-0.186	-1.435	-1.079	-1.348	-1.008	-0.222	-0.819	1.312	2.394	0.45	-2.717	-2.32	-2.36	1.032	-0.906	3.73	4.03	1.659	1.07	1.562	1.7	1.657	1.622	1.607	1.782	1.761	1.488	1.814	1.432	4.378	4.416	-0.552	-0.393	2.022	1.578	-1.455	-1.109	-1.301	-1.219	-2.536	-2.276	-1.528	-1.218	-1.012	-1.131	-1.581	0.942
SCO0864	0.275	0.031	-0.306	-0.619	-1.379	-0.721	-1.099	-0.288	-0.526	0.791	2.104	-0.397	-1.068	-1.226	-1.046	-0.133	-0.295	3.518	3.523	1.601	1.195	0.788	1.671	2.771	3.057	2.362	2.784	3.601	3.453	3.094	2.89	3.437	3.759	-0.366	-0.383	0.355	0.408	-1.103	-0.871	-1.218	-1.214	-0.938	-0.98	-1.102	-0.742	-0.752	-0.506	-1.277	1.17
SCO0865	0.096	-0.063	-0.032	-0.902	-0.932	-0.325	-1.928	-0.658	-0.834	0.021	0.713	-0.261	-1.702	-1.365	-1.317	-1.13	-1.379	1.395	2.2	0.765	0.922	0.181	0.984	2.29	2.393	2.211	2.065	3.052	2.992	2.72	2.557	1.825	2.061	-0.681	-0.362	0.068	-0.168	-0.355	-0.329	-0.953	-0.856	0.142	0.57	-0.899	-0.116	-0.733	0.322	-0.11	0.665
SCO0866	0.041	0.005	-0.047	-0.935	-1.222	-1.557	-0.895	-0.411	-1.794	-0.383	0.053	0.129	-1.902	-1.929	-1.644	0.231	-1.349	3.765	4.376	3.793	3.499	3.288	3.917	2.412	2.973	2.995	2.703	3.712	3.546	2.775	2.686	4.669	4.553	-0.119	-0.651	3.552	3.084	-0.979	-1.323	-1.234	-1.014	-1.379	-1.429	-1.39	-1.594	-0.491	-0.572	-0.802	-0.394
SCO0867	0.313	-0.335	0.021	-0.28	-0.282	-0.624	-0.163	-0.083	-0.757	-1.373	-1.129	-0.702	-2.09	-2.07	-2.339	-0.36	-0.763	2.93	3.412	3.089	2.672	2.973	3.211	2.83	2.729	2.992	2.659	3.638	3.49	3.172	3.03	3.289	3.128	-0.357	-0.657	2.938	2.417	-1.387	-0.99	-0.835	-1.129	-1.875	-1.365	-1.47	-1.049	0.17	0.163	-0.157	-1.053
SCO0868	-0.136	-0.078	0.214	0.387	-0.367	0.231	-0.638	-0.246	-0.087	0.855	1.536	1.51	-0.481	-0.211	-0.211	0.708	0.866	-0.348	-1.045	-0.775	-0.373	-0.609	-0.59	0.131	0.651	-0.097	0.7	-0.472	-0.779	-0.086	-1.576	1.072	1.501	0.467	1.128	0.861	0.893	0.935	1.19	1.737	1.612	1.695	1.516	1.291	1.214	0.114	-0.086	0.067	1.256
SCO0869	-0.306	0.152	0.154	0.222	0.059	0.142	-0.356	0.206	0.057	1.248	1.225	0.787	0.003	-0.018	0.08	0.169	0.451	-0.185	-0.254	0.784	1.303	0.834	0.664	1.213	1.144	1.113	1.24	0.835	0.905	1.384	0.593	2.249	2.166	1.624	1.847	0.374	0.399	1.099	1.944	-0.222	0.017	1.864	1.723	0.878	0.876	-0.066	0.08	0.366	0.921
SCO0870	-0.06	-0.055	0.116	0.024	0.088	0.054	-2.54	-1.113	-1.225	-0.019	0.458	0.031	-0.591	-0.786	-0.624	-0.199	0.426	-0.27	-0.005	-1.845	-2.513	-1.458	-1.774	-1.908	-1.285	-1.633	-2.166	-1.171	-1.361	-1.191	-1.362	0.056	-0.095	-2.071	-1.98	-1.123	-0.746	-0.253	-0.393	-0.474	-0.65	1.143	0.986	-0.164	-0.206	-1.329	-1.956	-1.835	-1.857
SCO0871	-0.017	0.008	0.008	0.009	0.14	-0.124	-2.283	-1.332	-1.458	0.193	0.63	0.018	-0.647	-1.031	-1.082	-0.499	0.016	-1.16	-0.819	-1.554	-1.631	-1.909	-1.47	-1.382	-0.956	-1.324	-1.324	-1.485	-1.401	-1.23	-1.508	-0.248	-0.716	-1.993	-1.719	-1.073	-0.874	-0.122	-0.097	-0.566	-0.578	1.158	1.227	-0.307	-0.164	-1.412	-1.522	-1.553	-1.562
SCO0872	0.078	-0.139	0.06	0.035	-0.183	-0.168	-2.451	-1.445	-1.813	-0.523	-0.03	-0.141	-1.038	-1.134	-1.359	-0.167	0.186	-0.977	-0.628	-1.082	-1.005	-1.101	-1.084	-0.648	-0.537	-0.827	-0.301	-0.7	-0.679	-0.544	-0.852	-0.107	-0.338	-0.88	-0.763	0.733	0.782	0.929	0.865	0.224	0.277	2.421	2.531	0.723	0.873	-1.086	-0.716	-1.126	-1.458
SCO0873	-0.286	0.782	-0.496	0.585	-0.719	0.187	-0.719	-0.719	-0.255	-0.405	0.199	-0.292	-0.719	-0.719	-0.221	1.246	1.035	-0.719	-0.719	1.995	0.881	-0.719	-0.104	-0.719	-0.093	0.459	1.477	-0.348	-0.719	-0.153	0.321	0.815	-0.719	0.939	-0.719	-0.37	0.027	0.313	-0.186	-0.548	0.387	0.171	0.324	-0.341	0.052	0.471	0.139	0.233	0.195
SCO0874	-0.233	-0.188	0.421	-0.256	-0.498	-0.699	-0.733	-0.566	-1.023	-0.578	-0.826	-0.991	-1.005	-1.007	-0.928	1.205	1.041	-1.453	-1.638	-0.631	0.334	-0.79	-0.139	-0.207	0.274	0.505	0.943	-0.603	-0.863	-0.091	-0.394	-0.99	-1.028	-1.044	-1.826	0.324	-0.079	-0.993	-1.049	-0.998	-1.07	-0.307	-0.011	-1.571	-1.522	-0.334	-0.328	-0.399	-0.731
SCO0875	-0.138	0.163	-0.024	-0.675	-0.922	-0.765	-1.684	-0.291	-0.689	-0.453	-0.728	-0.422	-0.711	-1.081	-0.425	-0.369	-0.57	-1.175	-0.963	0.951	1.301	0.089	0.3	0.123	0.264	0.31	2.15	-0.582	-0.309	0.444	-0.4	-0.086	-1.135	-1.221	0.031	-0.155	0.708	-0.756	-1.063	-1.444	-0.825	-1.243	-0.442	-1.34	-1.233	-0.597	-0.776	-0.944	-0.893
SCO0876	0.408	-0.204	-0.204	-0.204	-0.204	0.057	-0.204	-0.204	-0.204	-0.204	-0.204	-0.204	0.315	-0.204	-0.204	-0.204	-0.204	-0.204	0.553	1.979	0.617	-0.204	-0.204	0.179	0.183	0.237	-0.204	0.209	-0.204	1.035	-0.204	1.991	2.645	2.353	0.929	2.127	1.626	1.03	0.122	-0.012	0.317	0.416	0.205	0.808	0.412	-0.204	-0.204	-0.204	-0.204
SCO0877	0.311	-0.125	-0.185	0.034	0.033	0.207	-1.234	-0.006	-0.091	0.278	0.362	0.453	-0.408	-0.303	-0.543	0.327	0.474	-1.445	-1.011	0.137	0.412	-0.247	-0.037	0.645	0.639	0.831	1.173	0.648	0.665	1.313	1.023	-0.484	-0.313	-0.905	-0.798	-0.351	-0.389	0.657	0.844	0.266	0.333	1.363	1.663	0.13	0.799	0.053	0.833	0.67	0.767
SCO0878	0.091	-0.281	0.19	0.21	0.385	0.763	0.33	0.321	0.33	-0.212	-0.194	0.126	-0.283	-0.401	-0.184	1.579	1.717	-1.34	-1.328	-0.321	-0.728	-0.659	0.071	-0.636	-0.593	0.113	-0.608	-0.354	-0.347	-0.148	-0.184	0.187	0.474	-0.897	-1.16	0.306	0.153	0.374	0.306	0.197	0.185	1.122	1.142	0.153	0.33	0.008	0.324	0.256	0.251
SCO0880	-0.176	-0.182	0.358	-0.044	-0.08	-0.265	-0.571	-0.25	0.144	-0.352	0.108	0.463	-0.342	-0.459	-0.216	-0.571	-0.571	-0.571	-0.301	1.53	1.042	-0.571	-0.571	-0.33	-0.328	-0.571	2.163	-0.09	-0.321	-0.571	-0.571	-0.571	-0.571	-0.571	-0.571	-0.571	-0.187	0.2	0.111	0.176	-0.238	0.492	0.751	-0.081	0.273	-0.142	0.296	0.039	-0.037
SCO0881	0.174	-0.155	-0.019	0.595	0.146	0.303	0.248	0.039	0.19	-0.492	-0.113	0.094	-0.75	-0.76	-0.761	1.618	1.63	-0.328	0.082	-0.399	-0.507	-0.345	0.314	0.362	0.016	0.8	0.341	-0.013	-0.094	0.77	0.871	0.19	-0.217	-1.307	-1.422	-0.413	-0.419	-0.785	-0.718	-0.581	-0.555	-0.443	-0.516	-1.364	-0.939	-0.529	0.161	-0.155	0.658
SCO0882	-0.73	0.963	-0.234	-0.247	0.22	0.014	0.328	0.249	-0.156	-0.606	-0.74	-0.216	-0.48	-0.613	-0.34	0.767	1.297	0.283	-0.18	1.75	1.778	1.221	0.218	0.476	0.795	1.133	2.393	1.21	1.366	1.913	2.401	-0.383	-0.401	0.877	-0.979	0.373	0.696	-0.297	-0.353	-0.042	-0.281	-0.157	-0.146	-0.532	-0.417	1.024	0.793	1.733	-0.538
SCO0883	0.439	-0.241	-0.198	-0.078	-1.052	-0.654	-0.789	-0.12	0.101	-0.584	0.445	0.364	-0.832	-1.288	-0.834	0.698	0.14	-1.067	-1.149	0.365	0.067	-0.019	0.221	2.239	2.008	2.564	2.814	2.605	2.625	3.012	2.957	-1.27	-0.542	-0.97	-1.161	-1.12	-1.053	0.786	0.844	0.605	0.615	0.911	1.381	-0.213	0.996	-0.354	0.936	0.695	1.528
SCO0884	0.074	0.026	-0.1	-0.178	-0.261	-0.206	1.263	1.34	1.515	0.207	0.107	0.172	-0.172	-0.036	0.184	0.451	0.442	-1.129	-0.167	-0.341	-0.354	-0.388	-0.048	0.503	0.424	1.001	1.074	0.641	0.605	1.231	1.418	-0.965	-0.842	-1.481	-1.413	-1.857	-1.339	-0.623	-0.595	-0.486	-0.38	-0.538	-0.482	-1.381	-0.644	0.623	1.467	1.255	1.392
SCO0885	-0.102	0.258	-0.156	1.424	1.861	2.043	0.595	0.386	0.773	0.965	1.348	1.682	0.125	-0.357	0.031	0.134	0.792	-2.16	-1.632	-0.421	-0.724	-1.043	-1.162	-0.921	-1.078	-0.981	-1.189	-0.825	-0.849	-0.182	-0.696	-0.678	-0.83	0.894	0.665	0.843	1.013	0.368	0.438	1.528	1.474	1.018	1.061	1.144	1.214	0.577	0.715	0.864	0.269
SCO0886	0.227	-0.031	-0.196	0.322	0.126	0.596	-1.534	-0.81	-1.118	-0.432	-0.371	-0.22	-0.911	-0.801	-0.541	0.474	0.947	-0.368	-0.169	-0.717	-0.151	-0.407	-0.093	1.32	1.575	1.062	1.537	1.145	1.323	0.844	0.599	0.669	0.076	0.193	0.584	-0.072	0.127	-0.15	0.333	-0.72	-0.686	0.891	1.073	-0.856	-0.092	-1.149	-0.041	-0.186	0.711
SCO0887	0.245	-0.15	-0.095	-0.236	-0.581	-1.147	-0.828	-0.493	-0.565	-0.766	-0.749	-0.626	-1.113	-1.242	-0.679	0.687	0.534	-1.713	-1.948	-0.238	0.254	-1.113	-0.959	1.338	1.316	2.121	2.074	0.891	0.798	1.314	0.934	-0.56	-0.429	-0.943	-1.278	0.14	-0.499	-0.373	-0.311	-0.743	-0.747	-0.339	-0.093	-1.678	-0.775	-0.663	0.899	0.491	0.258
SCO0888	0.127	0.184	-0.311	-1.671	-1.925	-1.582	-3.287	-3.186	-2.034	0.472	-0.036	1.276	0.738	-0.162	0.575	-0.247	0.141	-5.009	-4.07	-4.18	-4.545	-4.841	-4.969	-4.363	-4.893	-4.981	-4.416	-3.701	-3.98	-3.738	-3.663	-3.99	-3.626	-0.939	-1.074	-0.069	-0.357	-1.691	-1.59	-0.525	-0.48	-0.745	-0.518	-1.518	-1.133	-0.499	0.067	0.075	-0.651
SCO0889	-0.032	-0.239	0.271	0.376	-0.736	-0.33	0.905	0.691	0.771	0.516	0.343	0.255	0.249	-0.065	0.171	1.041	1.119	-1.234	-0.241	1.595	2.055	0.751	1.545	2.862	2.841	2.973	3.2	2.954	2.962	3.337	3.156	-0.168	-0.495	-0.164	-0.887	-0.065	-0.411	-0.183	0.333	-0.216	-0.015	0.607	0.847	-0.593	-0.1	0.62	1.411	0.828	1.286
SCO0890	-0.221	0.163	0.059	0.44	0.034	-0.677	0.767	0.582	0.254	-0.061	-0.148	-0.046	-0.606	-0.316	-0.267	-0.677	0.283	-0.677	-0.364	1.649	1.099	-0.009	0.033	0.446	0.38	0.026	1.808	0.274	0.403	1.044	-0.035	-0.677	-0.677	0.217	-0.677	-0.393	-0.055	-0.302	-0.146	-0.355	-0.409	-0.339	0.014	-0.236	-0.429	0.509	0.682	0.487	0.452
SCO0891	0.396	-0.145	-0.251	0.177	0.069	0.271	1.078	0.883	0.508	-0.354	-0.112	0.234	-0.88	-0.594	-0.507	0.269	-0.859	-0.251	0.207	0.738	0.881	0.288	0.746	1.996	1.84	2.445	2.567	1.666	1.593	2.518	1.949	-0.163	-1.21	-0.643	0.233	0.017	0.134	0.126	0.241	-0.697	-0.379	-0.195	-0.163	-1.117	-0.293	0.136	1.017	0.795	0.882
SCO0892	0.067	0.205	-0.272	-0.371	-0.069	-0.531	1.45	0.889	1.08	0.562	0.14	0.644	0.01	0.34	-0.047	1.121	-1.032	-0.015	-0.494	2.177	1.759	1.581	1.405	1.519	1.512	0.748	1.424	1.313	1.107	0.913	1.186	0.583	0.147	-0.061	0.491	1.743	1.949	-0.019	0.101	0.772	0.969	-0.023	0.107	0.014	0.073	1.022	0.853	0.883	-0.044
SCO0893	0.244	-0.093	-0.151	-0.248	0.268	0.118	-0.307	-0.45	-0.065	-0.033	0.241	0.681	-0.45	-0.231	-0.45	0.775	0.179	-0.45	-0.45	1.281	1.11	-0.45	-0.45	0.712	0.305	0.143	2.458	0.293	0.267	1.02	-0.136	-0.45	-0.261	-0.13	0.696	0.362	0.815	0.116	0.244	0.358	0.136	0.158	0.267	0.363	0.123	-0.077	0.009	-0.008	-0.183
SCO0894	-0.105	0.248	-0.143	-0.402	-0.097	-0.306	-0.279	-0.162	-0.111	-0.039	-0.17	0.157	-0.298	-0.402	-0.402	-0.402	-0.402	0.019	-0.402	0.997	0.936	-0.269	-0.009	0.051	0.214	0.347	1.499	-0.038	0.177	-0.402	-0.402	-0.402	-0.402	0.107	0.622	0.362	0.897	0.236	0.078	0.245	0.21	-0.089	0.061	0.153	0.234	0.06	0.109	0.172	-0.254
SCO0895	-0.176	0.262	-0.087	-0.46	-0.393	0.337	-0.048	0.278	-0.3	1.01	0.85	1.431	-0.37	-0.196	-0.264	0.963	0.763	0.161	0.14	1.47	1.651	0.349	1.326	0.746	1.082	1.274	2.099	1.619	1.431	1.568	1.861	-0.374	-0.216	0.327	1.362	1.091	1.075	0.531	0.768	1.225	1.133	0.229	-0.024	0.485	0.723	0.287	1.021	0.89	0.285
SCO0896	0.006	-0.048	0.042	-1.172	-0.743	-0.506	-0.652	-0.389	0.743	1.955	2.875	3.516	-0.875	-0.416	-0.901	-1.69	-1.69	-1.69	-1.425	0.91	0.931	-1.282	-0.422	0.756	0.453	1.212	1.507	0.203	0.6	1.025	0.687	-0.516	-0.837	0.502	-0.43	1.186	1.143	1.867	1.907	2.754	3.053	0.269	0.504	1.858	2.327	0.359	0.668	1.156	-0.048
SCO0897	-0.743	0.006	0.738	-1.8	-2.361	-1.956	-1.212	-0.99	-1.123	1.296	2.443	2.056	-2.035	-1.211	-1.355	-3.012	-3.012	-2.383	-1.348	-0.118	0.399	-1.377	-0.913	-0.372	-0.516	-0.37	0.719	-0.895	-1.141	0.174	0.361	-1.874	-0.313	0.543	0.158	0.898	0.968	1.417	1.72	1.803	1.941	-0.066	-0.061	1.719	1.646	0.247	0.611	0.386	-0.805
SCO0898	0.317	-0.133	-0.185	-0.473	-0.11	-0.005	-0.399	-0.042	-0.21	0.231	0.179	0.072	-0.613	-0.329	-0.504	0.616	0.596	-0.505	-0.169	0.753	0.475	-0.234	-0.012	1.269	1.315	1.371	2.52	0.841	1.208	1.81	1.586	-0.008	0.403	0.506	0.826	0.539	0.548	0.681	1.063	0.321	0.308	1.022	1.55	-0.032	0.783	-0.136	0.974	0.853	0.362
SCO0899	0.114	-0.101	-0.013	-0.022	-0.431	-0.168	-0.078	0.14	0.102	-0.134	0.185	0.204	-0.208	-0.271	-0.399	-0.519	-0.519	-0.519	-0.387	1.05	0.858	-0.311	-0.296	-0.402	-0.4	0.546	1.389	-0.066	0.695	0.293	0.7	-0.257	0.136	0.228	-0.106	-0.519	-0.42	-0.01	0.661	0.078	0.199	0.38	0.192	-0.214	-0.065	0.089	0.194	0.057	0.356
SCO0900	0.298	0.174	-0.472	-0.205	-0.193	-0.133	-0.339	0.275	-0.016	0.009	0.095	0.27	0.062	0.266	-0.242	1.527	0.702	-0.923	-0.305	0.726	1.067	0.135	-0.157	0.314	-0.482	0.563	2.197	0.387	0.234	1.386	0.996	-0.923	-0.581	-0.616	-0.374	-0.544	-0.548	0.384	0.493	0.11	0.239	0.525	0.867	-0.058	0.54	-0.253	0.508	0.235	0.442
SCO0901	-0.062	0.181	-0.119	0.451	0.283	0.498	-1.468	-1.067	-1.269	-0.724	-0.537	-0.689	-0.797	-1.275	-1.164	2.154	1.47	-0.134	-0.185	-0.212	0.008	-0.591	0.286	1.143	0.957	1.903	2.118	0.918	0.926	1.782	1.683	-0.249	0.26	0.277	0.501	-0.506	-0.225	1.017	1.258	0.764	0.861	1.899	2.058	0.746	1.254	-0.777	0.342	-0.539	-0.387
SCO0902	-0.018	0.114	-0.096	0.479	0.624	1.027	-0.364	-0.741	-0.854	-0.058	-0.197	0.048	0.201	-0.471	-0.014	1.093	0.978	-0.228	-1.245	-0.133	0.199	-0.562	-0.261	1.192	1.041	1.346	0.364	0.175	0.359	0.456	0.539	1.14	1.288	1.03	1.298	0.576	0.792	0.927	1.128	0.592	0.551	2.042	2.061	0.41	0.594	-0.287	-0.346	-0.49	0.279
SCO0903	-0.265	-0.274	0.538	0.306	-0.335	-0.391	-0.057	0.143	0.304	-0.853	-0.287	-0.051	-0.853	-0.255	-0.052	1.196	1.762	0.312	0.358	2.102	2.728	1.388	1.901	1.312	1.226	2.175	0.987	1.89	2.642	3.004	3.096	1.496	1.793	1.647	0.859	1.423	0.822	0.123	-0.067	0.297	0.4	0.368	0.249	0.343	0.483	0.4	0.359	0.154	-0.412
SCO0904	-0.116	0.362	-0.246	0.866	-0.64	-0.64	0.907	0.715	0.639	-0.64	0.66	-0.236	0.141	0.655	0.977	1.259	2.303	1.618	1.684	2.655	3.138	2.653	2.883	1.764	2.029	3.011	2.379	2.912	3.451	3.351	3.087	2.273	1.683	1.697	3.047	1.853	1.349	1.66	1.484	1.252	1.708	1.71	1.482	1.29	1.355	0.242	0.769	0.968	0.827
SCO0905	0.177	-0.457	0.281	0.139	-0.779	-1.567	-1.458	-1.631	-1.302	-0.713	1.058	0.085	-1.069	-1.55	-1.58	-0.093	-1.089	-2.761	-1.337	-0.584	-0.423	-0.177	-0.782	-0.249	0.147	0.563	1.307	0.985	1.036	0.507	0.94	-1.647	-0.635	-0.446	-0.793	-1.052	-0.793	-0.524	-0.405	-0.426	-0.305	-0.224	0.532	-0.565	-0.566	-0.402	0.019	-0.433	-1.312
SCO0906	0.254	-0.146	-0.109	0.517	-0.571	-0.465	-0.11	0.165	0.195	0.091	0.708	0.287	-1.354	-1.349	-1.333	0.524	0.12	-2.213	-1.251	-0.613	-0.988	-0.922	-0.896	-0.353	-0.363	0.086	-0.878	-0.158	-0.134	0.15	0.029	-0.799	-0.432	-1.286	-1.18	-0.39	-0.032	0.108	0.287	2.269	2.367	-0.436	-0.38	-0.231	0.266	-0.171	0.474	0.181	-0.76
SCO0907	0.325	0.031	-0.356	0.299	-0.392	-0.389	-0.328	-0.441	0.044	-1.145	-0.975	-0.99	-1.915	-1.616	-1.72	0.17	0.288	-1.982	-1.497	-1.081	-1.642	-1.326	-1.538	-0.506	-0.417	0.22	0.636	0.243	-0.18	0.356	0.389	-1.872	-1.441	-2.008	-1.084	-1.034	-1.246	0.161	0.444	2.728	2.889	0.009	0.391	-0.332	0.344	-0.666	0.226	0.046	-0.525
SCO0908	0.302	-0.054	-0.248	-0.235	-0.278	0.134	-1.217	0.249	0.279	0.285	0.552	0.144	-0.017	-0.157	0.169	0.98	1.557	-0.422	0.043	-0.194	-0.2	-0.785	-0.285	0.448	0.672	0.243	1.037	0.705	0.542	1.006	1.096	0.182	0.454	0.284	-0.324	-0.894	-0.793	-0.078	-0.164	-0.403	-0.342	1.368	1.631	-0.325	0.343	-0.774	0.317	-0.192	1.245
SCO0909	0.434	-0.006	-0.428	0.846	-0.606	-0.036	-3.79	-3.496	-3.777	-2.672	-3.228	-2.693	-3.031	-3.015	-2.496	-1.653	-2.198	-4.348	-4.068	-3.393	-3.695	-4.569	-3.853	-3.867	-3.804	-2.596	-2.634	-3.371	-3.346	-3.366	-2.415	-3.198	-2.75	-1.108	-1.034	-2.986	-2.479	-0.544	-0.042	2.27	2.362	-0.738	-0.326	-1.127	-0.34	-1.995	-0.864	-0.89	-2.477
SCO0910	0.142	-0.009	-0.133	0.253	-0.451	-0.083	1.061	1.512	1.61	-0.285	-0.351	-0.243	-0.662	-0.551	-0.375	1.068	0.481	-1.995	-0.839	-0.769	-0.576	-0.726	-0.246	0.342	0.33	0.73	1.297	0.298	0.093	0.602	0.438	-1.557	-1.372	-1.704	-1.191	-0.073	0.157	-1.494	-1.08	-0.944	-0.868	-1.721	-1.5	-1.873	-1.31	-0.163	0.924	0.549	0.92
SCO0911	0.069	-0.045	-0.024	0.358	-0.315	-0.092	0.899	1.347	1.486	-0.112	-0.327	0.096	-0.554	-0.391	-0.269	0.947	0.83	-1.664	-0.808	-0.898	-0.723	-0.865	-0.764	-0.093	0.019	0.209	0.537	-0.161	-0.284	-0.092	-0.166	-1.641	-1.555	-1.454	-1.365	-1.384	-0.761	-1.147	-0.981	-0.854	-0.81	-1.552	-1.591	-1.727	-1.163	0.032	0.771	0.364	0.87
SCO0912	0.134	-0.028	-0.106	0.035	-0.737	-0.312	0.593	1.019	1.517	-0.072	0.102	-0.024	-0.701	-0.56	-0.357	1.419	0.694	-2.3	-1.277	-1.043	-0.613	-1.225	-0.883	-0.277	-0.317	-0.114	0.246	-0.306	-0.551	0.113	-0.147	-1.602	-1.314	-1.146	-1.178	-1.299	-0.701	-1.007	-0.737	-0.872	-0.804	-1.425	-1.373	-1.748	-1.006	-0.417	0.723	0.357	0.95
SCO0913	0.07	-0.03	-0.041	0.314	-0.329	-0.1	1.087	1.638	1.705	-0.136	-0.016	0.019	-0.415	-0.346	-0.095	1.521	1.153	-1.251	-0.216	-0.27	0.054	-0.466	0.396	0.133	0.299	0.767	1.033	0.241	0.142	0.348	0.403	0.016	-0.264	-0.109	-0.141	-0.7	0.117	-0.65	-0.346	-0.233	-0.167	-1.01	-0.835	-1.09	-0.525	0.046	0.782	0.457	1.069
SCO0914	0.086	-0.398	0.311	0.418	0.445	-0.008	-0.754	-0.549	-0.327	-0.168	-0.379	-0.375	0.135	0.101	0.154	0.596	0.904	-0.958	-0.775	0.837	0.491	-0.434	0.244	0.877	0.593	0.97	1.457	0.838	0.895	0.853	0.643	-0.768	0.003	0.012	0.16	-0.167	-0.108	0.416	0.238	0.414	0.596	1.328	1.485	0.717	0.569	0.567	0.561	0.97	-0.063
SCO0915	0.101	-0.145	0.044	-0.33	-0.139	0.412	4.153	3.412	3.028	-0.166	-0.952	0.042	-1.103	-0.399	-0.309	1.807	0.404	1.535	2.222	4.246	3.957	3.575	3.644	3.623	3.383	4.185	3.506	3.771	3.815	3.62	3.912	1.225	0.206	1.298	0.449	4.111	3.668	0.826	0.994	1.7	1.766	0.058	0.601	0.788	1.008	1.501	2.134	1.802	0.794
SCO0916	0.352	-0.282	-0.07	0.263	-0.85	0.136	-2.05	-0.442	-0.524	0.005	-0.469	0.491	-0.238	0.006	-0.289	0.337	0.311	-1.309	-0.37	-0.002	0.398	-0.495	-0.186	0.185	0.25	0.963	1.417	0.213	0.589	0.874	0.736	-0.675	-0.415	-0.852	-0.675	-0.631	-0.452	0.265	0.433	0.058	0.164	0.888	1.279	-0.348	0.235	0.001	0.657	0.219	1.789
SCO0917	-0.151	0.164	-0.013	1.341	1.43	1.617	0.064	-0.131	-0.35	-0.002	-0.204	0.097	-0.655	-1.407	-1.215	1.697	1.234	-1.582	-1.124	0.257	0.318	-0.446	-0.686	0.855	0.693	1.15	1.462	0.38	0.047	1.201	0.992	-0.571	-1.224	0.436	0.242	0.006	-0.01	-0.246	0.144	-0.544	-0.729	-0.175	0.133	-1.096	-0.4	-0.237	0.545	0.582	-0.702
SCO0918	-0.155	0.238	-0.084	-0.022	-0.324	-0.267	-1.622	-1.058	-0.915	-0.267	-0.878	-0.573	-0.384	-0.49	-0.655	-0.476	-0.279	-2.221	-1.501	-1.182	-1.194	-2.305	-2.264	-1.762	-1.663	-1.838	-1.026	-1.191	-1.27	-0.686	-0.924	-0.925	-0.957	-0.633	-0.417	-0.893	-0.701	-0.762	-0.555	-1.297	-1.434	0.297	0.482	-1.459	-0.906	0.617	1.195	0.958	-0.881
SCO0919	-0.782	1.684	-0.902	-2.251	-1.728	-1.972	2.471	1.911	2.204	1.109	0.74	1.742	-2.403	-2.162	-2.393	0.891	2.284	-2.553	-2.835	-1.727	-2.006	-1.873	-2.364	-2.169	-2.23	-2.079	-1.642	-2.047	-1.511	-1.369	-1.059	-0.72	-0.739	-0.631	-0.441	2.512	2.286	0.443	0.345	-0.145	-0.277	-2.234	-2.142	-0.467	-0.509	3.779	3.978	3.76	-2.192
SCO0920	0.1	-0.019	-0.081	1.254	0.529	0.565	-0.161	0.009	0.171	0.46	0.379	0.656	0.015	0.199	0.196	3.824	4.932	-0.161	-0.019	1.183	1.02	0.063	0.079	-0.161	-0.161	-0.161	2.872	0.603	0.491	0.994	1.26	0.12	0.111	0.91	0.619	0.922	1.347	0.432	0.222	0.308	0.174	-0.028	0.058	0.279	0.518	-0.161	0.138	-0.161	0.132
SCO0921	-0.139	0.128	0.011	3.111	2.183	1.692	0.938	0.825	1.576	2.1	1.113	2.597	0.833	0.162	0.675	4.692	5.61	-0.056	-0.031	0.449	0.599	-0.119	-0.089	0.014	0.019	-0.405	2.537	2.105	1.757	2.106	2.255	0.546	0.661	2.227	2.198	1.817	2.851	1.569	1.874	0.269	0.356	-0.096	0.376	1.007	1.17	-0.259	0.155	0.372	1.934
SCO0922	-0.015	0.203	-0.188	4.041	3.808	3.388	0.616	1.641	2.872	2.946	2.268	3.826	1.88	1.472	1.905	3.862	2.348	1.108	1.078	-0.868	-1.681	-0.839	-0.289	-0.812	-0.21	-0.334	0.095	3.89	3.311	3.278	3.05	2.19	2.109	3.29	3.286	-1.067	-0.5	1.761	1.96	-0.466	-0.428	-1.473	-1.501	0.459	0.652	-2.219	-1.562	-1.359	3.001
SCO0923	0.077	0.168	-0.245	4.408	4.125	3.704	0.899	1.837	3.117	3.428	2.97	4.3	2.216	2.385	2.239	3.72	2.655	1.28	1.253	-1.026	-1.798	-0.733	-0.255	-0.934	0.288	-0.261	0.655	3.795	3.102	3.478	3.006	2.266	2.281	3.077	3.313	-1.401	-0.976	1.548	1.767	-0.607	-0.603	-0.909	-1.001	0.219	0.439	-1.62	-1.231	-1.031	3.318
SCO0924	0.124	0.072	-0.196	4.234	4.086	3.744	1.17	1.699	2.732	3.678	3.517	4.531	2.071	2.152	1.86	3.619	2.835	1.681	1.469	-0.674	-1.767	0.549	0.35	-0.906	0.347	0.033	0.719	3.51	2.903	3.024	2.658	2.336	2.332	3.488	3.688	-0.054	-0.036	2.641	2.497	-0.036	0.067	1.97	2.005	1.591	1.753	-1.579	-1.045	-1.005	3.316
SCO0925	0.192	-0.014	-0.178	-0.44	0.134	0.191	0.943	-0.305	0.183	0.366	-0.03	0.153	-0.546	-0.31	-0.351	1.071	1.012	-1.191	-0.345	1.017	1.543	-0.571	0.315	0.123	0.273	0.798	1.354	0.284	0.578	0.177	1.468	-0.636	-0.085	-0.027	-0.22	-0.012	-0.05	2.193	2.682	0.314	0.395	0.703	0.732	0.748	1.284	-0.037	0.935	0.743	0.393
SCO0926	0.258	0.117	-0.375	0.646	0.333	0.318	-0.56	-0.188	0.624	-0.69	-0.648	-0.626	-1.182	-0.691	-1.04	0.483	0.424	-1.151	-0.577	1.582	0.97	0.324	0.528	2.097	2.08	2.299	2.569	1.981	1.775	2.893	2.535	-0.839	0.319	-1.199	-1.216	-1.384	-0.896	-0.863	-0.787	-0.445	-0.564	-0.391	-0.148	-1.154	-0.296	-1.236	-0.453	-0.852	0.137
SCO0927	0.247	0.045	-0.292	-0.243	-0.778	-0.863	0.331	0.323	-0.07	0.049	0.115	0.246	-0.919	-0.861	-0.745	1.386	-0.02	0.018	0.506	2.121	2.331	1.374	1.62	3.032	2.682	3.199	4.042	2.408	2.541	3.374	3.08	0.713	0.613	-0.217	0.173	0.665	0.626	0.768	1.072	0.434	0.146	0.611	0.898	-0.153	0.531	-1.097	0.939	0.543	0.813
SCO0928	0.092	-0.07	-0.022	0.637	0.087	0.151	-0.303	0.248	0.245	0.221	0.205	0.524	-1.076	-1.112	-0.969	1.044	1.175	-1.761	-0.845	-0.471	-0.613	-0.597	-0.415	0.777	0.758	1.028	0.814	0.901	0.837	0.945	0.859	-0.278	-0.238	-0.65	-0.947	-1.113	-0.776	0.141	0.517	0.437	0.545	0.8	1.044	-0.292	0.188	-0.564	0.144	-0.301	-0.322
SCO0929	0.048	-0.102	0.054	0.907	0.422	0.274	-0.047	0.501	0.358	-0.188	0.201	0.287	-0.622	-0.766	-0.618	0.885	1.095	-1.013	-0.864	0.424	0.027	0.244	0.63	0.867	0.815	1.037	0.63	0.774	0.724	0.685	0.665	0.467	0.547	0.571	0.788	0.192	0.565	0.456	0.606	1.049	0.897	1.238	1.334	0.406	0.456	-0.031	0.187	0.064	-0.645
SCO0930	-0.069	-0.154	0.223	0.833	-1.123	-0.535	-2.546	-1.222	-1.199	-3.533	-3.152	-3.241	-3.072	-2.647	-2.916	2.555	1.167	-3.412	-2.718	-2.57	-4.139	-3.079	-3.114	-5.434	-5.765	-4.173	-4.757	-3.643	-4.149	-3.925	-4.075	-2.961	-3.044	-3.371	-4.19	-0.158	-0.382	-5.986	-6.149	-5.38	-5.314	-5.885	-5.856	-5.928	-5.832	-1.873	-1.132	-1.872	-3.651
SCO0931	0.162	0.257	-0.419	-0.03	-0.594	-1.693	-2.005	-0.768	-1.032	-0.676	-0.349	-0.248	-0.094	0.058	0.032	2.197	2.287	0.767	0.625	-0.172	-1.173	-1.073	-1.019	-1.836	-1.683	-1.483	0.523	-0.773	-1.178	-1.369	-0.446	-0.269	0.592	-1.423	-1.434	0.465	0.603	-1.373	-0.779	-1.104	-0.96	-1.066	-1.388	-1.372	-1.104	-1.136	-0.58	-1.165	-0.221
SCO0932	0.091	0.202	-0.293	0	-0.379	-0.655	-1.19	-0.577	-0.625	-1.036	-0.658	-0.789	0.306	0.925	0.386	2.659	2.146	1.486	1.915	-0.076	-1.694	-0.663	-1.094	-2.399	-2.392	-2.359	-1.928	-2.064	-1.472	-1.421	-0.763	2.249	1.89	-0.967	-2.04	1.737	1.638	-1.403	-0.842	-1.025	-0.9	-1.191	-1.128	-1.462	-0.662	-1	-0.341	-1.297	-0.444
SCO0933	0.085	-0.257	0.172	0.581	-0.748	-0.989	-0.873	-0.144	-0.603	-0.779	-0.732	-0.528	-1.135	-0.529	-0.432	2.673	1.972	-0.782	-0.296	0.743	0.624	-1.61	-1.294	-1.161	-0.828	-0.423	1.286	-0.411	0.167	-0.92	0.88	1.202	1.54	-0.833	-1.299	2.851	2.975	-0.972	-1.064	-0.888	-0.573	-0.604	-0.712	-1.546	-0.647	-1.022	-0.373	-0.061	-1.169
SCO0934	-0.601	0.904	-0.303	-1.06	-0.813	-1.125	2.073	1.569	2.202	-0.105	-0.591	-0.436	-0.682	-0.867	-0.977	6.106	5.19	-1.423	-1.081	0.294	-0.026	-0.365	-0.307	-0.299	-0.457	-0.255	1.178	0.361	0.145	0.262	0.01	-0.549	-0.574	-0.462	-1.423	4.28	4.208	-0.945	-0.946	-0.555	-0.374	-0.176	0.157	-0.814	-0.195	1.177	2.312	2.274	-0.246
SCO0935	-0.188	0.282	-0.095	-0.342	-0.452	-0.125	1.454	1.14	0.845	-0.509	-0.989	-0.176	-0.471	-0.63	-0.34	2.897	2.458	-0.336	-0.02	1.295	0.953	0.848	0.992	1.765	1.467	1.558	1.701	1.354	1.229	1.273	1.225	0.016	0.398	0.267	0.408	3.894	3.839	0.869	0.733	0.771	0.752	0.802	0.843	0.627	0.82	0.378	0.817	0.937	0.567
SCO0936	-0.546	0.19	0.356	-0.656	0.13	0.3	-0.443	-0.527	-0.952	-0.471	-0.003	-0.386	-0.952	-0.952	-0.552	3.154	3.088	-0.102	-0.441	1.015	0.863	-0.013	-0.952	0.296	-0.246	-0.286	1.493	-0.458	0.477	-0.419	-0.952	1.227	-0.305	-0.366	0.352	3.213	2.697	-0.252	0.076	-0.187	-0.449	-0.614	-0.21	-0.449	-0.177	-0.511	-0.04	-0.506	-0.404
SCO0937	0.208	-0.161	-0.047	0.27	-0.131	0.062	-1.378	-0.222	-0.51	-0.13	-0.186	0.007	-0.379	-0.333	-0.059	0.505	0.642	-1.155	-0.405	-0.904	-1.262	-0.575	0.035	-0.014	0.134	-0.103	0.963	0.087	0.226	0.385	0.072	-0.75	-1.08	-1.24	-1.457	-1.537	-1.368	0.07	-0.015	0.324	0.482	1.439	1.743	-0.131	0.589	-0.206	0.264	-0.132	0.308
SCO0938	-0.033	0.034	-0.001	0.811	0.735	0.719	3.211	2.568	2.49	0.038	-0.218	0.359	0.423	0.584	0.632	1.755	1.894	-0.3	0.251	0.56	0.319	1.019	0.758	0.169	0.307	0.235	0.616	0.662	0.739	0.689	0.388	0.44	0.598	-0.852	-0.39	0.693	0.873	0.236	0.217	0.202	0.078	1.648	1.71	0.193	0.632	0.754	0.855	0.889	0.824
SCO0939	-0.054	0.161	-0.108	0.111	-0.04	-0.337	1.351	1.127	1.216	-0.015	-0.06	0.03	0.681	0.525	0.758	0.432	-0.466	-1.856	-1.184	0.286	0.155	0.002	-0.285	0.206	-0.157	-0.033	1.552	-0.446	-0.67	-0.134	-0.14	-0.986	-1.657	-0.441	-0.351	-0.455	-0.391	-0.313	-0.378	-0.678	-0.497	-0.403	-0.322	-0.802	-0.559	0.619	0.691	0.961	0.587
SCO0940	-0.083	-0.15	0.233	0.02	-0.053	-0.699	-0.016	0.9	0.489	0.4	0.655	0.212	-0.254	0.115	0.083	0.318	-0.278	-1.647	-1	-0.427	0.149	-0.49	0.327	-0.016	0.49	0.391	1.238	0.125	0.448	0.481	0.355	-0.534	-1.374	-0.593	-1.14	-0.816	-0.838	-0.025	-0.134	-0.971	-0.762	0.089	0.123	-0.938	-0.288	0.207	0.855	0.469	0.647
SCO0941	0.159	0.085	-0.244	-0.197	0.115	-0.132	-0.121	0.125	0.465	0.508	-0.064	0.179	-0.323	-0.075	-0.272	2.474	2.866	-0.41	-0.41	0.927	0.698	-0.247	-0.234	-0.233	0.203	-0.11	2.187	-0.13	-0.226	0.255	0.105	-0.41	-0.41	0.429	0.61	1.077	1.219	0.113	0.112	0.165	0.049	-0.223	-0.133	-0.261	0.077	0.965	1.199	1.783	-0.194
SCO0942	0.378	-0.492	0.113	0.058	0.269	0.317	1.871	1.472	1.509	-1.498	-1.79	-1.017	0.703	0.617	0.439	-1.176	-3.158	-2.25	-2.331	1.686	1.735	2.262	1.939	2.302	2.19	2.168	3.015	2.677	3.412	2.519	2.651	-0.879	-0.138	-1.484	-2.54	2.162	1.322	-0.921	-0.324	-0.58	-0.701	-0.298	0.406	-1.144	-0.942	1.298	1.847	1.48	2.05
SCO0943	0.161	-0.249	0.088	0.336	0.277	0.223	-0.716	0.012	-0.3	-2.08	-1.907	-1.37	-1.367	-1.536	-1.474	-0.334	-0.8	-0.867	-0.921	-0.432	-0.447	0.176	0.381	0.593	0.89	0.653	0.967	0.877	0.62	0.745	0.543	-1.306	-1.44	-1.939	-2.382	-0.379	-0.902	-1.246	-1.059	-2.366	-2.196	-1.849	-1.642	-1.895	-1.588	0.03	0.27	0.113	-1.613
SCO0944	-0.345	-0.084	0.429	1.026	0.06	0.195	-1.266	-0.452	-1.05	-2.777	-3.184	-2.239	-2.325	-2.033	-2.369	0.512	-0.474	-2.202	-3.157	-1.591	-2.178	-1.117	-1.658	-1.902	-0.992	-1.374	-1.003	-1.485	-1.663	-1.907	-1.891	-1.522	-1.955	-2.01	-2.221	1.172	0.324	-2.288	-2.076	-2.918	-3.188	-2.847	-2.685	-2.83	-2.787	-0.167	-0.326	-0.68	-3.025
SCO0945	0.029	0.031	-0.059	-0.011	-0.19	-0.054	0.974	1.066	0.684	0.048	-0.006	0.203	-1.137	-0.448	-0.546	1.072	0.338	0.215	0.426	1.647	1.819	0.881	1.434	1.945	2.018	1.893	1.65	1.799	1.593	1.816	1.715	0.781	0.551	0.102	0.6	0.411	0.357	0.451	0.703	-0.609	-0.584	-0.358	-0.115	-0.717	-0.197	0.487	1.164	1.046	0.474
SCO0946	-0.101	0.157	-0.056	0.02	-0.053	-0.269	2.548	2.243	1.742	-0.006	-0.353	0.155	-0.776	-1.052	-1.019	-0.163	-0.165	-1.281	-1.293	1.053	1.433	0.643	1.095	2.987	2.896	2.833	3.008	2.296	2.294	2.49	2.301	-0.546	-0.584	-0.43	-0.454	0.794	0.465	0.298	0.538	-0.726	-0.831	-0.299	-0.172	-0.778	-0.19	1.566	2.322	2.199	0
SCO0947	-0.308	0.057	0.251	-0.576	-0.995	-0.412	-0.086	-0.6	-0.712	0.367	0.615	0.626	-0.847	-0.587	-0.527	-1.052	-1.052	-0.895	-1.052	1.085	0.913	-0.214	0.199	-0.335	-0.329	-0.525	1.285	-0.336	-0.519	-0.534	-0.618	-0.727	-0.262	0.002	0.371	1.026	0.708	0.246	0.029	0.616	0.637	-0.335	-0.212	0.176	0.272	-0.21	-0.132	0.053	-0.174
SCO0948	0.014	0.246	-0.26	-0.383	-0.692	-0.796	1.269	1.275	1.473	-0.349	-0.269	-0.162	0.728	0.727	0.884	0.457	1.036	-0.612	-0.504	1.277	0.855	-0.119	-0.018	0.057	0.061	0.525	0.424	0.368	0.431	0.225	0.216	0.622	0.307	-0.837	-0.644	0.54	0.823	-0.948	-0.805	1.166	1.211	-0.736	-0.541	-0.838	-0.684	0.203	0.764	0.564	0.28
SCO0949	-0.149	-0.073	0.222	-0.137	0.157	0.055	0.072	0.311	0.254	-0.044	0.504	-0.122	-0.126	0.221	-0.178	-0.425	0.958	-0.425	-0.425	1.388	1.295	-0.009	0.254	0.463	0.47	0.411	1.885	0.249	0.538	0.999	0.809	0.09	-0.239	-0.425	-0.425	-0.338	-0.04	-0.377	-0.286	-0.097	-0.23	-0.145	-0.115	-0.242	-0.279	0.234	1.079	0.984	0.085
SCO0950	0.192	-0.336	0.144	-0.213	-0.133	0.18	-0.623	-0.138	-0.371	-0.602	-0.063	0.023	-0.349	-0.044	-0.388	0.497	0.691	-0.744	-0.731	0.512	0.947	-0.297	-0.118	0.555	0.479	0.574	0.751	0.358	0.823	1.105	0.775	-0.723	-0.028	-0.246	-0.26	-0.862	-0.28	-0.913	-0.708	-0.55	-0.5	-0.516	-0.604	-0.628	-0.696	0.85	0.755	0.631	-0.262
SCO0951	-0.252	0.105	0.147	-0.124	0.067	-0.166	0.19	0.559	-0.015	-0.03	-0.024	0.347	0.067	0.111	0.43	1.02	0.338	0.163	-0.091	1.33	1.816	0.874	0.409	1.269	1.571	2.037	2.343	0.932	1.235	1.382	1.101	0.025	0.192	0.542	-0.442	0.29	-0.019	-0.203	-0.348	-0.147	-0.141	0.13	0.021	-0.203	-0.122	1.356	0.841	0.019	0.044
SCO0952	0.255	-0.022	-0.233	-0.278	-0.169	-0.352	0.862	0.75	0.871	0.031	-0.325	-0.251	0.805	0.725	0.443	0.285	0.723	-0.725	0.002	1.495	1.401	1.42	1.305	1.183	1.484	2.045	1.945	1.622	1.584	1.906	1.668	0.586	0.239	0.631	0.609	0.554	0.698	-0.354	-0.231	-0.191	-0.131	-0.163	-0.454	-0.419	-0.373	1.614	1.709	1.828	0.423
SCO0953	0.252	-0.115	-0.138	-0.355	-0.704	-0.467	-0.395	-0.663	0.133	1.13	0.677	0.866	0.413	0.496	0.03	1.27	0.848	-1.422	-0.626	0.606	0.791	-1.083	-0.142	0.173	-0.515	1.261	1.626	0.147	-0.333	0.862	0.747	-0.409	-0.846	0.031	-0.775	-0.627	-0.238	0.609	0.761	0.941	1.021	1.155	0.948	0.223	0.957	-0.073	1.202	0.489	0.488
SCO0954	0.023	-0.079	0.056	2.391	2.193	2.432	3.287	2.69	2.214	-1.089	-0.929	-0.616	0.89	0.928	1.043	1.599	1.409	0.351	0.628	3.312	3.893	3.464	4.139	5.049	4.945	4.57	4.139	4.481	4.696	3.591	3.592	2.175	2.265	1.615	1.813	1.096	1.022	-0.747	-0.336	-1.098	-0.909	-0.393	-0.615	-1.432	-0.945	1.406	1.894	1.906	1.524
SCO0955	-0.061	-0.044	0.105	2.678	2.675	2.922	3.555	2.842	2.707	-1.961	-2.623	-1.821	1.478	1.344	1.575	2.725	1.615	3.355	2.342	4.958	5.709	5.504	6.449	6.618	6.401	6.371	6.183	6.113	6.236	5.609	5.716	4.658	4.943	2.951	3.775	2.462	1.958	-0.201	0.139	-1.193	-0.952	-0.946	-1.082	-0.768	-0.692	1.535	1.816	1.76	2.166
SCO0956	0.252	0.153	-0.405	-0.14	0.396	0.113	-0.405	0.346	0.551	0.055	-0.405	0.107	-0.099	-0.302	0.19	3.153	4.208	-0.405	-0.156	0.49	0.628	-0.405	0.005	-0.405	0.184	-0.148	0.904	-0.405	-0.175	-0.03	0.32	-0.405	-0.405	-0.405	0.799	0.83	1.014	0.231	0.847	0.544	0.437	-0.171	0.158	0.143	0.189	0.156	-0.181	0.496	0.159
SCO0957	0.085	0.016	-0.101	-0.513	-0.682	-0.819	-0.807	0.011	-0.1	0.268	-0.013	0.274	0.161	0.32	0.227	-0.017	0.657	-2.175	-1.44	-1.296	-0.72	-1.174	-1.062	0.457	0.531	0.409	0.842	0.033	0.234	0.259	0.188	-0.751	-0.638	-1.548	-1.138	-1.271	-1.096	0.282	0.533	-0.03	0.223	1.125	1.285	-0.109	0.378	-0.324	0.305	0.158	0.352
SCO0958	0.206	-0.318	0.111	0.92	0.236	0.244	1.482	1.245	1.096	3.162	2.064	3.758	0.467	0.415	0.695	2.526	2.249	-0.814	-0.261	2.288	2.501	1.509	1.99	4.3	4.006	4.821	5.385	3.927	3.944	5.2	5.002	-1.343	-0.852	-1.027	0.078	1.746	1.459	2.485	2.761	3.043	3.265	2.195	2.416	1.948	2.868	-0.616	0.456	0.224	2.088
SCO0959	0.177	-0.256	0.079	-0.02	-0.121	0.142	0.532	0.487	0.604	-0.77	-0.438	-0.16	-0.356	-0.357	-0.244	3.156	2.693	-0.745	-0.369	0.476	0.627	-0.18	0.138	0.191	0.309	0.172	0.121	1.021	0.871	0.594	0.697	-0.515	-0.543	-0.065	0.264	-0.922	-0.463	-0.433	-0.25	-0.304	-0.295	-0.365	-0.358	-0.765	-0.588	0.341	0.615	0.408	-0.252
SCO0960	-0.096	0.171	-0.075	-0.371	-0.241	-0.112	1.593	1.127	1.196	-0.038	0.127	0.762	-0.124	-0.4	-0.436	3.614	3.58	-0.203	0.193	1.459	1.339	0.801	1.17	0.755	0.588	1.166	1.787	0.839	0.966	0.776	0.634	0.123	-0.234	0.73	0.708	0.201	0.497	-0.071	0.113	0.432	0.383	0.18	0.2	-0.029	-0.112	0.313	0.579	0.446	-0.304
SCO0961	-0.419	0.013	0.407	-0.195	-0.555	-0.572	3.455	2.009	1.454	0.362	0.878	1.337	-0.875	-0.71	-0.92	0.149	0.468	0.108	0.15	2.45	2.507	2.272	2.543	2.841	2.686	3.1	2.834	2.022	2.27	1.843	1.831	0.779	0.746	-0.062	-0.152	1.112	1.41	0.471	0.417	1.443	1.668	-1.654	-1.781	0.214	0.34	0.147	0.261	0.319	-0.03
SCO0962	0.013	0.033	-0.046	0.171	-0.266	-0.213	2.4	1.95	1.459	-0.701	-0.415	-0.241	-0.881	-1.028	-0.209	0.027	0.942	-0.146	0.39	2.923	2.812	2.515	2.555	3.533	3.385	3.847	3.783	2.92	3.056	3.04	2.849	0.811	0.486	0.16	0.369	1.984	2.063	-0.484	-0.56	0.17	0.104	-0.579	-0.315	-0.94	-0.342	0.372	0.899	0.965	1.104
SCO0963	0.164	-0.257	0.093	-0.57	0.475	0.79	-1.119	-0.513	0.055	-0.207	-0.353	-0.599	-0.439	-0.783	-0.999	1.102	0.201	-0.057	-0.221	0.222	0.713	-0.567	-0.702	0.009	-0.367	0.198	1.744	-0.176	-0.207	1.117	0.797	-0.857	-0.651	-1.119	-0.384	-0.602	-0.68	-0.128	0.063	-0.521	-0.331	0.054	0.143	-0.928	-0.258	0.026	0.319	-0.028	0.075
SCO0964	0.061	0.351	-0.412	-0.718	-0.624	-0.478	-0.311	-0.091	0.155	-1.23	-0.862	-0.304	-0.728	-0.678	-0.449	-1.23	-1.23	-1.23	-1.23	-0.69	1.148	-0.827	-0.469	-0.321	0.57	0.478	1.572	0.109	0.173	0.515	-1.23	-0.068	-1.23	-0.461	0.018	-1.23	-1.032	0.179	0.375	-0.184	-0.289	-0.591	-0.471	-1.096	-0.231	-0.289	0.413	-0.292	-0.331
SCO0965	0.102	0.235	-0.337	-0.315	-0.09	-0.174	0.456	0.686	-0.097	0.005	-0.396	-0.311	-0.19	-0.466	-0.535	-0.452	-0.607	-1.04	-0.893	1.178	0.983	-0.083	0.524	0.536	0.723	-0.385	0.822	0.777	1.136	0.736	1.098	-0.384	-0.784	-1.07	-0.131	-0.283	-0.165	0.382	0.334	0.857	0.483	-0.099	-0.124	-0.072	0.353	0.176	0.323	0.452	-0.316
SCO0966	-0.005	0.19	-0.185	-0.559	-1.017	-0.432	-0.464	-0.391	-0.287	-0.403	-1.082	-1.4	-1.15	-0.743	-0.705	-0.682	-0.592	-1.769	-1.342	0.12	0.327	-0.399	-0.583	-0.327	-0.266	-0.428	0.38	-0.084	-0.207	0.392	0.012	-0.823	-0.86	-0.568	-1.165	-0.523	-0.594	-0.287	-0.268	-0.533	0.091	-0.861	-0.618	-0.518	-0.427	-0.843	-0.382	0.283	-0.987
SCO0967	-0.013	0.077	-0.064	-0.571	-0.511	-0.403	-0.567	-0.011	-0.22	-0.853	-1.163	-0.297	-1.352	-1.194	-0.999	0.35	-1.147	-2.196	-1.32	0.746	0.768	-0.186	0.398	1.418	0.903	1.478	0.984	0.92	1.25	1.208	0.893	-0.963	-0.695	0.168	-0.852	0.579	0.112	0.63	1	0.884	0.806	0.867	1.425	-0.281	0.638	-0.695	-0.005	-0.922	-0.895
SCO0968	0.031	0.281	-0.313	-0.687	-0.401	-0.765	0.022	-0.174	-0.213	-1.067	-2.162	-0.729	-1.167	-1.643	-1.384	-0.835	-2.162	-1.238	-0.708	-0.075	0.906	-0.33	-0.25	0.092	0.061	0.188	0.363	-0.259	-0.307	0.451	0.218	-0.063	-0.794	-0.236	0.11	-0.726	-0.525	0.053	0.555	0.014	0.099	-0.35	-0.373	-0.605	-0.078	-0.094	-0.055	-0.286	-0.984
SCO0969	-0.392	0.625	-0.232	0.177	0.095	0.107	0.729	1.009	0.879	-0.692	-1.39	-0.467	-0.644	-0.643	-0.645	-0.09	0.501	-0.771	0.112	0.875	0.667	1.098	1.508	1.012	0.627	1.189	0.901	-0.042	0.175	0.946	0.136	0.008	-0.596	-0.421	0.008	-0.013	0.239	0.914	0.956	0.495	0.679	-0.523	-0.648	0.159	-0.03	0.618	0.799	0.98	-0.469
SCO0970	-0.278	0.528	-0.25	-0.171	-0.048	0.442	1.037	0.721	0.955	-1.269	-1.495	-0.923	-1.024	-0.8	-1.419	-1.097	-0.573	-0.92	-0.952	0.2	0.411	-0.223	0.003	0.356	0.616	0.321	-0.157	-0.111	-0.537	-0.398	-0.171	-0.913	-0.952	-0.427	-0.574	-0.12	-0.548	0.199	0.35	-0.322	-0.142	-1.134	-0.958	-0.733	-0.422	0.719	0.861	0.723	-0.74
SCO0971	-0.041	-0.005	0.046	-0.093	-0.452	-0.17	1.791	1.17	0.875	-0.122	-0.426	0.076	-0.59	-0.477	-0.591	-0.386	-0.79	-0.657	-0.268	1.465	1.795	1.09	1.243	2.022	1.871	2.206	2.222	1.212	1.192	1.796	1.808	-0.331	-0.263	-0.07	-0.156	-0.151	-0.298	0.599	0.775	0.085	0.025	-0.315	-0.121	-0.136	0.123	0.29	0.609	0.476	0.289
SCO0972	-0.042	0.002	0.041	-0.045	-0.398	0.042	2.142	1.069	0.726	-0.218	-0.229	0.053	-1.195	-0.649	-0.882	-0.053	0.23	-2.17	-1.733	0.182	0.59	0.301	0.581	2.131	1.785	1.81	1.125	0.667	0.717	0.622	0.538	0.904	0.866	0.784	0.722	0.261	0.309	0.974	1.139	0.16	0.174	0.071	-0.021	0.101	0.166	0.275	0.62	0.002	0.004
SCO0973	-0.102	0.551	-0.449	-2.113	-1.136	-0.521	-0.375	-0.949	-1.054	-2.823	-3.093	-2.462	-3.761	-3.812	-3.671	-1.981	-1.938	-3.166	-2.172	-3.67	-3.612	-3.302	-2.94	-3.816	-3.962	-3.599	-3.515	-4.199	-4.369	-3.827	-4.081	-2.205	-1.874	-1.02	-1.097	-1.382	-1.012	0.667	0.784	0.247	0.373	-4.892	-4.659	-0.913	-0.359	-2.294	-1.54	-1.832	-0.716
SCO0974	0.137	-0.344	0.207	0.068	-0.488	-0.773	0.831	0.935	0.802	-0.988	-0.741	-0.516	-1.078	-1.324	-1.153	0.751	0.95	-0.784	-0.625	0.978	0.85	0.965	1.83	0.979	0.835	1.55	1.229	0.807	0.977	0.419	0.745	0.446	0.469	1.548	1.826	1.333	1.762	-1.222	-0.88	1.189	1.22	0.467	0.582	-0.208	0.016	-0.199	0.216	-0.002	-1.414
SCO0975	0.068	-0.16	0.093	0.032	-0.183	-0.316	0.384	0.361	0.42	-0.381	-0.34	-0.324	-0.483	-0.509	-0.317	0.672	0.623	-0.95	-0.235	0.071	0.228	-0.199	0.088	0.232	0.153	0.27	0.612	0.113	0.105	0.359	0.288	-0.3	-0.301	-0.174	-0.009	-0.489	-0.34	0.29	0.221	0.299	0.323	-0.258	-0.195	-0.441	-0.184	-0.1	0.145	0.061	-0.254
SCO0976	0.223	-0.091	-0.132	-0.361	-0.573	-0.885	0.397	0.766	0.829	0.374	0.543	0.455	-0.415	-0.638	-0.19	0.542	0.536	-1.155	-0.64	0.634	0.968	0.148	0.573	2.45	2.441	2.684	3.396	2.805	2.64	3.439	3.275	-0.444	-0.035	-0.07	0.504	-1.125	-1.036	0.288	0.596	0.401	0.396	0.113	0.336	-0.514	0.18	0.11	1.269	0.758	0.539
SCO0977	0.285	-0.028	-0.257	-0.056	-0.109	-0.46	1.1	1.399	1.102	0.69	0.053	0.225	0.311	0.128	0.394	0.178	0.402	-0.106	0.586	1.282	1.89	1.201	1.721	2.356	2.552	2.43	2.556	2.844	2.655	3.042	2.975	1.927	2.11	2.188	1.628	0.403	0.534	0.962	0.92	1.224	1.206	0.838	0.985	0.346	0.738	0.669	0.819	0.869	0.252
SCO0978	0.271	0.158	-0.43	0.036	-0.245	-0.561	1.719	1.498	1.269	0.781	0.296	0.143	0.794	0.635	0.783	-0.273	0.113	0.008	-0.094	1.131	1.865	0.766	1.514	2.159	2.324	1.991	2.303	2.392	2.297	2.326	2.29	2.729	3.184	3.358	3.669	0.118	0.125	0.916	0.732	1.101	1.042	0.473	0.514	0.284	0.445	1.086	1.219	1.325	0.234
SCO0979	-0.017	0.409	-0.392	0.461	0.124	-0.654	-0.03	0.557	0.093	0.872	-0.654	0.037	0.588	-0.294	-0.654	-0.654	-0.654	-0.654	-0.208	0.51	0.489	-0.654	-0.654	-0.253	1.188	1.206	1.456	-0.222	0.76	0.787	-0.654	1.349	-0.654	0.537	-0.654	0.55	-0.034	0.819	0.863	1.445	1.744	0.891	1.298	0.91	1.375	0.682	0.322	0.546	0.185
SCO0980	-0.263	0.391	-0.128	0.105	-0.116	-0.496	-0.514	-0.362	-0.432	-0.227	-0.802	-0.173	0.203	-1.014	-0.366	-1.569	-1.569	-1.569	-1.003	0.226	0.199	-1.569	-0.69	0.762	0.432	0.515	1.856	0.923	0.464	0.692	0.637	-0.985	-1.569	0.825	1.014	-0.011	0.441	0.126	0.071	0.798	0.823	0.722	1.405	0.128	0.804	0.165	0.86	0.542	0.286
SCO0981	0.17	-0.256	0.086	-0.039	-1.119	-0.773	-1.062	-0.671	-0.929	0.138	-0.419	0.114	-0.323	-0.301	0.006	-0.413	-0.936	-1.928	-1.541	-0.433	-0.53	-1.335	-1.349	-0.644	-0.707	-0.47	-0.039	-0.457	-0.597	-0.122	-1.012	-0.865	-1.481	0.699	0.445	-0.369	-0.497	0.302	0.57	0.012	-0.014	0.14	0.265	-0.081	0.042	0.287	0.963	0.794	-0.347
SCO0982	0.255	0.139	-0.394	-0.469	-0.765	-0.232	-0.284	-0.113	-0.13	0.401	-0.123	0.276	0.147	-0.003	0.562	-0.819	-0.155	-1.543	-1.052	0.24	0.012	-0.393	-0.169	-0.282	-0.147	-0.171	1.116	0.674	-0.045	0.09	0.367	-1.245	-0.956	3.404	3.897	-0.581	0.431	-0.469	-0.08	0.174	-0.042	-0.591	-0.487	-0.467	-0.597	1.195	1.032	1.436	0.202
SCO0983	-0.286	0.222	0.064	-0.011	-0.045	-0.214	0.51	0.257	0.091	0.187	-0.066	0.051	0.011	0.08	0.103	-0.539	-1.138	-1.138	-0.621	0.845	0.724	-0.105	-0.677	0.423	0.433	0.764	1.105	0.972	0.759	0.758	0.666	-0.216	-0.856	2.123	2.616	-0.31	0.346	-0.361	-0.466	-0.046	-0.207	-0.518	-0.248	-0.656	-0.438	0.307	0.564	0.399	-0.242
SCO0984	0.04	-0.188	0.148	-0.335	-0.226	-0.105	-0.151	-0.168	-0.63	0.013	-0.503	0.172	-0.366	-0.559	-0.372	0.58	-0.947	-0.947	-0.687	1.422	0.998	0.022	0.587	0.085	0.422	-0.006	1.447	0.385	-0.086	0.451	-0.405	-0.452	-0.467	2.172	2.453	0.43	1.202	-0.287	-0.161	0.121	0.02	-0.052	-0.303	-0.377	-0.295	0.109	0.209	0.262	-0.754
SCO0985	0.237	0.015	-0.252	-0.262	-1.121	-1.093	-1.655	-1.748	-0.551	5.589	5.221	6.181	1.423	1.206	1.48	-1.154	-1.117	4.033	4.17	0.65	0.503	2.1	2.132	0.611	0.246	0.734	1.171	-0.112	-0.235	0.253	-0.64	2.344	2.402	5.333	5.564	-1.571	-0.378	0.525	0.785	1.054	1.109	1.717	1.66	0.858	1.194	-1.081	-0.552	-0.938	0.493
SCO0986	0.137	-0.159	0.022	-0.184	-0.863	-0.91	-1.281	-0.265	-0.693	1.753	0.862	1.905	-0.972	-0.546	-0.353	0.639	-0.583	0.466	1.172	1.198	1.624	1.568	1.949	2.447	2.286	2.994	2.852	2.937	2.993	3.305	2.819	-0.009	0.072	0.137	0.331	0.384	0.323	-0.97	-0.546	-0.985	-0.897	0.278	0.321	-1.1	-0.644	-0.303	0.924	0.514	0.378
SCO0987	0.184	-0.004	-0.18	-0.604	-1.018	-1.322	0.704	0.695	-0.095	0.972	0.981	0.635	-1.415	-0.56	-1.184	0.735	-0.585	2.922	3.392	2.578	2.342	3.195	3.235	2.286	2.608	3.139	2.963	3.592	3.509	3.501	3.578	1.909	1.746	-0.054	0.24	0.779	0.764	-1.457	-1.206	-1.512	-1.307	-0.846	-0.636	-1.653	-1.433	-0.587	-0.38	-0.363	1.063
SCO0988	0.158	-0.05	-0.108	-2.342	-1.785	-1.28	-0.38	0.141	-0.083	0.401	0.292	0.547	-1.273	-1.771	-0.874	-3.789	-2.814	-0.872	0.447	0.928	0.483	0.537	0.893	1.218	1.167	1.671	1.74	1.833	1.587	1.598	1.314	-0.26	-0.801	1.051	0.855	1.727	1.796	-0.401	0.047	-3.194	-2.759	-2.421	-2.427	-1.591	-1.015	0.546	1.602	1.129	0.325
SCO0989	-0.112	0.065	0.048	0.587	-0.015	-0.064	-1.16	-0.597	-0.653	0.398	0.308	0.523	-0.519	-0.765	-0.597	-0.034	-0.313	0.933	1.301	2.07	2.807	2.205	2.327	2.169	2.214	1.939	2.613	2.312	2.209	2.353	1.829	1.493	1.372	1.924	1.412	0.496	0.928	1.198	1.128	1.39	1.373	2.437	2.457	1.528	1.647	-0.83	-0.973	-0.857	-0.743
SCO0990	0.1	-0.242	0.142	0.648	0.463	0.595	-1.058	-0.366	-0.421	-0.8	-0.936	-0.444	-1.574	-1.976	-1.97	0.343	0.335	-1.555	-1.312	-1.065	-0.829	-0.594	-0.535	-0.126	-0.282	-0.147	-0.108	-0.319	-0.357	-0.156	-0.177	0.073	0.104	1.313	0.857	-0.313	0.147	-0.109	0.235	-0.155	-0.059	0.765	0.848	-0.331	-0.037	-0.9	-0.596	-0.898	-2.086
SCO0991	-0.174	0.003	0.171	0.695	0.08	0.045	-1.458	-0.915	-0.59	0.744	0.416	1.268	-1.05	-1.295	-1.198	-1.221	-1.326	1.32	1.939	1.43	1.158	2.383	2.21	1.319	1.155	1.308	1.418	1.033	0.736	0.945	0.263	1.574	1.369	3.071	3.145	0.231	1.134	1.031	1.237	1.284	1.205	1.395	1.483	1.771	1.729	-1.871	-1.67	-2.066	-2.507
SCO0992	-0.05	-0.114	0.164	0.735	0.149	0.034	-0.545	-0.331	0.293	1.186	1.094	1.676	-0.789	-0.949	-0.932	-0.754	-1.067	2.413	2.15	1.774	1.505	2.84	2.802	1.619	1.226	1.46	2.095	0.121	-0.125	0.638	-0.464	2.838	2.766	3.54	4.053	-0.179	1.356	0.331	0.394	0.812	0.934	1.011	0.889	0.833	1.012	-2.125	-1.818	-2.248	-2.048
SCO0993	-0.042	-0.091	0.133	0.715	-0.003	-0.073	-0.366	-0.172	0.506	1.722	1.432	2.259	-0.866	-0.692	-0.654	-1.393	-1.332	1.788	2.404	1.721	1.309	2.415	2.524	1.181	1.057	1.264	1.849	0.096	-0.298	0.586	-0.373	1.44	1.475	2.406	2.42	-0.575	0.977	0.936	0.976	1.355	1.382	1.461	1.595	1.522	1.783	-2.352	-1.632	-1.949	-1.47
SCO0994	-0.012	-0.013	0.024	0.67	-0.119	-0.087	-1.182	-0.587	0.14	1.386	1.619	2.084	-0.725	-0.899	-0.905	-1.2	-0.831	1.842	1.811	1.309	0.851	1.867	2.114	1.333	1.194	1.571	1.886	0.032	-0.153	0.746	-0.022	1.906	1.963	2.783	3.098	-0.541	1.047	1.333	1.809	1.367	1.407	1.78	1.764	1.646	1.953	-2.096	-1.745	-2.179	-1.531
SCO0995	-0.089	-0.098	0.187	0.662	0.157	-0.243	-0.966	-0.29	0.179	1.513	1.784	2.196	-0.41	-0.548	-0.405	-1.54	-1.4	2.419	2.566	1.643	0.862	2.374	2.349	0.99	0.767	0.899	1.177	-0.076	-0.112	0.588	-0.377	2.208	1.984	2.805	2.857	0.205	1.573	1.39	1.579	1.557	1.511	1.733	1.648	1.98	2.108	-1.926	-1.624	-2.052	-1.358
SCO0996	-0.039	-0.022	0.06	0.039	-0.163	-0.582	-1.805	-1.252	-0.677	0.944	0.754	0.944	0.851	0.639	0.681	-1.483	-1.561	0.711	0.946	-0.186	-0.376	0.296	0.032	-0.207	-0.342	-0.13	-0.038	-0.576	-0.896	-0.29	-0.745	1.057	0.93	0.925	1.304	-0.65	0.195	0.44	0.549	0.554	0.535	1.587	1.532	0.732	0.779	-0.213	-0.531	-0.549	-0.455
SCO0997	0.07	-0.061	-0.01	0.028	-0.498	-0.573	-2.218	-1.509	-0.645	0.918	0.573	0.87	0.468	0.43	0.638	-1.518	-1.85	-1.02	0.213	-0.982	-1.258	-1.027	-0.908	-1.098	-1.08	-0.817	-0.454	-1.376	-1.546	-0.986	-1.026	0.322	0.234	0.127	0.204	-1.761	-0.767	-0.075	0.052	0.101	0.127	1.419	1.515	0.069	0.451	-0.743	-0.156	-0.522	-0.133
SCO0998	0.071	-0.122	0.05	0.385	-0.416	-0.435	-1.892	-1.074	-0.493	1.213	1.065	1.27	0.761	0.804	0.986	-1.937	-0.784	0.006	0.005	-0.868	-1.342	-0.853	-0.595	-1.043	-1.022	-0.672	-0.689	-1.41	-1.543	-1.307	-1.278	0.995	0.917	0.856	0.642	-1.286	-0.32	0.085	0.294	0.136	0.185	1.674	1.703	0.112	0.529	-0.206	-0.008	-0.281	0.099
SCO0999	0.155	-0.002	-0.154	-0.443	-0.228	0.138	0.917	0.822	1.244	-0.445	-0.586	-0.456	0.971	0.526	1.074	-5.783	-5.716	-0.477	-0.411	-0.764	-1.113	-0.885	-1.196	-0.792	-1.05	-1.174	-1.224	-1.261	-1.437	-1.478	-1.748	-0.58	-0.674	1.867	1.589	1.273	0.876	-0.412	-0.366	-3.505	-3.543	-2.821	-2.759	-0.922	-0.907	1.908	1.975	2.123	0.079
SCO1000	0.247	-0.011	-0.236	0.227	0.225	-0.083	-0.495	-0.35	-0.438	1.474	1.06	1.186	1.454	1.554	1.406	0.009	0.165	-1.321	-1.115	-0.917	-1.046	-0.809	-0.845	0.128	0.218	-0.048	-0.362	-0.542	-0.17	-1.287	-0.827	1.475	1.248	1.353	0.867	1.021	1.027	0.646	0.608	0.976	0.872	1.829	1.718	1.026	0.797	1.273	1.019	1.043	0.464
SCO1001	-0.129	0.213	-0.084	-0.207	-0.218	0.403	-0.478	0.279	-0.118	-0.453	-0.685	-0.428	-0.155	-0.367	-0.11	1.548	-0.915	-0.915	-0.609	0.863	1.731	-0.447	0.248	1.057	-0.032	0.872	1.866	0.797	0.751	-0.457	-0.286	0.072	0.359	-0.037	-0.915	0.519	-0.148	0.343	0.115	0.066	-0.239	0.554	0.531	0.413	0.538	0.344	0.618	0.578	-0.686
SCO1002	0.231	0.159	-0.39	0.378	-0.517	-0.047	3.453	2.984	2.956	2.2	2.148	1.889	2.342	2.236	2.325	2.01	2.237	-0.34	-0.278	1.724	1.597	0.779	0.936	0.859	0.478	0.968	0.51	0.97	1.143	1.736	1.273	0.171	-0.629	1.605	2.224	1.166	1.126	2.15	2.079	1.641	1.644	1.745	1.669	2.146	2.314	2.227	2.287	1.927	2.4
SCO1003	-0.134	0.069	0.065	-0.229	-0.64	-0.128	1.49	1.515	0.937	1.069	0.998	1.08	0.901	0.646	0.764	0.407	0.606	-1.164	-0.252	1.804	1.817	1.64	1.564	1.775	1.536	1.458	2.166	1.975	1.691	2.161	1.513	0.791	0.721	0.921	1.055	2.12	1.75	1.508	1.999	1.403	1.23	2.459	2.854	1.281	1.767	0.654	1.233	0.738	0.735
SCO1004	0.056	-0.131	0.075	-0.073	0.405	0.397	-0.608	0.539	-0.052	-1.72	-2.032	-0.953	-0.748	-1.426	-0.836	-0.369	-0.262	-0.81	-1.821	-0.3	-0.036	-0.787	-0.605	-1.095	-0.353	-0.566	0.212	-0.466	-0.815	-1.072	-0.892	0.038	0.023	-0.832	-1.087	0.719	0.531	-0.781	-1.021	-0.611	-0.741	-0.257	-0.261	-0.723	-0.719	-0.904	-0.699	-0.774	-1.786
SCO1005	-0.034	0.036	-0.002	-0.11	0.191	0.003	0.228	-0.11	-0.047	-0.031	-0.11	-0.11	-0.068	-0.07	-0.021	-0.11	-0.11	-0.11	-0.11	0.002	-0.11	-0.11	-0.11	-0.022	-0.11	-0.11	-0.11	-0.11	-0.11	-0.11	-0.11	-0.11	-0.11	0.212	-0.11	0.063	-0.11	-0.061	-0.11	-0.028	-0.11	-0.11	-0.047	-0.11	-0.033	-0.067	-0.022	-0.11	-0.11
SCO1006	0.119	-0.835	0.716	0.341	0.254	-0.056	0.84	0.828	-0.705	-0.369	-0.601	0.104	0.208	0.523	0.285	1.26	-1.534	1.248	0.709	2.801	1.883	2.563	2.667	-0.464	-0.12	0.929	2.189	0.842	-0.434	-1.534	1.222	0.752	1.919	0.146	-1.534	2.978	3.055	1.574	1.057	0.817	1.045	1.193	2.032	1.167	1.063	0.688	-0.458	0.293	-0.298
SCO1007	0.209	-0.267	0.058	-0.131	-0.16	0.008	-0.152	-0.629	-0.522	-0.454	-0.347	-0.442	-0.318	-0.258	-0.088	1.821	0.897	-0.716	-0.698	0.76	0.51	-0.286	-0.239	0.404	-0.122	0.233	0.11	0.255	0.295	-0.252	0.376	-0.377	-0.398	1.243	1.216	-0.392	0.733	-0.375	-0.495	-0.557	-0.517	0.056	0.189	-0.342	-0.555	-0.237	0.228	-0.077	-0.172
SCO1008	-0.174	0.145	0.029	0.185	0.193	0.395	1.141	0.907	0.488	0.179	0.181	0.136	0.183	0.217	0.23	-0.626	-1.006	-1.584	-0.75	0.917	1.164	0.586	0.407	0.981	0.639	0.886	0.315	-0.012	-0.045	0.163	-0.154	0.834	0.495	-0.141	-0.225	0.525	0.467	1.059	1.142	1.02	1.055	0.959	0.862	1.02	0.815	0.961	0.869	0.641	0.16
SCO1009	-0.314	-0.001	0.315	-0.324	0.368	0.305	-0.785	0.075	-0.17	-0.293	0.218	-0.535	-0.56	-0.645	-0.68	-0.927	0.73	-0.927	-0.927	0.525	1.153	-0.005	-0.141	0.224	0.15	0.438	0.652	0.208	0.79	-0.927	-0.927	-0.563	-0.927	-0.927	-0.363	-0.607	-0.33	-0.581	-0.661	-0.7	-0.625	-0.286	-0.199	-0.581	-0.713	-0.376	0.106	0.345	-0.548
SCO1010	0.209	-0.183	-0.026	-0.324	-0.023	-0.439	-0.019	-0.315	-0.363	-0.702	-0.702	-0.446	1.865	1.248	1.387	1.707	2.773	-0.883	-0.161	2.333	1.845	2.515	2.817	1.55	2.667	3.681	2.452	4.175	4.531	2	2.199	-0.235	0.096	1.515	1.769	1.338	1.913	-0.734	-0.804	-0.692	-0.685	-0.747	-0.479	-0.804	-0.584	-0.474	-0.011	-0.194	1.951
SCO1011	0.179	-0.135	-0.044	-0.014	-0.563	-0.306	-0.043	0.074	0.118	-0.227	-0.416	-0.29	-0.358	-0.589	-0.24	0.35	1.485	-1.036	-1.175	0.577	0.75	-0.07	0.425	1.635	1.52	1.744	2.008	1.407	1.358	1.526	1.495	-0.205	0.034	0.005	-0.24	-0.713	-0.664	-0.747	-0.607	-0.967	-0.722	-0.574	-0.472	-1.341	-0.91	-0.508	0.34	0.068	0.587
SCO1012	-0.006	0.075	-0.069	-0.165	-0.29	0.013	-1.361	-1.117	-1.282	-0.787	-0.9	0.138	-0.323	-0.761	-0.534	1.079	1.707	-1.074	-1.152	-1.532	-1.589	-0.774	-1.175	-1.446	-1.177	0.01	-0.69	-0.326	0.079	-1.439	-1.378	-0.112	0.13	-1.129	-0.768	-0.4	-0.447	-0.804	-0.673	-1.338	-1.223	-0.51	-0.316	-1.347	-1.297	-0.707	-0.489	-0.419	0.093
SCO1013	-0.033	0.06	-0.027	-0.004	-0.338	-0.156	-1.324	-1.333	-1.047	-0.139	-0.587	0.588	-1.153	-1.057	-1.007	-0.54	0.013	-0.669	-0.003	-2.043	-1.359	-2.26	-2.247	-1.917	-2.317	-1.792	-1.655	-2.555	-2.6	-1.911	-1.78	0.303	0.373	-0.483	-0.794	0.145	0.116	-0.273	-0.469	-0.408	-0.471	0.041	0.201	-0.458	-0.467	-0.831	-0.542	-0.671	-0.861
SCO1014	0.064	-0.116	0.052	-0.066	-0.135	-0.026	-0.825	-0.288	-0.284	-0.407	-0.379	-0.138	-0.459	-0.39	-0.462	-0.247	0.149	-0.521	-0.704	-0.867	-0.782	-0.765	-0.528	0.004	0.062	0.567	0.478	0.027	0.147	0.534	0.499	-0.608	-0.47	0.028	-0.206	-1.369	-1.322	-1.04	-0.957	-0.943	-1.003	-0.457	-0.171	-1.455	-1.129	-0.033	0.581	0.383	0.307
SCO1015	0.111	0.029	-0.14	0.345	-0.14	-0.14	-0.14	0.062	-0.14	-0.14	0.1	0.217	-0.14	-0.14	0.152	1.614	-0.14	-0.14	-0.14	1.57	2.627	-0.14	-0.14	0.929	-0.14	-0.14	2.154	-0.14	-0.14	0.846	-0.14	-0.14	-0.14	-0.14	-0.14	0.151	0.104	-0.14	-0.14	-0.14	-0.14	-0.033	-0.14	0.026	-0.008	0.364	0.011	0.454	0.304
SCO1016	0.211	-0.084	-0.127	0.039	-0.074	-0.358	0.028	0.464	0.308	-0.101	0.56	0.25	-0.424	-0.78	-0.631	1.804	1.151	-0.349	-1.044	0.618	0.591	0.045	0.308	2.811	2.757	2.851	3.47	2.221	2.399	2.643	2.504	-0.904	-0.158	-0.734	-0.743	-0.728	-0.638	-0.453	-0.307	-0.547	-0.061	0.13	0.201	-0.641	-0.212	-0.421	0.659	0.644	0.648
SCO1017	0.077	-0.019	-0.058	0.07	-0.324	-0.227	0.979	0.619	0.522	-0.059	-0.643	0.112	-1.282	-1.246	-0.838	0.699	0.35	-1.475	-0.413	1.605	1.838	1.398	1.398	2.594	2.554	2.585	2.387	2.29	2.482	2.48	2.145	-0.255	0.001	-0.062	-0.562	0.465	0.42	-0.388	-0.102	-0.834	-0.749	-0.156	0.04	-1.162	-0.658	-0.481	0.678	0.487	0.874
SCO1018	0.217	-0.249	0.033	-0.048	-0.522	-0.396	-0.57	0.398	0.108	0.772	1.352	0.759	-0.175	-0.212	-0.07	1.71	1.614	-0.004	-0.67	0.779	0.607	-0.392	0.712	1.098	1.145	1.475	1.74	0.838	0.429	1.518	1.396	0.453	0.071	0.272	0.699	1.259	1.234	0.755	0.678	0.677	0.576	1.856	2.264	-0.215	0.695	-0.275	0.906	0.595	1.537
SCO1019	0.298	-0.065	-0.233	-0.397	-0.338	-0.031	-0.593	-0.021	-0.326	-0.655	-0.517	-0.218	-1.149	-1.128	-1.465	1.627	1.55	-0.295	0.04	0.632	0.176	0.102	0.218	0.902	0.738	1.624	1.964	1.142	0.99	1.831	1.548	-0.835	-0.793	-1.926	-0.957	0.024	-0.064	-1.325	-0.859	-1.021	-0.811	-1.088	-0.716	-1.629	-1.288	-0.829	0.117	0.115	-0.329
SCO1020	0.112	-0.118	0.006	0.311	-0.126	-0.479	0.723	0.591	0.584	0.138	0.195	0.284	0.12	0.191	0.19	0.609	0.659	-1.007	-0.565	0.117	0.325	-0.022	0.116	0.443	0.193	0.701	0.698	0.021	-0.041	0.514	0.206	-0.319	-0.533	-0.889	-1.168	-1.041	-1.161	-0.995	-0.939	-0.798	-0.724	-1.034	-0.97	-1.558	-1.247	0.204	0.42	0.492	0.393
SCO1021	0.321	-0.318	-0.003	0.287	0.355	0.587	0.652	0.523	0.62	-0.676	-0.346	-0.268	-0.332	-0.404	-0.119	1.455	1.592	-0.606	-0.878	0.713	0.723	0.482	0.912	1.832	1.783	2.444	2.349	1.678	1.832	1.968	2.077	0.299	0.762	0.415	0.348	-1.128	-0.777	-3.01	-2.749	-1.937	-1.955	-1.75	-1.543	-3.504	-2.993	-0.213	0.419	0.132	1.575
SCO1022	0.153	-0.121	-0.033	0.191	0.263	0.442	0.648	0.362	0.061	-1.025	-0.947	-0.425	-0.378	-0.389	-0.509	0.827	0.636	2.256	2.137	4.443	3.945	3.208	2.872	2.556	2.455	3.258	3.23	2.486	2.485	3.449	3.325	1.747	2.039	1.854	1.973	1.679	1.588	-0.901	-0.873	0.356	0.276	-0.211	0.405	-0.167	0.085	0.147	0.192	-0.005	0.554
SCO1023	0.074	0.116	-0.19	-0.289	-0.523	-0.346	-0.047	-0.53	-0.769	-0.79	-0.677	-0.488	-2.079	-2.167	-2.024	-0.271	-1.109	-1.058	0.375	1.373	2.009	1.103	1.493	2.198	2.118	2.3	2.731	1.523	1.579	2.44	2.182	0.78	0.917	-0.151	-0.328	-0.441	-0.787	0.482	0.515	-1.769	-1.587	-2.416	-2.073	-0.602	0.079	-1.485	-0.499	-1.053	-0.789
SCO1024	0.178	-0.082	-0.096	0.054	-0.186	-0.028	-0.65	-0.362	-0.627	-0.465	-0.529	-0.103	-0.924	-0.917	-0.894	0.41	0.344	-1.17	-0.343	-0.171	0.143	-0.225	0.109	1.129	0.999	1.366	1.167	0.808	0.783	1.283	1.195	0.242	0.333	-0.203	-0.51	-0.722	-0.609	0.158	0.365	-0.911	-0.808	-0.351	-0.131	-0.647	-0.07	-0.876	-0.3	-0.613	-0.019
SCO1025	0.166	-0.208	0.043	-0.421	-0.44	-0.527	-0.53	-0.281	-0.451	-1.101	-0.84	-0.907	-1.129	-0.843	-0.679	0.334	-0.336	-1.281	-1.153	-0.792	-0.908	-0.917	-0.867	-0.193	-0.026	-0.014	0.494	0.441	0.177	0.383	0.236	-0.448	-0.855	-1.245	-1.427	-0.54	-0.533	-0.809	-0.657	-0.962	-0.886	-1.284	-1.169	-1.628	-1.141	-0.691	0.368	0.168	-0.299
SCO1026	0.078	0.082	-0.16	0.686	0.15	0.16	0.182	0.789	0.564	-0.66	-1.202	-0.599	0.195	0.309	0.184	0.288	0.308	-0.264	0.332	0.577	1.132	0.406	0.805	1.644	1.875	1.362	1.876	1.509	1.66	1.608	1.529	0.327	0.308	0.593	0.6	-0.237	-0.03	-0.335	-0.18	-0.861	-0.818	0.302	0.547	-0.461	-0.075	0.045	0.549	0.471	1.456
SCO1027	0.282	-0.41	0.128	0.69	0.072	0.064	1.061	0.442	0.709	-0.831	-1.262	0.016	-0.328	-0.361	-0.332	0.869	0.12	-1.295	-0.312	1	1.234	0.591	1.086	1.97	1.881	2.31	2.554	1.798	1.891	1.753	1.619	-0.962	0.007	-0.866	-0.462	-0.323	0.246	-1.109	-0.824	-1.081	-0.512	-0.152	0.305	-1.52	-0.586	0.286	1.023	0.33	0.365
SCO1028	0.031	0.123	-0.153	-0.317	-1.39	-1.053	-0.914	-1.444	-1.626	-1.506	-2.184	-1.591	-1.97	-1.837	-2.213	-0.954	-0.286	-3.484	-2.726	-1.586	-1.392	-2.114	-1.691	-0.734	-0.87	-0.475	-0.475	-1.344	-1.464	-1.192	-1.227	-0.569	-0.736	-1.178	-1.274	-1.849	-1.634	-1.448	-1.157	0.345	0.472	-1.184	-1.173	-2.112	-1.764	-1.071	-0.834	-0.894	-1.68
SCO1029	-0.004	-0.138	0.142	-0.188	-0.399	-0.364	0.681	0.916	0.759	-1.325	-1.099	-0.682	-1.484	-1.244	-1.197	1.36	0.863	0.641	1.427	1.764	1.719	1.417	1.659	1.264	1.375	1.615	1.243	1.292	1.561	1.174	0.838	2.444	2.274	2.056	1.064	3.503	3.828	-0.93	-1.301	-0.534	-0.6	-0.645	-0.5	-1.059	-0.739	-0.523	0.375	0.059	-0.282
SCO1030	0.065	-0.086	0.021	0.831	0.023	-0.349	3.822	2.766	1.881	-0.587	-1.614	-0.038	-0.653	-1.131	-0.763	2.061	1.501	0.646	1.281	2.073	1.831	2.672	2.596	2.131	1.647	2.673	2.552	2.279	2.162	2.57	2.902	0.974	0.899	0.359	0.747	4.785	4.584	-0.698	-0.717	-0.522	-0.535	-0.492	-0.206	-0.943	-0.78	0.365	0.74	-0.001	-0.654
SCO1031	-0.164	0.482	-0.317	-1.937	-1.739	-1.576	-1.507	-1.495	-1.345	-2.03	-2.064	-1.772	-2.101	-2.295	-2.194	-2.488	-2.488	-2.488	-2.307	-0.948	-0.748	-1.547	-1.452	-1.198	-1.243	-1.365	-0.075	-1.105	-1.254	-0.851	-0.899	-2.215	-1.639	-2.182	-2.188	-1.43	-1.686	-2.249	-2.144	-2.285	-2.212	-2.131	-2.114	-2.331	-2.248	-1.966	-1.884	-2.046	-1.621
SCO1032	-0.502	0.75	-0.248	-3.115	-2.003	-1.682	-2.223	-2.444	-2.375	-2.936	-3.063	-2.847	-2.956	-3.329	-2.966	-2.502	-3.567	-3.567	-3.023	-1.43	-1.377	-2.767	-1.801	-1.385	-1.823	-2.155	-0.457	-1.537	-2.389	-1.711	-0.975	-3.567	-3.023	-3.567	-3.085	-3.297	-2.819	-3.488	-3.45	-3.437	-3.148	-3.053	-3.24	-3.209	-3.13	-2.743	-2.879	-2.902	-2.662
SCO1033	-0.42	0.516	-0.096	-2.285	-1.508	-1.898	-2.501	-2.053	-1.692	-2.337	-2.214	-2.274	-2.501	-2.196	-2.501	-2.501	-2.501	-2.501	-2.121	-0.733	-1.275	-1.519	-1.891	-1.456	-1.448	0.006	-0.751	-0.771	-1.247	-1.087	0.054	-2.501	-1.821	-1.453	-1.471	-1.643	-1.761	-1.972	-1.283	-2.181	-1.909	-1.234	-1.11	-1.702	-1.641	-2.175	-1.882	-1.808	-1.872
SCO1034	0.147	-0.046	-0.101	-0.303	-0.778	-0.107	-0.634	-0.523	-0.361	0.486	0.18	0.468	-0.729	-0.288	-0.296	0.981	0.448	-0.912	-1.271	-0.332	-0.364	-0.399	-0.911	-0.669	-0.588	-1.365	-0.205	-0.763	-0.332	-0.253	-0.838	0.294	-0.762	0.394	0.775	-0.022	-0.733	-0.495	-0.205	-0.351	-0.353	0.131	0.48	-1.091	-0.594	0.109	0.741	0.731	0.53
SCO1035	0.127	0.064	-0.191	-0.25	-0.543	0.146	-0.061	-0.621	-0.77	-0.151	-0.126	0.163	-0.199	-0.178	-0.448	0.976	0.166	-0.529	-0.865	-0.627	-1.141	-0.986	-1.243	-1.231	-1.126	-0.782	-0.266	-1.472	-0.275	-0.166	-1.495	-1.272	-1.312	-0.222	0.302	-1.261	-1.281	-1.332	-0.711	-0.911	-1.02	-0.49	-0.37	-1.42	-1.038	-0.137	0.481	0.124	-0.201
SCO1036	0.296	-0.011	-0.285	-0.442	-1.368	-0.746	-1.678	-1.163	-0.558	0.206	-0.11	0.318	-0.966	-0.49	-0.211	1.048	0.956	-1.153	-0.93	-0.531	-0.704	-2.031	-1.406	-0.689	-0.801	0.102	0.352	-0.97	-0.4	-0.7	-0.21	-1.154	-1.627	-0.3	-0.741	-1.768	-1.734	-0.875	-0.583	-1.016	-0.978	-0.283	-0.179	-1.49	-0.572	-0.589	0.421	0.219	0.315
SCO1037	0.051	-0.159	0.108	0.222	-0.385	-0.382	-0.692	-0.804	-0.363	-0.053	-0.18	0.378	0.197	-0.141	-0.104	1.08	0.292	-2.156	-1.931	-0.765	-1.109	-1.618	-1.126	-1.431	-1.204	-1.91	0.011	-1.626	-1.809	-0.31	-0.571	-1.425	-1.208	0.173	-1.336	-0.762	-1.19	-1.406	-0.393	-0.586	-0.593	-0.251	-0.159	-1.341	-0.597	0.031	-0.121	0.142	-0.25
SCO1038	0.31	-0.053	-0.257	-0.219	-0.231	-0.244	0.669	0.693	0.908	0.766	0.021	0.909	-0.434	0.159	-0.052	0.014	-0.101	-2.37	-0.758	-0.111	0.308	-1.127	-0.106	0.187	0.493	0.531	1.557	-0.411	-0.298	0.422	0.33	-1.094	-1.312	-1.012	-0.508	-1.239	-0.509	0.31	0.301	0.388	0.418	0.188	0.66	-0.052	0.388	0.202	1.165	1.296	1.284
SCO1039	0.142	0.02	-0.162	-0.166	-0.811	-0.731	-0.786	0.213	-0.107	-0.063	0.047	0.307	-0.873	-0.604	-0.52	0.589	0.787	-0.907	-0.89	-0.456	-0.274	-0.973	-0.13	0.918	0.719	1.21	1.93	0.943	0.906	1.4	1.078	-0.415	-0.039	-1.445	-1.096	-0.955	-0.739	-0.306	-0.091	-0.413	-0.325	0.105	0.448	-1.104	-0.051	-0.592	0.914	0.54	0.531
SCO1040	0.228	-0.225	-0.004	-0.576	-0.047	-0.2	0.459	0.68	0.147	0.909	0.796	1.4	-0.328	0.115	0.303	0.801	-1.013	-0.429	-0.069	0.991	1.637	-0.122	0.711	2.27	2.018	2.252	2.657	1.528	1.88	1.963	1.651	-1.013	0.496	0.251	0.889	-0.706	0.04	0.374	-0.352	-0.492	-0.229	0.119	0.471	-0.35	0.204	-0.139	1.182	0.339	0.77
SCO1041	0.125	0.017	-0.142	-0.005	-0.386	-0.589	-0.451	-0.078	-0.25	0.654	0.184	0.713	-0.226	-0.217	-0.097	0.697	0.562	-1.669	-0.38	0.345	0.993	-0.583	0.111	1.404	1.239	1.465	1.42	0.674	0.75	1.134	1.191	-0.652	-0.702	-0.656	-0.717	-0.696	-0.493	0.692	0.816	-0.003	0.118	0.874	1.049	-0.133	0.399	0.249	1.053	0.846	0.78
SCO1042	-0.248	-0.289	0.537	0.122	0.587	0.819	0.186	-0.605	0.212	-0.032	-0.368	-0.605	-0.219	0.049	0.542	1.132	0.934	-0.605	-0.605	0.655	0.932	0.236	-0.092	-0.323	-0.083	0.211	0.108	-0.301	0.138	-0.134	0.041	-0.605	-0.031	-0.605	-0.605	-0.08	-0.159	-0.442	-0.163	-0.341	-0.335	0.331	0.158	-0.161	-0.475	-0.006	1.012	0.644	0.092
SCO1043	0.049	0.017	-0.067	0.247	-0.359	-0.621	-0.982	-0.704	-0.868	-0.524	-1.498	-0.092	-0.376	-0.794	-0.566	1.125	0.459	-2.462	-0.931	-0.87	-0.661	-0.445	-0.496	0.504	0.06	0.906	1.319	0.289	0.519	0.612	0.62	-2.089	-0.684	-1.293	-0.228	-1.177	-0.796	-0.772	-0.549	-0.38	-0.504	0.547	0.907	-1.306	-0.279	-0.345	0.75	0.12	0.623
SCO1044	0.136	-0.43	0.294	0.008	-0.801	0.559	1.198	0.809	0.474	-1.653	-1.83	-1.026	1.517	-0.467	0.56	2.737	0.08	-2.086	-1.451	0.52	0.737	-0.28	0.293	1.193	0.849	1.626	2.028	-0.061	0.276	0.362	0.068	-2.065	-1.249	0.383	0.615	-1.661	-1.57	-1.36	-1.265	-1.778	-1.807	-1.615	-1.767	-1.695	-1.737	-0.527	0.814	0.427	-0.544
SCO1045	0.131	-0.232	0.101	0.041	0.503	0.471	1.556	1.649	0.935	-2.32	-1.706	-2.063	2.048	-0.251	0.985	2.512	0.953	-3.23	-1.726	1.751	1.27	1.255	1.398	1.336	0.446	2.278	1.842	-0.098	0.059	0.456	0.409	-3.23	-1.927	2.567	3.087	-2.016	-1.233	-1.275	-1.243	-1.991	-1.798	-1.984	-2.281	-1.942	-2.456	-0.326	0.758	0.755	-1.161
SCO1046	0.189	-0.188	-0.001	0.073	-0.689	-0.216	0.831	0.731	0.02	-1.232	-1.653	-1.349	1.078	-0.501	0.085	1.841	0.152	-2.017	-2.006	0.307	0.533	-0.274	0.162	0.039	0.009	0.74	1.529	-1.046	-0.533	-0.234	-0.349	-1.999	-1.113	0.714	0.551	-1.715	-1.418	-1.304	-0.968	-1.523	-1.469	-1.85	-1.586	-1.813	-1.416	-0.772	-0.063	-0.067	-0.773
SCO1047	0.286	-0.233	-0.052	0.231	-0.32	-0.221	0.228	-0.119	-0.019	0.259	-0.08	-0.32	0.127	0.101	0.036	1.864	1.642	-0.32	-0.32	0.19	0.549	-0.32	-0.038	0.203	0.506	0.605	2.23	0.888	0.614	-0.186	0.333	-0.32	-0.32	0.892	0.873	0.418	0.131	-0.079	-0.079	0.275	0.014	0.025	0.237	-0.235	-0.188	-0.247	0.674	0.596	0.123
SCO1048	0.048	-0.128	0.08	0.424	0.518	0.038	2.228	1.556	1.777	-0.3	-0.449	-0.241	0.093	0.286	-0.071	2.591	4.135	1.026	0.879	2.944	2.434	2.335	2.149	3.068	2.703	3.408	2.553	2.557	2.816	2.731	2.57	2.833	2.395	0.914	1.126	2.708	2.585	-1.927	-1.973	0.279	0.331	-2.225	-1.792	-2.45	-2.108	-0.131	-0.402	-0.536	0.337
SCO1049	0.241	-0.116	-0.125	1.778	1.204	1.345	0.382	0.852	0.605	-0.062	-0.454	-0.208	-0.108	0.324	0.445	3.384	2.096	0.109	-0.001	1.624	1.261	0.822	1.256	0.791	1.356	1.645	2.641	1.328	1.732	1.459	1.465	0.015	-0.53	0.077	0.29	0.204	0.334	-0.204	-0.247	0.012	0.221	0.015	0.49	-0.123	-0.045	0.856	0.992	1.35	0.299
SCO1050	-0.655	0.688	-0.033	-0.027	-0.409	-0.626	3.331	2.575	2.449	-0.885	-1.095	-0.571	-1.524	-1.962	-1.283	1.917	1.066	-1.432	-0.346	0.19	0.373	0.747	0.458	0.866	0.751	1.266	0.503	0.791	0.691	0.917	1.045	-0.875	-0.858	-1.006	-0.228	2.911	2.685	-1.348	-1.287	-1.542	-1.364	-1.269	-1.484	-1.455	-1.781	2.209	2.098	2.157	-1.316
SCO1051	-0.237	0.449	-0.212	-0.27	-0.679	-0.631	2.379	2.018	1.731	-0.181	-0.792	-0.213	-1.389	-1.324	-0.868	1.723	1.214	-0.919	-0.535	0.432	0.565	-0.075	0.531	0.707	0.853	1.157	1.003	0.936	0.625	1.23	1.091	-0.659	-0.871	-0.33	-0.603	1.765	1.666	-0.5	-0.389	-0.718	-0.663	-0.506	-0.66	-0.84	-0.741	1.676	2.217	2.011	-0.464
SCO1052	-0.054	0.09	-0.036	-0.313	-0.313	-0.313	-0.313	-0.313	-0.098	-0.313	-0.183	-0.313	-0.313	-0.313	-0.313	-0.313	-0.313	-0.313	-0.313	1.226	0.786	-0.313	-0.313	-0.158	-0.313	-0.313	2.696	-0.313	0.356	-0.313	-0.113	-0.313	-0.313	-0.313	-0.313	-0.313	-0.061	-0.313	-0.313	-0.313	-0.313	-0.313	-0.255	-0.313	-0.243	0.032	0.05	0.097	-0.313
SCO1053	0.237	0.071	-0.308	-0.161	-0.308	0.346	-0.308	-0.308	0.15	-0.308	-0.308	-0.308	-0.308	-0.004	-0.308	-0.308	-0.308	-0.308	-0.308	0.937	1.166	-0.308	0.124	0.128	-0.308	-0.308	1.053	-0.308	0.144	-0.308	-0.308	-0.308	-0.308	-0.308	-0.308	-0.07	-0.308	-0.308	-0.111	-0.308	-0.308	-0.139	-0.136	-0.173	-0.308	-0.084	0.033	-0.168	-0.308
SCO1054	0.195	-0.067	-0.129	-0.389	-0.797	-0.443	-1.135	-0.075	0.664	-1.156	-1.481	-0.972	-1.185	-0.936	-0.807	1.637	0.828	-1.204	-0.629	-0.615	-0.828	-1.181	-0.929	-0.409	-0.301	0.473	0.095	-0.292	-0.374	0.62	0.917	-0.229	0.09	-1.426	-1.062	-1.503	-1.203	-2.271	-2.028	-1.75	-1.718	-1.461	-1.225	-2.696	-2.033	-1.174	0.101	-0.264	0.224
SCO1055	-0.293	0.395	-0.102	-0.415	-0.443	-0.489	-0.243	-0.37	-0.054	0.46	-0.164	-0.144	0.263	0.436	0.353	3.575	3.829	-1.154	-0.997	-0.272	-0.339	-0.841	-1.389	-0.668	-1.098	-0.532	1.051	-0.709	-1.298	-0.136	-0.689	-1.034	-0.777	-0.045	-0.369	-0.957	-0.947	-1.516	-1.455	-1.144	-1.052	-0.642	-0.742	-1.495	-1.484	0.729	1.013	0.833	0.281
SCO1056	-0.13	0.005	0.125	-0.552	0.067	0.028	-0.483	0.255	0.347	0.104	-0.082	-0.107	0.238	0.368	0.441	4.871	4.513	-0.885	-0.653	0.223	0.239	-0.928	0.064	-0.536	-0.376	-0.506	0.26	-0.007	-0.46	-0.646	-0.737	0.552	-0.152	0.335	-0.258	-0.144	-0.104	-0.314	-0.014	0.032	0.033	-0.045	-0.031	-0.506	-0.397	1.068	1.599	1.34	0.166
SCO1057	-0.027	0.201	-0.174	-0.53	0.043	-0.266	0.129	-0.577	-0.035	0.209	-0.227	-0.617	0.29	0.12	0.183	4.053	3.712	-0.797	-1.045	-0.173	-0.395	-1.021	-0.221	-0.551	-0.749	-1.142	0.129	-0.251	-1.07	-0.68	-1.386	0.953	-0.611	-0.991	-0.443	-0.416	0.187	-0.294	-0.45	-0.292	-0.275	-0.409	-0.223	-0.738	-0.787	1.246	1.156	1.177	-0.275
SCO1058	-0.295	-0.142	0.438	-0.018	-0.255	0.037	0.892	-0.08	0.564	0.448	0.203	-0.353	0.305	-0.049	0.508	3.815	3.956	-1.17	-0.779	0.581	0.698	-0.049	0.011	0.076	-0.158	-0.044	0.147	0.363	0.053	0.228	-1.007	1.237	0.632	-0.099	0.312	0.789	0.414	-0.395	-0.293	0.073	0.064	0.026	-0.134	-0.677	-0.814	1.117	1.246	1.333	-0.132
SCO1059	-0.245	0.362	-0.117	-0.157	-0.399	-0.747	-0.641	-0.008	-0.159	0.184	-0.37	-0.308	0.095	0.352	0.438	3.593	3.31	-0.784	-0.236	0.677	0.992	-0.478	0.253	0.393	0.252	0.434	0.92	0.626	0.667	0.985	0.553	0.653	0.763	-0.338	-0.835	-0.675	-0.417	-0.762	-0.725	-0.482	-0.163	-0.649	-0.188	-0.76	-0.673	0.421	0.842	0.911	-0.009
SCO1060	0.216	-0.285	0.069	0.295	-0.587	0.206	0.631	0.767	0.296	0.551	0.31	0.392	-0.029	0.085	0.022	0.539	0.114	-0.411	0.194	2.5	2.458	1.068	1.019	2.766	2.714	2.743	3.261	2.395	2.446	3.061	2.974	0.556	0.385	0.848	0.761	0.489	0.891	1.279	1.22	0.522	0.319	0.749	0.963	0.212	0.924	0.348	1.253	0.91	1.375
SCO1061	0.083	0.13	-0.213	-0.332	-0.443	-0.752	1.478	1.278	1.204	-0.199	-0.18	-0.465	0.056	0.226	0.484	-1.039	0.179	-0.516	-0.593	0.64	0.554	0.32	0.257	-0.093	-0.285	0.686	0.86	0.78	0.784	0.155	0.515	-1.22	-0.679	-0.625	-0.748	-0.98	-1.177	-1.589	-1.687	-1.516	-1.573	-1.491	-1.451	-1.76	-1.522	1.598	2.118	1.783	2.041
SCO1062	0.046	-0.038	-0.008	0.198	-0.041	-0.228	0.97	0.755	0.702	-0.105	-0.303	-0.118	0.334	0.606	0.545	-0.237	0.258	-0.241	-0.445	0.968	1.31	-0.037	0.067	-0.053	0.14	0.579	1.507	0.441	0.301	0.798	0.102	-0.291	-0.397	-0.191	0.061	-0.426	-0.365	-0.474	-0.59	-0.408	-0.463	-0.477	-0.426	-0.658	-0.522	1.105	1.813	1.566	1.609
SCO1063	-0.031	0.108	-0.077	0.348	-0.749	-0.472	1.388	0.394	1.237	0.342	-0.119	-0.184	0.551	0.467	0.203	-0.999	-0.999	-0.999	-0.746	0.771	-0.72	-0.609	0.005	-0.406	-0.401	0.482	0.174	-0.546	-0.999	-0.894	-0.362	-0.002	-0.531	-0.251	0.582	-0.77	-0.72	-0.751	-0.999	-0.56	-0.686	-0.589	-0.758	-0.694	-0.999	1.795	2.113	1.914	1.623
SCO1064	0.339	-0.119	-0.22	0.429	0.152	-0.593	0.654	0.747	0.728	0.291	-0.035	-0.338	0.263	0.229	0.61	-0.082	0.664	-0.385	-0.638	0.313	0.025	-0.789	-0.274	-0.499	-0.263	-0.253	1.546	-0.462	-0.174	-0.398	-0.989	-0.337	-0.538	-0.989	0.382	-0.67	-0.721	-0.453	-0.807	-0.567	-0.782	-0.504	-0.527	-0.644	-0.89	1.303	1.741	1.508	1.415
SCO1065	0.14	0.105	-0.245	0.281	-0.491	-0.442	1.132	0.487	0.905	0.142	0.009	0.136	0.641	0.452	0.358	0.455	0.274	-0.871	-0.328	0.752	0.313	-0.093	-0.506	-0.743	-0.338	0.045	1.014	0.032	-0.271	0.341	-0.184	0.174	-0.444	-0.293	0.637	-0.334	-0.73	-0.826	-0.905	-0.613	-0.693	-0.457	-0.59	-0.864	-0.776	1.358	1.832	1.649	1.655
SCO1066	-0.121	-0.177	0.298	0.313	-1.086	-0.661	0.16	0.416	-0.049	-0.297	-0.678	0.096	-0.7	-0.151	0.013	-1.454	0.612	-1.594	-0.42	0.323	0.175	-0.038	-0.036	0.664	0.607	0.882	0.797	0.612	0.322	0.158	0.426	-0.674	-0.488	-0.826	-2.302	-1.065	-0.692	-0.615	-0.856	-0.049	-0.004	-0.569	-0.495	-0.943	-0.551	-0.025	0.354	0.299	0.244
SCO1067	-0.013	-0.027	0.041	-1.939	-1.865	-1.913	-1.267	-1.063	-0.95	1.722	1.868	2.263	-2.265	-1.841	-1.799	2.16	1.144	-2.276	-2.37	-1.573	-1.091	-2.475	-2.566	-2.057	-2.05	-1.793	-0.388	-2.327	-2.546	-2.091	-2.708	-0.818	-1.116	-1.681	-1.114	0.15	0.131	-0.386	-0.213	-1.085	-0.942	0.164	0.186	-1.393	-0.818	-1.525	-0.656	-0.711	-1.175
SCO1068	0.267	-0.122	-0.145	0.172	-0.149	0.331	-0.601	-0.352	-0.228	-0.234	-0.506	0.204	-1.55	-1.763	-1.036	1.474	-0.494	-2.299	-1.492	0.293	0.258	-0.483	0.804	2.157	2.03	2.64	2.929	2.673	2.429	2.688	2.517	-2.227	-1.741	-1.965	-1.986	-1.286	-1.334	-1.303	-1.121	-1.028	-0.873	-1.022	-0.404	-1.841	-1.075	-0.885	0.95	0.088	0.235
SCO1069	0.026	0.069	-0.095	0.221	0.13	-0.478	0.217	-0.105	-0.672	-0.962	-0.953	-0.708	-0.457	-0.399	-1.268	-0.916	-2.27	-1.779	-0.38	0.48	0.909	1.607	1.892	1.611	1.755	1.7	2.124	1.89	1.621	1.995	1.49	-0.519	-0.502	-0.322	-0.684	0.945	0.75	-0.767	-0.467	-0.209	-0.192	0.354	0.457	-0.448	-0.597	-0.49	0.128	-0.426	-0.168
SCO1070	-0.218	0.701	-0.483	-1.302	-1.339	-0.627	-0.427	-0.603	-0.669	-2.554	-2.477	-1.38	-2.128	-2.372	-2.208	-1.105	-1.259	-2.243	-1.433	0.35	0.406	-0.346	0.068	0.107	0.278	0.076	0.057	0.702	0.381	-0.045	-0.049	-0.943	-0.88	-1.044	-1.417	-0.703	-0.616	-1.986	-2	-1.945	-1.928	-1.844	-1.634	-2.411	-2.173	-1.56	-0.637	-0.921	-0.672
SCO1071	-0.287	0.809	-0.522	-2.085	-1.48	-1.109	-2.017	-2.034	-2.074	-2.379	-2.292	-2.052	-2.826	-2.702	-2.639	-2.111	-2.084	-2.691	-2.654	-1.458	-1.34	-1.936	-1.92	-1.807	-1.902	-1.363	-1.135	-1.958	-1.933	-1.579	-1.632	-2.899	-2.865	-1.972	-2.514	-2.176	-1.906	-1.722	-1.504	-2.334	-2.335	-1.946	-1.604	-2.709	-1.708	-2.408	-1.352	-1.616	-1.107
SCO1072	-0.624	0.204	0.42	0.542	-0.031	-0.624	0.034	-0.32	-0.312	-0.624	0.467	0.283	-0.624	-0.084	-0.624	-0.624	-0.624	0.168	-0.152	-0.096	-0.108	-0.624	0.121	1.276	1.148	2.186	2.56	2.094	1.564	3.426	3.226	-0.624	-0.624	-0.624	-0.624	-0.624	-0.26	0.026	-0.263	-0.06	-0.05	0.865	1.057	-0.159	0.511	-0.624	0.625	-0.143	-0.434
SCO1073	0.203	-0.027	-0.176	-0.22	-0.18	0.002	-0.472	0.194	0.097	0.545	0.271	0.291	0.079	0.384	0.282	0.527	0.641	-0.738	-0.235	-0.242	-0.422	-0.688	-0.503	0.273	0.503	0.581	0.652	0.238	0.116	0.772	0.605	-0.323	-0.481	-0.525	-0.408	-1.081	-1.26	0.98	0.96	-0.374	-0.314	-0.055	0.201	0.046	0.644	-0.071	0.488	0.355	0.216
SCO1074	0.071	0.026	-0.097	0.103	-0.318	-0.433	0.421	0.201	0.216	-0.171	-0.249	-0.114	-0.324	-0.44	-0.391	0.646	0.785	-0.372	0.343	-0.578	-0.412	-0.59	-0.279	-0.445	-0.18	-0.094	0.115	-0.159	-0.225	-0.012	0.166	0.173	0.102	-0.544	-0.591	-1.008	-0.844	-0.279	-0.142	0.646	0.716	0.933	1.066	-0.111	0.297	-0.191	0.219	0.098	-0.154
SCO1075	-0.121	0.313	-0.192	-0.449	-0.747	-1.632	0.888	1.537	1.387	-0.137	-0.732	-0.238	-0.232	0.37	0.169	-0.533	0.61	-0.841	-0.323	0.677	0.927	0.351	0.168	0.912	1.35	1.346	1.507	1.517	1.465	1.991	1.757	0.071	0.075	-0.543	-0.447	0.124	0.261	-0.85	-0.757	-0.112	0.007	-1.317	-1.092	-1.632	-1.41	-0.504	0.274	0.308	0.679
SCO1076	0.109	-0.337	0.229	-0.558	-0.85	-0.744	-1.204	-0.559	-1.106	-0.828	-1.859	-0.372	-0.781	-0.372	-0.593	2.095	1.568	1.749	1.669	2.702	1.629	2.21	2.002	-0.45	-0.242	0.091	-0.641	-0.784	-0.052	0.456	0.219	1.675	0.938	-1.552	-1.582	3.658	3.827	-1.522	-0.889	-1.522	-1.976	-1.091	-1.357	-2.276	-1.202	-0.757	-0.646	-0.898	-0.486
SCO1077	0.221	0.195	-0.416	-0.705	-1.108	-0.486	-1.16	-0.864	-0.398	0.987	0.659	1.859	-0.397	-0.847	-0.359	2.142	1.179	-1.333	-0.957	0.09	-0.177	-1.441	-0.984	0.484	0.497	0.796	0.983	-0.081	-0.268	1.086	-0.009	-0.351	-0.326	0.016	0.075	-0.292	-0.299	-0.589	0.11	-0.281	-0.296	0.333	0.464	-0.833	-0.265	0.032	1.22	0.918	0.372
SCO1078	0.108	-0.04	-0.068	0.327	-0.139	-0.081	-0.484	-0.257	-0.17	-0.471	-0.571	-0.353	-0.509	-0.484	-0.138	0.036	-0.08	-1.766	-1.031	-0.101	-0.05	-0.247	0.085	0.709	0.513	0.731	0.593	0.401	0.452	0.08	0.39	-0.85	-0.902	-1.767	-1.641	-0.774	-0.916	-1.047	-1	-0.801	-0.893	-0.952	-0.94	-1.591	-1.131	-0.045	0.565	0.298	0.39
SCO1079	-0.022	0.094	-0.072	0.312	-0.438	-0.358	-0.78	-0.274	-0.492	-0.595	-0.776	-0.547	-0.653	-0.427	-0.481	0.47	-0.68	-1.198	-1.146	-0.266	-0.187	-0.721	-0.552	-0.066	-0.135	0.627	0.833	-0.285	-0.06	-0.051	0.183	-1.946	-1.422	-2.417	-2.285	-0.911	-0.858	-0.592	-0.396	-0.538	-0.579	-0.552	-0.184	-1.365	-0.474	-0.39	0.262	0.056	0.312
SCO1080	0.066	0	-0.066	0.346	0	-0.24	0.687	0.9	0.844	0.181	0.447	0.157	0.071	0.326	0.42	2.679	3.002	-1.206	-1.144	-0.22	-0.114	-0.583	0.056	0.674	0.625	1.18	1.152	0.452	0.172	0.908	0.948	1.271	1.845	1.303	1.421	-1.176	-0.981	-0.106	0.19	-0.406	-0.523	-0.606	-0.467	-0.902	-0.442	-0.194	0.637	0.326	0.646
SCO1081	0.19	-0.073	-0.117	-0.189	-0.351	-0.187	-0.251	0.335	0.707	0.16	0.274	0.144	0.232	0.38	0.371	1.405	1.436	-0.39	-0.082	-1.284	-1.115	-1.602	-1.421	-0.392	-0.384	-0.386	-0.438	-0.105	-0.395	0.322	0.149	2.822	3.355	0.275	0.123	-1.568	-1.473	0.203	0.496	0.074	0.15	-0.553	-0.507	-0.623	-0.234	-0.342	0.337	0.162	1.074
SCO1082	0.039	-0.029	-0.01	0.032	0.071	-0.017	0.47	0.58	0.762	0.209	0.198	0.197	0.633	0.76	0.732	1.001	1.063	0.134	0.427	-0.709	-0.484	-0.675	-0.602	-1.285	-1.154	-1.219	-0.87	-1.168	-1.316	-0.791	-0.977	2.831	3.011	0.695	0.5	-0.457	-0.347	0.824	0.714	0.739	0.746	0.178	0.092	0.39	0.429	0.185	0.205	0.306	0.839
SCO1083	0.059	0.206	-0.265	0.615	0.126	0.589	-1.105	-0.517	-0.597	0.128	-0.406	0.367	-0.894	-1.208	-0.763	-0.04	0.245	-3.4	-2.27	-2.071	-2.585	-2.996	-1.751	-1.158	-0.7	-0.78	-0.246	-1.428	-1.507	-1.031	-0.543	-1.219	-0.907	-0.563	-0.453	-1.065	-0.883	-1.009	-0.896	-0.084	0.228	-1.343	-1.053	-1.803	-0.855	0.03	1.626	1.135	-0.328
SCO1084	-0.107	0.22	-0.113	1.097	0.831	1.175	-0.789	-0.278	-0.86	-0.189	-0.104	0.317	-1.038	-1.905	-1.634	-0.008	-0.599	-2.556	-1.805	-1.502	-1.506	-2.215	-2.195	-0.326	-0.424	-0.092	0.222	-0.229	-0.27	-0.074	0.557	-1.827	-1.501	-0.377	-0.241	-1.158	-1.27	-1.781	-0.917	1.162	1.435	-1.665	-1.445	-1.216	-0.565	0.166	0.733	0.687	-1.544
SCO1085	-0.041	-0.011	0.052	-0.915	-0.605	-0.53	0.198	0.773	0.498	-0.157	-0.234	0.096	-0.438	-0.41	-0.539	-1.369	-1.213	0.23	0.135	0.85	0.954	0.664	0.679	1.184	1.237	1.169	0.946	0.523	0.361	-0.006	0.053	0.029	0.253	-0.605	-0.687	-1.039	-1.229	0.864	0.879	-1.413	-1.486	-1.986	-1.927	0.006	-0.071	-0.046	-0.045	-0.164	-0.294
SCO1086	0.194	-0.013	-0.182	1.337	0.484	0.786	0.994	-2.812	-2.534	-1.311	-1.561	-1.786	-1.479	-1.349	-1.034	-2.063	-1.994	-3.228	-2.592	-2.79	-2.816	-2.892	-2.499	-2.628	-2.47	-1.967	-1.842	-3.272	-3.117	-2.904	-2.42	-0.882	-1.301	-0.79	-0.887	-1.353	-0.906	-0.956	-0.763	3.009	3.214	-1.395	-1.463	0.611	0.942	-1.45	-1.124	-1.091	-1.843
SCO1087	0.112	0.036	-0.148	-2.226	-2.213	-2.54	1.057	-1.139	-1.534	-3.4	-3.49	-3.223	-2.735	-2.932	-2.86	-1.644	-1.714	-0.096	0.277	0.079	0.546	0.245	0.57	0.607	0.519	0.941	0.986	-0.607	-0.603	-0.075	-0.308	-0.301	-0.546	0.387	0.457	-1.585	-1.311	-3.726	-3.569	-2.139	-2.06	-3.85	-3.991	-4.333	-3.998	-3.046	-2.691	-2.817	-2.09
SCO1088	0.213	0.006	-0.219	-2.745	-2.494	-3.008	1.589	-0.924	-1.343	-4.021	-4.126	-4.096	-2.975	-3.227	-3.294	-1.139	-1.635	0.412	0.604	0.474	0.712	1.143	1.049	1.82	1.701	2.263	2.364	0.765	0.723	1.354	1.125	-0.487	-0.604	0.511	0.622	-1.722	-1.577	-3.459	-3.179	-1.76	-1.682	-3.982	-3.808	-4.131	-3.819	-3.485	-2.867	-3.262	-1.787
SCO1089	0.149	0.103	-0.252	-2.736	-2.736	-3.15	1.912	-0.674	-1.107	-4.512	-4.83	-4.711	-2.801	-2.496	-2.889	-1.471	-2.147	-0.193	0.164	0.585	0.914	0.878	0.954	1.789	1.568	2.123	2.304	0.655	0.616	1.456	1.101	-0.272	-0.585	0.819	0.957	-1.141	-0.919	-3.44	-3.41	-1.842	-1.754	-4.593	-4.704	-4.365	-4.04	-3.564	-3.16	-3.517	-1.309
SCO1090	-0.011	-0.023	0.034	-0.884	-1.634	-1.999	0.512	0.21	0.475	-0.074	0.168	0.802	-0.615	-0.456	-0.658	-0.226	0.054	-0.274	0.161	1.149	1.139	0.37	0.97	1.064	0.914	1.059	0.704	0.736	0.909	0.731	0.376	0.909	1.039	1.274	0.266	0.889	1.002	-0.603	-0.782	0.631	0.771	-2.051	-2.166	-0.803	-0.552	0.319	0.405	0.26	-0.42
SCO1091	0.074	-0.02	-0.054	0.043	-0.433	-0.327	-0.237	0.384	0.194	-0.174	-0.589	0.019	-0.114	-0.001	0.128	-0.034	0.316	-1.273	0.299	-0.32	-0.328	-0.573	-0.225	0.056	0.418	0.275	0.402	0.426	0.229	0.232	0.229	-0.626	-0.768	-0.866	-1.136	-0.913	-1.003	-1.508	-1.719	-1.12	-1.267	-0.41	-0.091	-1.603	-1.231	0.014	0.665	0.573	0.97
SCO1092	0.015	0.306	-0.321	-0.153	-0.473	-0.228	0.836	0.599	0.44	-0.445	-1.041	-0.07	-0.109	0.066	0.168	-0.575	-0.301	-0.728	-0.652	0.076	0.33	0.144	0.595	-0.572	-0.621	0.233	0.378	-0.806	-0.839	0.165	-0.126	-0.142	-0.864	-0.765	-0.389	0.265	0.215	-0.716	-0.557	-0.737	-0.798	-0.809	-0.989	-1.187	-0.944	0.722	1.106	0.728	1.893
SCO1093	0.161	-0.044	-0.117	-0.012	-0.669	-0.291	0.681	0.705	0.731	-0.013	-0.408	-0.255	-0.377	-0.347	-0.066	0.387	0.7	-2.232	-1.391	0.499	-0.044	-0.494	-0.193	0.089	0.342	1.052	1.141	0.246	0.462	0.459	0.608	-1.356	-1.198	-0.692	-0.718	0.407	0.506	-0.452	-0.675	-0.759	-0.763	-0.792	-0.319	-1.239	-0.688	0.341	1.15	0.939	1.321
SCO1094	0.204	-0.05	-0.154	-0.442	-0.658	-0.753	-0.354	0.187	0.195	0.154	-0.179	0.183	0.405	0.282	0.402	-0.015	0.651	0.469	0.716	1.745	2.255	1.687	2.043	1.152	1.513	0.463	1.417	1.103	1.321	0.793	0.768	2.34	2.487	2.759	2.49	2.007	1.791	1.698	1.576	1.407	1.393	2.607	2.793	1.671	2.068	0.446	0.823	0.719	0.742
SCO1095	-0.006	0.044	-0.037	-0.285	-0.563	-0.777	-0.394	0.265	0.815	0.63	1.089	0.453	0.281	0.416	0.615	0.718	1.048	-1.891	-1.256	-0.662	-0.39	-1.177	-1.267	-0.792	-0.674	-1.024	-0.126	-0.427	-0.228	0.059	-0.755	-1.023	-0.84	-1.595	-1.218	-1.661	-1.828	-0.626	-0.306	-0.649	-0.762	-0.177	-0.266	-0.9	-0.643	0.08	0.71	0.545	0.677
SCO1096	-0.051	0.601	-0.55	-0.327	-0.643	-0.195	0.474	0.604	0.501	0.802	1.531	0.619	0.681	0.85	0.985	1.251	-0.234	-3.208	-1.743	-0.295	-0.148	-3.208	-0.37	-1.313	-1.641	-3.208	0.889	-0.604	-0.024	1.018	-0.279	-2.272	-1.032	-3.208	-1.192	-1.634	-1.356	-0.798	-0.372	-0.889	-0.715	-0.26	-0.163	-1.199	-0.681	0.345	1.056	0.695	1.377
SCO1097	-0.15	0.055	0.095	-0.174	-0.363	-0.271	0.605	0.529	0.822	1.046	0.888	0.427	1.19	1.039	0.844	0.41	0.499	-1.017	-0.631	-1.111	-0.772	-1.041	-0.537	-1.094	-1.521	-0.632	-0.418	-0.792	-0.777	-0.558	-0.498	-0.654	-0.525	-1.146	-1.065	-1.157	-1.095	-0.322	-0.198	-0.354	-0.268	-0.143	-0.298	-0.744	-0.567	0.734	0.901	0.941	0.762
SCO1098	0.191	0.011	-0.202	-0.286	-0.546	-0.315	-1.471	-0.425	-0.051	-0.366	-0.543	-0.163	-0.262	-0.653	-0.385	1.844	1.616	-0.746	-0.123	0.399	0.718	-0.534	0.379	1.017	1.245	1.501	1.959	1.381	1.279	1.539	1.59	-1.019	-0.548	-1.116	-0.402	-1.272	-0.717	-0.668	-0.014	-0.669	-0.413	0.631	0.973	-0.977	-0.45	-1.215	0.27	0.358	0.365
SCO1099	-0.053	0.095	-0.043	-0.039	-0.351	-0.474	1.115	0.169	0.113	0.792	0.92	0.451	0.424	0.448	0.018	3.024	2.527	-0.26	-0.067	2.025	2.797	1.532	1.796	2.439	2.65	2.819	3.441	2.243	2.007	3.351	3.165	0.034	0.383	-0.22	0.359	0.093	0.295	0.01	0.431	0.305	0.014	0.755	1.084	-0.368	0.01	-0.162	0.433	-0.09	0.32
SCO1100	-0.178	-0.055	0.234	0.625	-1.298	-0.671	-1.046	-1.724	-1.163	-0.185	0.232	0.904	-1.265	-1.302	-1.111	0.774	1.026	-0.265	0.362	-0.951	-1.382	-1.651	-0.763	-1.235	-1.229	-0.534	0.848	-1.6	-0.807	-0.768	-0.716	2.514	2.38	2.105	2.882	3.083	3.833	-1.114	-0.899	0.202	0.322	-1.558	-1.274	-1.056	-0.679	-1.208	-0.294	-0.505	-0.434
SCO1101	0.203	-0.116	-0.087	0.005	-0.916	-0.747	-2.02	-0.874	-1.283	-1.294	-1.239	-0.911	-1.819	-1.762	-1.722	-0.43	-0.612	-1.848	-0.872	-1.45	-1.274	-1.299	-1.08	-0.162	-0.022	0.574	0.901	-0.897	-1.114	-0.547	-0.332	-1.759	-1.58	-1.862	-1.419	-1.652	-1.526	-2.035	-1.706	-3.255	-2.975	-2.449	-2.216	-3.14	-2.335	-0.561	0.476	-0.031	-0.627
SCO1102	0.069	-0.002	-0.066	0.114	-0.222	-0.336	-0.619	-0.354	-0.705	-0.744	-1.085	-0.615	-1.257	-1.129	-0.982	-0.458	-0.599	-1.741	-1.469	-0.556	-0.246	-1.308	-0.609	0.446	0.213	0.524	0.897	-0.088	-0.294	0.588	0.231	-0.614	-0.775	-0.636	-1.219	-0.585	-0.513	-1.378	-0.748	-2.301	-2.166	-1.485	-1.457	-2.334	-1.776	-0.561	0.414	-0.083	-0.433
SCO1103	0.172	-0.296	0.124	0.518	-0.134	-0.018	0.085	0.241	0.156	-0.44	-0.728	-0.454	-0.537	-0.158	-0.128	0.789	0.787	-1.76	-0.55	-0.169	-0.258	-0.174	-0.323	0.959	0.749	1.694	2.174	0.953	0.897	1.536	1.379	-1.57	-1.176	-2.782	-1.689	-0.551	-0.612	-1.2	-0.721	-0.737	-0.819	-0.578	-0.167	-1.61	-1.03	-0.276	0.471	0.207	0.441
SCO1104	0.339	-0.045	-0.294	0.25	-0.757	-0.581	-0.415	0.04	-0.042	0.475	0.121	0.152	-0.006	-0.267	0.046	1.489	0.823	0.094	-0.171	0.2	0.386	0.352	0.658	1.027	0.8	1.629	1.932	0.339	0.561	1.339	1.122	0.059	0.194	0.895	0.096	0.171	1.097	1.55	1.579	0.425	0.539	1.472	1.842	0.708	1.485	0.207	0.988	0.907	0.744
SCO1105	-0.083	0.016	0.067	-0.3	-0.57	-0.285	2.864	2.325	2.13	1.458	0.017	3.395	-0.757	-0.613	-0.79	0.836	1.099	0.079	-0.466	2.544	1.994	1.853	1.793	2.354	2.269	2.778	2.629	2.364	2.445	2.415	2.272	-0.323	-0.116	-0.145	0.553	1.412	2.692	-0.557	-0.546	0.62	0.569	-0.54	-0.655	-0.356	-0.175	0.956	1.08	0.918	-0.335
SCO1106	0.064	-0.149	0.086	-0.25	-0.006	0.229	1.035	0.972	0.941	0.125	-0.714	0.623	-0.065	-0.26	0.02	0.492	0.608	-1.71	-1.284	0.957	0.369	0.59	0.693	0.877	0.875	0.638	1.032	0.963	0.956	1.123	1.403	-0.883	-1.285	-0.792	-0.176	0.086	0.197	-0.485	-0.153	0.774	0.674	0.49	0.585	-0.213	-0.099	0.225	0.506	0.463	0.08
SCO1107	0.193	-0.209	0.016	0.075	0.627	1.349	1.69	1.33	0.715	0.826	0.712	0.632	0.243	0.657	0.535	1.787	1.18	-0.018	-0.006	1.69	1.711	1.734	1.441	2.437	2.006	2.587	2.783	1.552	1.659	2.325	1.889	1.708	0.645	1.311	0.595	2.59	2.346	1.568	1.679	1.559	1.58	1.754	1.836	1.357	1.569	0.764	1.337	0.974	1.096
SCO1108	-0.209	0	0.21	0.375	0.432	0.814	1.283	0.7	0.77	0.168	0.512	0.081	-0.086	-0.163	0.227	1.677	1.323	-0.377	-0.493	1.649	2.545	1.289	1.563	2.722	2.267	2.918	2.655	1.614	1.716	2.554	2.247	0.902	1.401	1.841	1.909	-0.099	-0.288	-0.713	0.149	-1.028	-0.708	-0.696	-0.778	-0.941	-0.627	0.64	1.62	1.116	0.436
SCO1109	0.04	0.012	-0.052	0.612	0.631	1.093	-0.204	0.01	-0.191	0.551	-0.032	0.08	-0.028	-0.228	-0.131	2.156	2.884	-1.66	-1.17	0.06	0.327	-0.914	-0.78	0.169	0.072	0.72	0.741	0.213	0.076	1.349	1.216	-1.594	-1.047	-0.457	-0.68	-0.779	-1.181	-0.261	-0.257	0.323	0.232	0.244	0.51	-0.4	-0.053	-0.891	-0.148	-0.269	0.372
SCO1110	-0.039	0.191	-0.152	0.788	0.936	0.301	0.562	1.164	0.527	0.486	0.152	-0.067	0.426	0.352	0.369	3.199	2.938	-0.152	-0.005	2.436	2.314	1.551	0.934	1.956	2.201	1.678	1.827	1.917	2.001	0.664	0.841	1.071	1.04	1.718	1.965	1.843	1.736	0.299	0.242	0.727	0.554	1.05	1.315	0.687	0.545	0.429	0.263	0.316	0.4
SCO1111	0.235	0.077	-0.313	-0.775	-1.521	-0.683	-1.148	-0.689	-0.621	-0.324	-0.314	0.084	-0.972	-0.542	-0.451	-0.699	-0.3	-1.029	-0.665	0.578	0.23	-0.954	-0.396	0.033	0.607	0.918	1.97	0.079	0.557	0.07	0.481	-1.71	-0.523	-1.249	-1.71	-0.032	0.041	0.01	0.031	0.251	-0.076	0.733	1.019	-0.793	0.29	-1.09	0.549	0.307	0.5
SCO1112	-0.193	0.199	-0.006	0.027	-0.63	-0.219	2.617	1.77	1.707	0.615	0.087	0.117	0.137	0.552	0.557	3.133	2.265	1.14	1.187	1.046	0.934	0.183	0.176	0.606	0.211	1.317	1.39	0.279	0.317	0.754	0.576	1.885	1.949	-0.232	-0.76	0.687	0.971	-1.169	-1.152	-1.151	-1.1	-1.026	-0.807	-1.671	-1.394	0.392	1.327	1.312	1.054
SCO1113	0.005	-0.034	0.029	0.701	0.844	0.78	1.518	1.156	1.145	-0.894	-1.009	-0.72	-0.259	-0.155	-0.05	2.477	1.4	1.728	1.88	2.293	2.23	2.434	2.409	2.055	2.005	2.801	2.853	2.193	2.041	2.911	2.658	0.109	-0.027	1.141	0.873	0.627	0.402	-0.729	-0.779	-1.263	-1.218	-1.374	-1.373	-1.183	-0.873	-0.508	0.348	-0.058	0.376
SCO1114	0.051	-0.116	0.065	0.369	0.217	0.23	-0.707	-0.084	-0.279	-0.364	-0.254	-0.146	-0.051	0.092	0.099	1.099	1.087	0.577	1.047	0.323	0.28	0.63	0.764	0.126	0.143	0.324	0.364	0.141	0.215	0.422	0.236	0.647	0.394	0.499	0.168	-0.093	-0.287	-1.215	-1.221	-1.515	-1.578	-0.162	-0.214	-1.407	-1.283	-0.529	-0.321	-0.52	0.154
SCO1115	0.205	-0.252	0.047	0.077	-0.117	-0.176	-1.784	-0.752	-0.965	-0.267	0.107	0.274	-0.467	-0.675	-0.404	0.81	0.201	-0.498	0.392	-0.284	-0.787	-0.689	-0.438	0.182	0.196	0.317	1.263	0.286	-0.074	0.698	0.704	-1.113	-0.705	-0.945	-1.244	-0.936	-1.166	-1.227	-0.957	-1.172	-1.123	-0.048	0.358	-1.73	-0.69	-0.982	0.121	-0.097	0.47
SCO1116	0.323	-0.271	-0.052	-0.444	-0.691	-0.654	-2.102	-0.623	-0.54	-0.587	-0.555	-0.384	-0.151	0.04	0.283	0.359	0.543	-1.72	-0.253	-0.859	-0.742	-1.163	-0.915	0.712	0.749	0.734	0.94	1.044	0.871	1.038	0.902	-0.791	-0.682	-1.36	-2.026	-1.415	-1.637	-1.957	-1.612	-1.347	-1.344	-0.742	-0.404	-2.213	-1.386	-1.172	0.081	-0.353	0.977
SCO1117	0.268	-0.005	-0.262	-0.436	-0.653	-0.561	-0.666	-0.567	-0.519	-0.217	-0.309	-0.445	-1.009	-0.974	-1.077	1.605	1.504	-1.998	-1.233	-1.104	-0.739	-1.591	-1.733	-0.876	-0.766	0.07	0.272	-0.705	-1.066	0.401	0.547	-0.678	-0.259	-1.548	-0.97	-1.864	-1.543	-0.783	-0.359	0.985	1.109	0.019	0.407	-1.205	-0.78	-0.696	0.351	0.171	0.432
SCO1118	0.226	0.309	-0.535	-2.888	-2.967	-2.622	-1.048	-1.679	-1.844	-1.677	-1.966	-1.32	-2.859	-2.634	-2.668	0.711	0.812	-1.454	-0.542	-1.093	-0.767	-1.211	-0.531	-0.472	-0.602	1.124	1.559	-1.366	-0.986	1.777	1.343	0.615	0.626	-0.182	0.088	-2.22	-1.803	-0.983	-0.568	1.89	2.166	0.586	0.731	-1.582	-1.145	-2.749	-1.742	-2.19	-2.468
SCO1119	0.404	-0.457	0.053	-0.211	0.288	-0.281	0.806	0.766	0.436	0.184	0.329	0.932	0.187	0.278	0.015	-1.897	0.828	-1.475	-1.274	0.132	0.305	-1.235	-0.219	-0.358	-0.608	-0.287	1.382	-0.997	-0.582	0.873	0.071	-1.092	-0.082	-0.069	-0.377	0.24	0.305	0.225	0.693	0.606	0.723	0.988	1.224	0.105	0.243	0.113	0.306	0.703	0.631
SCO1120	0.055	-0.067	0.013	-0.1	-0.538	-0.125	1.11	0.804	0.583	-0.039	0.284	-0.055	0.017	0.255	0.154	-0.806	0.056	-1.21	-0.251	0.007	-0.061	-0.391	-0.172	0.717	0.373	0.607	0.238	0.314	-0.021	1.069	0.9	-0.606	-0.653	-0.947	-1.444	-0.573	-0.113	0.118	0.152	-0.178	-0.397	-0.164	-0.081	-0.585	-0.555	0.897	0.871	0.896	0.657
SCO1121	-0.284	0.082	0.202	1.096	-0.419	-0.013	-0.588	-0.459	-0.638	-2.027	-2.039	-1.813	-1.916	-1.554	-1.941	2.318	1	-3.466	-2.718	-1.805	-1.871	-1.997	-1.974	-2.072	-2.17	-2.132	-3.011	-2.563	-2.383	-2.171	-2.611	-0.985	-1.322	-1.684	-1.192	0.214	-0.146	-2.471	-2.658	-2.977	-2.836	-2.755	-2.855	-3.196	-3.223	-0.598	-0.65	-0.956	-2.209
SCO1122	0.169	-0.094	-0.074	-0.13	-0.29	-0.094	-1.703	-1.043	-0.795	0.277	0.286	0.387	-0.705	-0.66	-0.503	1.168	1.148	-1.346	-0.842	-0.204	-0.327	-1.492	-1.317	0.306	0.506	0.568	0.253	0.209	0.17	0.233	0.185	-0.856	-0.386	-0.396	-0.827	-0.509	-0.666	-0.362	-0.219	-0.803	-0.614	0.141	0.381	-1.182	-0.442	-0.459	0.654	0.34	0.675
SCO1123	0.063	-0.065	0.002	-0.147	-0.25	-0.321	-0.524	0.131	-0.105	0.402	0.745	0.729	-0.29	-0.063	0.186	1.243	1.502	-0.071	0.138	0.247	0.049	0.067	-0.166	0.93	0.976	0.772	1.179	0.591	0.606	0.904	0.657	-0.456	-0.466	-0.883	-0.647	0.406	0.217	0.94	1.441	0.533	0.526	1.755	2.118	0.383	1.009	-0.591	0.507	0.329	1.366
SCO1124	-0.549	0.078	0.47	-1.556	-1.26	-1.198	-0.574	-0.422	-0.303	0.502	1.074	1.381	-0.738	-1.135	-1.64	0.385	-0.96	-2.199	-1.967	-0.717	-0.162	-2.199	-2.199	-1.375	-1.646	-1.019	0.931	-0.871	-1.484	0.039	-1.516	-1.753	-2.199	-0.403	0.187	0.054	0.625	-0.807	-0.474	-0.415	-0.487	-1.255	-0.818	-0.508	-0.312	0.47	1.303	1.237	-0.795
SCO1125	-0.072	0.029	0.042	0.024	-0.454	-0.718	-0.387	-1.077	0.012	0.755	1.655	1.579	-0.891	-0.903	-0.622	0.284	0.756	-1.077	-0.858	1.114	0.827	-0.737	-0.422	0.776	-0.167	-0.654	1.978	-0.237	-0.696	1.426	0.551	-0.654	-0.348	0.037	1.065	0.907	1.564	0.118	0.215	0.555	0.217	-0.297	-0.203	-0.16	0.721	0.726	1.411	1.394	-0.457
SCO1126	-0.117	0.362	-0.244	-0.819	-0.75	-0.592	-0.819	-0.695	-0.364	1.08	0.918	1.048	-0.394	-0.517	-0.725	0.455	-0.819	-0.629	-0.819	0.657	0.676	-0.819	-0.486	0.019	0.025	-0.712	1.779	-0.626	-0.01	-0.264	0.008	-0.612	-0.619	0.021	0.006	-0.024	0.362	0.059	0.086	-0.214	-0.063	-0.518	-0.46	-0.295	-0.087	1.027	1.916	1.696	-0.537
SCO1127	0.024	-0.138	0.114	-0.404	-1.076	-0.844	0.336	0.141	-0.262	-0.099	0.347	0.517	-0.732	-1.047	-1.019	0.217	-0.463	-0.481	-1.239	0.807	0.778	-0.44	-0.27	0.102	0.364	1.257	2.256	0.314	0.228	1.535	0.857	-0.424	-0.79	-1.239	-0.843	1.349	1.283	0.096	0.445	-0.174	-0.582	0.594	0.942	-0.496	0.073	1.137	2.47	1.755	-0.534
SCO1128	-0.266	-0.043	0.309	-0.591	-0.217	-0.232	-0.498	0.122	0.266	0.574	0.552	0.523	-0.645	-0.525	-0.528	0.63	0.449	-0.857	-0.727	0.531	1.082	-0.472	-0.445	-0.741	0.151	-0.857	2.082	-0.147	-0.252	-0.053	0.131	-0.857	-0.857	-0.857	-0.857	-0.038	0.129	0.189	0.665	-0.124	-0.013	0.341	0.841	-0.095	0.398	1.062	2.077	1.723	-0.587
SCO1129	0.063	0.415	-0.478	-0.551	-0.52	-0.04	-0.161	0.144	-0.111	0.496	0.651	0.615	-0.326	-0.44	-0.458	0.274	0.138	-0.448	-0.434	0.154	0.387	-0.481	0.343	0.287	0.294	0.004	2.48	0.207	0.443	1.253	0.163	-0.194	-0.434	-0.7	-0.7	0.364	0.335	0.257	0.328	0.073	-0.188	0.306	0.407	-0.269	0.133	0.822	1.794	1.76	-0.211
SCO1130	-0.324	0.156	0.168	-1.101	-1.19	-1.257	-1.355	-0.646	-0.967	1.193	1.773	1.958	-0.988	-0.99	-0.985	-2.108	-1.298	-1.659	-1.975	-0.962	-0.784	-1.632	-1.688	-1.002	-0.781	-1.341	0.647	-1.059	-0.914	-0.55	-0.988	-1.844	-1.448	-0.972	-1.522	-0.524	-0.389	0.89	0.896	1.668	1.68	-0.783	-0.52	0.594	1.343	0.407	0.988	0.896	0.092
SCO1131	-0.093	0.18	-0.087	-0.127	-0.231	-0.032	-0.401	0.157	0.39	0.26	-0.357	0.266	-1.226	-1.417	-0.843	1.094	0.814	-1.64	-1.129	-0.035	-0.15	-0.382	-0.214	0.764	0.809	1.283	1.626	0.083	-0.29	1.133	0.604	-2.24	-1.578	-1.152	-0.994	-1.719	-1.238	-0.988	-0.922	-0.983	-0.964	-0.945	-0.7	-1.688	-0.818	-0.487	0.492	0.158	-0.484
SCO1132	0.015	0.142	-0.156	0.028	-0.045	0.297	-0.361	0.186	0.631	0.21	-0.252	0.069	-0.992	-1.217	-0.841	1.078	0.634	-2.319	-1.446	-0.543	-0.398	-1.207	-1.014	0.335	0.14	0.492	0.759	-0.798	-0.502	-0.227	-0.565	-2.005	-1.777	-1.518	-1.243	-2.183	-1.537	-1.5	-1.245	-1.49	-1.299	-1.497	-1.276	-2.152	-1.498	-0.833	0.275	-0.192	-0.686
SCO1133	0.02	0.235	-0.255	0.29	0.007	0.438	-0.402	-0.105	0.491	-0.027	-0.398	-0.447	-0.958	-1.431	-0.841	0.592	0.587	-2.771	-1.578	-1.433	-0.741	-1.303	-1.353	0.113	-0.014	0.316	0.421	-1.158	-0.88	-1.13	-0.655	-1.543	-1.674	-1.335	-0.925	-2.543	-1.755	-2.213	-1.767	-2.103	-1.766	-2.051	-2.182	-2.898	-1.964	-0.919	0.058	-0.322	-0.876
SCO1134	-0.158	0.119	0.04	0.411	0.326	0.663	0.339	0.149	0.519	-0.298	-0.619	-0.446	-0.335	-1.065	-0.249	0.729	0.516	-2.005	-1.941	-0.486	-0.314	-1.179	-0.569	0.249	-0.047	0.248	0.453	-0.995	-0.889	-0.792	-1.319	-0.176	-0.116	-0.532	0.485	-1.008	-0.524	-1.72	-1.643	-1.804	-1.632	-1.926	-2.035	-2.296	-1.985	-0.322	0.126	-0.12	-1.092
SCO1135	0.027	0.173	-0.2	0.199	-0.381	-0.165	0.467	0.342	-0.032	0.514	0.089	0.49	-0.229	-0.307	-0.12	0.437	0.744	-0.352	-0.462	0.642	0.776	0.51	0.144	0.9	0.759	0.559	0.899	0.074	0.139	0.677	-0.04	-0.036	-0.353	-0.343	-0.329	0.383	0.339	0.829	1.266	0.424	0.348	0.931	1.058	0.556	0.623	0.109	0.563	0.436	0.09
SCO1136	0.105	-0.11	0.005	-0.285	-0.247	0.156	0.198	0.473	0.189	-0.316	-0.805	-0.172	-0.13	0.014	-0.035	-0.622	0.739	-0.247	-0.664	1.407	1.457	1.001	0.966	2.071	1.998	2.493	2.466	2.515	2.527	1.943	2.3	-0.559	-0.195	-0.101	-0.324	0.396	0.509	-0.395	-0.229	0.532	0.341	0.621	0.804	-0.6	-0.017	0.183	1.01	0.95	1.047
SCO1137	0.171	0.251	-0.422	-0.609	-0.262	-0.667	-1.153	-0.604	-0.541	-0.968	-1.104	-1.484	-0.028	-0.491	-0.333	-0.634	-0.17	-0.963	-1.118	1.125	0.942	0.544	0.966	0.962	0.735	1.73	1.694	1.388	1.445	0.994	0.605	-0.685	-0.921	-0.186	-0.56	0.114	0.272	-0.954	-0.702	-0.054	0.066	-0.22	0.103	-0.99	-0.822	0.355	1.326	0.806	0.312
SCO1138	0.288	-0.512	0.224	-3.977	-4.082	-4.014	0.331	-0.938	-0.166	-3.806	-3.743	-3.713	-4.142	-4.403	-3.888	0.302	0.78	-2.929	-2.06	-1.12	-0.744	-0.817	-0.835	-2.889	-3.149	-1.958	-1.885	-2.934	-2.24	-2.91	-1.979	-1.738	-1.835	-1.968	-1.484	-2.582	-1.252	-2.129	-2.116	0.28	0.203	-0.611	-0.721	-1.551	-1.473	-3.352	-3.046	-2.928	-2.89
SCO1139	0.334	-0.658	0.324	-2.785	-2.462	-3.056	-0.067	-1.198	-0.284	-3.54	-3.741	-3.722	-3.605	-3.92	-3.402	0.525	0.645	-2.507	-2.34	-0.897	-1.239	-0.981	-0.849	-2.293	-2.005	-1.41	-0.695	-2.028	-1.535	-2.376	-1.449	-2.405	-2.34	-2.049	-2.232	-2.791	-1.284	-2.129	-1.84	0.423	0.434	-0.34	-0.22	-1.204	-1.116	-2.985	-2.262	-2.907	-1.789
SCO1140	0.257	-0.505	0.249	-2.858	-3.019	-2.762	-0.176	-0.812	-0.126	-2.783	-2.937	-3.016	-2.881	-3.33	-2.88	0.568	0.257	-1.917	-1.87	-0.748	-0.877	-1.17	-1.127	-2.116	-2.161	-1.632	-0.579	-1.914	-1.616	-1.875	-1.244	-2.255	-2.608	-1.557	-2.271	-1.939	-1.323	-1.776	-1.426	0.513	0.467	-0.286	-0.071	-1.177	-0.809	-2.777	-2.044	-2.393	-1.903
SCO1141	0.163	-0.03	-0.133	0.302	-0.675	-0.394	-1.176	-0.312	-0.198	-0.712	-0.867	-0.734	-0.935	-1.105	-0.292	0.534	0.721	-1.024	-1.186	-0.309	0.112	-0.935	-0.291	1.006	0.897	0.533	0.731	0.303	-0.177	-0.108	0.167	0.195	-0.077	0.334	0.713	-0.412	-0.441	-1.475	-0.735	-1.786	-1.909	-1.201	-1.273	-2.379	-1.592	-0.579	0.134	0.027	0.126
SCO1142	0.227	-0.12	-0.107	-0.84	-1.507	-1.406	-1.064	-0.68	-0.999	-1.719	-1.911	-1.416	-1.162	-1.918	-1.654	0.995	1.467	-1.963	-1.703	-0.022	0.024	-0.923	-0.372	-0.413	-0.376	-0.107	0.743	-0.556	-0.511	0.138	-0.62	-1.61	-1.632	0.715	0.476	-1.194	-0.727	-1.125	-0.977	0.648	0.563	0.225	0.323	-0.899	-0.631	-0.722	-0.206	-0.239	-1.711
SCO1143	0.4	0.287	-0.687	-0.6	-1.078	-0.956	-0.68	-0.812	-0.73	-2.193	-2.422	-2.405	-3.748	-3.638	-3.538	-0.144	-0.377	-4.868	-5.027	-4.626	-4.424	-5.016	-5.844	-4.035	-5.024	-4.01	-3.999	-5.455	-4.944	-5.666	-5.016	-2.603	-2.871	-2.019	-2.13	-0.698	-0.678	-2.034	-1.914	-1.706	-1.669	-3.492	-3.451	-3.213	-3.209	-0.316	-0.187	-0.164	-3.942
SCO1144	0.226	0.315	-0.541	-0.707	-0.983	-0.704	-3.173	-3.289	-3.522	-3.537	-3.667	-3.396	-3.468	-3.814	-3.561	-2.444	-2.751	-5.058	-5.043	-4.836	-4.466	-4.855	-4.6	-4.338	-4.402	-3.97	-4.394	-5.706	-5.328	-5.199	-5.339	-2.873	-2.893	-2.839	-2.585	-3.233	-2.612	-3.212	-3.058	-2.528	-2.318	-4.212	-4.227	-4.398	-3.985	-2.981	-2.876	-2.905	-3.869
SCO1145	0.223	0.089	-0.312	-1.156	-1.584	-0.706	-1.445	-1.516	-1.883	-1.006	-0.972	-1.118	-2.23	-2.057	-1.892	-1.02	-1.631	-1.896	-1.804	-1.839	-1.686	-1.885	-2.172	-1.268	-1.079	-1.036	-0.443	-2.563	-2.667	-2.222	-2.233	-2.168	-1.989	-1.857	-1.938	-1.387	-1.395	-2.07	-1.818	-2.368	-2.208	-1.747	-1.519	-3.148	-2.477	-2.15	-1.136	-1.615	-0.225
SCO1146	0.168	0.062	-0.229	0.495	0.103	0.524	0.049	0.425	0.036	0.409	0.587	0.794	-0.24	-0.262	-0.515	0.926	0.615	-0.529	-0.071	0.411	0.723	0.372	0.644	1.344	1.252	1.226	1.188	1.191	1.167	1.311	1.141	-0.269	0	0.187	0.059	-0.432	-0.442	-0.468	-0.358	-1.167	-1.062	-0.628	-0.323	-1.187	-0.768	0.508	0.826	0.603	1.039
SCO1147	0.35	-0.035	-0.315	1.636	-0.228	0.105	-4.878	-4.046	-3.894	-2.723	-3.132	-3.503	-2.803	-3.067	-2.984	-2.011	-1.751	-5.641	-4.834	-4.7	-4.32	-5.497	-5.159	-5.512	-5.011	-4.461	-3.548	-4.362	-4.806	-4.604	-4.334	-3.191	-2.542	-1.625	-1.473	-3.417	-2.448	-2.114	-1.795	-0.34	-0.21	-1.13	-1.05	-2.467	-2.049	-1.908	-1.577	-1.505	-3.431
SCO1148	0.366	-0.091	-0.274	1.634	-0.486	-0.264	-4.273	-3.919	-3.588	-2.657	-3.192	-3.191	-2.628	-2.861	-2.782	-1.509	-1.9	-4.577	-4.534	-3.801	-3.514	-4.243	-4.465	-4.598	-4.421	-3.966	-2.933	-3.706	-3.789	-3.816	-3.66	-4.01	-3.392	-1.987	-2.227	-3.727	-3.45	-2.049	-1.826	-0.246	-0.144	-1.075	-0.834	-2.462	-1.904	-2.197	-1.277	-1.441	-2.601
SCO1149	0.435	0.071	-0.506	1.415	-0.356	-0.024	-0.245	-0.504	-0.787	-1.166	-0.866	-0.636	-1.21	-1.459	-1.1	0.492	0.154	0.151	-0.454	1.312	1.515	1.689	1.959	1.587	1.615	2.011	1.995	1.561	1.777	1.869	1.393	-0.889	-1.064	-0.417	-0.775	2.492	2.26	-0.615	-0.39	0.46	0.603	0.557	0.705	-0.732	-0.359	-0.237	0.28	0.048	-0.052
SCO1150	-0.02	0.074	-0.054	1.391	-0.531	-0.363	1.01	0.77	-0.024	-0.88	-1.261	-0.839	-1.296	-1.213	-1.319	0.848	-0.633	-2.885	-1.163	0.346	0.529	1.139	1.444	1.294	1.332	1.448	1.13	0.928	1.11	0.57	0.79	-0.42	-1.164	-0.76	-0.791	1.011	0.915	-1.46	-1.418	-0.258	-0.155	-0.473	-0.539	-1.316	-1.188	0.011	0.286	-0.112	-0.626
SCO1151	0.182	-0.065	-0.118	0.084	-0.286	-0.399	-0.537	-0.33	-0.324	0.673	0.67	0.648	0.622	0.991	0.861	0.88	1.056	-1.067	-0.571	-1.297	-1.489	-0.986	-1.081	-0.544	-1.062	-0.48	-0.522	-0.683	-0.926	-1.013	-0.467	-1.333	-1.195	-1.908	-2.381	-1.172	-1.016	-0.029	0.151	0.87	0.901	1.058	1.324	0.007	0.32	-0.497	-0.183	-0.362	0.923
SCO1152	-0.058	0.131	-0.073	0.21	0.115	0.098	0.394	0.26	0.146	0.251	0.054	0.344	0.227	0.299	0.122	-0.065	0.128	-1.307	-0.924	0.2	0.385	-0.321	-0.391	0.646	0.543	0.441	0.582	0.076	0.054	0.587	0.319	-0.338	-0.425	-0.772	-0.844	-0.651	-0.586	-0.247	-0.125	-0.726	-0.793	0.034	0.103	-0.706	-0.691	0.625	0.544	0.618	0.501
SCO1153	-0.059	0.149	-0.09	0.155	-0.067	0.014	0.242	0.338	0.214	0.34	0.318	0.157	0.284	0.148	0.114	-0.07	0.608	-0.239	-0.581	0.213	0.507	-0.268	-0.174	0.991	0.756	0.819	0.816	0.49	0.414	1.043	0.973	-0.137	-0.159	-0.555	-0.623	-0.657	-0.65	-0.288	-0.057	-0.455	-0.568	0.196	0.246	-0.697	-0.576	0.266	0.486	0.472	0.583
SCO1154	0.232	-0.144	-0.088	-0.028	-0.576	-0.343	0.602	0.55	0.077	-0.78	-1.135	-0.538	-0.9	-0.817	-0.856	-0.36	-0.341	-0.754	-0.425	-0.231	0.024	-0.04	0.173	0.475	0.4	0.438	0.546	0.527	0.31	0.528	0.348	-0.332	-0.766	-0.747	-0.667	-0.447	-0.603	0.047	-0.089	-0.259	-0.183	-1.201	-1.237	-0.637	-0.364	0.381	0.629	0.81	-0.17
SCO1155	0.252	-0.207	-0.045	0.047	-0.197	-0.219	0.997	0.796	0.443	-0.98	-1.39	-0.819	-0.687	-0.533	-0.493	-1.295	-1.251	-1.195	-0.332	-0.55	-0.647	0.303	0.051	-0.858	-0.672	-0.797	-0.467	-0.736	-0.741	-0.479	-0.83	-0.588	-0.9	-1.168	-0.808	-0.383	-0.695	-0.593	-0.208	-0.448	-0.479	-1.451	-1.424	-1.33	-1.086	0.729	0.562	0.753	-0.327
SCO1156	0.089	0.29	-0.379	-0.079	-0.229	0.139	1.252	1.007	1.009	0.018	0.019	0.415	0.598	0.384	0.472	0.817	0.579	1.239	1.215	1.717	1.796	1.335	1.278	1.113	0.972	1.169	1.07	0.838	0.779	1.067	1.157	1.53	1.151	1.391	0.289	1.865	1.681	0.877	0.696	0.325	0.352	0.492	0.046	0.379	0.299	0.908	0.854	1.052	1.006
SCO1157	0.138	-0.22	0.082	-0.956	-1.43	-1.18	-1.736	-0.71	-1.216	-2.483	-3.527	-2.377	-2.42	-1.813	-2.376	-3.21	-3.779	-0.412	0.112	-0.207	-0.919	0.311	0.186	-2.781	-2.519	-1.606	-2.584	-1.676	-1.727	-2.134	-1.945	-0.011	-0.587	-2.131	-1.748	-0.186	-1.032	-5.062	-5.007	-4.846	-4.83	-5.185	-5.099	-5.06	-4.973	-2.206	-2.172	-2.252	-3.41
SCO1158	0.4	-0.315	-0.085	-0.886	-1.76	-1.308	-1.903	-0.924	-1.404	-2.07	-2.587	-2.167	-2.615	-1.915	-2.415	-1.644	-2.458	-1.239	-0.315	-0.282	-0.946	-0.009	0.398	-1.648	-1.06	-0.418	-1.18	-0.768	-0.532	-1.556	-1.102	-0.564	-0.854	-2.29	-2.321	-1.198	-1.317	-5.385	-5.334	-5.548	-5.355	-5.339	-5.267	-5.609	-5.566	-2.471	-2.003	-2.201	-3.474
SCO1159	0.373	-0.378	0.005	-1.15	-1.517	-1.552	-2.114	-0.855	-1.652	-1.959	-2.516	-2.436	-2.868	-2.119	-2.331	-1.964	-2.096	-0.725	0.103	-0.18	-0.678	0.353	0.581	-1.236	-1.264	-0.575	-1.372	-0.232	-0.343	-1.659	-1.686	-0.984	-0.971	-2.608	-2.473	-1.698	-1.839	-5.652	-5.465	-5.474	-5.463	-5.954	-5.424	-5.988	-5.507	-3.075	-2.022	-2.279	-3.003
SCO1160	0.246	-0.215	-0.031	-1.258	-1.444	-1.685	-2.724	-1.703	-2.241	-2.541	-3.095	-3.027	-3.281	-2.862	-3.023	-2.33	-3.175	-1.296	-0.656	-0.596	-0.736	-0.142	0.316	-1.728	-1.842	-0.852	-1.411	-0.826	-0.807	-1.417	-0.976	-0.761	-0.831	-2.905	-2.543	-1.936	-2.402	-6.013	-5.872	-6.215	-6.04	-6.076	-6.022	-6.129	-5.96	-3.082	-2.304	-2.687	-3.574
SCO1161	0.275	-0.306	0.031	-1.532	-1.532	-1.594	-2.706	-1.46	-2.007	-2.734	-3.213	-3.473	-3.055	-2.713	-2.937	-2.041	-3.253	-1.045	-0.807	2.169	0.432	0.43	0.58	-0.327	-0.18	0.36	-0.257	0.418	0.844	-0.267	-0.194	-1.462	-1.334	-2.547	-2.393	-0.152	-1.315	-5.865	-5.821	-6.348	-6.001	-5.866	-5.742	-6.06	-6.048	-3.048	-1.963	-2.556	-3.762
SCO1162	0.328	0.032	-0.36	0.066	-0.583	-0.586	0.575	0.702	0.703	0.4	0.063	0.521	-0.957	-0.382	-0.303	-0.106	0.224	-1.42	-0.726	0.149	-0.269	-0.742	-0.377	0.785	0.588	0.608	0.781	0.494	0.529	0.486	0.667	-1.516	-1.454	-1.491	-1.058	-0.689	-0.395	-0.208	-0.373	0.137	0.321	-0.598	-0.136	-1.142	-0.378	-0.61	0.685	0.754	1.143
SCO1163	-0.058	-0.194	0.252	0.463	0.233	0.071	1.107	0.286	-0.073	-1.311	-0.931	-0.884	-1.094	-1.502	-1.352	0.106	-0.482	-0.511	-0.316	0.595	0.833	0.384	0.493	0.903	0.64	0.808	0.756	0.116	0.393	0.154	-0.08	0.864	0.814	-0.467	-0.389	0.068	-0.49	-1.33	-0.931	-1.497	-1.437	-1.589	-1.649	-1.887	-1.732	-1.397	-1.462	-1.647	-0.778
SCO1164	0.302	-0.225	-0.077	0.737	0.125	0.58	2.242	2.143	1.854	-0.323	0.698	0.053	-0.51	0.125	0.324	1.325	0.699	-0.145	1.055	2.773	2.38	2.445	2.99	2.539	2.605	3.172	3.165	2.735	2.791	2.819	2.339	0.973	0.925	0.772	1.321	1.515	1.733	0.83	0.816	0.849	0.617	0.824	1.276	-0.103	0.881	-0.359	-0.082	-0.058	1.465
SCO1165	0.149	-0.132	-0.017	-0.17	-0.792	-0.69	0.756	0.716	0.962	-0.47	-0.769	-0.076	-0.128	-0.19	-0.132	0.38	0.419	-1.079	-0.821	0.571	0.451	0.48	0.812	0.07	0.13	0.965	1.333	0.565	0.721	0.727	1.073	-1.015	-0.396	-0.862	-1.248	-0.22	0.052	-0.769	-0.645	0.295	0.361	0.281	0.541	-0.94	-0.302	0.928	1.763	1.303	1.051
SCO1166	-0.005	-0.015	0.02	-0.908	-1.18	-0.766	1.44	0.646	0.265	-2.098	-2.353	-1.993	-1.111	-1.143	-1.128	-1.576	-2.736	-0.838	0.112	0.577	0.683	0.73	0.255	-0.41	-0.484	-0.191	-0.128	-0.602	-0.579	-0.412	-0.358	-0.576	-0.647	-2.142	-2.707	-0.317	-0.734	0.334	0.448	0.113	0.147	-3.315	-3.229	0.44	0.402	-1.47	-1.579	-1.761	-0.886
SCO1167	0.069	0.077	-0.147	-1.313	-1.716	-1.518	-0.819	-0.172	-0.16	-1.508	-2.094	-1.599	-0.69	-0.6	-0.414	-3.481	-2.406	-2.933	-2.917	-0.777	-0.867	-1.77	-1.47	-0.413	-0.754	-0.194	-0.256	-0.742	-0.715	-0.285	-0.473	-2.219	-2.111	-2.314	-2.229	-1.566	-1.484	-0.361	-0.365	-0.592	-0.556	0.059	0.106	-0.699	-0.376	-0.398	0.27	0.132	-0.909
SCO1168	0.209	-0.012	-0.197	-1.027	-1.761	-1.529	-0.212	0.138	0.516	-1.089	-1.112	-1.169	-0.908	-0.428	-0.251	-0.882	-1.288	-2.633	-1.847	0.046	-0.098	-0.805	-0.133	0.68	0.501	1.272	1.591	0.509	0.745	0.893	0.613	-1.364	-1.355	-2.21	-2.393	-1.566	-1.307	-0.156	-0.114	-0.484	-0.237	0.479	0.585	-0.687	-0.017	-0.491	0.609	0.348	-0.448
SCO1169	-0.112	0.095	0.017	-0.281	-0.474	-0.366	1.694	1.305	1.521	1.282	0.751	1.05	0.937	1.121	1.353	3.26	2.609	-0.55	0.085	0.355	0.471	0.264	0.386	0.675	0.659	1.031	0.918	0.45	0.521	0.743	0.601	-0.368	-0.607	-0.217	-0.67	-0.299	0.136	-0.887	-0.979	-0.367	-0.422	-0.603	-0.651	-1.123	-0.689	1.451	1.6	1.747	2.08
SCO1170	0.377	-0.145	-0.232	-0.152	-0.585	-0.551	0.139	0.373	0.55	0.619	0.28	0.591	-0.365	-0.117	-0.159	2.144	1.759	-1.325	-0.693	-0.26	-0.399	-0.916	-0.801	0.819	0.679	1.229	1.835	0.32	0.492	1.154	1.388	-1.255	-1.093	-1.032	-0.813	-1.49	-1.376	0.043	0.313	0.297	0.441	0.338	0.698	-0.529	0.222	-0.139	1.121	0.69	0.891
SCO1171	0.092	0.038	-0.131	-0.505	-0.784	-0.69	-0.816	-0.14	-0.312	-0.033	-0.216	-0.063	-0.7	-0.708	-0.46	1.041	0.711	-2.216	-1.633	-1.069	-0.49	-1.685	-1.375	-0.11	0.148	0.105	1.101	0.078	0.381	0.75	0.338	-1.385	-1.633	-2.064	-2.081	-1.881	-1.561	-0.603	-0.788	-0.592	-0.606	-0.066	0.156	-1.439	-0.532	-1.062	0.486	0.101	-0.143
SCO1172	0.171	-0.327	0.156	0.001	-0.499	-0.375	0.259	0.432	0.322	-2.092	-2.117	-1.88	-1.508	-1.998	-1.931	2.355	2.279	0.065	-0.221	1.26	1.224	1.43	1.703	1.592	1.633	1.837	1.512	1.803	1.898	1.641	1.252	0.085	-0.33	-1.898	-1.745	1.113	0.7	-1.931	-1.738	-1.846	-1.886	-1.817	-1.95	-2.558	-2.608	-1.84	-2.233	-2.106	-1.88
SCO1173	0.181	-0.213	0.032	-0.554	-1.117	-1.25	-0.386	-0.159	-0.239	-1.463	-1.575	-0.601	-1.425	-1.203	-1.513	1.598	1.559	-0.257	0.163	1.831	0.954	1.6	1.626	1.983	1.952	2.611	3.031	2.632	2.617	2.322	2.13	-1.137	-0.999	-1.263	-1.583	0.719	0.58	-1.444	-1.207	-1.155	-1.122	-1.048	-0.729	-1.636	-1.234	-1.122	-0.28	-0.635	-0.195
SCO1174	0.117	-0.349	0.233	1.095	0.897	0.45	-0.376	-0.653	1.578	-3.675	-4.169	-3.602	-0.9	-2.352	-1.793	2.156	1.44	-1.208	-1.215	-0.356	0.211	1.241	1.467	2.734	2.849	2.828	3.336	3.846	4.05	3.509	3.629	1.777	1.592	0.893	1.26	-2.203	-1.861	-3.325	-3.172	-2.665	-2.835	-3.056	-3.019	-3	-2.945	-1.299	-1.038	-1.425	-1.194
SCO1175	0.063	-0.339	0.276	0.202	-0.198	0.102	-0.613	-0.349	0.459	-1.032	-1.45	-0.888	-0.473	-0.871	-1.45	0.139	-0.05	-1.45	-1.45	0.896	0.865	0.156	-0.378	-0.032	0.166	0.315	1.528	0.997	1.508	-1.45	-1.45	-0.544	-1.45	0.244	-0.154	-0.987	-0.282	-1.179	-1.243	-0.766	-0.921	-0.613	-0.833	-0.951	-1.233	-0.754	0.025	-0.473	-0.299
SCO1176	-0.011	0.04	-0.029	1.374	0.089	-0.021	0.246	0.182	-0.414	-2.364	-2.466	-1.894	-0.483	-1.259	-0.267	-0.539	-0.817	-3.464	-3.217	-1.807	-2.212	-1.963	-1.799	-2.449	-2.336	-1.652	-1.589	-2.186	-2.223	-1.988	-2.186	-2.398	-2.592	-2.071	-1.865	-0.306	-0.355	-3.179	-3.083	-2.898	-3.029	-3.423	-3.282	-3.534	-3.381	1.599	1.797	1.724	-0.755
SCO1177	0.035	0.194	-0.228	1.49	1.114	0.683	-0.499	-0.291	-0.518	-0.742	-0.188	0.04	0.073	-0.1	0.142	0.031	0.384	-2.079	-1.222	-0.783	0.042	-1.271	-0.582	-1.063	-1.294	-0.418	-1.266	-0.787	-1.275	-1.536	-1.028	-1.512	-1.133	-0.678	-1.593	-0.844	-0.465	-0.181	0.36	-0.562	-0.542	-0.246	-0.258	-0.908	-0.325	0.871	1.312	1.36	0.402
SCO1178	0.11	0.048	-0.157	0.789	-0.627	-0.568	-0.099	-0.035	-0.962	-5.747	-5.447	-5.691	0.159	-0.906	0.148	-3.024	-3.091	-6.144	-5.572	-5.365	-5.898	-5.321	-5.101	-6.09	-5.532	-3.839	-5.297	-6.124	-5.77	-4.573	-4.567	-5.078	-5.621	-3.258	-3.396	0.311	0.125	-6.173	-5.887	-6.256	-6.141	-5.638	-5.401	-6.626	-6.261	1.584	1.487	1.533	-1.849
SCO1179	0.095	0.001	-0.096	-0.116	-0.482	-0.486	-2.739	-0.766	-0.94	-0.749	-0.842	-0.81	-0.497	-0.332	-0.403	0.555	0.67	-0.97	-0.512	-0.349	0.204	-1.084	-0.629	-0.231	0.086	-0.328	1.015	0.125	0.224	0.439	-0.491	0.029	0.293	-0.438	-0.737	-0.482	-0.45	-1.561	-1.514	-1.638	-1.45	-0.189	-0.295	-1.832	-1.678	-0.327	0.341	-0.226	0.019
SCO1180	-0.018	-0.33	0.348	-0.387	-0.223	-0.419	-0.495	-0.351	0.151	-0.308	-0.318	-0.011	-0.354	-0.321	-0.512	0.14	-0.024	-0.625	-0.394	0.791	0.18	-0.565	-0.201	0.403	0.202	0.296	1.931	0.55	0.537	1.148	1.147	-0.583	-0.331	-0.794	-0.308	-0.716	-0.551	-0.503	-0.27	-0.171	-0.547	0.051	-0.043	-0.722	-0.215	-0.404	0.427	0.039	0.178
SCO1181	0.111	0.143	-0.255	-0.033	0.097	-0.1	-0.813	-0.498	-0.726	-0.63	-0.73	-0.738	-0.252	-0.307	-0.084	0.866	0.249	-1.483	-0.591	-0.479	0.056	-0.734	-0.12	-0.337	-0.424	0.208	0.5	-0.645	-0.821	-0.08	-0.094	-1.476	-1.639	-0.488	-1.083	-2.181	-2.321	-0.951	-0.829	-0.763	-0.663	-1.329	-1.197	-1.373	-0.942	-1.162	-0.321	-0.777	0.236
SCO1182	0.033	0.262	-0.295	-0.117	0.085	0.025	-0.956	-0.72	-0.64	-0.667	-0.509	-0.628	-0.38	-0.503	-0.228	0.835	0.346	-1.646	-0.843	-0.932	-0.691	-1.244	-1.076	-0.643	-0.766	-0.115	0.343	-1.107	-1.221	-0.011	-0.048	-1.839	-1.753	-1.304	-1.27	-2.625	-2.702	-1.357	-1.082	-0.952	-0.885	-1.611	-1.464	-1.788	-1.173	-1.515	-0.513	-0.942	0.318
SCO1183	0.077	0.336	-0.414	0.036	0.111	0.035	-1.652	-0.743	-0.738	-0.524	-0.611	-0.6	-0.361	-0.417	-0.136	-0.036	0.099	-2.749	-1.68	-1.476	-1.2	-1.994	-1.407	-0.953	-1.12	-0.328	-0.392	-1.731	-1.436	-0.327	-1.025	-2.108	-2.069	-1.518	-1.247	-2.764	-2.941	-1.393	-1.196	-0.993	-0.771	-1.637	-1.512	-1.854	-1.305	-1.43	-0.872	-1.102	0.294
SCO1184	0.111	0.212	-0.323	-0.246	-0.131	-0.036	-2.03	-1.173	-0.882	-0.498	-0.197	-0.622	-0.694	-0.721	-0.416	0.389	0.185	-2.048	-1.597	-0.909	-0.907	-1.44	-1.215	-0.674	-0.714	0.273	0.749	-0.923	-0.761	0.208	-0.009	-2.396	-2.127	-1.251	-1.356	-2.114	-2.113	-0.981	-0.647	-0.73	-0.607	-0.854	-0.611	-1.487	-0.745	-1.399	-0.405	-0.878	0.516
SCO1185	0.078	0.01	-0.088	-0.207	-0.222	-0.016	-1.046	-0.87	-0.576	-0.267	-0.111	-0.261	-0.555	-0.483	-0.301	0.932	0.552	-1.295	-1.092	-0.688	-0.305	-1.36	-0.83	-0.131	0.093	0.669	1.513	-0.415	-0.143	0.443	0.428	-1.613	-0.904	-0.611	-0.635	-1.473	-1.423	-0.644	-0.273	-0.278	-0.141	-0.211	-0.192	-0.92	-0.286	-1.166	0.056	-0.469	0.749
SCO1186	0.566	-0.306	-0.26	-0.059	-0.099	-0.25	-1.029	-0.205	-0.266	-0.257	-0.772	-0.135	-0.491	-0.43	-0.218	0.122	-0.433	-0.775	-0.25	-0.528	-0.109	-0.584	-0.396	0.738	0.764	0.777	0.734	0.543	0.734	0.662	0.505	-0.653	-0.586	-1.008	-0.669	-1.527	-1.143	-0.521	-0.512	-0.419	-0.42	-0.318	0.087	-0.994	-0.307	-0.176	0.541	0.291	0.778
SCO1187	0.062	-0.047	-0.015	0.218	-0.227	0.133	-0.202	-0.185	-0.123	1.949	1.617	2.139	-0.338	0.07	-0.005	0.855	1.035	-0.234	-0.133	1.774	1.77	0.553	1.008	0.363	0.624	-0.035	0.759	0.296	0.598	-0.052	0.54	-0.217	-0.047	-0.425	-0.425	2.367	2.92	-0.095	0.207	0.061	-0.138	0.32	0.37	-0.182	0.18	-0.337	-0.245	0.043	-0.242
SCO1188	0.144	0.21	-0.354	-0.324	0.033	0.374	0.519	0.306	0.72	0.088	0.467	0.732	0.296	0.159	-0.402	-0.913	-0.913	0.215	0.156	1.798	1.915	1.233	1.688	1.053	1.321	1.404	1.904	0.889	1.07	0.934	1.017	0.649	0.69	0.165	0.323	2.402	2.983	0.219	0.113	0.954	0.813	0.91	0.77	0.294	0.627	0.126	0.913	0.173	0.568
SCO1189	-0.011	-0.367	0.378	0.392	0.19	0.17	1.05	0.256	0.092	-1.885	-2.721	-1.799	-1.202	-1.459	-1.503	-0.029	-1.421	0.466	0.647	2.54	2.509	2.375	2.278	2.265	2.374	2.483	2.321	2.336	2.334	2.011	1.593	0.427	0.36	-0.586	-1.054	0.356	0.105	-1.571	-1.347	-1.004	-0.726	-1.698	-1.748	-2.277	-2.101	-0.084	0.179	-0.042	-0.045
SCO1190	-0.09	0.117	-0.027	0.051	-1.155	-1.211	-1.079	-1.064	-1.104	-0.804	-1.022	-1.002	-0.459	-0.26	-0.586	2.279	1.601	-2.243	-1.728	-0.51	-0.511	-2.012	-1.222	-0.834	-1.348	-1.204	0.693	-0.704	-0.514	-0.908	-0.728	-1.605	-0.984	-0.531	-1.164	-1.38	-1.248	-1.264	-1.255	-1.096	-1.217	0.099	0.166	-1.243	-0.914	-0.571	-0.415	-0.606	-0.857
SCO1191	-0.399	0.205	0.194	-0.312	-0.657	-0.697	-1.508	-0.201	-0.527	-1.468	-1.509	-0.347	-0.015	-0.621	-0.351	0.747	1.057	-1.799	-1.422	0.499	0.924	-0.072	0.436	1.363	1.738	1.101	1.137	1.821	1.731	1.244	1.298	-0.232	0.196	-0.76	-0.33	0.362	0.031	-0.53	-0.565	-0.49	-0.272	0.967	1.231	-0.755	0.07	-0.374	0.773	0.453	-0.623
SCO1192	0.234	-0.23	-0.004	0.504	0.165	-0.15	-2.126	-2.451	-0.585	-3.878	-4.484	-3.797	-1.889	-2.537	-2.368	-0.066	-0.517	-2.194	-2.496	-2.296	-1.812	-0.656	-0.842	1.557	1.677	2.541	2.656	2.139	2.414	2.355	2.324	-1.342	-1.522	-1.957	-1.659	-3.5	-2.735	-3.314	-3.325	-2.331	-2.537	-2.617	-2.515	-3.118	-2.975	-1.268	-0.979	-1.467	-2
SCO1193	0.27	0.141	-0.41	0.101	-0.355	-0.357	1.336	0.84	1.057	1.329	1.093	1.317	0.238	0.305	0.303	0.363	0.474	-0.76	-0.65	0.043	0.518	0.274	0.292	1.531	1.518	1.779	2.261	0.537	0.756	0.744	0.799	-1.379	-1.267	-1.028	-0.268	-1.369	-1.114	0.086	0.169	-0.144	-0.332	-0.01	0.27	-0.46	0.105	0.181	0.697	0.694	1.217
SCO1194	0.233	-0.168	-0.065	0.66	0.265	0.185	-1.041	-1.334	-0.668	-1.557	-1.884	-1.48	-0.99	-1.199	-1.063	0.818	-0.192	-2.39	-2.16	-0.667	-0.752	-1.838	-1.709	-0.814	-0.96	-0.682	0.309	-0.632	-0.442	-0.441	-0.598	-1.61	-1.285	-1.376	-1.714	-1.648	-1.921	-1.668	-1.506	-1.615	-1.523	-1.106	-0.939	-1.77	-1.752	-1.095	0.072	-0.694	-0.833
SCO1195	0.387	-0.222	-0.166	1.185	-0.125	0.189	-0.104	0.58	0.151	-0.393	-0.544	0.029	-0.201	-0.916	-0.199	3.176	4.357	-2.824	0.403	0.642	0.607	0.965	0.162	-0.655	-0.31	-0.235	0.528	0.952	0.936	0.344	-1.222	0.063	0.016	0.031	0.518	3.991	3.449	-0.98	-0.858	-1.001	-0.771	-0.549	-1.071	-0.978	-1.219	0.611	0.757	0.045	0.122
SCO1196	0.177	-0.084	-0.093	-0.107	-0.48	-0.212	0.285	0.922	1.205	0.064	0.537	-0.029	-0.154	-0.087	0.21	4.452	5.081	-1.15	-1.211	0.348	0.249	0.348	0.801	1.373	1.164	1.825	1.545	1.604	1.314	1.692	1.857	1.147	1.198	-0.049	0.436	0.882	1.29	-0.994	-0.714	-0.691	-0.665	-0.961	-0.675	-1.231	-0.61	0.409	1.348	0.974	0.916
SCO1197	0.634	-0.387	-0.247	0.065	-0.304	-0.273	1.313	1.194	1.672	0.122	-0.15	0.257	0.801	0.83	0.842	3.557	3.016	0.518	1.074	1.64	1.67	1.135	1.425	2.049	1.71	2.305	2.892	1.381	1.473	1.872	1.694	1.394	1.621	0.434	-0.001	0.002	0.072	-0.011	0.207	0.275	0.626	0.133	0.225	0.119	0.6	-0.086	1.428	0.855	1.535
SCO1198	0.398	-0.087	-0.312	0.415	0.103	-0.185	1.875	1.573	1.685	0.206	0.157	-0.024	1.033	0.939	1.098	3.551	3.317	0.611	0.835	1.168	1.252	1.159	1.395	1.778	1.387	1.831	1.526	1.131	1.228	1.485	1.162	2.172	2.418	0.641	0.627	-0.368	0.077	-0.149	-0.147	0.278	0.428	-0.235	-0.087	-0.101	0.283	0.52	1.332	1.041	1.298
SCO1199	0.092	-0.2	0.109	0.309	0.081	-0.085	1.238	1.208	1.515	0.403	0.31	0.554	0.71	0.919	1.049	3.718	3.283	-0.668	0.218	0.848	0.75	1.087	0.739	2.108	1.735	1.908	2.098	1.474	1.135	1.546	1.219	2.651	3.033	1.415	1.488	-0.306	0.014	0.289	0.621	0.692	0.92	0.34	0.63	0.584	1.124	0.315	1.523	1.317	1.58
SCO1200	-0.19	0.128	0.062	-0.104	-0.75	-0.385	1.431	1.372	0.97	0.981	0.568	1.004	0.371	0.688	0.639	1.683	1.353	0.845	2.034	3.942	3.805	3.402	3.493	3.239	3.227	3.213	3.561	3.061	3.065	3.224	3.22	3.166	3.073	2.185	2.393	1.456	1.789	0.975	1.047	1.435	1.468	1.187	1.33	1.438	2.235	0.502	1.601	1.18	1.628
SCO1201	0.273	0.108	-0.381	0.193	-0.401	-0.34	0.553	0.674	0.646	1.158	0.819	0.898	0.41	0.437	0.584	1.222	0.72	-0.202	0.692	0.345	0.556	0.436	0.379	1.452	1.043	1.798	2.173	1.71	1.552	2.452	2.333	-0.087	-0.058	-0.526	-0.467	-1.145	-0.403	0.352	0.34	1.178	1.45	0.277	0.66	0.573	1.202	0.034	0.647	0.632	1.19
SCO1202	-0.027	0.052	-0.025	-0.404	-0.96	-0.805	0.693	0.835	0.331	0.181	-0.011	0.168	-0.447	-0.263	-0.241	0.334	0.897	-0.423	-0.323	1.151	1.76	0.481	1.071	1.843	1.747	2.093	2.378	2.05	1.98	2.421	2.255	0.415	0.621	0.349	-0.052	0.272	0.162	0.232	0.838	0.401	0.697	0.179	0.348	-0.153	0.615	0.005	0.994	0.665	0.439
SCO1203	0.117	-0.347	0.231	-0.135	-0.278	0.2	1.222	1.377	1.143	0.006	0.626	0.953	-0.55	-0.223	-0.085	0.468	-0.424	-1.716	-0.768	1.561	1.589	0.747	1.189	1.807	1.277	1.468	2.001	1.107	1.613	2.051	2.035	-1.716	-1.26	-0.987	-0.166	0.287	0.39	-0.174	-0.475	0.279	0.092	-0.264	-0.048	-0.265	0.264	-0.192	1.149	0.631	0.117
SCO1204	-0.265	-0.188	0.452	-1.014	-1.047	-0.966	2.36	1.522	1.348	1.482	2.13	1.985	-0.958	-0.712	-0.994	0.964	-0.098	-1.498	-0.883	0.418	0.659	0.291	0.629	0.478	0.562	0.81	0.939	0.452	0.785	0.624	0.782	-0.606	-1.215	-0.473	-1.41	2.097	1.853	0.638	0.322	1.414	1.59	-0.8	-0.701	0.439	1.068	1.1	1.343	1.221	0.3
SCO1205	0.272	-0.288	0.016	-0.04	-0.236	0.486	0.722	0.301	0.556	1.225	1.29	1.241	-0.018	-0.523	-0.39	0.281	0.97	-1.361	-0.448	-0.15	-0.132	0.335	0.353	0.007	0.553	0.792	0.594	0.184	-0.038	-0.208	0.28	0.5	1.051	0.031	-0.253	1.275	1.324	1.096	1.478	1.036	1.002	0.929	1.042	0.908	1.282	0.518	0.557	0.422	0.984
SCO1206	0.018	0.142	-0.16	0.218	-0.092	0.119	0.145	0.545	0.187	1.029	0.331	0.969	-0.307	-0.066	-0.543	2.707	2.191	0.097	-0.416	-0.284	0.113	-0.809	-0.119	-0.36	-0.293	0.169	-0.145	-0.721	-0.77	-0.041	0.195	0.576	0.939	-0.76	0.272	4.065	3.642	0.507	0.29	0.164	0.19	0.199	0.428	0.343	0.32	-0.074	0.14	-0.102	0.51
SCO1207	0.218	0.007	-0.225	0.402	0.14	0.282	0.139	0.741	0.582	0.086	0.164	0.814	-0.101	-0.005	-0.497	2.571	1.51	-0.186	-0.504	0.323	0.62	-0.343	0.107	0.218	-0.046	-0.146	0.874	-0.141	-0.327	0.526	0.63	-0.033	-0.127	-0.838	-1.434	2.792	2.625	-0.293	-0.317	-0.2	-0.166	-0.18	-0.092	-0.486	-0.338	0.145	0.561	0.493	0.551
SCO1208	0.203	-0.102	-0.102	0.262	0.208	0.587	0.387	1.117	0.9	0.392	0.405	0.599	-0.086	-0.054	-0.197	2.416	0.974	0.031	-0.063	0.665	0.58	0.01	0.418	0.157	-0.248	0.445	1.213	0.183	0.571	0.573	0.835	-0.198	0.223	-0.517	-1.614	3.18	3.12	-0.044	-0.026	0.355	0.353	0.275	0.424	-0.161	0.446	0.353	0.689	0.568	0.556
SCO1209	-0.12	0.083	0.037	0.096	-0.193	-0.219	1.236	1.079	1.081	-0.078	-0.442	-0.184	0.415	0.632	0.425	0.077	1.352	-0.592	0.097	0.847	0.746	0.771	0.84	0.805	0.6	0.879	1.225	0.866	0.609	0.674	0.437	-0.007	0.25	-0.48	-0.381	0.154	0.058	-0.533	-0.348	0.168	0.092	0.784	0.796	-0.577	-0.356	0.176	0.274	0.312	0.427
SCO1210	0.041	0.046	-0.087	-0.045	-0.437	-0.568	-1.724	-0.618	-0.169	-0.272	-0.029	0.003	-0.287	0.034	0.117	0.55	0.648	-2.242	-1.063	-2.447	-1.83	-2.034	-1.84	-0.447	-0.503	-0.824	-0.296	-0.438	-0.593	-0.725	-0.364	-1.213	-0.998	-0.486	-0.999	-2.389	-1.912	-0.828	-0.472	-0.934	-0.737	-0.008	0.086	-1.562	-0.907	-0.398	0.564	0.549	0.565
SCO1211	0.195	-0.093	-0.102	0.241	-0.634	-0.792	-0.65	0.009	-0.033	0.834	0.487	0.679	0.138	0.321	0.49	0.999	1.006	-0.421	0.199	0.208	-0.01	-0.72	0.474	-0.877	-0.411	-0.424	0.532	0.168	0.128	0.326	-0.088	0.042	-0.887	-0.117	-0.9	-0.72	-0.513	-1.104	-1.225	-0.886	-0.674	0	0.114	-1.221	-0.689	0.472	1.034	0.522	1.36
SCO1212	0.144	-0.044	-0.1	0.094	-0.31	-0.38	-0.642	-0.035	0.094	0.457	0.644	0.373	-0.052	0.073	0.052	0.475	0.548	-1.227	-0.952	-1.109	-0.508	-0.952	-0.441	0.723	0.624	0.538	0.668	0.43	0.393	0.513	0.464	-0.527	-0.415	-1.09	-0.676	-1.623	-1.567	-0.726	-0.513	-1.14	-1.061	-0.072	0.08	-1.416	-0.88	-0.098	0.543	0.362	0.509
SCO1213	0.167	-0.09	-0.076	0.211	-0.313	-0.369	-0.56	0.077	0.229	0.619	0.74	0.572	0.021	0.162	0.213	0.717	0.775	-1.913	-1.106	-1.11	-0.468	-1.281	-0.513	0.638	0.667	0.371	0.499	0.493	0.508	0.495	0.367	-0.385	-0.37	-0.865	-0.879	-1.737	-1.27	-0.615	-0.666	-0.752	-0.712	0.079	0.19	-1.203	-0.676	-0.173	0.505	0.331	0.77
SCO1214	0.042	0.056	-0.098	-0.883	-1.485	-1.647	-2.795	-1.754	-1.63	0.771	0.035	0.223	-0.592	-0.691	-0.748	-0.783	-0.035	-3.649	-2.832	-2.44	-2.172	-2.562	-2.283	-1.65	-1.473	-1.73	-1.502	-1.784	-1.958	-1.629	-1.896	-2.621	-2.744	-2.795	-3.394	-1.081	-1.215	-1.368	-1.553	-0.712	-0.616	-0.389	-0.21	-1.542	-1.287	0.03	0.384	0.351	-0.985
SCO1215	0.037	0.02	-0.057	0.482	-0.073	0.033	-1.039	0.16	0.148	0.301	0.304	0.264	0.08	0.205	-0.086	0.216	0.371	0.07	-0.04	-1.034	-0.78	-0.513	-0.453	0.269	0.618	-0.324	0.418	0.711	0.472	0.505	-0.099	0.647	0.643	0.41	0.179	-0.893	-0.704	-0.831	-0.598	-1.338	-1.25	-0.031	-0.027	-1.149	-0.933	0.331	0.362	0.245	1.338
SCO1216	0.053	-0.259	0.206	0.66	0.098	0.378	2.592	1.531	1.272	-0.446	0.3	-0.031	0.09	0.074	-0.22	1.278	0.711	1.385	2.448	4.532	5.004	4.152	4.454	3.955	3.826	3.702	3.841	3.367	3.415	3.356	2.99	3.387	3.078	2.413	1.757	2.84	3.088	0.871	1.208	0.843	0.704	1.46	1.757	0.395	1.078	0.447	0.168	0.433	1.093
SCO1217	-0.152	0.038	0.114	-0.317	0.2	-0.401	0.117	0.176	0.103	-0.01	-0.364	-0.136	-0.231	-0.045	-0.32	0.403	0.215	-0.705	-0.611	0.68	0.62	-0.171	-0.201	0.391	0.597	1.179	1.983	0.966	0.755	0.945	0.873	-0.172	-0.306	-0.868	-0.208	-0.092	0.048	-0.214	-0.361	-0.331	-0.365	0.436	0.571	-0.317	-0.224	0.238	0.859	1.047	0.77
SCO1218	0.162	0.038	-0.2	0.003	-0.369	-0.291	0.079	-0.054	-0.154	-0.493	0.091	-0.129	-0.604	-0.262	-0.188	-0.565	-1.037	-1.25	-1.296	0.838	0.363	-0.292	-0.133	0.188	0.47	0.772	1.799	0.154	0.909	1.059	0.317	-0.579	-0.337	-0.374	-1.269	-0.255	-0.432	-0.831	-0.513	-0.677	-0.54	-0.058	0.064	-0.749	-0.376	-0.025	0.912	0.612	0.46
SCO1219	0.098	-0.365	0.266	0.147	-0.744	0.218	-0.915	0.589	0.582	-0.548	-0.099	-0.26	-0.774	-0.117	-0.07	-0.018	0.966	-0.027	-1.352	0.601	0.233	-0.173	-0.54	0.746	0.704	1.438	1.102	0.847	0.794	1.272	1.275	-0.709	-0.433	-1.635	0.613	-0.173	-0.166	-0.923	-0.261	-1.102	-0.632	-0.245	-0.268	-0.665	-0.127	0.301	1.338	1.383	0.644
SCO1220	0.5	-0.309	-0.191	-0.724	-0.819	0.102	-0.339	0.776	-0.238	-0.601	-0.874	-0.159	-0.444	-0.121	-0.18	-0.007	0.344	-1.574	-0.542	0.832	1.025	0.648	1.243	0.977	1.074	1.63	1.639	1.676	1.393	1.402	1.176	-0.072	-0.197	-0.018	0.515	0.335	0.653	-0.308	-0.393	0.047	-0.024	0.142	0.391	-0.675	-0.165	0.008	1.323	0.845	0.672
SCO1221	0.019	-0.12	0.101	-0.136	0.158	-0.273	0.838	1.002	0.898	0.744	0.06	0.711	0.251	0.601	0.255	-0.223	0.338	-0.313	-0.654	0.445	0.144	-0.366	-0.005	-0.712	-0.275	-0.151	0.399	-0.351	-0.37	0.053	-0.086	-1.279	-1.241	-1.467	-2.105	-0.379	-0.111	-0.865	-1.267	-0.282	-0.315	-0.46	-0.118	-0.893	-0.688	0.949	0.811	0.929	0.694
SCO1222	0.057	-0.032	-0.025	1.414	0.836	0.691	2.772	3.669	4.56	0.264	-0.848	0.088	-1.034	-0.68	-0.977	1.884	1.989	2.987	4.024	3.109	3.954	3.888	3.793	3.922	3.301	3.874	3.646	2.178	2.204	3.282	3.329	3.025	3.012	2.788	2.787	0.644	1.237	-2.207	-2.417	-1.739	-1.735	-2.185	-2.176	-2.617	-2.497	-0.714	0.644	-0.401	-0.938
SCO1223	0.12	0.003	-0.123	1.358	0.711	0.598	2.823	3.652	4.524	0.364	-1.041	0.063	-1.335	-0.833	-1.009	1.611	1.826	2.864	4.077	3.692	4.357	3.83	3.878	4.284	3.681	4.537	4.274	2.598	2.622	3.969	3.844	2.899	3.021	2.927	2.855	-0.175	0.784	-2.125	-2.292	-1.306	-1.351	-1.941	-1.905	-2.788	-2.171	-1.301	0.622	-0.554	-0.592
SCO1224	0.183	0.014	-0.197	-0.2	-0.448	-0.711	0.659	0.679	0.688	-0.041	0.399	0.623	-0.243	-0.472	0.003	0.597	-0.744	-0.777	-0.526	1.242	0.659	0.999	0.763	2.288	1.932	1.828	2.455	1.701	1.767	2.266	2.118	-0.978	-1.908	-1.135	-1.157	1.253	0.569	0.423	0.336	0.495	0.423	0.83	1.281	-0.138	0.752	-0.12	0.957	0.802	1.549
SCO1225	-0.648	0.089	0.558	-1.656	-2.178	-1.613	-0.979	-0.718	-0.378	1.328	1.678	1.819	-1.215	-1.09	-1.36	-1.755	-1.923	-1.296	-1.092	-1.429	-1.046	-1.248	-0.885	-1.557	-1.747	-1.342	-1.407	-2.524	-2.269	-1.774	-1.744	-1.558	-1.491	-0.844	-0.717	-0.445	-0.353	0.886	1.163	0.85	0.83	-2.169	-2.201	0.912	0.979	-0.128	-0.078	-0.281	-0.825
SCO1226	-0.096	0.124	-0.028	0.032	-0.149	-0.154	0.181	0.171	-0.207	-0.686	-0.434	-0.447	-0.593	-0.39	-0.42	0.061	0.116	-0.557	-0.358	1.076	0.973	0.387	0.358	0.165	0.225	0.699	0.968	0.617	0.366	-0.052	0.641	-0.072	0.047	-0.296	0.44	0.248	0.13	-0.517	-0.41	0.029	0.15	-0.275	-0.348	-0.267	-0.44	-0.281	-0.152	-0.079	-0.458
SCO1227	-0.01	-0.038	0.047	0.025	-0.278	-0.369	-0.925	-0.289	-0.576	-1.262	-1.698	-1.356	-1.577	-1.809	-1.499	0.197	-0.053	-1.167	-0.957	0.129	0.185	-0.351	0.334	0.963	0.781	1.431	2.155	1.564	1.518	1.672	1.623	-1.38	-0.732	-1.453	-1.89	-0.973	-0.988	-1.551	-1.636	-0.708	-0.618	-1.926	-1.301	-2.039	-1.429	-0.856	0.196	-0.058	0.083
SCO1228	0.001	-0.076	0.075	0.151	-0.157	-0.053	1.607	0.762	0.816	-0.371	-0.294	-0.013	-0.417	-0.451	-0.604	0.743	0.358	-0.074	-0.101	1.727	2.003	1.424	1.602	2.172	1.927	2.053	1.975	1.405	1.438	1.47	1.4	0.896	0.902	1.371	1.194	0.792	0.647	0.03	0.097	-0.04	-0.028	-0.089	-0.067	-0.591	-0.423	0.119	0.259	0.234	0.847
SCO1229	0.085	-0.164	0.08	0.544	0.09	0.133	0.775	0.669	0.407	-0.785	-0.603	-0.441	-0.609	-0.849	-0.792	0.441	0.981	-1.474	-0.492	0.32	0.827	0.356	0.908	1.363	1.314	1.776	1.582	0.978	1.11	1.216	1.209	-0.443	-0.514	-0.829	-0.957	-0.729	-0.771	-0.657	-0.656	-0.708	-0.686	-0.974	-0.85	-1.499	-0.821	-0.107	0.225	0.195	0.594
SCO1230	0.054	-0.028	-0.026	-0.516	-0.273	-0.59	0.888	0.645	0.963	-0.973	-1.125	-0.757	-0.031	0.191	0.281	-0.539	-0.506	-0.916	-0.278	0.689	0.125	0.739	0.901	0.149	0.105	0.856	0.232	0.244	0.381	-0.192	0.314	-0.664	-0.774	-0.627	-0.502	-1.268	-0.472	-0.937	-0.729	0.812	0.89	-0.851	-0.814	-0.444	-0.254	1.094	1.499	1.264	0.045
SCO1231	0.364	-0.136	-0.228	0.168	-0.132	0.221	-2.099	-1.561	-0.887	0.716	0.92	0.875	-0.44	-0.814	-0.977	2.011	2.295	-2.839	-2.096	-1.733	-2.033	-2.392	-2.004	-1.645	-1.353	-1.65	-0.155	-0.719	-1.042	-0.471	-0.474	-2.537	-1.477	-2.839	-2.01	-1.762	-2.033	0.207	0.369	1.051	1.111	0.326	0.863	-0.136	1.134	-1.381	-0.208	-0.952	-0.052
SCO1232	0.325	-0.213	-0.112	1.049	1.026	1.123	-2.55	-1.131	-0.577	1.167	1.032	1.158	-0.259	-0.303	0.023	1.949	2.677	-1.286	-2.336	-1.973	-1.757	-2.533	-2.154	-2.29	-2.28	-2.301	-1.003	-1.961	-1.883	-2.612	-2.915	-1.628	-1.11	-1.735	-1.392	-2.172	-1.656	-0.122	-0.014	0.806	0.875	0.417	0.378	-0.039	0.179	-0.618	-0.101	-0.199	-0.351
SCO1233	0.227	-0.327	0.1	0.894	0.846	0.87	-2.44	-1.213	-1.016	0.753	0.809	1.078	-0.326	-0.244	-0.227	2.03	2.691	-3.034	-2.682	-2.489	-2.169	-3.33	-3.311	-2.176	-2.432	-1.543	-0.94	-2.448	-2.738	-2.061	-1.016	-2.231	-2.417	-2.674	-2.386	-2.58	-2.446	-0.282	-0.014	0.572	0.579	0.274	0.427	-0.546	0.153	-0.862	-0.146	-0.527	-0.326
SCO1234	0.091	-0.011	-0.08	0.922	1.094	1.109	-1.412	-0.748	-0.372	0.843	0.685	1.09	-0.202	-0.039	0.023	1.461	1.985	-2.319	-2.002	-2.712	-2.502	-2.994	-2.909	-2.321	-2.307	-1.426	-1.909	-2.904	-2.524	-2.057	-1.854	-1.565	-1.508	-2.234	-1.932	-2.719	-2.48	-0.639	-0.473	-0.025	0.151	-0.617	-0.561	-1.159	-0.742	-0.245	0.063	-0.14	-0.605
SCO1235	0.172	-0.001	-0.17	0.893	1.114	1.247	-0.763	-0.483	-0.077	0.979	0.787	1.421	-0.031	-0.081	0.025	1.661	2.049	-1.529	-1.47	-1.955	-1.942	-1.809	-1.91	-1.645	-1.631	-1.161	-1.168	-2.26	-2.527	-1.866	-1.518	-1.017	-1.45	-1.29	-1.653	-1.528	-1.704	-0.327	-0.07	0.226	0.297	-0.126	-0.283	-0.496	-0.432	-0.341	0.03	0.075	-0.206
SCO1236	-0.139	0.11	0.029	0.887	1.273	1.334	-0.197	-0.131	0.155	0.753	0.427	0.948	0.204	0.402	0.22	1.052	1.725	-1.098	-0.802	-1.4	-1.327	-1.072	-1.387	-0.777	-1.491	-0.878	-1.485	-1.6	-1.881	-1.698	-1.457	-1.081	-1.104	-0.876	-0.887	-0.843	-1.151	0.501	0.844	0.937	0.914	0.514	0.427	0.4	0.21	0.326	0.008	0.113	-0.573
SCO1237	-0.08	0.237	-0.156	0.167	-0.12	0.636	0.708	1.032	0.585	1.405	1.227	1.378	0.007	0.125	-0.029	0.54	-0.977	-2.642	-0.615	0.426	1.144	0.135	0.24	2.712	2.578	2.618	2.603	1.675	1.674	2.355	2.089	0.381	0.03	-0.81	0.288	-0.016	0.06	1.035	1.527	-0.245	-0.05	1.129	1.403	0.313	0.938	0.485	0.686	0.882	1.034
SCO1238	0.245	0.112	-0.357	0.815	-0.125	-0.578	-0.973	-0.549	-0.796	-2.043	-1.624	-1.565	-0.934	-1.336	-0.432	-0.332	-0.558	-1.794	-1.466	-0.43	-0.668	-0.517	-0.223	-1.835	-1.829	-1.848	0.08	-1.681	-1.619	-1.901	-1.257	-0.086	-0.954	1.28	1.05	1.266	0.525	-0.507	-0.623	-1.001	-0.672	-0.713	-0.745	-1.396	-0.805	-0.59	-0.772	-1.027	-1.628
SCO1239	0.43	-0.12	-0.31	1.19	-0.408	-0.191	-0.644	-1.392	-0.782	-0.734	-0.953	-0.636	-1.149	-1.185	-1.108	0.845	-0.148	-1.81	-1.81	-0.123	-0.15	-0.885	-0.832	-1.494	-0.359	-1.81	1.523	-1.469	-1.215	-1.81	-1.094	-1.81	-1.81	0.172	0.727	-0.489	-0.65	-0.656	-0.206	-1.266	-0.545	-0.911	-0.44	-1.06	-0.835	-1.507	-0.571	-0.814	-0.481
SCO1240	-0.184	0.509	-0.325	0.55	-0.314	0.101	1.485	2.058	1.822	-0.513	-0.678	-1.026	-0.106	0.79	0.301	2.801	2.644	-1.521	-0.591	0.586	0.749	0.342	0.537	0.31	0.445	0.095	0.999	0.946	1.102	1.4	0.794	-1.061	-0.735	-0.806	0.289	5.701	5.469	-0.096	-0.221	-0.49	-0.528	-0.154	0.148	-0.904	-0.588	2.184	2.224	2.078	-1.111
SCO1241	0.232	-0.161	-0.07	-0.232	-0.391	-0.318	0.827	0.464	0.172	-0.779	-0.809	0.073	-0.716	-0.501	-0.529	0.722	0.283	2.058	2.325	4.132	3.078	4.269	3.749	2.853	2.779	3.077	3.136	2.978	3.02	2.977	3.014	2.505	2.607	1.896	2.029	3.148	1.944	-0.579	-0.638	0.345	0.09	-1.123	-0.76	-0.049	0.023	-1.215	-0.782	-1.013	-0.23
SCO1242	0.153	-0.265	0.111	0.031	0.479	-0.073	0.298	0.915	0.562	0.399	0.388	0.542	0.345	0.272	-0.043	0.939	1.021	-0.39	0.045	0.844	0.996	0.659	0.859	1.291	1.429	1.468	1.481	1.614	1.529	1.364	0.905	0.816	1.003	0.753	0.777	1.524	1.774	-0.144	-0.149	0.156	0.116	0.199	0.299	-0.494	-0.111	-0.078	0.13	-0.096	0.526
SCO1243	0.212	0.02	-0.232	-0.207	-0.938	-0.655	-1.618	-0.86	-1.183	0.496	-0.427	1.181	-1.137	-0.643	-0.854	-0.167	-0.559	-3.003	-2.439	-1.639	-1.616	-2.102	-2.014	-0.473	-0.323	0.258	0.344	-0.937	-0.967	-0.518	-0.704	-2.552	-2.153	-2.842	-2.736	-1.981	-2.081	-0.993	-0.663	-0.723	-0.709	0.133	0.548	-1.38	-0.762	-0.305	0.863	0.454	-0.098
SCO1244	0.138	-0.017	-0.121	-0.291	-0.148	-0.265	-0.924	-0.196	0.013	2.851	1.664	3.219	0.461	1.281	0.87	-0.344	-0.081	-2.232	-1.855	-2.68	-2.413	-2.244	-2.259	-1.492	-1.365	-1.127	-1.11	-2.045	-2.209	-1.966	-2.132	-2.529	-2.603	-2.606	-2.618	-2.664	-2.524	-0.296	-0.092	0.653	0.703	1.298	1.321	-0.846	-0.688	0.164	0.513	0.612	0.302
SCO1245	0.246	0.013	-0.259	-0.318	-0.444	-0.371	-1.468	-0.376	0.077	3.223	1.822	3.611	0.278	1.041	0.725	-0.869	-0.492	-3.196	-2.301	-2.573	-2.71	-2.888	-3.04	-1.867	-1.275	-1.42	-1.101	-2.152	-2.263	-1.698	-2.106	-3.052	-3.125	-3.301	-3.184	-3.459	-2.859	-0.742	-0.65	0.109	0.188	0.928	1.13	-1.372	-0.748	-0.079	0.724	0.451	0.516
SCO1246	0.333	0.036	-0.37	-0.461	-1.239	-0.567	-2.316	-0.5	-0.301	3.035	2.06	3.606	-0.197	0.547	0.424	-0.612	-0.728	-2.604	-2.799	-2.188	-2.104	-3.234	-2.629	-0.77	-0.498	-1.291	-0.022	-1.17	-1.449	-0.137	-0.754	-2.496	-2.409	-2.379	-2.64	-3.619	-3.044	-0.645	-0.208	0.035	0.053	1.204	1.564	-1.228	-0.385	-0.593	0.823	0.657	0.932
SCO1247	0.118	0.133	-0.251	-0.407	-0.215	-0.633	0.937	0.152	0.15	2.219	0.992	2.802	-0.49	0.225	-0.024	-0.26	0.499	-0.402	0.639	2.377	2.753	1.763	2.274	2.909	2.802	2.719	2.663	2.47	2.732	2.681	2.317	1.105	0.835	0.25	-0.591	0.523	0.593	-0.273	-0.021	0.052	0.123	1.224	1.542	-0.999	-0.116	-0.15	0.769	0.269	0.417
SCO1248	-0.097	0.092	0.005	0.128	-0.046	-0.137	1.005	1.324	0.252	0.783	0.314	0.33	-0.259	0.03	-0.058	0.522	0.086	-2.186	-1.625	0.258	1.378	0.621	0.37	2.64	2.127	2.283	1.939	1.838	1.638	1.073	0.919	0.727	0.524	1.107	0.158	0.626	0.831	0.146	0.719	-0.531	0.038	0.786	0.855	0.189	0.092	0.19	0.752	0.729	1.055
SCO1249	-0.123	-0.151	0.274	0.347	-0.752	-0.262	1.618	1.488	0.932	0.75	0.16	0.579	-0.062	0.292	0.255	0.473	-0.438	-0.172	-0.307	2.566	2.14	1.986	1.846	2.549	2.09	2.446	2.029	1.938	1.99	1.834	1.69	1.086	0.996	0.897	0.458	2.066	1.856	0.674	0.982	0.596	0.58	1.189	1.426	0.488	0.594	0.521	0.85	0.933	1.259
SCO1250	0.405	-0.532	0.128	0.2	-0.275	-0.16	-2.671	-1.484	-0.906	1.406	1.409	1.335	0.357	0.472	0.416	0.234	0.288	-3.136	-2.461	-1.48	-1.329	-2.67	-2.175	-1.743	-0.815	-0.25	-1.124	-1.595	-1.296	-0.423	-0.496	-2.816	-2.85	-2.955	-2.975	-0.601	-1.054	-1.18	-1.476	0.118	0.024	0.056	0.318	-1.212	-0.467	-0.131	0.746	0.001	-0.05
SCO1251	0.077	-0.092	0.015	0.174	-0.457	-0.384	-0.406	0.059	-0.345	1.435	1.242	1.616	0.053	0.143	0.157	-0.404	0.447	-2.322	-2.093	-1.009	-0.797	-1.224	-1.404	-0.521	-0.516	0.072	-0.204	-0.691	-0.728	-0.171	0.006	-1.756	-1.988	-1.614	-1.386	-0.581	-0.468	0.168	0.313	0.928	0.991	-0.292	-0.262	-0.132	0.435	0.364	1.056	0.686	-0.18
SCO1252	-0.056	-0.099	0.155	-0.015	-0.316	-0.414	0.504	0.065	0.017	1.341	1.333	1.742	0.106	0.232	-0.052	-0.194	0.83	-2.528	-1.328	-0.484	-0.117	-1.135	-0.526	-0.11	-0.038	0.239	0.106	-0.22	-0.616	-0.052	-0.232	-1.292	-1.25	-1.607	-1.81	-0.233	-0.066	0.464	0.556	1.09	1.343	-0.06	-0.147	0.225	0.776	0.47	1.16	0.683	0.189
SCO1253	-0.032	0.043	-0.01	0.583	0.089	0.228	0.225	0.991	0.846	0.716	-0.107	0.57	0.761	0.614	0.726	2.121	2.268	-0.845	0.592	1.121	1.255	0.922	0.747	1.39	1.313	1.143	1.904	1.75	1.643	1.734	1.619	-0.572	-0.778	-0.494	-0.792	-0.051	-0.14	-0.077	-0.194	0.1	-0.143	0.867	0.98	-0.171	0.018	0.892	1.598	1.186	1.32
SCO1254	0.087	-0.062	-0.025	0.057	-0.018	0.056	-1.921	-0.195	-0.073	0.412	-0.248	-0.286	0.393	0.415	0.548	0.149	0.477	-1.809	-0.801	-2.469	-3.213	-2.731	-2.443	-2.534	-1.726	-2.577	-2.109	-1.614	-1.883	-1.335	-1.632	-1.508	-1.695	-2.322	-2.577	-2.156	-1.756	-1.308	-1.076	-1.743	-1.579	0.194	0.348	-1.665	-1.258	0.067	0.415	0.262	0.472
SCO1255	0.184	-0.138	-0.046	0.102	-0.423	-0.464	-3.099	-0.614	-0.535	0.626	0.38	-0.041	0.207	0.403	0.423	-0.042	0.37	-2.404	-0.934	-2.505	-3.081	-3.058	-3.024	-3.175	-2.69	-3.013	-3.208	-2.644	-2.554	-1.412	-2.182	-1.189	-1.416	-2.325	-3.036	-2.344	-1.683	-0.682	-0.537	-1.229	-1.082	0.653	0.868	-1.127	-0.472	-0.335	0.411	0.207	0.606
SCO1256	0.511	-0.145	-0.366	-0.3	-0.851	-0.522	-0.1	-0.174	-0.37	-0.4	-0.36	-0.063	-0.821	-0.989	-0.999	0.862	0.274	-0.926	-0.439	1.572	1.501	0.723	1.664	2.146	2.171	2.064	2.34	1.704	1.932	1.53	1.485	-0.806	-0.854	-0.244	-0.134	-0.51	-0.594	-0.329	-0.015	-0.635	-0.938	-0.919	-0.739	-0.909	-0.388	-0.882	0.54	-0.022	0.083
SCO1257	0.619	-0.485	-0.135	-2.762	-1.972	-2.519	-2.711	-2.09	-2.385	-3.298	-3.049	-3.229	-4.145	-3.516	-3.77	-2.563	-3.518	-2.123	-0.835	-0.563	0.174	-1.237	-1.472	0.364	0.219	-1.11	-0.123	-0.442	-0.491	-0.636	-1.292	-1.92	-2.339	-2.651	-1.962	-3.241	-3.065	-2.098	-1.817	-3.975	-3.994	-4.426	-3.991	-4.365	-3.808	-3.828	-3.064	-3.201	-2.935
SCO1258	0.708	-0.609	-0.099	-3.136	-2.037	-2.405	-3.129	-2.575	-2.317	-3.072	-3.825	-3.16	-4.099	-3.335	-3.741	-3.548	-3.354	-1.513	-0.878	-0.842	0.205	-1.878	-1.449	0.245	-0.034	-1.134	-0.7	-0.713	-0.775	-1.515	-1.413	-2.739	-2.223	-2.918	-2.559	-3.648	-3.771	-2.136	-1.931	-3.969	-4.187	-4.416	-4.153	-4.525	-3.966	-4.066	-3.345	-3.147	-2.774
SCO1259	0.145	-0.094	-0.051	-0.588	-1.189	-1.259	-0.912	-0.872	-0.961	-0.784	-1.128	-0.545	-1.678	-1.697	-1.613	0.469	-0.095	-1.034	-0.392	0.359	1.03	0.065	0.726	1.186	1.081	1.786	2.128	0.761	1.034	1.577	1.618	-0.777	-0.379	-1.002	-1.253	-1.359	-1.096	-0.908	-0.814	-1.534	-1.346	-1.302	-1.009	-1.67	-1.35	-1.088	0.05	-0.083	-0.027
SCO1260	0.187	0.007	-0.193	0.261	-0.362	-0.319	0.014	0.128	0.353	0.916	0.791	1.559	-0.361	-0.075	-0.255	-0.088	0.659	-0.662	-0.692	-0.467	0.417	-0.138	0.169	1.914	1.587	1.72	2.128	1.486	1.327	1.697	1.401	-0.55	-0.362	-0.101	0.82	-0.69	-0.625	0.489	0.789	0.018	-0.015	0.773	1.173	-0.331	0.274	0.464	1.2	0.941	2.019
SCO1261	0.092	-0.012	-0.08	-0.152	-0.461	-0.218	0.279	0.602	0.132	0.028	-0.029	0.558	-0.125	-0.199	-0.243	-0.65	0.412	-1.445	-0.373	0.491	0.858	0.36	1.085	1.399	1.242	1.447	1.657	1.36	1.213	1.502	1.487	-0.001	-0.258	0.37	0.479	-0.361	-0.234	0.258	0.152	0.079	0.196	0.522	0.726	-0.295	0.285	0.173	0.958	0.551	0.821
SCO1262	0.315	-0.276	-0.04	-0.203	-0.322	-0.284	0.862	0.701	0.653	-0.374	-0.234	-0.126	-0.706	-0.698	-0.51	0.766	0.741	-1.405	-0.753	1.117	0.715	0.288	0.731	2.654	2.446	2.829	3.283	2.252	2.317	2.674	2.362	-0.139	-0.141	-0.901	-0.541	0.041	-0.127	-1.606	-1.491	-0.082	-0.272	-1.306	-1.009	-1.873	-1.433	-0.413	0.552	0.408	0.664
SCO1263	0.136	-0.062	-0.074	-0.158	-0.682	-0.321	-0.146	0.204	0.193	-0.407	-0.689	-0.173	-0.487	-0.422	-0.577	0.809	-0.078	-1.954	-0.963	0.323	0.145	0.225	0.096	1.661	1.25	1.899	1.958	0.83	0.877	1.683	1.54	-1.121	-0.299	-0.273	0.052	0.32	0.126	-0.948	-0.496	-0.292	-0.375	-0.585	-0.045	-0.928	-0.635	0.222	1.107	0.938	0.507
SCO1264	-0.162	0.228	-0.066	-0.182	-0.714	-1.069	1.723	1.118	0.977	-1.185	-1.149	-0.554	-0.621	-0.276	-0.244	-0.917	-0.431	-1.121	0.003	2.164	1.935	1.05	1.354	2.2	2.371	2.916	2.814	1.788	2.058	2.112	1.937	-0.115	-0.338	-0.667	-1.005	1.312	0.945	-0.441	-0.393	-0.605	-0.584	-0.834	-0.608	-0.891	-0.362	0.062	0.741	0.599	0.621
SCO1265	0.023	-0.117	0.094	-0.733	-0.84	-0.379	0.493	0.265	0.095	-0.912	-0.663	-0.614	-0.748	-0.534	-0.732	-1.617	-0.273	-0.813	0.002	0.586	0.556	-0.24	0.154	0.201	0.472	0.333	0.777	0.587	0.754	-0.177	0.565	-0.217	-0.365	0.014	-0.18	0.255	0.215	-0.353	-1.025	-0.138	-0.016	-1.04	-1.158	-0.212	-0.155	-0.228	-0.249	0.18	-0.964
SCO1266	-0.162	-0.096	0.258	-0.363	-0.626	-0.581	-0.148	0.206	0.29	-0.613	-0.314	-0.182	-0.237	-0.51	-0.338	-0.689	-0.078	-0.221	0.114	0.784	1.111	-0.689	0.084	0.364	-0.063	0.533	1.575	0.514	0.516	0.283	0.625	0.193	-0.506	-0.379	0.429	0.246	-0.009	-0.509	-0.427	-0.214	-0.497	-0.438	-0.383	-0.387	-0.446	-0.205	0.044	-0.223	-0.289
SCO1267	0.037	-0.045	0.008	-0.342	-0.497	0.555	0.021	0.709	0.932	-0.443	-0.211	-0.137	-0.594	0.05	-0.246	-0.783	1.063	0.392	0.439	1.787	0.904	0.272	-0.121	-0.116	0.136	-0.783	0.121	0.188	0.157	-0.783	0.041	1.13	-0.783	-0.783	0.323	0.847	0.904	-0.565	0.011	-0.029	-0.426	-0.783	-0.275	-0.564	-0.783	-0.141	-0.252	0.458	0.004
SCO1268	0.107	-0.151	0.043	0.37	-0.053	-0.123	0.287	0.87	0.735	0.06	-0.444	-0.131	-0.369	-0.391	-0.505	-0.735	0.747	-0.076	0.086	1.569	1.29	0.068	0.491	0.897	0.875	1.09	1.877	0.389	0.837	1.162	0.038	0.548	0.317	0.931	0.639	0.782	0.541	0.379	0.427	0.876	0.737	-0.195	-0.072	0.43	0.559	0.066	-0.044	-0.14	-0.381
SCO1269	-0.229	0.015	0.214	-0.019	0.062	-0.635	1.31	0.686	0.869	0.061	-0.313	-0.301	-0.12	-0.392	-0.342	0.619	0.445	-0.203	-0.176	1.955	1.166	0.843	0.453	0.714	0.799	1.288	1.145	1.015	0.79	1.209	-0.292	0.141	-0.348	0.369	-0.398	0.98	0.85	-0.355	-0.448	-0.337	-0.329	-0.401	-0.075	-0.447	-0.51	-0.085	0.189	-0.165	-0.134
SCO1270	-0.073	0.215	-0.142	0.3	-0.478	-0.444	0.856	0.49	0.966	-0.284	-0.546	-0.362	-0.518	-0.584	-0.52	0.341	-0.328	-0.346	-0.47	1.248	0.967	-0.306	0.504	0.034	-0.246	0.593	0.643	0.393	0.117	-0.207	-0.143	-0.633	-0.47	0.275	0.254	0.288	0.546	-0.853	-0.544	-0.636	-0.41	-0.702	-0.55	-0.907	-0.899	0.047	-0.096	0.067	-0.369
SCO1271	-0.029	0.332	-0.303	-0.587	-0.012	0.083	1.04	0.829	0.574	-0.544	0.295	-0.291	-0.676	-0.386	-0.211	0.108	-0.019	-0.361	-0.248	1.674	1.932	-0.122	1.261	0.493	0.593	0.864	1.006	0.833	0.976	0.157	0.314	0.165	-0.543	0.182	0.165	0.192	0.515	-0.547	-0.78	-0.253	0.146	-0.558	-0.299	-0.602	-0.55	0.229	0.797	0.223	-0.004
SCO1272	-0.178	0.214	-0.035	-0.641	-0.365	-0.616	0.208	0.736	0.301	-0.358	-0.12	-0.621	-0.882	-0.369	-1.06	-1.06	0.726	-0.388	-0.666	1.907	2.274	1.282	1.965	0.627	1.066	1.328	1.293	0.949	1.003	0.932	1.363	0.145	0.114	1.655	-1.06	0.979	0.864	-0.512	-1.06	-0.34	0.236	-0.226	-0.477	-0.511	-0.489	-0.448	-0.075	-0.209	0.038
SCO1273	0.285	0.158	-0.442	0.184	-0.017	0.21	2.372	1.37	1.336	-0.316	-0.531	-0.718	-0.32	-0.355	0.004	0.352	0.186	0.505	0.049	2.311	1.798	1.131	0.983	0.585	0.871	1.343	1.981	0.224	0.754	0.072	0.428	1.413	1.325	1.231	0.425	1.981	1.552	-0.236	-0.204	0.189	0.142	-0.231	-0.179	-0.338	-0.304	0.54	0.334	0.148	-0.26
SCO1274	-0.138	0.083	0.055	0.18	-0.231	-0.355	-0.459	-0.459	-0.242	-0.386	-0.459	-0.459	-0.459	-0.254	-0.024	-0.459	-0.459	-0.459	0.145	2.065	1.554	0.048	-0.459	-0.459	0.727	0.772	2.84	1.065	0.217	0.826	-0.459	-0.114	0.373	0.793	0.077	-0.3	-0.205	0.135	-0.207	0.109	-0.11	-0.011	0.039	-0.131	0.128	0.065	-0.459	-0.459	-0.459
SCO1275	0.288	-0.293	0.004	0.254	0.355	0.26	-0.001	0.481	-0.034	-0.018	-0.302	0.021	-0.108	-0.011	-0.228	0.286	0.435	0.055	0.319	1.545	1.35	0.947	0.86	1.213	0.768	0.381	1.682	0.996	1.238	0.766	0.639	0.727	0.246	0.69	0.462	1.144	0.985	-0.077	0.085	-0.02	0.047	0.088	-0.129	-0.171	-0.107	-0.299	-0.544	-0.205	-0.189
SCO1276	0.316	-0.219	-0.097	0.307	-0.066	0.027	1.122	0.696	0.882	-0.045	-1.043	-0.112	0.141	0.423	0.073	0.806	0.148	1.687	1.353	2.74	2.51	1.817	1.667	2.964	2.605	2.442	1.954	1.304	2.033	0.514	0.507	3.172	3.12	3.121	3.327	2.687	2.156	-1.04	-1.041	0.394	0.438	-0.593	-1.053	-0.778	-0.764	-0.119	-0.135	-0.816	-1.156
SCO1277	-0.23	-0.03	0.261	0.206	-0.636	-0.002	1.109	0.848	0.415	-0.343	-0.508	-0.571	-0.312	0.138	-0.223	1.257	1.5	2.369	2.361	2.661	2.558	1.84	1.64	1.809	1.686	2.087	2.256	1.379	1.573	1.669	0.983	2.016	2.041	3.069	2.838	1.94	1.645	-0.584	-0.851	-0.361	-0.309	-0.697	-0.653	-0.951	-0.645	-0.271	0.55	-0.092	0.124
SCO1278	-0.166	0.234	-0.068	0.237	-0.305	-0.158	0.021	0.483	-0.158	-0.406	-0.682	-0.271	-0.426	-0.153	-0.487	0.631	0.835	1.604	1.445	2.151	2.087	1.371	1.692	0.93	1.325	1.457	1.264	0.8	1.227	-0.063	1.104	1.18	1.515	1.889	1.424	1.021	1.182	-0.505	-0.635	0	-0.052	-0.381	-0.148	-0.45	-0.618	-0.615	-0.308	-0.378	-0.51
SCO1279	0.351	0.079	-0.43	-0.129	0.275	-0.414	0.075	-0.274	-0.32	-0.623	-0.832	0.038	0.124	-0.215	-0.444	1.092	-0.016	-0.588	-0.259	1.556	2.056	-0.436	0.928	1.576	0.986	0.102	2.443	0.828	1.218	1.142	0.096	0.947	0.909	1.714	1.182	1.55	1.182	0.364	0.006	-0.047	0.187	0.355	0.516	-0.221	0.04	-0.422	-0.269	-0.155	-0.554
SCO1280	-0.229	-0.117	0.346	-0.304	-0.178	-0.194	-0.304	-0.188	-0.184	-0.189	-0.165	-0.248	-0.304	-0.304	-0.134	-0.304	-0.304	-0.304	-0.207	1.607	1.518	0.114	0.265	0.08	0.15	0.798	1.623	0.036	0.162	-0.019	0.409	-0.11	-0.117	-0.304	0.006	0.217	0.025	-0.164	-0.037	-0.263	-0.108	-0.101	0.22	-0.304	0.007	-0.222	-0.059	-0.113	-0.233
[truncated: 6,486 more rows]
[truncated: 405 more columns]
