# Supplementary material for: Machine‐Learning Analysis of Streptomyces coelicolor Transcriptomes Reveals a Transcription Regulatory Network Encompassing Biosynthetic Gene Clusters
Source: Adv Sci (Weinh). 2024 Sep 12;11(41):2403912. doi: 10.1002/advs.202403912 (PMC11538686; doi:10.1002/advs.202403912)
Supplement: Supplementary file 5 — Supplemental Table 5 [file ADVS-11-2403912-s011.xlsx]

## Sheet: Table S5
Table S5 | M matrix
	0	1	2	3	4	5	6	7	8	9	10	11	12	13	14	15	16	17	18	19	20	21	22	23	24	25	26	27	28	29	30	31	32	33	34	35	36	37	38	39	40	41	42	43	44	45	46	47	48
SCO2021	-0.009	0.006	-0.025	0.016	-0.005	-0.012	-0.004	-0.002	-0.003	-0.002	-0.016	-0.003	0.003	0.011	0.001	-0.01	-0.015	-0.006	-0.008	-0.005	-0.007	0	0.005	0	-0.006	-0.007	-0.002	-0.001	0.003	-0.008	0.002	-0.001	0.027	0.005	-0.001	0.001	0.008	-0.002	0.012	-0.001	0.002	0	0.001	0.005	-0.001	0	-0.005	-0.001	-0.009
SCO1025	0.005	0.004	0.004	0	0.003	-0.006	0.005	-0.004	-0.002	-0.001	-0.001	-0.006	-0.005	0.003	-0.006	0.001	-0.003	0.003	-0.006	-0.01	0.007	-0.002	0.005	0.004	-0.001	-0.005	-0.002	-0.009	0.002	0.006	-0.003	0.005	0.015	-0.007	-0.002	-0.003	-0.003	-0.006	-0.008	0.004	0.007	0.004	0.001	0.001	-0.001	0.004	-0.003	0.008	0.004
SCO0020	0.007	0.001	-0.002	0.001	-0.004	-0.005	0.004	-0.012	0	-0.002	0.006	0.001	0.005	-0.01	-0.004	0.012	0.002	0.002	-0.003	0.002	0	0.017	0.001	0.005	0.002	0.013	0.001	0.015	-0.003	-0.001	-0.002	0.003	0	-0.001	-0.002	-0.005	0	0	0.001	-0.002	-0.009	-0.007	-0.01	-0.001	-0.005	0.006	-0.001	0.005	-0.004
SCO0021	-0.006	0.014	-0.005	-0.002	-0.005	0.012	0.001	-0.006	-0.017	0.005	-0.008	0	-0.01	0.001	-0.002	0.074	0.002	0.004	-0.013	-0.006	0.004	-0.001	0.007	0.015	-0.016	0.005	-0.008	0.011	-0.011	-0.002	-0.008	0.006	-0.001	-0.01	-0.011	-0.016	-0.005	-0.014	0.005	-0.005	-0.002	-0.002	0	-0.004	0.006	-0.011	-0.008	0	0.009
SCO0022	0.018	0	0.002	0.004	0.011	-0.017	0.001	-0.015	-0.003	0.005	-0.005	-0.001	0	0.009	0	0.051	-0.011	0.004	-0.001	-0.004	0.006	-0.008	0.004	0.01	0.008	-0.006	0.002	-0.005	0.005	-0.019	-0.008	0.003	-0.008	0.002	0	-0.021	0.001	0.001	0.009	-0.006	0.001	0.015	-0.018	0.012	-0.001	0	-0.002	-0.004	0.009
SCO0025	0.013	-0.005	-0.008	-0.003	-0.016	0.002	0	-0.008	-0.001	-0.004	0.016	-0.005	-0.003	0.017	0	0.038	0.006	-0.001	-0.008	-0.007	-0.007	0.008	0.006	-0.011	-0.004	-0.01	-0.007	-0.003	0.001	-0.011	0.004	0.007	-0.009	0.008	0	-0.005	-0.007	-0.002	0.015	0.004	-0.002	0.001	0	-0.003	-0.004	-0.012	-0.012	-0.004	0.005
SCO0026	0.003	-0.018	-0.005	0.002	-0.005	0.007	0	0.035	-0.017	0.007	-0.01	-0.004	0.002	0.002	0	0.06	0.007	-0.005	0.005	0	0	0	-0.011	-0.002	0.005	0.007	-0.007	0.006	-0.022	0.016	-0.003	-0.009	-0.006	0.003	0.009	-0.015	0.006	0.004	-0.009	0.004	0.007	0.002	-0.002	-0.001	0.014	0.014	0.004	-0.009	-0.01
SCO0027	0.004	-0.011	0.001	-0.005	0.014	0.005	-0.003	-0.001	0.003	-0.009	0.007	-0.018	0.003	0.011	0.003	0.015	-0.013	0.001	0.002	-0.008	0.019	-0.015	-0.001	-0.003	0.014	-0.001	-0.007	0.006	-0.004	-0.004	-0.007	-0.008	-0.004	-0.004	0.002	-0.001	0.006	0.005	0.005	-0.003	-0.008	-0.001	-0.011	0.013	0.008	-0.008	-0.01	0.002	0.005
SCO0028	0.027	-0.011	0.001	-0.009	0.04	0.005	-0.01	-0.005	0.006	-0.013	0.004	-0.015	-0.005	-0.008	0.018	0.019	-0.02	-0.001	-0.001	-0.011	0.016	-0.019	0.005	0	-0.004	-0.006	-0.019	0	-0.001	-0.013	-0.009	-0.013	-0.014	-0.012	-0.008	0.006	-0.024	0.016	0	-0.005	-0.015	0.011	-0.009	-0.011	0.013	-0.021	-0.009	-0.002	-0.006
SCO0029	0.007	-0.009	-0.009	-0.001	-0.001	0	-0.005	0.024	0.002	0.001	0.004	-0.015	-0.008	-0.004	0.002	0.02	0.005	0.002	-0.011	-0.008	-0.005	-0.009	-0.007	-0.007	-0.006	0.01	0.017	-0.007	-0.003	0.004	-0.013	0.007	0.004	0.003	0.007	-0.018	0.01	-0.006	0.005	0.004	0.021	0	-0.014	-0.014	0.014	0	-0.008	0.004	-0.006
SCO0030	-0.005	-0.008	0.002	-0.004	-0.004	-0.006	-0.006	-0.013	-0.003	-0.002	0.009	0	-0.003	0.008	0.01	0.028	-0.002	-0.006	-0.002	0.004	0.01	0.006	0.003	0.012	0.022	-0.005	0.001	0.003	0.001	-0.003	0	-0.004	-0.007	0.004	-0.009	0.01	0.007	0.004	0.003	-0.003	-0.017	0	-0.007	0.005	0	0.004	-0.002	-0.004	0.002
SCO0031	-0.005	-0.009	0.005	-0.003	-0.007	0.015	-0.001	0.026	0.013	0.005	0.006	-0.004	-0.008	0.002	-0.006	0.039	0.002	0.002	0.022	0.003	0.01	-0.006	-0.007	0.011	-0.009	0.015	0.015	-0.005	-0.009	0.002	-0.003	0.006	-0.006	0.005	0.012	0.009	0.004	0.012	0.017	0.033	-0.006	0.001	-0.008	0.008	-0.009	-0.009	-0.005	0.013	-0.005
SCO0033	-0.007	-0.003	-0.001	-0.001	0.015	-0.002	0.013	-0.016	-0.012	-0.012	0.007	-0.002	0.004	-0.005	-0.009	0.067	-0.004	-0.002	0.006	0.028	-0.006	-0.007	-0.005	0.012	-0.01	0.03	0.003	-0.006	0.004	0.018	-0.003	-0.002	-0.01	-0.001	0.098	0.005	-0.001	0.003	-0.002	-0.005	-0.009	0.001	-0.005	0.018	-0.016	0.001	0	0.008	0.004
SCO0034	-0.008	-0.015	0.002	-0.008	0.005	0.012	0.011	-0.018	0.002	-0.004	0.004	-0.002	0.001	0.006	-0.006	0.031	-0.01	-0.001	0.006	0.001	0.003	-0.007	0.006	0.005	-0.008	-0.002	-0.005	0.004	0.009	-0.006	0.005	0.003	-0.011	-0.002	-0.011	-0.011	0.006	-0.003	0.01	-0.01	0.006	0.014	-0.014	-0.001	-0.018	-0.002	-0.002	0.006	-0.005
SCO0035	-0.002	0.01	0.016	0.007	-0.012	0.008	-0.009	-0.028	0.001	0.002	-0.001	0.01	0.015	-0.017	0.002	0.06	-0.021	-0.003	0.008	0.011	0	-0.004	-0.006	0.001	-0.001	0.002	0.006	-0.008	-0.002	-0.004	-0.014	-0.009	-0.007	0.021	-0.006	0.002	-0.005	0.002	0.01	-0.011	0.002	-0.007	0.006	0.014	0.007	-0.016	0.009	-0.013	-0.016
SCO0036	0.022	-0.009	0.001	0.006	0.034	-0.001	-0.017	-0.009	-0.001	-0.002	0.004	-0.017	0.039	-0.023	0.006	0.057	-0.012	0.015	0.009	0.03	0.028	-0.005	0.003	0.01	0.003	-0.012	0.004	0.002	-0.006	0.005	0.008	-0.011	-0.001	-0.014	0.013	0.026	-0.004	-0.015	-0.01	-0.022	-0.013	-0.002	0.004	-0.005	-0.006	0.007	-0.009	0.008	-0.01
SCO0037	-0.007	-0.001	0.007	-0.002	-0.013	-0.001	0.014	0.029	-0.003	0.003	-0.016	0.012	-0.007	-0.027	-0.023	0.075	0	0.001	0.002	-0.008	0.005	0.003	0.004	-0.011	-0.001	0.018	-0.006	-0.023	-0.018	-0.018	-0.02	-0.02	-0.01	0.114	0.003	-0.008	-0.003	0	0.003	0.02	0	0.004	0.014	0.016	0.015	-0.051	0.02	0.046	-0.006
SCO0038	0.003	-0.012	0	-0.008	-0.011	0.004	0.01	0.066	0.011	-0.007	-0.008	0	0.006	-0.013	-0.006	0.084	0.009	0.003	-0.027	0.003	0.027	-0.008	-0.001	0.001	-0.008	0.068	0.009	-0.024	-0.01	-0.008	0.004	0.006	0	0.036	0.001	-0.002	-0.014	-0.007	0.006	0.008	-0.014	-0.004	-0.004	-0.007	-0.01	-0.016	-0.02	0.013	-0.007
SCO0039	0.001	-0.003	0	-0.002	0.006	-0.001	0.012	-0.001	0.004	-0.003	0.004	0.003	0.006	0.015	-0.005	0.01	-0.005	0.004	0	-0.004	-0.009	-0.006	0.003	0.001	0.001	0.001	0.002	-0.011	0.003	0.003	0.004	0.001	-0.006	-0.004	0.001	-0.005	-0.003	0.002	0.003	0.001	-0.002	-0.004	-0.005	0	0.007	0.006	-0.002	0.006	-0.006
SCO0040	0.004	0.001	-0.001	0.005	0.002	-0.002	-0.001	-0.01	-0.002	-0.003	-0.004	0.005	0.002	-0.009	-0.006	0.021	0.006	0.002	-0.002	0.004	0.005	-0.009	0.004	0.001	0.006	-0.005	0	0.003	-0.006	0.005	0.002	0.001	-0.008	0	-0.004	-0.004	-0.003	0.001	0.002	-0.005	0.003	0	-0.004	-0.004	-0.002	-0.005	0.001	0.001	-0.003
SCO0041	-0.009	0.002	0	-0.003	0.004	0.004	0.002	-0.008	0.001	0.003	-0.006	-0.001	0.004	-0.005	-0.008	0.005	0.002	0.003	-0.007	0.001	-0.005	-0.008	-0.007	-0.005	-0.012	-0.004	-0.005	-0.002	-0.002	0.004	-0.002	0.003	-0.012	-0.004	0.001	-0.003	-0.007	0.002	0.004	-0.002	-0.003	0.006	-0.002	-0.01	-0.002	-0.003	0.002	-0.002	-0.004
SCO0042	-0.002	0.006	-0.003	-0.006	0.004	0.01	0.001	-0.008	-0.002	0.003	-0.003	-0.004	0.001	-0.015	-0.007	0.014	-0.001	0.006	0.001	0.005	-0.005	-0.004	-0.001	0.001	-0.004	0.005	0	0.004	0.004	0.008	-0.003	0.004	-0.006	0.002	0.005	0.003	0	-0.002	0.006	-0.002	-0.001	0	-0.004	-0.003	0	-0.007	-0.008	-0.005	-0.005
SCO0043	0.003	-0.015	-0.004	-0.007	-0.006	-0.018	-0.007	0.001	-0.015	0.009	0.001	0.008	0.009	-0.009	-0.004	0.043	-0.008	0.002	-0.001	0.01	-0.005	0.007	-0.006	-0.005	0.004	0.009	0.008	-0.005	-0.01	-0.003	0.003	0.002	0	-0.007	0	0.006	0.001	-0.007	0.004	0.002	0.004	-0.012	0.005	-0.011	-0.013	0	-0.01	0.01	0.002
SCO0044	0.001	-0.019	0.002	-0.002	0.004	-0.008	-0.015	-0.008	-0.004	-0.005	0.002	-0.007	0.01	-0.006	0.007	0.045	-0.007	-0.004	0.004	0.022	-0.004	0.006	-0.005	0.002	0.001	-0.003	0	0	-0.007	-0.007	-0.01	-0.013	-0.007	0.005	0.001	0.006	-0.007	-0.005	0.006	-0.002	-0.016	0.003	0.003	0.008	-0.007	0.001	-0.012	-0.005	0.007
SCO0045	0.003	0.006	0.002	0.009	-0.016	0.007	-0.012	-0.011	0	-0.01	-0.011	-0.009	0.005	-0.008	0.02	0.062	0	0	-0.004	0.007	0.048	-0.005	0.009	-0.009	-0.004	-0.009	0.001	-0.008	-0.001	-0.007	0.006	-0.028	0.001	0	-0.008	-0.018	0.001	-0.003	0.014	0.002	-0.013	0.002	-0.008	0.041	-0.006	0.009	-0.014	0.008	0.002
SCO0046	0	-0.018	0.015	-0.011	-0.011	0.002	-0.012	-0.011	0.001	0.002	0.008	-0.012	0.003	-0.004	0.009	0.038	0.008	-0.005	0.006	0.013	-0.01	0	-0.012	-0.004	0.007	-0.007	-0.017	-0.011	-0.007	0.001	-0.009	-0.008	-0.016	0.004	-0.002	0.01	0.008	-0.008	-0.007	-0.022	-0.006	0.005	0.006	-0.004	0.005	0.011	-0.008	0.008	0.008
SCO0047	0.011	0.007	-0.002	0.009	-0.004	-0.017	-0.01	0.021	0.008	0.003	0	0.005	0.007	-0.005	0.006	0.037	-0.001	0.003	-0.002	0.002	0.007	-0.009	-0.004	0.015	0	-0.001	0.005	-0.009	-0.007	-0.015	-0.007	0.002	-0.005	-0.01	0.001	0.011	0.002	0.003	-0.001	0.003	-0.009	-0.016	0.003	-0.005	0.008	0.006	-0.01	-0.002	-0.017
SCO0048	-0.002	-0.003	-0.008	0.02	0.001	-0.019	0.012	-0.006	-0.015	-0.005	0.006	-0.004	0.006	-0.021	0.009	0.058	-0.012	0.004	0	0.018	0.031	0	-0.007	-0.003	-0.008	0.021	-0.012	-0.002	-0.007	0	-0.002	0.002	0.003	-0.008	-0.008	-0.001	-0.004	-0.001	0	0	0.006	-0.002	-0.018	-0.008	0.002	-0.013	0.001	-0.011	-0.004
SCO0049	0.004	-0.017	0.006	0.002	-0.002	0.006	0.005	-0.014	-0.003	-0.003	0.004	-0.011	0.001	0.003	-0.004	0.063	-0.006	0.006	-0.007	0	0.015	-0.006	-0.008	0.02	0.002	0	0.003	0.011	-0.015	-0.02	0	0.006	-0.011	0.01	-0.006	0.009	0.01	-0.008	0.002	-0.008	0.004	-0.005	-0.001	0.014	0.004	-0.005	0.008	0.001	0.004
SCO0050	-0.007	-0.016	0.008	0.012	0.009	0.016	0.006	-0.015	-0.002	-0.001	-0.013	0.001	-0.015	-0.005	-0.011	0.074	0.011	-0.003	-0.003	-0.013	0.012	0.004	0	-0.002	-0.011	-0.002	-0.005	0.01	-0.013	-0.004	-0.007	0.017	0.003	0	0.008	-0.016	-0.003	-0.009	-0.004	-0.018	0.011	0.01	0.014	0.003	-0.003	-0.009	0.01	0.001	0.019
SCO0055	0.003	-0.008	0.031	-0.003	-0.005	0.002	0.009	0.019	0.013	-0.004	-0.01	0.003	-0.01	-0.002	0.003	0.076	-0.007	0.002	-0.005	-0.001	-0.007	0.003	-0.002	0.007	0.003	-0.011	0.002	0.013	-0.01	0.001	0.009	-0.007	-0.003	0.008	-0.001	0.006	-0.004	0.006	0.007	-0.005	-0.001	-0.01	-0.007	0.007	0	0.005	0.005	-0.005	-0.007
SCO0057	-0.004	-0.006	-0.009	-0.005	0.015	-0.004	-0.005	0.006	-0.033	0.005	0	0.01	0.014	-0.001	-0.006	0.05	0.016	-0.019	0.011	0.017	-0.016	0.026	0.019	0.014	0.02	0.012	-0.002	-0.007	-0.011	0.013	-0.033	0.003	0.044	0.016	0.009	0.001	-0.022	0.015	-0.007	0.005	-0.003	0.026	0.022	0.008	0.01	0.021	0.008	-0.01	-0.005
SCO0058	-0.005	0	0.001	-0.002	0.007	0.004	0.002	0.026	0.027	-0.003	-0.004	0.001	0.009	0.01	0.012	0.057	0.009	0.003	-0.002	-0.01	0.001	-0.016	0.001	-0.011	-0.006	-0.004	0.013	-0.015	-0.016	-0.01	-0.023	-0.008	0.007	-0.001	0.002	0.004	-0.013	-0.019	-0.009	-0.01	0.015	-0.001	-0.009	-0.007	0.03	0.002	0.007	0.001	-0.02
SCO0059	-0.006	-0.004	-0.013	0.003	0.004	-0.008	0.001	0.014	-0.007	0.001	-0.001	-0.017	0.006	0.008	0.013	0.022	-0.019	-0.005	-0.013	-0.014	0.008	-0.018	0.004	-0.011	0.011	0.006	0.004	-0.012	-0.017	-0.013	-0.012	-0.003	-0.011	-0.003	-0.001	-0.007	0.003	-0.007	-0.001	0.003	0.011	0	-0.013	-0.005	0.009	0.004	0.001	-0.003	0.004
SCO0060	0.002	0.015	-0.009	-0.024	-0.018	-0.005	0.012	0.012	0.001	-0.01	0	0.002	0.012	0	-0.011	0.015	-0.005	0.001	-0.006	-0.013	0.002	-0.012	0.014	-0.013	0.023	0.009	-0.004	-0.003	-0.009	-0.02	0.007	-0.01	-0.012	-0.008	0.002	-0.013	-0.013	0.002	0	0.012	-0.01	-0.002	0.008	-0.013	-0.009	-0.002	-0.006	0.006	-0.003
SCO0061	-0.01	-0.01	0.014	0.007	-0.005	0.02	0.006	0.012	-0.004	-0.003	0.008	0.007	0.003	0.008	-0.005	0.058	-0.002	0.002	0.001	-0.009	-0.002	-0.005	-0.01	-0.004	0.021	0.005	0.01	-0.008	-0.013	-0.005	-0.013	0.003	-0.008	-0.01	-0.002	0.004	0.003	-0.009	0.007	-0.002	0.001	-0.01	-0.008	0	0.006	0.002	-0.009	0	-0.003
SCO0062	-0.008	-0.008	0.016	0.008	-0.011	0.013	0.015	0.023	0.004	0	0.009	0.006	-0.001	0.003	-0.005	0.055	-0.01	0.005	0.018	-0.018	0.005	0.005	-0.006	0.001	0.003	-0.007	0.015	-0.007	-0.017	-0.002	-0.004	0.009	-0.003	-0.011	-0.003	0.014	0.003	-0.013	0.001	0.001	0.002	-0.005	-0.008	0.005	0.008	0.007	0.001	-0.004	-0.016
SCO0063	-0.006	-0.004	0.019	0.01	0.001	0.003	0.008	0.031	-0.004	-0.001	-0.002	0.011	0.001	0.002	-0.005	0.025	-0.002	0.003	0.003	-0.007	0.016	-0.003	-0.013	-0.002	-0.003	-0.001	0.005	-0.006	-0.014	-0.005	0.009	0.001	0	-0.007	-0.007	0.014	0	-0.013	-0.002	0.001	0.002	0.003	-0.001	0	0.013	0.006	-0.005	0.006	-0.011
SCO0064	-0.01	-0.004	0.006	0.008	-0.003	-0.016	0.003	-0.013	-0.006	-0.005	-0.002	0.007	0.01	-0.015	-0.002	0.051	-0.008	0.004	0.003	0.009	0.011	-0.007	-0.019	-0.001	0.001	0.002	-0.012	-0.006	0.003	0.007	-0.005	-0.019	-0.002	-0.001	-0.007	0.01	-0.004	0.001	-0.002	-0.003	-0.004	0.001	0.01	0.008	0.009	-0.001	-0.005	-0.004	-0.007
SCO0065	-0.001	0.001	-0.006	0.003	0.003	-0.003	0.005	-0.011	0.015	-0.009	0.001	0.002	0.001	-0.016	0.003	0.039	0.006	-0.01	-0.005	0.001	0.005	-0.01	-0.004	0.004	0.011	-0.002	0	-0.002	-0.014	0.015	-0.004	0	0.005	-0.004	0	0.01	0.006	0.006	0.001	0.007	-0.005	0.004	-0.009	0.007	-0.001	0.007	-0.006	-0.009	-0.013
SCO0066	-0.005	0.002	-0.001	-0.007	-0.002	-0.007	0.002	-0.018	0.014	-0.012	-0.008	0.007	0.005	0.007	0.002	0.036	0.008	-0.002	0.002	0.002	0.003	-0.005	-0.007	0.005	0.007	-0.004	0.003	0.001	-0.007	0.006	0.002	-0.007	0.002	0	-0.005	0.018	0.002	0.018	0.002	0.002	0.001	0.002	-0.007	-0.007	0.01	-0.005	0.002	-0.006	-0.004
SCO0067	0	0.004	0.002	0.005	-0.003	-0.016	0.002	-0.019	-0.038	-0.007	-0.007	0.003	-0.001	0.006	0.008	0.047	-0.01	-0.005	0.001	-0.002	0.007	-0.013	0	0.001	0.011	0.003	-0.003	-0.002	-0.015	0.01	0.003	-0.007	-0.008	0.001	-0.009	0.014	0.016	0.01	0.007	0	-0.003	-0.002	-0.007	0.007	0.001	0.001	0.004	-0.001	-0.005
SCO0068	0	-0.011	-0.004	0.009	0.002	0.008	0.005	-0.012	-0.002	-0.009	0	0.005	-0.006	-0.008	0.005	0.025	-0.009	-0.007	0.011	0.009	-0.004	0.001	-0.006	0.006	-0.002	-0.001	0.006	-0.001	-0.015	0.012	-0.001	-0.002	-0.009	-0.006	-0.007	-0.003	-0.003	0.02	0.007	0.002	0	-0.003	-0.005	0.003	-0.003	0.005	0.009	-0.005	-0.007
SCO0069	-0.003	-0.007	-0.003	0.005	0.002	-0.006	0.002	-0.008	0.002	-0.007	0.001	0.003	0.007	-0.003	0.003	0.021	0.004	-0.007	-0.001	-0.002	0.006	-0.005	-0.004	0.004	0.01	0.002	0.001	0.003	-0.017	0.009	-0.006	-0.009	-0.002	-0.003	-0.005	0.002	0.006	0.02	0.008	-0.002	-0.008	0.005	-0.007	-0.008	-0.003	0	0.004	-0.005	-0.007
SCO0070	0.001	-0.003	-0.004	0.008	0.008	-0.003	-0.009	-0.006	-0.001	-0.002	0.001	0	0.004	0.001	-0.004	0.021	0.001	0.001	-0.007	0.004	0.003	-0.011	-0.009	0.002	0.013	-0.005	0.01	0.004	-0.01	0.01	0.003	0.004	-0.008	-0.007	-0.008	0.014	0.003	0.01	0.008	-0.006	-0.004	-0.013	-0.014	-0.005	-0.005	0.001	-0.002	0.001	-0.003
SCO0071	0.011	0.007	-0.022	0.007	0.003	0.002	-0.021	-0.013	0.035	-0.003	-0.014	-0.01	0.01	-0.018	0.024	0.059	0.006	-0.008	-0.033	0.004	-0.003	0.007	-0.002	0.002	-0.008	-0.018	-0.002	-0.012	0.035	-0.01	-0.015	-0.005	-0.029	0.005	-0.004	-0.001	0.019	0.027	0.004	-0.019	-0.006	-0.012	0.004	0.028	0.005	0.022	-0.014	0.002	0.004
SCO0072	0.002	-0.002	-0.01	-0.002	0.005	-0.006	-0.008	-0.02	-0.005	-0.005	0.012	-0.01	0.001	0	0.007	0.085	0.006	-0.001	0.006	-0.022	-0.019	0.012	0.001	-0.002	-0.012	-0.006	0	0.008	0.064	0.008	-0.019	-0.012	-0.021	-0.006	0.004	0.015	-0.004	0.041	0.01	-0.014	-0.006	-0.002	-0.008	0.012	-0.012	0.009	0.001	-0.001	0.025
SCO0073	-0.001	-0.005	-0.001	-0.007	-0.013	0	-0.008	-0.015	-0.001	0.008	0.018	-0.018	-0.01	-0.018	0.033	0.041	-0.005	0.006	-0.011	-0.016	0.009	0.009	0.008	-0.014	-0.01	0.006	0	-0.021	0.033	0.004	-0.024	0.002	-0.014	-0.006	-0.005	-0.007	0.007	0.034	0.005	-0.005	-0.011	0.001	-0.006	0.024	-0.044	0.004	-0.021	-0.001	-0.023
SCO0075	-0.005	0.008	-0.009	0	0.01	0.009	-0.015	0.003	-0.006	-0.002	-0.005	-0.007	-0.002	0.009	0.022	0.048	0.014	0.001	0.004	-0.011	0.003	0.003	-0.006	-0.003	-0.011	0.004	0.007	0.007	-0.002	0.003	-0.009	0.013	0.005	-0.009	0.001	-0.009	-0.007	0.004	0.006	-0.005	0.007	0.003	0.002	-0.002	-0.025	0.005	-0.002	0.001	-0.005
SCO0079	-0.005	0.007	-0.005	-0.003	0.004	0.009	-0.002	-0.024	-0.008	-0.001	0.009	-0.002	0	0	-0.004	0.066	0.004	-0.005	-0.004	-0.001	0.005	-0.006	-0.003	0.006	0.008	-0.013	0.004	0.018	0.005	-0.006	0	-0.004	-0.003	0.002	-0.004	-0.002	0.001	0.002	-0.003	-0.005	-0.002	-0.004	-0.004	0.007	-0.005	-0.003	0.001	-0.001	-0.003
SCO0080	-0.002	0.025	0.006	0.001	-0.008	0.004	-0.008	0.003	0.004	-0.001	-0.007	-0.012	-0.016	-0.003	-0.002	0.089	0.004	0.015	0.006	-0.003	-0.004	0.007	0.002	-0.014	-0.01	-0.016	0.005	0.028	0.019	-0.005	0.003	0.008	0.01	0.004	-0.002	-0.006	-0.004	-0.006	-0.018	0.026	0.008	-0.026	0.009	0.005	0.011	-0.003	-0.001	0.005	0.002
SCO0083	-0.012	-0.001	-0.009	0	-0.016	0.003	-0.001	-0.023	-0.004	-0.009	0.009	-0.006	0.015	0.005	-0.001	0.048	-0.017	-0.003	-0.005	0.003	-0.005	-0.01	-0.006	0.002	-0.007	0.016	-0.008	-0.005	-0.01	-0.002	-0.003	-0.001	-0.009	0.001	-0.012	-0.005	0.011	0.004	0.007	-0.005	0.001	-0.002	-0.005	0.009	0.001	0.004	0.004	-0.007	-0.005
SCO0084	-0.009	-0.002	-0.009	-0.003	0.003	-0.003	0.008	0.002	0.02	-0.009	0.006	0.002	-0.004	0.012	-0.009	0.084	-0.001	-0.002	-0.001	-0.003	-0.011	-0.001	0.006	-0.001	-0.006	0.012	0	0.014	-0.003	0.003	0.005	0.001	-0.001	0.011	-0.003	-0.006	0.005	0.008	0.004	0.035	0.004	0.004	0.001	-0.003	0.006	0.002	-0.001	-0.001	0.005
SCO0085	-0.007	0.016	-0.006	0.002	0.029	0.005	-0.005	-0.002	-0.005	-0.001	0.003	-0.016	-0.013	-0.002	-0.003	0.014	-0.004	-0.008	0.002	-0.001	0.011	0.002	0.001	0.013	0.004	-0.003	-0.02	-0.007	-0.005	0.014	0.003	-0.001	-0.005	-0.009	-0.004	-0.004	0.004	0.006	0.005	0.006	0.004	-0.002	0.005	-0.01	-0.01	0.005	-0.009	-0.003	0.001
SCO0086	-0.002	0.006	-0.001	-0.001	0.001	-0.003	-0.005	-0.006	-0.002	-0.003	-0.002	-0.011	0.003	0.003	-0.005	0.038	0.008	-0.011	-0.005	-0.008	-0.004	-0.011	0.004	-0.01	-0.005	-0.002	0.001	-0.01	0.006	0.012	-0.002	-0.015	0.006	0.005	-0.005	-0.008	0.004	0.017	-0.003	0.006	-0.004	0.001	0.004	-0.01	-0.003	0.008	-0.005	-0.004	0.004
SCO0087	0.011	-0.001	-0.01	0.005	0.017	-0.003	-0.019	0.005	-0.016	0.002	0.003	-0.024	-0.002	-0.001	-0.003	0.055	-0.011	0	-0.009	-0.032	0.012	-0.007	0.005	-0.002	-0.003	0.001	-0.001	0	0.007	-0.008	0.001	-0.02	-0.008	0.005	0.001	-0.039	-0.005	0.025	-0.011	-0.009	-0.021	0.009	0.003	-0.008	-0.013	0.015	-0.015	-0.001	0.006
SCO0088	-0.001	-0.012	-0.001	0.001	0.005	0.024	-0.003	0.016	-0.02	0.01	-0.001	-0.008	-0.01	-0.002	-0.004	0.036	-0.011	-0.005	-0.013	-0.017	0.014	0.004	0.006	-0.001	-0.003	-0.006	-0.002	-0.004	-0.002	-0.001	0	-0.014	-0.015	0.007	0.009	-0.004	0	0.006	-0.004	-0.004	0.005	-0.001	0.003	-0.02	-0.011	0	-0.005	0.013	-0.003
SCO0089	0.013	-0.013	0.007	0.005	0.007	-0.01	-0.003	0.011	0.008	0.002	0.01	-0.006	-0.007	0	-0.001	0.062	-0.007	-0.012	-0.005	-0.012	0.002	0	-0.002	0.001	-0.001	-0.004	-0.002	-0.003	0	-0.013	-0.01	-0.002	0.001	-0.013	0.003	-0.008	-0.001	-0.006	-0.005	-0.001	-0.015	-0.004	0	0.003	0.001	-0.003	-0.012	-0.006	0
SCO0090	-0.005	-0.007	0.005	0.007	0.004	-0.014	0.01	-0.018	0.033	-0.005	0.006	-0.005	-0.008	-0.001	-0.004	0.046	0.014	-0.002	-0.016	-0.004	-0.003	-0.004	0.002	0.008	-0.001	-0.005	-0.017	0.017	0.004	-0.014	-0.001	-0.015	0.003	0.013	0.008	-0.011	-0.001	-0.005	-0.01	-0.009	-0.001	-0.001	-0.006	0.007	-0.006	0.007	0.008	-0.002	-0.012
SCO0091	0.005	-0.006	0.005	0.002	-0.013	-0.007	0.008	-0.007	0.006	0.002	0.01	0.002	0.006	-0.003	0.001	0.03	-0.008	0.005	0.007	0.001	-0.002	0.022	0.004	0.004	0	0.025	0.001	0.009	0.004	0.006	-0.002	0.003	0.007	-0.008	0.001	-0.005	0.001	-0.011	0.001	0.004	0	0.014	-0.001	-0.004	-0.01	0.001	-0.009	-0.003	-0.018
SCO0095	-0.005	-0.002	-0.006	-0.005	0.006	0.01	0	-0.018	-0.004	-0.002	-0.008	-0.003	0.009	0.01	-0.003	0.033	0.006	0.005	-0.015	0.015	0.002	-0.005	0	-0.003	-0.003	0.005	-0.017	0.001	0.01	-0.001	0.001	-0.005	-0.008	0.005	-0.002	-0.022	0.005	0.006	-0.004	-0.002	-0.012	0.004	0.003	-0.002	-0.011	-0.003	-0.006	0.003	0.008
SCO0096	0.003	0.001	0.007	0.003	0.007	0.004	-0.002	0.021	0.007	0.002	-0.013	-0.002	-0.003	0.001	0.007	0.062	0	-0.001	-0.008	-0.005	0.001	-0.008	-0.005	0.004	0.003	-0.011	0.007	0.003	0.016	-0.004	-0.012	0.003	0.001	0.001	0.002	-0.007	0.002	0.003	0.003	0	-0.003	0.01	-0.003	-0.014	0	-0.005	-0.013	0.006	0.001
SCO0097	-0.003	-0.001	0.003	-0.004	0.011	-0.013	-0.003	0.04	0.004	0.003	-0.018	0.002	0	-0.008	0.005	0.095	-0.008	-0.005	0.003	-0.01	-0.003	0.001	-0.006	-0.001	0.001	0.007	0.016	0.01	0.006	-0.004	-0.005	0.001	0.004	0	0.004	-0.002	-0.005	0.002	0.006	0.001	-0.006	0.006	0.004	-0.012	0.007	-0.002	-0.013	-0.003	-0.002
SCO0098	0.002	-0.011	0.004	-0.001	-0.001	-0.005	0.005	-0.013	0.014	0.002	0.008	0.004	0.011	0.003	0.003	0.023	0.003	0.003	-0.009	0.002	0.003	0.023	0.003	0.007	0.001	0.011	-0.002	0.019	0	-0.008	-0.005	-0.002	0.008	0.003	-0.001	0.01	0	0.004	-0.002	-0.004	-0.004	0.004	-0.002	-0.005	0.001	0.001	0.008	0.001	-0.002
SCO0101	-0.004	-0.009	0.04	0.016	-0.006	0.004	-0.004	0.032	0.003	-0.006	-0.004	-0.012	-0.01	-0.005	0	0.067	-0.002	0.001	0.006	-0.009	-0.009	0.001	0.002	0.009	-0.003	0.001	0.009	0.005	-0.021	0.003	-0.007	-0.001	-0.004	-0.001	-0.005	0.007	-0.001	-0.003	0.007	-0.006	0.001	-0.008	0.007	0.018	-0.011	-0.001	0	-0.006	-0.011
SCO0102	-0.011	-0.004	-0.01	0.008	-0.009	-0.005	-0.015	0.023	0.014	0.006	0.008	-0.009	0.004	0.018	-0.005	0.06	-0.012	0.001	-0.008	0.001	0	0.011	0	0	0.007	0.005	0.015	0	-0.003	0.008	-0.009	-0.006	-0.003	-0.005	0.005	0.011	0.005	0.001	-0.01	-0.002	0.002	0.01	-0.015	0.001	0.003	0.013	0.006	0	-0.005
SCO0103	-0.003	-0.001	-0.012	0	-0.001	-0.006	-0.008	0.015	-0.001	0.003	0.003	0.002	0.005	0.007	-0.004	0.052	0.004	0.004	0.001	0.002	0.004	-0.004	-0.004	0	0.009	-0.008	0.008	-0.005	-0.017	0.002	-0.003	-0.01	-0.003	-0.002	0.004	0.011	0	-0.012	-0.008	0	0.007	0.002	-0.016	0.001	0.006	0.01	-0.006	-0.001	0.014
SCO0104	-0.01	-0.007	0.011	-0.005	-0.005	-0.009	-0.003	0.006	0.049	0.004	0.02	0.005	0.002	0.016	-0.002	0.06	0.019	-0.004	-0.001	-0.002	-0.021	-0.012	-0.003	-0.007	0.002	-0.009	0.014	0.003	-0.009	0.004	-0.006	-0.003	-0.007	0.011	0.004	-0.001	-0.006	0.004	0	0.001	-0.002	-0.004	-0.021	-0.005	0.002	0.001	0.002	0.011	0.021
SCO0105	-0.011	-0.008	0.001	0.009	-0.005	-0.003	0	-0.022	0.002	-0.001	0.002	-0.009	0.019	0.004	-0.002	0.071	0.008	0.007	0.004	0.003	0.007	0.002	-0.002	0.007	0.011	0.004	-0.003	0.004	0.001	-0.025	0.004	-0.006	0.005	-0.004	-0.013	-0.016	0.013	-0.005	-0.014	-0.015	-0.013	-0.002	0.008	0.008	-0.003	0.019	-0.003	-0.006	0.006
SCO0106	0.021	0.014	-0.002	0.005	-0.009	0.012	-0.004	0.001	-0.024	-0.003	0.002	-0.009	-0.01	0.003	-0.012	0.065	0.003	-0.002	0.008	0.001	0	0.001	0.002	-0.018	-0.002	0.041	0.005	-0.011	0.016	-0.004	-0.026	0.002	-0.001	0.003	-0.002	-0.004	-0.008	-0.002	-0.018	0.011	-0.001	0.012	0.005	-0.01	-0.003	0.01	0	0.008	0.005
SCO0107	0.009	-0.009	0.008	-0.003	0.008	0.004	0.003	-0.001	0.001	-0.006	-0.011	-0.006	-0.009	0.005	-0.006	0.094	0.01	0.005	-0.002	-0.003	0.002	0.001	-0.001	-0.006	0.004	0.011	0.008	0.016	-0.003	0.009	0.004	-0.004	0.01	-0.014	0.005	0	-0.007	-0.004	-0.007	-0.01	-0.001	0.002	0.01	0.02	-0.002	0.011	-0.009	-0.003	-0.004
SCO0108	-0.005	-0.005	0.018	0.012	0.005	0.004	-0.003	-0.011	0.049	-0.009	0.015	-0.012	-0.003	-0.015	-0.026	0.083	-0.012	0.024	0.008	-0.002	-0.001	0.003	0	0.003	0.015	-0.005	-0.013	0.012	0	0.001	-0.036	0.007	0.014	0.008	-0.018	-0.008	-0.002	-0.033	-0.009	0.002	-0.006	-0.003	-0.021	-0.022	-0.006	-0.019	0.017	-0.011	0
SCO0109	0.012	0.001	0.003	0.008	-0.002	0.005	-0.014	-0.015	-0.013	-0.001	0.013	0.002	-0.016	0.005	0.006	0.065	-0.003	-0.003	-0.008	0.007	-0.011	-0.006	0.004	-0.003	-0.009	0.003	-0.007	-0.002	-0.009	-0.014	-0.016	-0.012	-0.007	0.004	0.008	-0.011	0.003	-0.016	0.006	-0.006	-0.002	-0.008	0.006	-0.017	0.003	0	0.01	-0.005	-0.004
SCO0110	-0.006	0.001	0.006	0.005	0.001	-0.015	-0.003	0	0.024	-0.001	0.009	0.005	-0.002	-0.002	-0.007	0.069	0	-0.004	0.001	0.001	0.003	-0.012	0.002	-0.009	0	-0.008	-0.012	-0.004	-0.003	-0.005	-0.014	-0.01	0	0	0.003	-0.017	-0.005	-0.01	0.012	-0.008	-0.003	0.002	-0.007	-0.003	0.01	0	0.004	-0.001	0
SCO0111	0.003	-0.009	-0.004	0.003	0.035	0.002	0.002	-0.024	0.008	-0.003	0.007	-0.009	0.001	0.011	-0.001	0.032	0.011	-0.008	-0.006	0.001	-0.006	0.002	0.005	0.001	-0.007	-0.002	-0.005	0.006	0.008	-0.009	-0.014	0.009	-0.009	0.002	-0.004	0	-0.006	-0.001	0.005	-0.007	-0.008	0.008	-0.008	0	-0.009	0.008	-0.005	-0.01	-0.002
SCO0112	-0.004	0.015	0.001	-0.008	-0.011	0.006	-0.003	-0.015	0.005	0.001	0.008	0.008	-0.003	-0.001	0.005	0.042	0.005	0	-0.004	0.004	-0.021	-0.004	-0.007	-0.007	-0.008	-0.004	-0.001	-0.018	-0.004	0.007	-0.033	-0.001	-0.001	-0.001	0.008	-0.005	-0.014	-0.003	-0.004	0.004	0.008	0.001	-0.006	0	0.005	0	0.023	-0.01	-0.001
SCO0116	0.006	-0.014	-0.013	-0.015	-0.002	0.004	0.006	0.015	0.015	0.006	0.023	0.004	0.005	-0.002	-0.008	0.065	-0.001	-0.004	0.001	-0.002	0.005	0	-0.001	-0.019	-0.008	0.008	-0.006	0.007	0.009	-0.001	-0.002	-0.016	0.003	-0.019	0.01	-0.01	0.002	0.004	-0.002	-0.01	-0.004	0.012	0.006	-0.004	0.004	0.001	-0.009	-0.012	-0.007
SCO0117	-0.004	-0.011	0.016	-0.001	-0.014	-0.003	0.009	-0.003	0.01	-0.009	0.006	-0.002	0.002	-0.002	-0.011	0.035	-0.01	0.001	-0.001	0.014	0.019	0.005	-0.002	-0.009	0.008	0	-0.004	-0.003	-0.006	0.003	-0.002	-0.018	-0.003	-0.005	0.001	0.011	0.019	-0.004	-0.005	-0.009	-0.014	0.008	-0.003	0.019	-0.008	0.032	0.012	0	0.006
SCO0118	-0.003	-0.009	-0.002	0.004	0.001	0	0.003	0.015	-0.006	0.001	0.019	0.001	-0.007	0.003	-0.007	0.056	-0.02	-0.006	0.014	-0.005	0.001	-0.005	-0.001	-0.002	-0.003	0.005	0.008	0.003	-0.003	0.01	-0.003	-0.008	-0.005	0	-0.003	0	-0.004	0	0.005	-0.002	0.007	0.007	0.013	0	0	-0.002	0.003	0.001	-0.005
SCO0119	0.013	0.009	0	0	0.008	0.007	-0.017	-0.007	-0.008	0.004	0.009	-0.008	-0.003	-0.014	0.026	0.036	-0.014	-0.005	-0.009	0.011	-0.018	-0.006	0.003	-0.001	0.005	0.003	-0.007	-0.009	0.015	0.007	-0.01	0.003	-0.015	0.004	-0.01	-0.019	0.013	0.014	0.009	0.005	-0.002	-0.007	-0.004	0.009	0.007	-0.006	-0.001	-0.004	0.004
SCO0120	-0.001	-0.007	0.004	0.009	0.001	0.007	-0.009	-0.017	-0.012	-0.004	0.002	-0.004	-0.004	0.017	0.002	0.025	-0.007	-0.005	-0.004	0.02	-0.009	-0.004	0.001	0.007	-0.002	-0.004	-0.011	-0.005	0.001	-0.003	0.005	0.002	0.001	-0.003	0.002	0.008	0.009	0.016	0.011	0.001	0.002	0.002	0.001	-0.016	0	0.008	0.001	0	0.003
SCO0121	0.005	0.012	0.001	-0.001	-0.009	0.014	-0.013	-0.015	-0.015	-0.004	0.015	-0.001	-0.016	0.006	0	0.048	0.014	-0.004	-0.003	0.005	-0.012	0.006	0	0.022	0.001	-0.008	-0.005	0.004	-0.009	-0.004	-0.008	0.008	-0.016	0.001	0	0.006	-0.008	0.002	-0.002	0.002	0.014	-0.017	0.02	-0.008	-0.012	0.013	-0.002	-0.002	-0.006
SCO0122	0.003	-0.005	-0.005	-0.004	0.019	0.001	-0.003	-0.012	-0.005	-0.008	-0.001	0.005	0.005	0.022	-0.007	0.029	0.007	-0.003	-0.01	0.012	0.002	-0.007	0.006	-0.009	0.005	0.003	-0.005	-0.003	-0.006	0.003	0.008	0.005	0	-0.003	-0.003	0.003	0.012	-0.003	0.003	-0.001	0.002	0.005	-0.003	0.003	0.002	-0.002	0.006	0.009	0.008
SCO0123	0.004	0.005	-0.005	-0.009	0.018	0.002	-0.005	-0.001	0.005	0	0	-0.007	-0.005	-0.008	-0.001	0.002	-0.003	-0.006	0.003	-0.002	0	0.002	0.002	-0.006	-0.004	0.009	0.001	-0.005	0	0.004	-0.006	0.008	-0.005	-0.001	0.007	0.001	0.007	0.01	0.003	-0.001	-0.009	0	0.006	-0.003	0.004	0.005	-0.001	-0.002	-0.007
SCO0124	0.01	0.005	-0.007	0.009	0.008	0.006	0.006	-0.008	-0.011	-0.005	0.002	-0.007	-0.004	0.016	-0.007	0.017	-0.006	-0.009	-0.005	0.008	0.015	-0.003	0.007	0.001	0.007	-0.001	0.002	0	0.001	0.003	0.003	0.008	0.006	0.003	0.003	0.002	0.014	0.002	-0.01	-0.001	0.001	-0.002	-0.004	0.012	0.001	0.005	-0.002	-0.003	-0.005
SCO0125	-0.001	-0.005	-0.005	0.002	-0.001	0.005	-0.004	-0.009	0.002	-0.001	-0.003	-0.006	0.004	0.005	-0.003	0.008	-0.004	-0.001	-0.007	0.016	0.001	0	-0.002	0	-0.008	0.001	0.002	-0.01	-0.004	0.005	-0.005	0.003	-0.002	-0.002	0.001	-0.002	0.007	0	0.001	-0.003	-0.002	-0.004	0.006	-0.007	-0.005	-0.006	-0.002	-0.003	0.002
SCO0126	0.001	0	-0.007	0	0.003	0	-0.003	-0.003	0.001	0.003	-0.002	-0.003	-0.002	-0.003	-0.002	0.007	-0.004	-0.001	-0.002	0.007	0.002	0.001	0.005	-0.009	0.006	0.001	0.004	-0.004	-0.002	-0.004	0	0.006	0.003	-0.001	0.003	0.001	0.004	0.001	-0.001	-0.002	-0.001	-0.001	0.01	-0.001	0.005	-0.002	0	0.002	-0.005
SCO0127	0.002	0.006	-0.005	-0.001	0.007	0.006	-0.003	-0.006	0	0	-0.002	-0.004	0.002	0.007	-0.002	0.007	0	-0.003	-0.004	0.006	0.004	0.001	0.001	-0.003	0.002	0	-0.001	-0.005	0	0	0.004	0.007	0.002	0	0.004	0	0.004	-0.001	-0.002	-0.001	-0.003	0	0.004	-0.005	-0.006	0.001	-0.003	-0.003	-0.004
SCO0128	0.002	-0.007	-0.004	-0.002	0.015	0.009	-0.019	0.005	0.002	-0.001	0.01	0.001	0.003	-0.001	0.021	0.004	-0.001	0	0.01	-0.002	-0.011	-0.009	0.003	-0.006	-0.002	0.006	0	0.006	-0.008	-0.002	-0.005	-0.004	0.003	-0.006	0.002	-0.005	0.004	-0.007	0.002	-0.009	0.01	-0.009	0.015	-0.004	-0.02	-0.01	-0.002	0.012	-0.004
SCO0129	-0.007	-0.003	-0.012	-0.017	-0.007	0.007	0.001	-0.007	-0.021	-0.001	0.004	-0.002	0.007	0.011	-0.003	0.017	-0.004	0.01	0.001	0.02	-0.008	0.004	0.004	-0.004	0.014	0.018	0.002	-0.007	0.004	-0.009	-0.011	0.015	0.004	0.002	0.012	0.002	0.005	0.001	0.002	0.001	0.002	0.001	0.014	0.01	-0.01	-0.01	0.001	0.009	-0.002
SCO0130	0.024	0.003	-0.004	-0.008	-0.005	-0.004	0.007	0.008	0.005	0.009	0	-0.011	0.004	0.01	0.005	0.041	-0.007	0.007	-0.013	-0.017	0.015	0.003	-0.008	-0.009	-0.002	-0.005	-0.001	0.008	0.002	0.014	-0.008	0.014	-0.001	-0.001	0.003	0.005	0.005	0.012	0	0.001	0.001	0.001	0.011	0.001	0.014	-0.008	-0.019	0.002	-0.007
SCO0131	0.007	-0.006	0.012	-0.02	0.009	0.003	-0.003	0.002	0.001	0.01	-0.01	-0.004	-0.003	0.007	0.023	0.062	-0.002	-0.005	0.003	-0.015	0.001	-0.006	0.002	-0.017	-0.01	0.006	0.017	-0.007	-0.004	0.001	0.007	0.005	0.004	-0.001	0.045	0.008	-0.005	0.003	-0.001	-0.008	0.015	-0.008	-0.004	-0.007	-0.013	0.007	0.01	0.01	-0.007
SCO0132	0.023	0.005	0	-0.006	-0.001	0.001	0.001	0.006	-0.001	-0.002	0.005	0.001	0.006	0	0.006	0.063	-0.004	-0.004	-0.003	-0.018	0.005	-0.002	0.002	0.004	-0.003	-0.004	-0.004	0.001	0.007	0.005	0.002	-0.009	0.012	-0.01	0.001	0.002	-0.011	-0.008	0	-0.007	-0.008	-0.002	0.002	0.006	-0.008	0	0.007	-0.002	0.002
SCO0133	0.005	0.01	-0.007	-0.008	0	0.033	-0.01	-0.004	-0.001	0.002	0.001	-0.003	-0.006	0.106	-0.002	0.026	0	-0.001	0.005	-0.002	-0.005	-0.009	0.005	-0.007	0	0.003	-0.018	0.003	0.001	-0.001	-0.003	-0.002	-0.018	-0.001	-0.001	-0.014	0.006	0	-0.007	-0.004	0.001	-0.001	0.016	-0.005	0.001	0.011	-0.005	-0.007	0
SCO0134	0.004	0.011	-0.008	0.014	0.019	0.009	-0.008	0.012	-0.002	-0.007	0.002	-0.009	0.004	-0.009	0.005	0.008	-0.004	-0.006	0.003	-0.006	-0.009	-0.019	-0.002	0.003	-0.011	-0.015	0	-0.002	0.009	-0.009	-0.01	-0.004	0	0.011	-0.002	-0.007	-0.004	0.01	-0.004	-0.006	0.007	-0.012	-0.004	-0.008	0.003	-0.002	-0.023	0.003	-0.016
SCO0135	0.012	0.014	-0.014	0.004	0.006	0.007	-0.001	0	-0.004	0.002	0.004	-0.004	-0.021	0.02	-0.012	0.041	0	-0.008	0.008	0.006	0.003	-0.001	0.002	-0.008	-0.007	-0.003	-0.002	-0.003	-0.009	-0.006	-0.005	-0.007	-0.001	0.002	-0.004	-0.008	-0.004	-0.003	-0.005	-0.003	0.011	-0.004	-0.006	-0.013	0.017	0.002	0.006	0.007	0.003
SCO0136	0.009	-0.007	0.003	0.01	0.006	-0.001	0.004	0	0.011	-0.002	0.011	-0.003	-0.013	0.047	0.001	0.044	-0.006	-0.011	0.006	-0.006	0.003	-0.003	0.005	-0.017	-0.01	-0.003	-0.008	0.006	-0.007	-0.005	0.001	0.003	0.005	-0.005	0.004	-0.001	-0.014	0.005	0.001	0	0.005	0.011	0.008	0.007	0.01	0.006	0.009	0.008	0.005
SCO0137	0.001	-0.007	0	0.008	-0.002	-0.005	0.008	0.009	-0.005	-0.005	0.002	-0.003	-0.007	0.039	0.001	0.064	-0.017	-0.007	-0.003	-0.014	0.001	-0.005	0.006	-0.014	-0.007	0.021	-0.002	0.004	-0.009	-0.009	0.009	-0.001	0.005	-0.01	0.001	-0.008	-0.015	0.003	0	-0.001	0.003	0.013	-0.004	0.011	-0.004	0.016	0.011	0.015	0.006
SCO0138	-0.001	-0.002	-0.005	0.005	-0.006	0.069	-0.003	-0.009	0.005	-0.008	0	-0.001	0.006	0.019	-0.004	0.041	0.003	-0.004	-0.008	0.008	-0.006	-0.003	-0.003	0	-0.007	-0.012	0	-0.003	0.003	-0.011	-0.011	-0.004	-0.01	0.003	0	-0.005	0.005	-0.009	0.013	-0.003	0.003	0.007	0.003	0.001	-0.01	0.001	0	-0.005	0.009
SCO0139	0	0.005	-0.005	0.004	0.001	0.084	-0.005	-0.032	-0.01	-0.016	-0.002	0.002	0.027	0.023	-0.006	0.05	-0.01	-0.009	-0.012	0.026	-0.015	-0.013	-0.001	-0.013	-0.011	-0.024	-0.02	-0.001	0.023	-0.005	-0.009	-0.017	-0.014	0.002	-0.004	-0.009	0.005	-0.002	0.006	-0.012	-0.001	0.022	0.024	0.01	-0.018	0.007	-0.018	-0.013	-0.002
SCO0140	0.007	0.021	0.001	0.004	-0.008	0.061	-0.004	-0.016	-0.029	-0.007	-0.004	0	0.007	0.016	0	0.047	-0.015	0.012	-0.022	0.006	-0.001	0.002	-0.002	0.005	0.012	-0.017	-0.007	-0.007	-0.002	-0.006	-0.018	-0.003	-0.005	0.005	0.002	-0.001	-0.001	0.001	0.012	-0.002	0.015	0.015	0.001	-0.009	-0.012	-0.005	0.006	-0.011	0.007
SCO0141	-0.004	0.002	-0.01	-0.018	0.002	0.004	-0.003	-0.004	0.005	0.008	-0.011	0.002	0.001	-0.001	0.009	0.055	-0.007	0.01	0.008	-0.014	0.018	-0.007	-0.005	0.025	-0.021	0.02	0.014	-0.001	-0.017	-0.006	-0.007	-0.007	-0.005	0	0.006	-0.009	0.002	-0.018	0.021	-0.002	0.015	-0.021	-0.014	-0.004	-0.028	0.006	0.013	0.003	0.009
SCO0142	0.007	0	0.005	-0.003	-0.007	-0.009	-0.009	0.016	0.016	0.002	-0.002	-0.001	0.001	0	-0.002	0.025	-0.009	-0.003	-0.014	-0.013	-0.007	-0.01	0	0	-0.012	0.002	-0.001	-0.014	-0.018	0.016	0.006	-0.005	0.004	-0.002	0.001	-0.007	-0.003	0.006	0.001	0	0.005	-0.008	0	-0.004	0.001	0.01	0	0.001	0.004
SCO0143	0.01	-0.007	-0.005	0.008	-0.002	-0.001	-0.008	0.011	-0.015	-0.003	0.027	-0.012	0	-0.009	-0.004	0.054	0.003	-0.004	0.001	0.002	0.011	-0.012	0.003	-0.004	-0.008	0.004	0.005	0	-0.004	0.013	0.001	0.007	0.015	-0.022	0.002	0.007	0.007	0.001	0	-0.007	0.017	0.004	0.003	0.004	-0.002	0.009	-0.012	0.005	0.001
SCO0144	-0.007	-0.003	-0.014	-0.005	0.008	0.01	0.007	0.017	0.005	-0.002	0.016	-0.008	-0.001	-0.011	-0.006	0.059	-0.018	0.002	-0.003	0	0.003	0.001	0.011	-0.017	-0.006	-0.004	0.001	0.002	0.003	0.014	0.009	-0.008	0.004	-0.012	-0.004	-0.008	0.002	0.001	-0.008	-0.008	-0.012	-0.006	-0.003	0	0.016	-0.001	-0.013	0.011	0.01
SCO0145	-0.006	0.006	-0.013	-0.002	0.002	0.005	0.004	0.019	-0.023	-0.001	0.024	0.004	0.003	-0.002	0.003	0.057	-0.007	-0.002	0	-0.005	0.008	-0.001	-0.001	-0.005	-0.015	-0.001	0.005	-0.004	-0.003	0.001	0.002	0.002	-0.006	0.001	-0.004	-0.003	-0.003	0.002	-0.002	-0.006	0	-0.005	-0.009	-0.002	0.001	-0.003	-0.005	0	0.003
SCO0147	-0.002	-0.01	-0.008	-0.011	0.009	0.015	0	0.015	-0.002	-0.002	0.006	-0.009	-0.004	-0.003	-0.003	0.05	0.01	-0.006	-0.007	0.002	-0.004	0.013	-0.001	-0.01	-0.009	-0.015	-0.005	-0.007	-0.002	0.023	-0.002	0.002	0.006	-0.006	0.004	-0.005	-0.005	0.016	-0.003	-0.004	-0.006	0.003	0.002	-0.006	-0.004	-0.002	-0.02	-0.005	-0.002
SCO0148	0.008	0.011	-0.002	-0.008	-0.009	-0.009	0.004	0.019	-0.006	-0.014	0.021	-0.014	-0.001	-0.007	-0.018	0.048	0.009	0.003	-0.013	-0.002	0	0.011	0.005	-0.01	0.007	-0.005	0.003	-0.018	0.003	0.024	0.003	0	0.007	-0.003	0.003	0.001	-0.009	0.001	-0.01	-0.008	-0.022	0.004	0.008	0.005	-0.004	0.003	-0.021	-0.003	-0.01
SCO0149	-0.004	0	-0.009	0.001	0.015	-0.003	0.009	-0.006	0.002	-0.01	-0.005	-0.004	0.01	-0.006	-0.003	0.019	-0.004	0	-0.014	0.008	-0.001	-0.002	-0.003	-0.002	0.016	0.005	-0.006	-0.007	-0.002	-0.011	-0.002	-0.004	-0.009	0.005	0.002	-0.015	-0.003	0.003	0.001	-0.003	0.001	-0.004	0	0.013	-0.006	-0.001	-0.006	0.008	-0.005
SCO0150	-0.016	0.002	-0.022	0.001	0.001	0	0.008	0.007	0.005	-0.003	0.007	-0.011	-0.001	-0.029	-0.002	0.036	-0.019	-0.006	-0.02	0	0.007	-0.001	-0.001	0.003	-0.011	0.004	-0.009	-0.021	-0.01	0.005	0.007	0.004	-0.004	-0.019	0.002	-0.002	0.009	0.028	-0.002	0.001	0.006	-0.017	-0.02	0.009	0.003	0	-0.011	-0.012	-0.007
SCO0151	-0.015	0.008	-0.019	-0.002	-0.001	0.007	0.003	0.004	-0.001	0.004	0.002	-0.005	0.004	0.029	-0.007	0.023	-0.008	0.004	-0.025	0	-0.002	-0.006	-0.007	-0.003	-0.012	-0.008	0.009	-0.016	-0.005	0.013	-0.025	0.003	0.001	0.013	0.013	0.031	0.008	0.021	0.004	0.001	0.003	-0.001	-0.024	-0.004	-0.005	-0.015	-0.007	-0.003	0.003
SCO0152	-0.002	-0.002	-0.011	0.001	0.005	-0.002	-0.002	0.001	-0.004	0	0	-0.006	-0.002	-0.008	0.001	0.014	-0.005	-0.005	-0.007	-0.006	-0.002	0.002	-0.001	0	-0.001	0.003	-0.006	-0.01	-0.004	0.005	-0.01	0.002	-0.004	0.002	0.003	0.009	-0.006	0.01	0.009	0	-0.001	0.005	-0.004	0.003	-0.005	-0.009	-0.007	0.001	0
SCO0153	0.001	-0.002	-0.008	0.002	0.006	-0.008	-0.007	-0.003	0.014	-0.007	0.002	0	-0.002	-0.006	-0.004	0.048	-0.015	0.003	0.004	0.019	-0.003	-0.004	0	-0.006	-0.004	0.006	-0.011	0.001	-0.001	0.004	-0.008	0.007	0.005	-0.004	0.001	0.004	-0.006	-0.006	0.003	-0.001	0.023	0.008	-0.004	0.006	-0.003	-0.003	-0.011	-0.005	0.013
SCO0154	-0.013	0.005	0.006	0.002	0	0.005	-0.001	-0.005	-0.001	-0.007	0.009	-0.005	-0.001	-0.004	-0.007	0.033	-0.006	-0.001	0.007	0.013	-0.013	-0.003	-0.015	-0.003	-0.005	0.002	-0.002	-0.005	-0.007	-0.01	-0.005	-0.008	-0.021	0.012	0.003	0.017	-0.004	0.015	-0.001	-0.01	0	-0.014	0.011	0.018	0.016	0	-0.007	0.016	0.008
SCO0155	-0.001	0.013	0.007	0.01	-0.017	-0.013	-0.012	0.024	0.009	0	0.004	-0.002	0.011	0.001	0.002	0.058	0	-0.005	0.016	0.005	0.006	-0.002	-0.005	-0.003	-0.01	0.002	-0.012	0.001	-0.001	-0.003	-0.005	-0.013	-0.011	0.013	0	-0.008	0.003	0	0.008	-0.005	0.002	-0.014	-0.003	-0.003	-0.006	-0.008	-0.029	-0.001	-0.003
SCO0156	0.011	-0.004	0	0.009	0.009	-0.001	-0.008	0.003	0.004	-0.004	0	0.007	-0.006	0.015	-0.007	0.014	-0.002	-0.004	-0.001	0.007	0.021	0.004	0.003	-0.003	0.031	0.002	0.007	-0.007	-0.001	-0.002	0.006	0.002	-0.004	0.003	0.006	-0.008	0.003	-0.005	0.009	0.003	0.001	-0.01	-0.003	0.001	0.001	0.004	0.003	-0.005	0.014
SCO0157	0.011	0.018	-0.011	0.001	-0.009	-0.011	-0.036	-0.014	0.036	0	0.003	0.013	-0.003	-0.007	0.007	0.054	-0.005	0.009	-0.009	-0.005	-0.004	-0.008	-0.003	-0.01	0.003	-0.009	-0.007	-0.006	-0.001	-0.003	0.01	-0.021	-0.013	0.022	0.001	-0.002	-0.002	0.009	-0.002	-0.005	-0.009	-0.013	0.002	0.021	-0.007	-0.004	-0.002	-0.008	0.002
SCO0158	0.008	0.018	-0.012	0.015	0.017	0.001	-0.05	-0.024	-0.014	-0.011	0.007	-0.006	-0.001	0.022	0.006	0.041	0.007	0.001	-0.011	-0.02	-0.02	-0.006	0.003	0.007	-0.018	-0.01	-0.001	0	0.004	-0.005	-0.006	-0.003	-0.005	-0.003	-0.013	-0.011	-0.009	0.036	-0.006	0	0.016	0.008	0.014	-0.005	0.002	-0.01	0.005	-0.006	-0.014
SCO0159	0.006	0.018	-0.014	0.014	0.034	0.01	-0.058	-0.019	-0.006	-0.005	-0.002	-0.002	0	0.012	0.005	0.034	0.006	-0.002	0	-0.016	0.001	-0.018	0.007	0.006	-0.004	-0.008	-0.008	0.01	0.007	-0.005	-0.001	-0.002	-0.001	0.001	-0.015	0.005	0.001	0.033	-0.001	-0.005	0.022	0.018	0.015	0.001	0.001	-0.019	0.015	-0.013	-0.023
SCO0160	0.006	-0.001	-0.011	0.007	0.001	0.005	-0.008	0.006	0.005	0	0.004	0.008	0.002	-0.003	-0.003	0.005	-0.001	-0.016	0.003	-0.002	-0.01	-0.012	0	0.001	-0.01	-0.004	0	0	-0.013	-0.01	-0.009	0.012	-0.006	0.003	0.005	0	0.006	0.012	0.006	-0.008	0.03	0.024	0.013	-0.002	0.016	-0.008	-0.008	-0.009	-0.025
SCO0161	0.022	0.01	-0.013	0.013	0.001	-0.003	-0.001	0.015	-0.026	-0.013	0.005	0.014	0.006	-0.007	0.006	0.001	0.007	0.004	0.015	-0.019	-0.023	-0.014	-0.002	0.003	0.028	0.006	0.024	0.008	-0.024	0.011	0.024	-0.006	-0.006	0	-0.004	0.022	-0.013	-0.012	0.024	0.003	0.026	0.005	0.02	0.01	-0.015	0.003	0.001	-0.011	-0.043
SCO0162	-0.001	0.003	0.001	-0.005	0.002	0.008	0.007	-0.003	-0.001	0.009	-0.008	0.01	0.01	-0.002	-0.006	0.021	-0.001	0.011	0	0.005	-0.01	-0.009	-0.002	0.001	-0.001	0.031	0.002	0.004	0.01	0	0.013	0.012	0	0.017	-0.005	0.008	-0.003	-0.013	-0.013	-0.001	-0.033	-0.016	0.005	0.008	-0.003	0.012	0.024	0.006	-0.008
SCO0163	-0.003	0.019	0.012	-0.003	-0.007	0.005	-0.002	0	0.004	0.006	-0.01	-0.003	0.026	0	-0.013	0.018	-0.02	0.006	-0.001	-0.006	0.006	-0.032	-0.008	0	-0.004	-0.002	0.002	-0.008	0.004	0.014	0.017	-0.002	0	0.003	0	-0.008	-0.004	-0.006	0.002	-0.004	0.054	0.003	0.001	0.004	-0.002	0	0.02	0.003	-0.011
SCO0164	0.01	0.004	-0.004	0.001	-0.004	0.01	0.006	-0.004	-0.001	-0.006	0.003	-0.004	0.027	0.001	-0.022	0.002	-0.009	0.001	-0.005	0.004	-0.008	-0.015	-0.001	0.012	-0.009	-0.01	-0.007	-0.003	-0.003	0.008	-0.006	-0.005	-0.008	-0.008	-0.001	-0.011	-0.003	-0.015	-0.006	-0.001	0.03	-0.004	0.001	0.001	0.002	0.008	0.011	0.001	-0.012
SCO0165	-0.007	0.033	0.005	-0.002	-0.011	-0.013	-0.003	-0.006	-0.006	0.005	-0.012	0.001	0.02	0.001	-0.008	0.054	-0.014	0.006	-0.006	-0.033	-0.007	-0.014	-0.002	-0.007	-0.004	0	-0.012	0.009	0.008	0.001	0.02	0.021	-0.001	0	-0.001	-0.017	-0.014	-0.021	-0.003	-0.003	0.036	-0.004	-0.014	-0.006	-0.005	0.005	-0.003	0	-0.015
SCO0166	-0.006	-0.008	-0.001	0.027	-0.005	-0.008	-0.005	0.004	-0.005	-0.005	-0.001	-0.008	-0.008	-0.004	-0.007	0.073	-0.01	-0.002	-0.004	-0.01	-0.015	0.002	-0.007	0.003	0.015	-0.003	0.005	0.022	-0.009	-0.006	-0.012	0.005	0.003	0.003	-0.004	0.003	-0.005	-0.003	-0.005	0.003	0.009	-0.001	0.014	0.004	-0.008	0.001	-0.004	-0.004	-0.003
SCO0167	-0.005	0.005	-0.004	0	0.001	0.003	-0.001	0.006	0.006	-0.002	-0.017	0.004	-0.003	-0.01	-0.003	0.02	0.012	0.006	-0.015	-0.001	-0.009	-0.002	0.001	0.015	0.003	0	0.004	-0.009	-0.002	-0.002	-0.001	0.025	-0.002	0.004	-0.007	0.001	0	-0.006	0.003	0.006	-0.062	-0.001	-0.003	0.007	0.013	0	0.003	-0.001	-0.004
SCO0168	-0.002	0.005	0.005	0	-0.016	0.001	-0.006	0.01	-0.006	-0.004	-0.005	0.002	-0.017	-0.01	0.001	0.032	0.002	0.006	-0.007	-0.002	-0.003	0.004	-0.001	0.009	0.005	0.007	-0.001	-0.001	0.003	0.005	-0.002	0.02	0.004	0.012	-0.008	0.005	-0.005	0	0.015	0.011	-0.062	-0.004	0.008	0.011	0.014	-0.001	0.001	0.004	-0.004
SCO0169	-0.007	-0.003	0.001	-0.002	-0.01	-0.001	-0.005	0.015	-0.005	0.001	-0.013	0.005	-0.001	-0.002	0.005	0.028	-0.013	0	0.008	-0.001	-0.006	0.008	0.001	0.002	0.005	0.002	-0.005	0.004	0.002	-0.003	-0.007	0.018	-0.001	0.015	-0.009	-0.001	-0.009	0.007	0.012	0.01	-0.04	0	0	0	0.003	-0.004	0.003	0	0.003
SCO0170	0.004	0.005	0.002	-0.007	-0.004	-0.007	0.004	0.016	-0.002	-0.001	-0.024	0.005	0.009	-0.017	0.005	0.053	-0.003	0.004	0	-0.008	-0.003	0.006	-0.004	0.006	-0.003	0.026	0.006	0.014	0.003	-0.005	-0.001	0.009	0.009	0.007	-0.017	0.005	-0.003	-0.015	-0.011	-0.005	-0.05	-0.001	0.01	0.003	0.002	0.002	0.013	0	0.001
SCO0171	0.006	0.006	0.008	-0.006	0.009	0.007	0.008	-0.013	0.005	0.004	-0.012	0.006	0.003	-0.009	-0.005	0.023	-0.012	0.005	0	0.002	-0.009	-0.002	0.001	0.008	-0.004	0.012	0	0.012	-0.007	0.001	-0.008	0.014	0.003	-0.001	0.001	0.009	0.005	-0.006	-0.01	0.002	-0.074	0	0.01	0.005	0.007	-0.002	0.033	0.004	0.006
SCO0172	0.008	0.018	-0.01	-0.007	-0.013	0.001	0	0	0.005	0.01	-0.02	0.002	0.021	-0.001	-0.009	0.022	-0.002	-0.002	-0.002	-0.012	0.026	-0.024	-0.008	0.003	0.008	0.005	0.018	-0.002	-0.006	0.007	0.023	-0.006	0.011	-0.003	-0.003	0.001	0.005	-0.018	-0.012	-0.004	0.006	0.008	-0.008	0.018	-0.009	-0.002	0.016	0	-0.012
SCO0173	-0.016	0.005	-0.003	0.005	-0.008	0.005	0.002	0.016	0	0.01	-0.017	0.003	0.018	0.008	-0.005	0.008	-0.022	-0.002	0.009	-0.018	-0.007	-0.005	-0.003	-0.005	0.007	0.006	-0.011	0.001	0.001	-0.01	0.018	-0.004	0.005	0.007	-0.002	-0.014	0	-0.006	-0.007	0.003	0.002	-0.002	-0.011	-0.007	0.008	-0.003	0	0.011	0.004
SCO0174	-0.013	0.002	-0.006	-0.002	-0.004	0.009	-0.001	-0.001	-0.002	0.006	0.001	0.004	0	0.002	-0.001	0.015	0.012	0.01	-0.01	-0.003	-0.009	-0.001	0	0.011	-0.006	0.014	0	-0.006	0.004	-0.01	0.001	0.002	-0.002	0.011	-0.015	0	0.002	-0.006	-0.005	0.004	-0.053	-0.003	0.002	0.005	-0.011	0.003	0.001	0.007	-0.005
SCO0175	-0.008	0.014	0.016	0.008	-0.009	-0.015	-0.001	0.025	-0.019	-0.002	0.002	-0.012	0	0.011	0.006	0.037	0.008	-0.002	0.002	-0.006	0.012	-0.019	0	-0.023	-0.01	0.003	-0.024	-0.02	0.001	-0.002	-0.008	0.007	-0.025	0.019	0.003	0.005	-0.001	-0.009	-0.009	-0.01	0.009	0	0.01	-0.001	0.023	-0.003	-0.003	-0.006	0.01
SCO0176	0.013	0.031	-0.023	0.01	-0.02	0.018	-0.009	0.004	0.001	-0.006	-0.002	-0.009	0.009	-0.005	0.002	0.011	-0.011	-0.001	0.01	-0.002	0.005	-0.008	-0.006	0.004	-0.002	-0.001	0.008	-0.007	-0.009	0.007	-0.016	-0.004	-0.021	0.016	0.012	-0.008	-0.003	0.001	0	-0.002	0.017	-0.006	-0.018	0.008	-0.007	0.006	0.015	0.001	-0.002
SCO0177	0.007	0.009	0	0.005	0.012	-0.002	0.021	0.007	0.002	0.007	-0.001	0.012	0.007	-0.005	-0.009	0.006	-0.007	0.001	0.005	0	-0.01	-0.005	-0.002	-0.007	0.002	0.001	0	0.002	-0.011	-0.004	-0.002	0.007	-0.006	-0.006	0	0.012	-0.003	-0.015	-0.023	-0.004	-0.051	0.003	0.009	-0.014	0.009	0.008	0.015	0.002	-0.006
SCO0178	-0.001	0	0.013	-0.006	0.002	-0.009	0.008	0.027	-0.007	0.007	-0.016	0.006	0.021	-0.007	-0.006	0.027	-0.018	0.003	0.003	-0.02	-0.007	-0.009	0.003	-0.011	0.004	0.001	0.001	-0.003	-0.008	-0.004	0.008	-0.003	0.004	0.006	0.006	-0.009	-0.003	-0.014	-0.015	-0.006	0.001	-0.005	-0.01	-0.004	0.016	0.011	-0.014	-0.006	0.001
SCO0179	-0.001	-0.004	-0.004	0.006	-0.007	0.005	0.01	-0.001	0.007	-0.006	-0.023	0.001	-0.003	0.003	-0.004	0.026	0.02	0.005	-0.011	0.006	0.009	-0.002	-0.01	0.005	0.008	0.003	0	0.003	0.001	-0.006	-0.007	-0.005	0.001	-0.025	-0.002	-0.001	0.008	0.008	0	-0.001	0.005	-0.014	0	0.011	0.003	0.002	0.014	0.01	-0.004
SCO0180	-0.003	-0.007	0.006	0.002	0.004	0.004	0.005	0.001	-0.02	0.008	-0.004	0.004	0.02	0.004	-0.006	-0.016	0.012	-0.001	0.015	0.002	-0.002	-0.012	-0.004	-0.013	-0.006	0	0.003	-0.002	-0.015	0.001	-0.002	-0.006	-0.004	-0.009	-0.001	-0.012	0.002	-0.016	0.002	-0.002	-0.024	-0.008	0.006	-0.014	0.009	-0.006	0.021	0	0.005
SCO0181	0.007	0.002	-0.008	0.007	0.003	-0.005	0.01	0.013	0.004	0.004	-0.004	0.003	0.007	0	0.001	-0.016	0.009	-0.001	0.029	0.003	-0.007	-0.007	-0.005	-0.005	0	-0.002	0.011	-0.002	-0.013	-0.001	-0.016	0.003	-0.008	-0.012	-0.01	0.012	-0.002	-0.016	0	0.001	-0.065	-0.004	0.003	0.002	0.003	0.004	-0.003	-0.005	0.001
SCO0182	0.002	0.002	-0.013	-0.002	0.003	-0.002	-0.01	-0.008	-0.003	0.013	-0.003	0.006	0.007	-0.005	0.002	0.007	-0.01	0.006	-0.012	-0.006	0.016	-0.004	0	-0.011	-0.019	0.014	0.001	-0.001	0.003	-0.008	0.003	0.015	-0.027	-0.002	0.01	-0.002	0.01	-0.008	0	-0.001	0.006	0.006	0.011	0.007	-0.002	0.014	0.005	0.008	-0.01
SCO0183	0.005	0.004	-0.002	0.001	0.001	-0.001	-0.003	-0.011	0.002	0.003	-0.001	0.005	-0.002	0	-0.002	0.015	0	-0.003	-0.007	0.002	-0.001	0.002	0.001	-0.001	-0.008	-0.003	-0.002	-0.005	-0.002	-0.001	0.006	0.005	-0.008	0.003	0.002	0.01	-0.004	0.001	0.003	0.001	0.001	-0.01	0	-0.006	0	0.003	0.002	-0.001	0.007
SCO0184	-0.009	-0.006	-0.011	0	-0.004	-0.045	0	-0.01	-0.011	-0.004	0.001	0.005	-0.008	-0.011	-0.007	-0.004	-0.006	0.009	0.015	-0.006	0.016	0.002	0.006	-0.014	-0.018	0.017	-0.015	0.008	-0.001	-0.006	-0.023	-0.006	-0.003	0.005	-0.003	-0.008	-0.005	0.009	0.023	-0.005	0.013	0.027	-0.015	-0.007	-0.003	0.158	-0.004	0.003	0.003
SCO0185	-0.005	0.002	-0.014	0.003	-0.001	-0.051	0.001	0.008	0	-0.008	-0.009	0.004	-0.003	-0.026	-0.011	-0.02	-0.017	0.014	0.021	-0.009	0.014	-0.002	0.001	-0.002	-0.031	0.003	-0.013	0.013	0.001	-0.001	-0.02	-0.013	-0.003	0.01	-0.004	0.011	-0.014	-0.002	0.019	0.008	0.022	0.02	-0.021	-0.005	0.01	0.231	-0.021	-0.009	0.01
SCO0186	-0.003	0.003	0.001	-0.006	-0.008	0.02	-0.008	-0.012	-0.014	0.007	-0.007	0.002	0.008	0.008	-0.004	0.004	0.002	0.003	-0.008	-0.005	0.018	-0.001	-0.003	-0.011	-0.009	0.005	0.008	-0.006	0.015	0.016	0.007	0.001	0.001	-0.009	-0.016	-0.001	0	0.006	0.026	0.013	-0.01	0.002	0.003	-0.011	0.004	0.313	-0.001	-0.016	0.014
SCO0187	0	0.001	-0.003	0.006	-0.006	0.007	-0.004	-0.014	0.004	0.009	-0.005	0.012	0.014	-0.006	-0.01	-0.004	0.008	-0.002	-0.004	0	0.025	0	-0.006	-0.014	-0.018	0.004	0.008	0.003	0.009	0.027	0.003	0.006	0.009	-0.001	-0.012	-0.007	0.011	0.005	0.041	0.017	0.006	0.003	0.002	-0.002	0.011	0.295	0.001	-0.019	0.007
SCO0188	0.014	-0.013	-0.019	0	-0.005	-0.028	0.004	0.001	0.012	0.002	-0.016	0.018	0.018	-0.019	-0.028	-0.016	-0.01	0.007	-0.011	-0.015	0.029	0.003	0	-0.017	-0.016	0.01	0.01	-0.004	-0.001	0.013	0.001	0.001	0	0.011	-0.007	0.003	-0.002	0.01	0.041	0.012	0.014	0.027	0.001	-0.014	0.006	0.237	0.009	0.003	0.007
SCO0189	0.009	0.007	0.018	0.004	-0.011	0.027	-0.011	-0.011	0.007	0.016	0.01	-0.004	0.011	0.001	0.007	0.016	-0.009	-0.002	0.004	0.001	0.007	-0.013	0.009	-0.015	0.002	-0.002	0.007	0.001	0.004	0.003	0.006	-0.011	-0.007	-0.008	-0.003	-0.013	-0.004	0.003	0.02	0.004	-0.018	0.01	0.001	-0.001	0.011	0.209	0.006	0.006	0.007
SCO0190	0.007	0.008	0.009	0.013	-0.003	0.031	-0.013	-0.013	-0.001	0.011	0.023	-0.001	0.006	0.002	0.012	0.023	0.01	-0.002	-0.009	-0.008	0.002	-0.017	-0.003	-0.001	-0.003	-0.002	0.004	0.001	0.008	0.008	0.002	-0.011	-0.013	-0.006	-0.007	0.006	0.003	0.001	0.025	0.007	-0.006	-0.01	-0.007	-0.011	-0.005	0.225	0.001	-0.002	0.011
SCO0191	0.006	0.005	0.003	0.005	-0.018	0.034	-0.005	0	-0.016	0.008	0.004	-0.004	0	-0.007	0.005	0.022	0.005	0.002	-0.004	-0.011	-0.004	-0.009	0.002	-0.002	-0.004	-0.001	-0.002	-0.006	0.009	0.002	0.003	-0.006	-0.008	-0.006	-0.006	0.006	-0.002	0.002	0.011	0.002	-0.015	-0.006	-0.005	-0.005	-0.007	0.238	-0.006	-0.004	0.005
SCO0192	0	0.004	0.017	0.003	-0.019	0.011	-0.002	0.031	0.005	0	0.012	-0.009	-0.005	0	-0.003	0.02	0.004	-0.009	-0.015	0.001	-0.01	0.001	0.011	0.024	0.007	-0.002	-0.013	-0.001	0	-0.003	0.006	-0.006	0.005	0.008	0.009	0	-0.014	0.002	-0.003	-0.007	-0.035	-0.005	0.009	0.005	-0.003	0.103	-0.016	0.001	-0.005
SCO0193	0.004	0.001	0.017	-0.002	-0.018	-0.008	-0.008	0.056	-0.004	-0.012	0.01	-0.009	0.008	0.014	0.002	0.009	-0.005	0.003	0.007	0.008	-0.011	-0.007	0.009	0.031	0.007	-0.006	-0.009	-0.009	-0.008	-0.017	-0.003	-0.006	0.003	-0.002	0.012	0.008	-0.021	-0.001	-0.014	-0.01	-0.027	-0.005	0.007	-0.001	-0.011	0.094	-0.026	0.006	-0.012
SCO0194	-0.009	-0.013	0.005	-0.009	0.035	0.003	0.008	0.019	-0.003	-0.013	-0.01	0.006	0	0.017	0.007	0.044	0.03	0.01	-0.005	0.015	-0.004	0.009	0.002	0.027	0.027	-0.007	0.019	-0.012	-0.016	-0.013	-0.02	-0.01	-0.004	0.012	0.01	0.011	0.001	-0.001	-0.038	-0.02	-0.001	0.001	0.003	0.017	0.002	0.186	-0.013	0.002	-0.026
SCO0195	-0.003	-0.009	0.012	-0.002	0.045	0.01	0.001	0.026	0.016	-0.016	-0.006	0.001	-0.012	0.012	-0.004	0.014	0.004	0.019	0.001	0.023	-0.001	0.001	-0.003	0.018	0.029	-0.003	-0.001	-0.018	-0.019	-0.007	-0.025	0.008	0.001	-0.011	0.011	0.01	-0.002	-0.011	-0.016	-0.019	-0.001	0	0	0.019	0	0.197	-0.017	0.018	-0.008
SCO0196	-0.001	-0.011	-0.002	-0.001	0.039	0.005	0.004	0.015	-0.001	-0.018	0.004	-0.002	-0.002	0.017	0.001	-0.007	-0.004	0.017	0.007	0.009	0.01	-0.006	0.001	0.013	0.022	-0.014	-0.012	-0.006	-0.023	-0.016	-0.028	0.013	-0.006	-0.006	0.006	0.008	-0.01	-0.006	-0.006	-0.011	0.001	0.011	-0.013	0.007	-0.003	0.186	-0.012	0.009	0.021
SCO0197	0.005	0.002	0.013	-0.006	0	-0.018	0.009	0.001	0.011	-0.009	0.009	-0.009	0.017	0.014	-0.008	0.014	0.017	0	0.018	-0.009	0.008	0	-0.005	-0.007	0.008	0.001	-0.004	-0.006	-0.005	0.009	-0.014	0.001	-0.01	-0.028	0.002	0	-0.009	-0.01	-0.014	0.002	0.168	-0.02	-0.006	0.01	-0.016	-0.012	0.001	0.009	-0.009
SCO0198	0.001	-0.002	-0.003	0.005	-0.005	-0.003	-0.001	0.004	0.004	0.003	0.002	-0.003	0.007	0.012	0.003	-0.003	-0.014	-0.004	-0.01	0.005	0.002	0.007	0.001	-0.025	-0.001	0	-0.009	0.001	0	0	-0.002	-0.007	-0.003	-0.012	0.003	-0.013	-0.007	-0.013	0	0	0.09	0.002	-0.002	-0.005	0	-0.001	0.009	0.009	0.002
SCO0199	-0.008	0.006	0	0.002	0.003	-0.002	-0.001	-0.011	0.003	-0.001	0.025	-0.002	-0.014	0.006	0.013	0.001	-0.009	-0.006	-0.004	0.008	-0.011	0.01	0.001	-0.016	0.003	-0.01	-0.014	0.003	0.003	0	-0.009	0.002	-0.006	-0.015	0.003	-0.002	-0.002	-0.005	0.014	0.001	0.056	0	0.007	-0.002	-0.004	0.002	0.009	0.004	0
SCO0200	-0.001	-0.009	-0.006	0.003	0.02	0.007	0.004	-0.005	0.009	-0.001	0.042	0.003	-0.013	0.005	0.011	-0.007	0.011	-0.004	0.005	0.011	-0.008	0.016	0.005	0	0.001	-0.017	-0.006	0.002	-0.001	-0.001	-0.01	0.001	-0.011	-0.009	0.002	0.006	0.005	0.004	0.011	0	0.012	-0.004	0.008	-0.005	-0.001	0.002	0.006	0.003	-0.003
SCO0201	-0.004	-0.018	-0.003	-0.004	-0.003	0.019	0.008	0	0.005	-0.001	0.003	-0.006	-0.015	0.006	0.008	0.004	0.012	0.002	0.021	0.006	-0.006	0.006	0.001	0.005	0.002	-0.017	0.001	0.001	-0.004	0.009	-0.002	-0.002	-0.007	-0.007	0.008	-0.008	0.006	0.001	0.003	0.002	-0.004	-0.017	0.005	0	-0.003	-0.005	-0.002	-0.004	-0.011
SCO0202	0.002	-0.016	-0.003	0	-0.02	-0.01	-0.001	0	0.001	-0.009	-0.004	0.008	0.017	0.005	-0.008	0.003	-0.014	-0.001	0.004	0.008	-0.011	-0.007	0.007	-0.006	0.007	0.009	-0.002	-0.007	0.001	0.004	0.001	-0.003	-0.007	0.006	-0.002	0.006	0.001	0.008	0.004	-0.003	0.005	-0.005	0.001	-0.002	0.005	0	0.005	-0.003	0.014
SCO0203	0.001	0.01	-0.013	0.001	-0.001	-0.015	-0.004	0.022	0.003	-0.001	-0.009	0.007	-0.007	-0.007	0.003	0.047	-0.015	-0.003	-0.003	-0.005	-0.002	-0.005	0.003	-0.009	-0.001	-0.004	-0.005	-0.007	0.007	-0.006	0.011	0.003	0.005	0.004	0.002	0.005	-0.002	0.005	-0.002	0.001	-0.035	-0.003	0.003	-0.01	-0.001	-0.003	0.002	-0.001	0.004
SCO0204	0.004	0	0.003	-0.002	-0.001	-0.007	-0.003	0.012	-0.001	-0.01	0.003	0.01	-0.016	-0.009	0.007	0.043	-0.001	0.001	-0.003	-0.007	-0.006	0.001	0.006	0.016	0.002	-0.004	-0.008	0.005	0.003	0.002	0.008	0.012	0.014	0.005	-0.013	0.011	-0.008	0.024	-0.004	0.008	-0.081	0.013	0.004	-0.005	0.009	-0.004	0.003	0.003	0.004
SCO0207	0.031	0.008	-0.017	0.018	0.013	0.004	-0.005	-0.002	-0.012	0	-0.006	-0.016	-0.005	0.008	-0.01	-0.021	0.003	-0.009	-0.002	0.001	-0.006	-0.008	0.008	0.009	-0.001	-0.028	0.008	-0.003	-0.019	0.023	0.009	-0.017	-0.002	0.005	0.001	0.03	0.011	0.005	-0.028	-0.009	0.019	-0.025	-0.019	-0.009	-0.003	0.011	0.005	0.005	0.003
SCO0208	-0.005	0.008	-0.008	0.006	0.009	0.003	0.008	-0.009	0.004	0.007	-0.008	0.007	0.007	0.001	-0.007	0.005	0.011	0.001	-0.011	-0.002	-0.004	-0.002	0.003	-0.015	0.002	0.001	-0.008	-0.001	-0.013	-0.004	0.011	-0.015	-0.002	-0.011	0	0	0.004	-0.007	-0.006	-0.005	-0.01	-0.003	-0.003	-0.014	-0.005	0.006	0.014	0.009	0.004
SCO0209	-0.008	-0.029	-0.013	0.006	0.007	0.001	0.018	0.021	-0.033	0.004	-0.017	0	-0.013	0.01	-0.017	-0.009	0.05	-0.001	0.009	0.011	-0.009	0.007	-0.01	-0.005	0.002	-0.003	0.001	-0.004	-0.003	0.002	-0.006	-0.006	-0.002	-0.017	0.002	0.014	0.008	-0.004	0.008	-0.002	-0.019	-0.022	0.001	0.004	0.002	0.009	0.009	0.007	-0.004
SCO0210	-0.013	-0.015	-0.007	0.011	0.025	0.008	0.007	0.007	-0.001	0.017	-0.018	0.007	0.008	0	-0.003	-0.024	-0.032	0	-0.011	-0.01	0.01	-0.008	-0.006	-0.018	-0.005	-0.004	0.004	-0.004	-0.004	-0.014	0.005	-0.01	-0.008	-0.021	-0.002	-0.003	0.007	0.008	-0.006	-0.008	0.027	-0.005	0.002	-0.004	-0.002	-0.001	0	0.004	-0.008
SCO0211	-0.002	0.014	-0.004	-0.008	0.009	-0.008	0.009	-0.009	-0.002	0.007	-0.013	-0.001	0.028	0	-0.006	-0.008	0.006	-0.002	-0.02	-0.008	0.002	-0.017	0.008	-0.014	-0.009	-0.006	0.008	-0.008	0.001	0.012	0.016	-0.006	-0.001	-0.001	0.008	-0.015	0	-0.015	-0.016	-0.005	0.059	-0.006	-0.003	-0.006	-0.003	-0.002	-0.007	0.001	-0.001
SCO0212	0	-0.007	-0.004	0.007	0.005	0	-0.017	0.001	0.004	-0.004	-0.001	0.002	-0.029	0.005	0.006	0.005	0.005	-0.002	0.001	-0.009	-0.006	0.01	-0.004	-0.005	-0.003	-0.006	-0.014	-0.001	-0.003	-0.005	0.009	-0.005	-0.003	-0.016	-0.007	-0.012	-0.005	0.027	0.003	0.003	0.024	-0.004	-0.016	-0.002	-0.018	-0.001	-0.02	0	0.003
SCO0213	0	-0.006	-0.007	0.005	0.009	0.003	-0.01	-0.011	-0.004	-0.003	0.013	-0.004	-0.044	-0.005	0.005	0.008	-0.007	0.004	-0.008	-0.004	-0.024	0.012	0.002	0.006	-0.008	-0.009	-0.01	0.008	0.003	0.004	0.002	-0.009	0.002	-0.006	-0.004	0.014	-0.005	0.028	0.012	0	-0.028	0.007	0.001	-0.007	-0.001	0	-0.006	-0.001	0.008
SCO0214	-0.009	0.001	-0.009	0.011	-0.001	-0.009	-0.015	0.014	0.001	-0.021	0	0.005	-0.027	-0.025	0.012	0.015	0.016	-0.001	0.007	-0.002	-0.006	-0.006	0.012	0.021	-0.029	0.005	0	-0.006	-0.002	-0.009	-0.004	0.005	0.011	0.026	-0.02	-0.001	-0.009	0.007	0.011	0.001	-0.062	0.02	0.001	0.009	0.017	-0.008	-0.025	-0.007	0.018
SCO0215	0.007	-0.006	0.004	-0.004	0.012	-0.007	0.008	-0.008	-0.009	-0.001	0.007	0.006	-0.02	-0.017	0.005	-0.01	-0.002	-0.006	0.003	-0.005	-0.016	0.002	0.003	-0.002	-0.001	-0.001	-0.006	-0.011	-0.003	0.01	0	-0.002	0.007	-0.004	-0.005	0.014	0.003	0.008	0	0	-0.065	0.004	0.001	-0.003	0.017	0.001	0.017	-0.002	0.004
SCO0216	-0.003	-0.002	0.003	0.003	0.004	0.002	-0.012	-0.014	-0.002	-0.004	0.031	-0.002	-0.022	0.002	0.024	0.004	-0.007	-0.007	-0.001	-0.001	-0.013	0.004	0.005	-0.014	-0.004	-0.002	-0.001	0.006	0.002	-0.007	0	-0.007	-0.001	0.012	-0.005	-0.001	-0.003	0.017	0.013	0	-0.005	0.012	-0.005	-0.009	-0.005	0.002	-0.019	-0.007	0.008
SCO0217	0	0.006	0.015	-0.011	-0.002	0.004	-0.023	-0.015	0	-0.001	0.011	0	-0.007	0.013	0.022	-0.005	-0.016	-0.007	0.003	0.006	0.012	-0.002	-0.005	-0.019	-0.011	0.009	0.003	0.007	0.006	-0.005	0.007	-0.013	-0.001	0.007	0.005	-0.015	-0.007	-0.008	0.007	-0.003	0.144	0.005	-0.005	-0.002	-0.006	-0.011	-0.021	-0.011	-0.005
SCO0218	-0.003	-0.011	0.023	-0.012	0.01	-0.008	-0.005	-0.005	-0.006	0.001	0.031	0	0.006	0.003	0.001	-0.025	-0.005	0.003	-0.005	-0.007	0.024	0	0	0.004	-0.011	0.019	0.005	-0.009	-0.006	-0.009	0.006	-0.021	0.006	0.002	0.009	0.008	-0.004	0.006	0.003	0	0.206	0.002	-0.004	-0.005	-0.005	-0.001	-0.014	-0.009	-0.002
SCO0219	0.006	-0.005	0.016	-0.002	-0.005	-0.001	0	-0.007	0.006	0.001	0.023	-0.007	0.003	-0.01	0	-0.017	0	-0.006	-0.021	-0.001	0.034	0.007	-0.001	0.018	-0.005	-0.001	0.001	-0.019	-0.008	-0.004	-0.003	-0.022	-0.001	0.007	0.003	0.009	-0.002	0.026	0.001	-0.005	0.231	0.007	-0.007	-0.005	-0.008	-0.018	-0.024	-0.002	-0.007
SCO0220	0.009	-0.011	0.019	0.012	-0.003	-0.009	-0.012	-0.009	0.001	0.001	0.007	-0.012	-0.002	-0.015	0	0.033	-0.012	-0.009	-0.008	-0.004	0.046	-0.005	0.003	0.014	-0.007	-0.004	-0.01	0	-0.004	0.003	0.013	-0.007	-0.004	0	-0.001	0.016	-0.011	0.043	-0.023	-0.012	0.23	-0.003	-0.02	0.012	-0.011	-0.013	-0.011	0.01	0
SCO0222	-0.001	0.001	-0.001	0.005	0.001	0.005	0.001	0.048	-0.005	-0.008	-0.017	-0.007	0.011	-0.004	-0.005	0.094	-0.002	0	-0.002	0.001	0.014	0.014	0.007	-0.002	0.005	-0.012	-0.005	0.009	0.002	-0.006	0.001	-0.014	0.003	0.01	0.006	-0.005	0.003	0.01	0.011	0.007	0.003	-0.008	-0.008	-0.006	0.011	0.009	-0.005	0.003	0.004
SCO0223	-0.004	-0.004	0.007	0.007	0.007	0.004	-0.003	0.046	0.006	-0.006	0.004	0	0.003	-0.009	-0.007	0.111	-0.009	-0.004	0	-0.002	0.005	0.015	0.006	0	0.004	-0.004	-0.011	0.001	0.003	-0.005	0.004	-0.003	0.002	0.004	0.004	-0.002	-0.004	0.012	0.005	0.007	0.003	-0.008	-0.008	-0.007	0.006	0.005	0.002	0.002	0.004
SCO0224	0.006	-0.008	-0.012	-0.002	0.015	-0.031	0.018	0.028	-0.009	0.008	0.004	0.019	0.011	-0.005	-0.014	0.085	0.021	-0.003	-0.014	-0.008	-0.001	0.001	0.011	0.002	0.001	0.011	0.026	0.007	-0.006	-0.004	0.006	-0.015	0.013	0.009	0.015	-0.014	0.004	-0.003	-0.002	0.004	-0.001	-0.002	0.026	-0.002	0.004	-0.006	-0.008	0.004	0.014
SCO0225	0.003	0.009	-0.023	-0.009	-0.027	-0.034	0.024	0.027	0.002	0	-0.003	0.003	-0.002	-0.002	0.011	0.072	0.013	0.011	-0.002	0.017	-0.012	-0.004	0.006	0.004	-0.003	-0.007	0.008	0.019	0.008	0.022	0.005	-0.007	-0.005	0.004	0.009	-0.022	-0.003	-0.004	0.014	0.006	0	-0.002	0.015	0.004	-0.006	-0.006	-0.01	0	0.009
SCO0226	0.018	-0.008	-0.005	-0.001	-0.005	-0.008	0.001	0.03	-0.012	0.001	-0.011	-0.005	-0.005	-0.013	0.011	0.063	-0.01	-0.003	-0.008	0.005	0.006	-0.006	0.012	0.036	-0.001	-0.006	0.012	-0.005	-0.01	0.034	0.002	0.001	-0.01	0.003	-0.002	0.004	0.014	0	0.017	-0.001	0.017	0.007	0.003	0.006	-0.001	-0.006	-0.012	-0.008	0.008
SCO0227	0.003	-0.002	-0.006	0.002	0.009	-0.009	0.007	-0.011	-0.005	0.003	0.005	-0.005	-0.004	0.002	-0.007	0.029	-0.002	0.001	0.002	0.01	-0.012	-0.002	-0.002	-0.004	-0.009	0.008	-0.004	0.003	0.003	0.015	-0.008	0.006	-0.017	0.003	0.005	-0.013	0.01	0	0.007	0.002	0.004	-0.008	-0.02	-0.015	-0.003	-0.002	0.002	0.005	0.005
SCO0229	0.002	0.005	-0.001	0.016	-0.004	0.002	0.01	0.039	-0.007	-0.003	-0.006	0.001	0.017	-0.002	0.01	0.051	0.007	0.006	0.023	-0.009	0.009	0.009	0.001	0.004	-0.007	0	0.002	-0.021	-0.013	-0.002	0.014	0.007	-0.005	-0.009	-0.005	-0.011	0.007	0.004	0.007	-0.002	0.009	-0.011	-0.01	0.001	0.001	-0.003	-0.018	0.005	0.002
SCO0230	-0.003	0.016	-0.008	0.013	0.001	0	0.017	0.028	0.014	0	-0.014	0.007	0.018	0.004	0.006	0.072	-0.012	-0.001	0.001	-0.008	0.004	0.013	-0.007	0.001	-0.004	0.009	-0.002	-0.013	-0.008	0	0.009	0.002	0.004	-0.009	-0.001	-0.004	0.005	0.008	-0.002	0.001	-0.004	-0.003	-0.008	0.005	0.003	-0.002	-0.004	0	-0.006
SCO0231	0.015	-0.011	-0.043	0	-0.007	0.015	-0.006	0.038	0.009	-0.006	-0.006	-0.008	-0.007	0.001	0.004	0.135	-0.005	-0.005	-0.005	-0.002	-0.004	0.012	0.007	0.008	-0.011	0.023	0.009	0.001	0.017	0.007	0.014	-0.002	-0.003	0.01	0.001	0.012	-0.005	0.015	-0.014	-0.006	0.005	-0.007	-0.012	0.003	-0.013	0.004	-0.011	-0.01	0.099
SCO0232	-0.015	-0.011	-0.015	0.012	-0.012	0.001	-0.007	-0.006	-0.023	0.003	0.005	-0.017	0.014	0.012	0.004	0.037	0.009	0.004	0.001	-0.01	0.023	0.001	-0.004	-0.013	0.004	-0.003	0	0.008	-0.004	0.002	-0.006	-0.003	0.007	0.006	-0.004	-0.005	0.005	0.01	0.02	-0.005	-0.015	-0.02	0.009	0.008	0.009	-0.026	-0.017	0.017	0.003
SCO0233	-0.006	-0.011	0	0.009	-0.005	-0.025	0.005	0	0.004	0.002	0.01	0.007	0.003	0.003	-0.001	0.049	-0.001	-0.005	0.009	-0.018	0.005	-0.001	0	0.004	0.018	0.005	0.01	0.011	-0.007	-0.007	-0.007	0.003	-0.009	-0.006	0.003	0.004	-0.002	0.005	0.006	-0.004	0.003	-0.004	-0.002	-0.004	0.004	0.011	-0.002	0.007	-0.006
SCO0234	0.003	-0.003	0	0.013	0.021	-0.012	0.003	-0.023	-0.004	0.005	-0.003	0.004	-0.016	-0.001	0.008	0.041	0.006	-0.005	-0.007	-0.014	-0.009	0.019	0	-0.009	0.004	0.001	-0.028	-0.008	0	-0.005	-0.006	0.005	-0.009	0.011	-0.007	0.019	0.004	0.008	0.012	-0.003	0.013	-0.005	0.007	0.009	-0.017	-0.004	0.011	-0.003	-0.009
SCO0235	-0.015	-0.002	0.008	0.002	0.001	-0.001	-0.004	0.016	0.013	0.003	0.003	-0.002	0.001	-0.008	-0.002	0.076	0.032	0.002	-0.003	-0.002	0.003	0.004	0.001	0.004	0.006	0.024	-0.007	-0.004	0.003	-0.001	-0.003	0.01	0.004	0.004	-0.003	-0.002	-0.011	-0.011	0.005	-0.006	0.012	-0.009	-0.011	0.009	0.007	0.019	-0.002	0.002	0.004
SCO0236	0.001	-0.008	0.006	-0.002	0.002	-0.007	-0.001	-0.006	-0.017	-0.002	0.011	-0.008	0.004	0.008	-0.004	0.06	-0.008	0.003	-0.007	0.003	0.006	-0.015	0.001	-0.004	-0.001	-0.002	-0.012	0.005	-0.008	0.001	-0.006	-0.011	-0.004	-0.002	0	-0.001	-0.003	0.016	0.001	-0.005	0.008	-0.002	0.002	-0.004	0.012	0.001	0.005	0.008	0
SCO0237	-0.01	0.003	-0.006	-0.012	-0.009	0.001	0.001	-0.028	0.009	0.003	0	0.005	0.007	0.002	0	0.041	-0.013	0.002	0	0.014	-0.017	-0.006	0.002	0.001	0.015	-0.009	0.002	0.004	0.003	0.002	-0.015	-0.001	-0.012	0.002	-0.008	0	-0.001	0.004	0.016	-0.008	-0.029	0	0.001	0.031	0.004	0.003	-0.002	-0.001	-0.002
SCO0238	-0.005	0.004	-0.01	0.018	0.018	0.005	-0.015	-0.003	0.018	0.002	0.003	0	-0.009	-0.013	0.007	0.06	-0.008	-0.007	0.003	-0.002	-0.001	0.001	0.002	0.003	-0.002	0.006	0	0.021	-0.003	-0.007	0.001	0.002	-0.001	0	-0.01	0.014	-0.004	-0.006	0.004	0.024	0.009	-0.006	0.001	0.012	-0.005	0.011	-0.001	0.019	-0.004
SCO0239	-0.002	0.004	-0.012	-0.006	-0.003	0.007	0.003	-0.004	-0.007	0	0	0	0.015	0.008	-0.01	0.075	-0.002	0.005	-0.001	-0.003	0.006	-0.006	-0.01	0	0	-0.001	0.007	0.008	-0.001	-0.008	-0.002	-0.007	0.002	0.006	0	-0.001	-0.006	-0.003	0	0.009	0.005	-0.012	-0.003	-0.003	0.013	-0.002	0.006	0	0
SCO0240	-0.002	0.015	-0.01	0.006	-0.003	0.001	0.003	0.001	-0.001	-0.002	0.003	-0.008	0.017	0.009	-0.006	0.037	-0.012	0.004	0.009	0.01	-0.018	-0.003	-0.017	-0.002	0.008	-0.01	-0.006	-0.001	-0.005	0.007	-0.005	-0.016	-0.006	0.002	0.005	-0.002	-0.001	-0.005	-0.001	-0.001	-0.001	-0.004	0.01	0.013	0.006	-0.007	-0.015	0.001	0.001
SCO0241	0.006	-0.009	0.013	-0.009	-0.006	0.01	0.003	0.009	-0.006	0.008	0.005	0.001	0.011	-0.015	-0.001	0.051	-0.009	-0.001	-0.001	0	0.007	-0.004	-0.006	-0.015	-0.004	0.004	-0.002	-0.018	-0.01	-0.018	-0.008	-0.005	-0.008	-0.007	-0.002	-0.008	-0.011	-0.001	0.003	-0.01	0.004	-0.007	0.003	-0.005	0.012	-0.007	-0.005	0.01	0.001
SCO0242	-0.003	0.001	-0.006	-0.004	0.005	-0.005	-0.001	0.03	-0.001	0	-0.001	-0.002	-0.01	0.005	-0.004	0.102	-0.007	0.008	-0.005	0.001	0.006	0.004	-0.005	-0.003	0	0.024	0.006	0.006	0.009	-0.02	0.008	0.008	-0.009	0.002	0	0.009	-0.005	-0.008	0.006	-0.002	-0.01	-0.01	0.005	-0.004	-0.013	0.002	0.006	0	-0.003
SCO0243	0.001	-0.002	-0.003	-0.001	0.007	0	-0.001	0.031	0.003	0.005	-0.011	0.003	-0.002	0.008	-0.001	0.109	-0.012	0.007	0	-0.001	0.007	0.001	-0.001	-0.003	0.002	0.005	0.006	0.008	0.009	-0.017	0.002	-0.001	-0.005	-0.001	-0.002	-0.004	-0.008	-0.008	0.006	-0.007	0	-0.007	0.007	-0.009	-0.015	0.002	0	0.001	-0.006
SCO0244	0.002	-0.012	0.012	0.004	0.002	0.01	-0.004	0.034	-0.007	0.004	0	-0.002	-0.007	-0.005	-0.013	0.089	-0.009	0.004	-0.004	0.001	-0.003	-0.007	0.004	-0.009	-0.005	-0.006	-0.003	0.005	-0.002	0.002	0.004	-0.003	0.009	-0.007	0.002	-0.003	0	-0.008	-0.003	0.006	-0.007	0.003	-0.011	0.007	0.003	-0.002	-0.008	0.003	-0.005
SCO0245	0.001	-0.006	0.008	-0.017	-0.013	0.009	-0.001	0.02	0	0.002	0.011	-0.001	0.002	0.007	0.005	0.053	-0.004	-0.001	-0.011	-0.01	-0.002	-0.007	0.004	0.001	-0.007	-0.013	-0.002	-0.018	0.007	-0.004	0	-0.002	-0.012	0.005	-0.005	0.005	-0.008	-0.002	0	-0.001	-0.006	-0.004	0	-0.011	0.022	-0.001	-0.028	0.005	0.003
SCO0246	-0.003	-0.01	0.002	-0.019	0.002	-0.002	0.005	0.029	-0.014	-0.001	-0.007	-0.002	-0.004	-0.003	0.004	0.074	0.001	0.003	-0.001	-0.009	0.001	0.006	0.002	-0.004	-0.01	-0.013	0	-0.006	0.006	-0.002	0.009	0.005	-0.005	0.006	-0.003	0.007	-0.008	0	-0.004	0	-0.004	-0.001	0	-0.011	0.016	0.004	-0.023	0.008	0.001
SCO0247	-0.006	-0.002	-0.008	-0.011	-0.005	-0.006	-0.002	0.039	-0.001	0	-0.006	-0.006	-0.015	-0.001	0.012	0.109	0.003	-0.001	0.013	0.01	0.006	0.024	-0.003	0.001	-0.014	-0.015	-0.013	-0.011	0.08	-0.007	0.012	0.006	-0.005	-0.003	-0.005	0.004	-0.002	-0.014	0.002	0.004	-0.013	-0.017	0.016	-0.01	0.009	0.006	-0.018	0.009	-0.009
SCO0248	0.014	0.003	-0.01	0.002	-0.006	-0.014	0.009	0.031	0	-0.008	-0.004	0	-0.005	-0.026	0	0.025	-0.014	-0.001	-0.006	-0.018	-0.005	0.024	0.002	0.003	0.086	-0.01	-0.009	-0.007	0.025	-0.001	0.013	0.007	0.008	0.003	-0.001	-0.01	-0.009	-0.029	-0.009	0.009	-0.011	-0.003	0.004	-0.03	0.02	-0.007	-0.009	0.007	-0.005
SCO0249	-0.011	0.006	-0.007	0	-0.015	-0.003	-0.004	0.02	0	-0.001	0.001	-0.005	-0.005	0.006	-0.002	0.024	-0.007	-0.008	0.005	-0.002	0	0.002	-0.001	-0.008	0.009	-0.003	0	0.003	-0.015	-0.004	0.001	0.007	-0.001	0.006	0.002	-0.003	0.011	0.012	0.004	0.007	0.007	-0.002	0.009	-0.003	0.013	0	-0.007	0	0.005
SCO0250	0.01	0.002	-0.014	-0.004	0.001	-0.014	-0.004	0.02	0.001	0.002	0.003	0.009	-0.001	-0.001	-0.008	0.037	-0.023	-0.006	0.018	-0.014	-0.002	-0.014	0.001	-0.001	0.001	0	-0.001	-0.004	-0.001	0.009	0.001	-0.007	-0.002	0.009	0	0.005	0.001	-0.004	0.005	-0.004	0.004	-0.004	-0.015	0.008	0.007	0	-0.009	-0.006	-0.011
SCO0251	-0.021	-0.012	0.005	0.003	-0.001	-0.015	0.009	0.006	-0.004	0.014	-0.009	0.002	-0.003	0.013	-0.003	0.02	-0.01	-0.001	0.009	-0.01	0.02	-0.002	-0.003	-0.017	0.015	0.014	-0.001	-0.004	-0.002	-0.005	0.016	-0.001	0.01	-0.006	0.009	-0.006	0.003	0.034	-0.003	-0.008	0.012	-0.008	-0.007	-0.023	-0.004	0.004	-0.009	0.006	0.006
SCO0252	-0.021	-0.01	-0.003	0	0.005	0	-0.005	0.005	-0.017	0.008	0	-0.009	-0.008	0.004	-0.004	0.04	-0.006	-0.004	0.001	0	0.016	0.015	0.001	-0.012	0.005	-0.011	-0.003	0	-0.004	0.009	0.015	-0.002	-0.007	0.003	0.004	-0.019	-0.001	0.01	0.008	-0.003	-0.002	-0.009	-0.004	0	-0.003	0	-0.004	-0.003	0.006
SCO0253	-0.009	-0.01	-0.002	-0.003	0.013	-0.025	0.002	0.014	0.004	0.003	0.004	0.004	-0.004	-0.002	0.004	0.048	-0.004	-0.002	-0.004	-0.008	-0.013	0.01	0.002	0.006	-0.001	0.004	-0.016	0.003	-0.001	0.005	0.001	0.005	-0.002	-0.013	0.004	-0.004	-0.004	0.009	-0.006	-0.001	-0.017	0	0.006	0.002	-0.003	0	-0.006	-0.011	-0.015
SCO0254	0.001	0.002	-0.015	-0.008	-0.002	-0.004	0.004	0.018	-0.004	-0.007	-0.003	-0.001	-0.003	-0.004	-0.002	0.018	0	0.003	-0.006	-0.002	0.008	-0.01	0.007	-0.012	-0.003	-0.005	0.01	0.005	-0.007	-0.005	0.01	0.009	-0.004	-0.006	-0.011	-0.01	-0.014	0.007	0.003	-0.002	0.015	0.008	-0.002	0.009	0.012	-0.008	-0.004	0.002	-0.004
SCO0255	-0.003	-0.018	-0.013	0.003	-0.002	0.006	-0.003	0.013	-0.006	-0.004	0.011	0.007	-0.065	-0.038	-0.003	0.023	-0.005	-0.032	-0.001	0.001	-0.009	0.011	-0.012	0.001	0.004	0.009	-0.013	0.012	-0.021	0.021	0.005	0.061	0.009	-0.05	-0.01	-0.029	-0.003	0.022	0.002	0.013	0.077	-0.009	0.004	0.01	0.001	0.005	-0.003	0.014	0.029
SCO0256	-0.009	-0.008	-0.008	0.021	0.028	0.002	0.009	0.006	-0.003	0.007	0.006	0.013	-0.025	-0.01	0.022	0.045	0.014	0.004	0.013	0.006	-0.022	0.001	0.005	-0.042	0.034	-0.006	-0.014	0.015	-0.033	-0.007	0.051	0.011	0.018	-0.009	-0.007	-0.012	0.029	0.002	0.005	0.006	0.035	0.014	0.009	-0.001	-0.013	-0.001	0.034	0.004	-0.005
SCO0257	0.003	0.001	-0.012	0.008	-0.006	-0.002	0.007	-0.007	0.002	0.007	-0.003	0.013	-0.019	-0.008	0.02	0.065	0.003	0.008	0.002	-0.001	-0.017	0.006	0.005	-0.032	0.026	-0.009	-0.011	0.016	-0.029	-0.008	0.038	0.008	0.026	-0.001	-0.013	0.003	0.013	0.005	0.001	0.002	0.032	0.019	0.007	-0.015	-0.01	0	0.031	0	0.007
SCO0258	0.007	-0.005	-0.007	0.015	-0.003	-0.008	-0.002	0.002	0	0.005	0.006	0.007	-0.021	-0.015	0.023	0.037	0.008	0.009	-0.002	-0.004	-0.022	-0.006	-0.002	-0.028	0.03	-0.011	0.002	0.001	-0.034	0.001	0.044	0.009	0.013	-0.012	-0.017	-0.007	0.014	0.008	-0.005	0.007	0.017	-0.002	-0.013	-0.027	-0.005	0	0.025	-0.003	0.004
SCO0259	-0.014	-0.005	-0.018	0.015	-0.002	0	-0.008	0.011	0.007	0.001	-0.002	0.011	-0.01	0.001	0.021	0.057	0.019	0.006	-0.002	0.009	-0.028	-0.013	-0.003	-0.018	0.012	-0.001	-0.005	0.007	-0.032	-0.007	0.015	-0.004	0.016	-0.011	-0.01	0.001	0.01	0.001	0.006	0	0.025	0.008	-0.006	-0.012	-0.003	-0.007	0.018	0.001	0.005
SCO0260	-0.016	0.009	-0.006	0.013	-0.007	-0.003	-0.01	0.05	0.004	-0.01	-0.013	0.002	-0.012	0.001	0.003	0.081	0.004	0.001	0.007	0.006	-0.007	-0.004	-0.002	-0.001	0.014	0.025	0.003	0.002	-0.012	-0.001	-0.012	-0.005	0.001	-0.006	-0.001	-0.007	0.007	0.001	0.001	-0.011	0.006	-0.014	0.014	0.003	-0.005	-0.002	-0.005	-0.009	0.004
SCO0261	0.004	0.006	-0.002	-0.003	-0.021	-0.011	-0.015	-0.004	-0.011	0.005	-0.007	-0.007	0.016	0.036	-0.002	0.07	-0.015	-0.003	-0.014	0	-0.005	-0.001	0.005	-0.002	0.017	0.008	-0.001	0.005	-0.003	0.015	-0.005	-0.037	-0.009	-0.003	-0.004	0.003	-0.001	0	0.003	-0.003	-0.01	0	0.015	0.007	0.016	0.002	0.002	-0.001	-0.004
SCO0262	0.011	-0.009	0.022	0.012	-0.003	-0.006	0	0.024	-0.01	-0.002	-0.001	0.001	0.004	-0.003	0.004	0.062	0.006	0.002	0.002	-0.006	-0.002	-0.012	0.002	0	0.003	-0.001	0.019	-0.019	-0.003	0.002	-0.009	-0.003	-0.008	0.003	0.012	0.01	-0.002	-0.002	-0.003	-0.004	0.001	-0.014	0.01	0.004	-0.006	-0.004	-0.003	-0.001	-0.007
SCO0263	-0.001	0.002	-0.004	-0.007	-0.008	0.005	0	0	-0.012	-0.005	-0.002	-0.009	0.004	0.002	-0.001	0.046	0.002	-0.008	-0.01	0.005	0.009	0.012	-0.006	0.003	0.009	-0.006	0	0.001	0.002	-0.008	-0.001	0	-0.008	-0.003	0.005	-0.018	0.001	0.002	0.004	-0.005	-0.001	0.001	0.008	0.011	0.005	0.012	0	-0.002	-0.019
SCO0264	0.019	-0.007	-0.001	0.006	0.001	-0.01	-0.001	0.015	-0.042	0	0.018	0.003	0.004	-0.004	-0.012	0.066	0.009	-0.001	0.003	0.004	-0.002	0.005	0.004	0.001	0.002	-0.011	0.002	-0.016	-0.012	0.001	0.005	0.003	-0.01	-0.025	-0.004	-0.007	-0.008	-0.009	0.001	-0.004	0	-0.013	-0.001	-0.004	0	-0.003	-0.005	-0.002	-0.011
SCO0265	0.003	0	-0.008	0.006	-0.015	-0.004	0.004	0.019	-0.028	0.004	-0.008	-0.001	-0.003	-0.001	-0.01	0.06	0.012	-0.003	0.005	-0.004	0.008	0.001	0	-0.009	-0.005	-0.006	0.005	-0.025	-0.007	-0.003	0.003	-0.006	0.002	-0.011	-0.002	-0.005	-0.002	0.004	0	0.001	0.003	0.002	0.005	0.002	-0.001	-0.005	-0.008	0.003	-0.004
SCO0266	-0.007	0	-0.012	0	-0.004	0.007	0.004	0.005	-0.004	0.001	0.002	0.002	0.014	-0.007	-0.007	0.008	-0.002	0.003	-0.003	0.001	-0.005	-0.008	-0.011	0.001	0.014	-0.004	0.005	-0.005	0.005	-0.014	-0.001	-0.015	-0.003	-0.005	0	0.012	0.005	0.011	0.001	-0.001	-0.003	-0.002	-0.009	-0.02	0.011	0	0.003	0.004	-0.01
SCO0267	0.006	0.004	-0.01	0.001	-0.011	0.006	-0.004	-0.007	-0.001	0.005	0	-0.004	-0.004	-0.019	-0.004	0.035	-0.004	-0.003	-0.016	-0.006	0.009	0.004	-0.006	-0.005	0.005	0.001	0	-0.011	0.004	-0.004	-0.005	-0.003	-0.001	0.01	0.003	0.01	-0.001	-0.001	-0.001	-0.009	-0.003	-0.005	0.007	0	0.018	-0.004	-0.007	-0.008	-0.008
SCO0268	0	-0.007	0.001	-0.049	-0.015	-0.016	-0.001	0.002	0.001	0.013	-0.015	0	-0.001	-0.012	0.012	0.099	0.008	-0.02	-0.005	0.027	-0.002	0.008	0	0.01	-0.014	0.03	-0.009	0.009	0.049	0.012	0.029	-0.008	-0.006	-0.005	0.016	0.003	0.003	-0.004	0.012	0.006	0.003	0.019	0.035	0.03	0.016	0.001	0.04	-0.023	0.003
SCO0269	0.013	0	-0.002	0.003	-0.005	-0.015	-0.001	0.001	-0.009	0.005	-0.003	0.003	-0.009	-0.001	0.008	0.023	-0.006	-0.01	-0.004	0.009	0	-0.004	-0.002	0.001	-0.007	-0.004	0.005	-0.007	0.032	0.006	0.019	-0.007	0.012	-0.008	0.011	-0.007	-0.008	0.003	0.014	0	0.009	0.001	0.016	-0.007	-0.005	-0.003	0.015	-0.008	-0.004
SCO0270	0.008	-0.001	-0.01	0.004	-0.003	-0.006	-0.001	-0.002	0.002	-0.001	0.001	0.006	-0.002	0.008	0.009	0.007	-0.004	-0.017	0.004	0.009	0	-0.006	-0.003	-0.002	-0.01	-0.002	-0.002	0.007	0.02	0.011	0.006	-0.005	0.014	-0.005	0.012	-0.012	-0.004	0.004	0.012	0	0.004	0.001	0.013	0	0	0.001	0.023	-0.009	-0.004
SCO0271	-0.01	0.002	-0.001	-0.007	0.002	0.012	0.014	-0.022	0.008	-0.003	0	-0.001	0	0.01	0.007	0.054	0.006	-0.009	0.001	0	0.007	-0.007	-0.002	0.001	0.014	-0.008	0.005	0.002	0.002	0.014	0.011	0.003	0.007	-0.01	-0.005	0	0.001	-0.003	0.006	0.001	-0.002	-0.001	-0.003	0.011	-0.006	-0.004	-0.005	-0.005	-0.011
SCO0272	-0.003	-0.006	-0.011	-0.011	-0.001	-0.014	0.01	-0.026	-0.007	-0.001	0.005	0.012	0.01	0.005	-0.003	0.048	0.001	0.004	-0.007	0.007	0.005	-0.004	-0.006	-0.001	-0.003	0.004	-0.002	-0.008	0.002	-0.001	0.001	0.009	-0.003	-0.001	-0.001	0.005	-0.002	-0.002	0.001	-0.01	-0.006	0.006	-0.008	0.012	-0.008	-0.005	-0.003	0.002	-0.001
SCO0273	-0.001	0.002	-0.001	-0.006	0.008	-0.007	-0.008	-0.024	-0.005	-0.002	0.001	0.002	0.007	0.007	0.003	0.048	0.001	0.003	0	0.012	0.009	0.002	-0.003	0	-0.005	0.002	0.001	-0.004	0.001	-0.002	0.011	0.002	0.001	-0.005	-0.008	0.001	0.007	0.007	0.005	-0.007	-0.005	-0.008	0.005	0	-0.015	-0.008	-0.001	-0.009	-0.004
SCO0274	-0.001	0.002	-0.008	0.001	0.01	-0.009	-0.001	-0.009	-0.007	0.002	-0.003	0	-0.001	-0.003	0.002	0.019	-0.001	-0.006	-0.008	0.002	0.012	0.001	0.003	0.001	0.001	0	-0.003	-0.002	-0.011	0.003	-0.004	0.009	-0.002	-0.003	-0.006	0.008	0.005	0.004	0.005	0.002	0.002	0.005	0	0.016	-0.001	-0.005	0.001	-0.003	-0.006
SCO0275	0.002	0.004	-0.018	0.002	-0.009	0	-0.004	0.022	0.001	-0.003	0.001	-0.001	-0.002	0.002	0	0.027	-0.001	-0.002	0.014	-0.006	-0.002	0.008	-0.002	-0.005	-0.006	-0.007	-0.005	-0.002	-0.01	-0.003	0	0.003	0.019	-0.01	0	0.007	-0.004	0	0.001	-0.004	-0.013	0.001	-0.007	-0.006	0.01	-0.019	-0.006	-0.003	-0.001
SCO0276	0.005	0.009	-0.012	-0.011	0.007	-0.01	0.001	0.012	-0.017	-0.002	0.01	-0.005	0.001	0.005	-0.01	0.023	-0.001	0	-0.002	-0.008	-0.004	0.004	0.005	-0.008	-0.001	-0.002	0.002	-0.01	-0.008	0	-0.002	0.009	0.001	-0.005	0	0.004	-0.001	0.013	0	-0.006	-0.005	-0.001	0.009	-0.004	0.003	-0.005	-0.011	-0.006	-0.011
SCO0277	0.003	0.001	0.008	0.003	0.01	-0.001	0	0.026	0.019	-0.005	0.004	-0.012	-0.001	-0.003	0	0.076	0	-0.006	-0.006	0.003	-0.001	0.004	0.003	0.005	0	-0.008	0.006	0.003	0.004	-0.003	0.002	-0.009	0	-0.002	-0.003	-0.007	0.003	-0.008	0.006	0.012	0.005	-0.012	-0.002	0.008	-0.002	0.004	-0.005	-0.005	0.007
SCO0278	0.001	-0.015	-0.003	0.009	0.015	0.016	-0.008	-0.005	0.011	0.001	0.003	-0.004	0.001	-0.005	-0.005	0.053	0.004	0.003	-0.013	-0.009	-0.019	-0.008	0	0.006	-0.002	-0.004	-0.011	-0.002	-0.001	0.013	0.007	-0.004	-0.016	0.005	-0.005	-0.007	0.021	0.008	0.003	0.091	-0.007	-0.01	-0.008	-0.012	-0.009	0.007	-0.005	0.002	0.006
SCO0279	0	-0.008	-0.009	-0.003	-0.01	0.009	0	0.006	-0.003	0	0.005	0.004	0	0.002	-0.003	0.055	-0.002	0.002	0.003	0.003	0.006	-0.005	0.001	-0.001	0.005	-0.004	0	0.003	-0.002	0.009	0	0.003	-0.008	0.002	0	-0.001	0.001	0.001	0.004	0.056	0.001	0.004	-0.007	0.01	0.009	0.007	-0.002	-0.006	0.003
SCO0280	0.001	-0.007	-0.01	-0.01	0.008	-0.003	-0.01	0.006	-0.001	-0.001	0.013	0.001	0.008	0.008	0.005	0.028	-0.001	-0.003	0	0.002	-0.001	-0.015	-0.003	-0.004	-0.013	-0.001	0.006	-0.009	-0.003	0.002	0.017	0.012	0.006	0.009	-0.002	0.009	0.006	0.026	0.007	0.008	-0.023	-0.005	-0.018	-0.004	-0.008	0.007	0.005	-0.005	-0.006
SCO0281	0.002	-0.001	0.001	-0.01	0.012	-0.002	-0.008	0.006	0.002	0	0.017	-0.009	-0.01	-0.008	0.006	0.022	0.002	-0.003	-0.005	-0.001	-0.006	-0.006	0.002	0.002	-0.013	0.004	0.008	-0.004	-0.002	-0.005	0	0.004	0.024	0.002	-0.006	0.013	-0.002	0.012	0	0	-0.018	0.007	-0.01	-0.015	-0.008	0	-0.004	-0.008	-0.008
SCO0282	0	-0.009	0	-0.009	-0.005	0.009	0	0.018	-0.019	0.004	-0.004	0.008	0.012	0.01	-0.003	0.048	0.014	-0.006	-0.001	-0.008	0	-0.007	0	0.004	0	-0.008	0.003	0.008	-0.015	0	-0.003	-0.002	0.008	0.002	0.001	0.01	0.006	0.009	0.004	0.018	-0.006	-0.003	-0.001	-0.002	0.007	-0.002	0.005	-0.011	-0.015
SCO0283	0.009	-0.007	0.018	0.006	0.006	-0.004	-0.017	0.012	0.014	0	0.001	0.002	-0.006	0.015	0.008	0.046	0	-0.002	0.009	0.007	0.012	-0.019	-0.005	0.003	-0.006	0.015	0.007	0	0.005	0.021	-0.001	0.01	-0.006	-0.006	-0.01	0.007	0.012	-0.003	-0.01	-0.009	0.021	-0.003	-0.003	0.007	-0.009	-0.013	-0.004	0.005	0.004
SCO0284	0.004	-0.018	0.011	-0.007	0.001	0	0.008	-0.003	-0.026	0.009	0.003	0.004	-0.012	0.015	0.004	0.035	0.002	0.007	-0.007	-0.001	0.007	0.003	0.003	-0.002	-0.005	0	0.001	-0.009	0.006	-0.009	0	0.003	-0.001	0.001	-0.006	-0.013	0.01	0	0	-0.001	0	-0.01	-0.014	0.002	-0.002	0	-0.008	0.03	0.002
SCO0285	-0.002	-0.004	0.009	0.001	-0.011	-0.001	-0.001	0.007	-0.011	0	0.005	-0.003	-0.007	0.001	0.003	0.031	-0.003	-0.001	-0.01	-0.004	0.007	-0.005	-0.006	0.012	-0.005	-0.002	0.01	-0.004	-0.006	0.005	-0.005	0.007	0.001	-0.015	0.002	-0.012	0.015	-0.009	0.002	0	0.002	-0.01	-0.007	0.004	-0.011	-0.001	0	0.008	-0.003
SCO0286	-0.013	0.001	-0.01	-0.01	-0.013	0.02	0.009	0.003	-0.011	-0.011	0.007	0.005	-0.005	0	0.002	0.07	0.009	0.002	0.015	-0.01	0.001	-0.002	-0.005	-0.007	-0.001	0.019	0.006	0.008	-0.004	0	-0.012	0.001	-0.001	-0.006	-0.004	-0.007	0.014	-0.004	0.006	0	-0.012	-0.019	0.02	0	0.004	0.003	0.011	-0.011	-0.008
SCO0287	0	-0.017	-0.001	-0.001	-0.003	-0.013	0	0.002	0.002	-0.007	0.007	0.001	0.006	0.001	0.003	0.06	-0.003	0.001	-0.006	-0.007	0.003	-0.009	-0.004	0.008	0	-0.001	-0.001	0.01	-0.001	0.005	-0.005	-0.008	0.002	0.009	0.004	-0.005	0.004	0.017	0	-0.002	-0.006	-0.002	0.001	-0.002	0.004	0.003	0	-0.001	0.003
SCO0288	0.028	-0.005	-0.002	0.007	-0.005	-0.021	-0.01	0.027	0	0	-0.003	0.002	-0.006	0.008	0.012	0.055	-0.002	0.01	-0.014	0.006	0.02	-0.002	0.006	-0.009	0.004	-0.005	0.017	-0.018	-0.008	0.01	0.019	-0.017	0.005	0.003	-0.004	-0.007	-0.017	-0.005	-0.006	0.01	-0.005	0.003	-0.024	0	0.006	-0.003	-0.005	0	0.003
SCO0289	-0.002	-0.022	-0.019	0.012	0.004	-0.001	0.004	0.029	0	0.004	0.009	-0.008	-0.006	-0.019	0.006	0.052	0.016	-0.005	-0.008	-0.001	-0.002	0.017	0.003	-0.002	0	-0.009	0.008	-0.014	-0.005	0.013	0.007	-0.004	-0.014	0.002	-0.004	0.013	-0.007	0.001	0.004	0.007	-0.01	0.003	-0.019	0.005	-0.012	-0.003	-0.001	0.005	-0.01
SCO0290	-0.009	-0.011	-0.002	-0.011	-0.002	-0.008	-0.005	-0.023	-0.008	0	0.002	-0.005	0.01	0.003	0.013	0.054	-0.001	-0.005	0.005	-0.004	-0.004	-0.009	0.006	-0.004	-0.017	-0.002	0.006	0.001	-0.009	0.001	-0.011	-0.007	0.003	0.006	-0.007	-0.006	-0.006	0.005	0.003	-0.002	-0.003	0.004	-0.014	-0.004	-0.012	0.006	-0.001	-0.002	0.005
SCO0291	0.002	-0.018	-0.002	-0.01	0.01	-0.006	-0.001	-0.012	0.02	0	-0.002	0.008	0	-0.01	0.012	0.049	-0.007	-0.003	0.008	-0.003	-0.001	-0.009	0	0.007	0.003	-0.01	-0.006	-0.002	-0.008	-0.002	-0.003	0	0.001	-0.005	-0.004	-0.003	-0.002	-0.002	0.002	-0.003	-0.003	-0.002	-0.019	-0.014	0.001	0.005	-0.005	-0.008	0.004
SCO0292	0.005	-0.005	-0.002	-0.004	-0.003	-0.003	0	-0.02	0.005	0.003	0	0.004	-0.002	-0.002	0.016	0.038	0.001	-0.006	-0.001	0.007	0.001	-0.007	0.004	-0.014	0.005	-0.005	-0.003	-0.008	-0.004	-0.004	-0.004	-0.002	-0.003	0.004	0	0.007	0.003	0.015	0.014	0	-0.008	0.01	-0.006	-0.004	0.002	0	-0.004	0.002	0.006
SCO0293	-0.002	-0.007	0.002	-0.003	-0.002	0.003	-0.004	-0.011	-0.001	-0.001	-0.002	-0.001	-0.002	-0.002	0.003	0.019	0.001	-0.002	0	0.006	-0.002	-0.002	0	-0.004	0.006	0	0	-0.003	0.001	-0.003	-0.001	0	-0.007	0.001	-0.001	0.004	-0.001	0.004	0.005	-0.002	-0.002	-0.006	-0.004	-0.001	-0.001	-0.001	-0.005	-0.005	-0.002
SCO0294	-0.006	0.004	-0.005	0.011	0.009	-0.001	-0.003	-0.015	0.013	0	0.007	0.002	0.004	0.025	-0.006	0.051	0.005	-0.002	0.007	0.007	0.004	0.006	-0.009	-0.001	0.003	-0.002	-0.005	-0.006	0.011	-0.007	-0.001	0	-0.011	-0.011	-0.006	0	0.003	0.008	0.012	-0.011	-0.001	-0.015	-0.009	0.012	0.003	0.002	-0.006	0.006	-0.004
SCO0295	-0.005	-0.006	-0.003	-0.007	-0.005	0.007	-0.002	-0.016	-0.02	-0.009	0.001	-0.003	0.023	0.005	0.007	0.047	0	0.006	0.001	-0.005	0.002	-0.002	-0.008	0	0.002	-0.001	0.011	-0.007	0	0.001	0	-0.002	0	-0.007	-0.009	-0.002	0.004	0.006	0	-0.001	-0.002	-0.009	0	0.023	0.003	0.004	-0.007	-0.003	0.003
SCO0296	0.002	0.018	0.003	-0.01	-0.018	-0.004	-0.001	0.024	0.013	-0.011	0.003	-0.004	0.009	0.013	0.003	0.05	0.003	-0.001	-0.001	-0.008	-0.012	0.011	0.006	-0.003	-0.01	0.001	0.005	-0.016	-0.005	0.001	-0.004	-0.019	0.004	-0.014	-0.002	-0.005	-0.015	0.011	0.002	0.005	0.002	0.002	0	-0.027	0.003	-0.003	-0.009	0.013	0.002
SCO0297	0	-0.011	-0.005	-0.025	-0.014	0.02	0.007	-0.002	-0.002	-0.006	0	-0.01	0.004	0.007	0.024	0.099	-0.007	-0.012	-0.004	-0.005	-0.006	-0.002	-0.005	0.018	0.002	0.001	0.011	0.013	0.059	0.01	0.021	-0.004	0.009	-0.007	0.003	-0.003	-0.012	0.038	0.01	-0.006	0.001	-0.013	0.004	-0.001	-0.022	-0.006	0.016	-0.006	0.001
SCO0298	-0.001	0.004	0.002	0.006	0	-0.01	0	0.031	0.016	0.005	0.014	0	0.004	0.005	0.002	0.059	0.017	-0.009	0.01	0.005	0.005	-0.001	-0.005	-0.011	0.002	-0.012	0.006	-0.007	0.003	0.001	-0.001	-0.009	0.006	-0.002	0.005	-0.013	-0.004	-0.009	0.007	-0.002	-0.008	-0.013	-0.004	0.003	-0.002	-0.007	0.002	-0.012	-0.005
SCO0299	-0.001	0.012	-0.011	-0.001	-0.019	0.029	-0.006	-0.006	0.007	0	0.008	-0.006	-0.005	0.009	-0.002	0.037	-0.014	-0.01	0.009	-0.011	-0.002	-0.001	0.002	-0.003	0.01	-0.003	-0.005	0.004	0.002	0.015	-0.017	-0.009	0.002	0.006	-0.003	0.003	0.005	0.019	-0.005	0.002	-0.021	-0.001	-0.009	-0.001	0.002	-0.003	0.001	-0.007	-0.004
SCO0300	-0.006	0.002	0.01	0.007	0.005	0.003	-0.007	-0.01	0.008	-0.006	0.007	-0.002	-0.002	-0.019	-0.005	0.072	0.005	-0.008	0.008	0.017	-0.012	0.001	-0.002	-0.009	-0.006	0.004	0.002	0.006	0.052	0.001	0.006	0.023	-0.007	-0.004	-0.006	-0.012	-0.005	-0.005	-0.012	-0.001	-0.003	-0.014	-0.001	-0.008	-0.006	0.017	0.02	0.009	0.007
SCO0301	0.001	0.005	-0.005	-0.012	0	0.015	0.001	-0.005	0.007	-0.01	0.003	-0.007	0.002	-0.012	-0.006	0.037	0.001	0.005	-0.004	-0.007	-0.001	-0.008	0.003	-0.001	0.001	-0.002	0.005	0.012	0.023	-0.01	0.008	0.016	-0.009	0.003	0.004	-0.008	-0.005	0.008	-0.013	0	0.009	-0.005	0	0.001	0.007	0.003	-0.01	-0.001	0.002
SCO0302	0.009	-0.018	-0.016	0.009	0	0.018	-0.002	0.046	-0.002	-0.003	-0.008	0	-0.001	-0.005	0.006	0.019	-0.012	-0.01	0.007	0.002	0.01	0.009	0.001	0.011	-0.005	-0.008	-0.003	0.001	0	0.009	-0.005	-0.008	-0.007	0.002	-0.006	0.006	-0.004	-0.001	-0.004	-0.001	-0.002	0	-0.015	-0.001	-0.011	0.003	-0.008	-0.014	-0.013
SCO0303	0.014	0.001	0.006	0.009	-0.013	-0.007	0.003	0	-0.006	0.013	0.006	-0.002	-0.023	-0.008	-0.004	0.006	0.007	-0.008	-0.017	0	-0.006	0.017	0.001	-0.007	0.004	-0.019	0.004	-0.002	0.009	0.005	-0.013	0.005	-0.005	0.002	0.007	-0.001	-0.005	-0.002	0.004	0.001	-0.006	-0.013	-0.002	-0.027	0.015	0.004	-0.005	-0.003	0
SCO0304	0.001	0.011	0.014	0.003	-0.015	0.009	0.003	-0.008	0.021	0.013	0	0.009	-0.004	0.018	-0.014	0.053	0.003	0.001	-0.003	0.005	-0.011	0.005	0.005	-0.006	-0.001	0.001	0.002	-0.007	0.022	-0.01	-0.014	-0.001	-0.006	0.009	-0.004	0	-0.006	-0.02	0	0.002	0.003	-0.008	-0.002	-0.009	0.018	-0.01	0.008	0.008	-0.021
SCO0305	-0.002	0.002	-0.007	-0.001	0.003	-0.001	0.011	0.001	-0.01	0.003	-0.019	0.001	0.008	0.01	-0.004	0.057	-0.002	0.007	-0.008	-0.008	0.012	-0.005	-0.004	0.002	0	-0.001	0.006	-0.012	0.039	-0.002	-0.001	-0.005	-0.002	-0.006	0	0.007	-0.001	-0.005	-0.001	0	0	-0.008	-0.01	-0.012	0.005	-0.004	0.005	-0.001	-0.004
SCO0307	0.013	0.007	0.003	0.005	-0.007	0.009	0.002	0.016	0.006	-0.004	-0.001	-0.009	-0.007	-0.003	-0.003	0.018	-0.005	0	-0.007	-0.007	-0.003	-0.012	0.009	-0.003	-0.012	-0.002	0.007	-0.018	0.001	0.007	0.001	-0.007	0.003	-0.004	-0.002	-0.002	-0.015	0.004	0.002	0.001	0.001	-0.005	0.002	-0.002	0.021	0.001	-0.006	0.004	0
SCO0308	-0.006	-0.005	-0.008	0.004	0.005	0.002	0.005	0.006	0.001	0.006	0.001	-0.004	-0.004	-0.004	-0.01	0.027	0	-0.005	0.002	-0.003	0.003	-0.008	0.003	-0.001	-0.006	0.01	0.001	-0.008	-0.007	-0.006	0.005	0.001	0	0.001	-0.001	-0.005	-0.003	-0.001	0	-0.003	0.004	-0.006	0.006	0.001	0.003	-0.004	-0.006	-0.004	0.003
SCO0309	-0.005	0.007	-0.005	-0.008	-0.009	-0.001	-0.002	-0.002	0.017	-0.002	-0.008	-0.002	-0.003	0.007	0.005	0.036	-0.003	-0.002	-0.01	-0.004	0.011	-0.01	0.001	0.004	-0.012	0.002	0	0.002	-0.011	0.004	-0.003	-0.006	0.008	-0.002	-0.003	-0.003	-0.005	0.008	0.005	-0.002	-0.008	0.002	-0.015	-0.01	-0.003	-0.003	-0.002	-0.002	-0.011
SCO0310	-0.008	-0.008	0.001	-0.003	-0.008	-0.007	0.004	0.023	-0.02	-0.002	0	0.014	0.002	0.01	-0.009	0.055	0.029	0.009	0.014	-0.003	0.006	-0.002	0	-0.015	0.011	0.002	0.007	0.002	0.003	0.006	0.009	0.002	-0.002	0.005	0.002	-0.005	-0.005	0.009	0.008	0	0	-0.002	-0.004	-0.007	0.006	-0.02	-0.009	-0.007	0.004
SCO0311	-0.008	-0.002	-0.001	-0.009	-0.005	0.001	0	-0.02	-0.001	-0.006	-0.004	0.001	0.001	-0.002	0.003	0.031	0.004	-0.003	0	-0.001	0.009	-0.004	0.002	-0.001	0	-0.003	0.001	-0.001	-0.007	0.001	0.002	0.003	-0.005	0.001	-0.004	0.005	0.005	0	0.006	0.001	0.002	0.003	-0.005	0.007	-0.008	-0.003	0	0	-0.005
SCO0312	-0.009	-0.006	-0.003	-0.009	0.006	0.003	-0.001	-0.017	-0.006	-0.004	-0.007	-0.004	0.003	0.009	-0.006	0.032	0.004	0.003	0.003	0.002	-0.002	-0.001	0.002	-0.002	-0.002	-0.003	-0.005	0.002	0.001	0.002	0.001	-0.004	0	0.002	-0.001	0.002	0.004	0.002	0.008	0.001	-0.007	0	-0.002	-0.001	-0.008	-0.002	-0.007	0.007	0.003
SCO0313	-0.004	-0.003	0.002	-0.008	-0.005	-0.003	-0.006	-0.013	0	-0.005	-0.004	-0.005	0.003	-0.003	0.005	0.02	-0.001	0.005	0.005	-0.005	-0.004	-0.003	0	-0.004	-0.011	-0.005	-0.003	0.002	-0.002	0	0.002	-0.001	-0.007	0.002	-0.003	0.002	0.002	0.007	0.007	0.003	-0.013	-0.001	0	-0.012	-0.006	-0.001	-0.006	0.004	0.004
SCO0314	0.001	-0.002	0.001	-0.001	-0.001	0.01	-0.004	-0.01	-0.004	-0.003	-0.001	-0.002	-0.005	0.005	0.002	0.022	-0.007	0	-0.001	0	0.004	0.003	0.005	0.003	0	0.002	0.003	-0.002	-0.002	0.001	-0.008	0	-0.009	0.002	0.002	0.003	0.006	-0.001	0.006	-0.002	0.002	0.003	-0.006	-0.002	0	-0.008	-0.003	-0.005	-0.006
SCO0315	0.016	0.034	0.002	0.031	0.013	-0.002	0.014	0.016	-0.007	0.003	0.005	0.002	0.008	-0.005	-0.042	0.028	-0.001	0.011	0.016	0.021	-0.029	-0.037	-0.004	0.034	-0.003	0.003	0.008	0.016	-0.015	-0.018	-0.006	-0.048	-0.004	0.014	0.017	0.008	0.012	0.021	0.074	-0.009	0.032	-0.017	-0.029	-0.015	-0.006	-0.009	-0.018	0	-0.002
SCO0316	0.015	-0.008	-0.005	-0.001	-0.007	0.001	-0.007	0.014	0.002	-0.003	0.009	0	0.003	-0.003	0.008	0.011	-0.01	0.001	-0.001	-0.01	-0.004	0	-0.006	0.006	-0.002	0.004	-0.001	-0.001	-0.006	0.003	-0.005	0.001	0.008	-0.008	0.002	-0.003	-0.007	0.002	0	0.004	-0.001	0	-0.002	0.003	-0.004	-0.004	-0.012	-0.007	-0.005
SCO0317	0.005	0	-0.007	-0.014	0.008	0.035	0.006	0.005	0.009	0.003	0.002	-0.001	-0.002	0.004	0.002	0.019	-0.011	0.007	0.001	-0.003	0.006	0.003	-0.004	-0.012	0.001	-0.009	0	-0.008	0.002	0.004	-0.005	0.003	0.011	-0.007	-0.001	0	-0.016	-0.007	0.003	0.004	-0.012	0.006	-0.009	0.015	0.009	-0.005	-0.012	-0.002	0.002
SCO0318	-0.001	0.001	-0.01	-0.009	0.001	0.118	0.002	-0.012	-0.053	-0.003	-0.003	-0.004	0.001	-0.013	0.002	0.03	-0.008	0.012	-0.005	0.011	-0.001	0.002	-0.002	-0.009	-0.006	-0.003	0.002	-0.002	-0.009	-0.011	0.005	-0.001	0.006	0.005	0.007	0.014	-0.018	0.013	0.009	-0.004	0.003	-0.022	0	0.007	0.01	-0.002	-0.017	-0.001	0.001
SCO0319	0.01	-0.002	-0.005	0.009	0.022	0.017	0.014	-0.009	0.009	-0.011	0.004	-0.001	0.004	0.003	-0.014	0.041	-0.013	0.005	-0.003	0.017	0.021	0.022	-0.003	0.004	0.022	-0.015	-0.006	-0.013	-0.008	0.005	-0.024	-0.031	-0.002	0.013	-0.007	0.015	-0.019	-0.026	-0.016	-0.006	0.01	-0.003	-0.002	0.016	0.012	-0.002	0	-0.014	-0.002
SCO0320	0	0.002	-0.008	0.015	0.202	0.006	-0.004	0.013	0.01	0.005	0.007	0.005	-0.006	0.005	0.002	0.041	0.002	0.003	-0.01	-0.006	0.007	0.007	-0.008	0.001	-0.02	-0.002	0.006	0.006	-0.01	0.005	0.003	-0.008	0.03	-0.01	0.003	-0.023	0.021	-0.003	0.014	-0.012	-0.001	-0.024	0.02	0	-0.003	-0.009	-0.005	-0.016	-0.004
SCO0321	-0.006	-0.008	-0.009	0	0.14	-0.012	-0.005	0.012	0.003	0.001	0.006	-0.004	-0.013	0.006	0.015	0.044	0.017	-0.009	-0.009	-0.007	0.003	0.012	-0.003	0.002	-0.006	-0.004	0.004	0.006	-0.006	0.014	0.001	0.002	0.005	-0.003	0.002	-0.006	0.009	-0.001	0.01	-0.014	-0.002	-0.003	-0.007	-0.015	0.001	-0.004	0.007	-0.014	0.001
SCO0322	0.003	-0.018	0.008	0.003	-0.004	-0.008	-0.004	0.001	0.005	0.002	0.002	-0.006	-0.001	-0.001	-0.014	0.038	-0.008	0.005	0.003	0.007	0.004	-0.002	-0.012	-0.018	0	0.001	-0.004	0.009	0.008	-0.013	-0.01	0.001	-0.001	0	0.009	-0.001	-0.001	-0.014	0.008	-0.014	-0.007	-0.008	0.001	0.015	0.005	0.003	-0.012	-0.002	-0.003
SCO0323	-0.001	0.03	-0.013	-0.009	-0.007	-0.012	0.001	-0.006	-0.025	-0.011	-0.009	0.01	0.001	-0.002	-0.014	0.043	0.004	0.007	0.013	0.023	0.021	-0.006	-0.001	-0.011	0.039	-0.004	0.009	-0.01	0.002	0.001	0.015	-0.01	0	-0.012	0.086	0.002	-0.003	0.025	-0.028	-0.004	-0.013	-0.007	-0.013	0.005	0.001	-0.009	0.006	0.015	-0.002
SCO0324	0.004	0.022	-0.016	0.002	0.017	0.006	-0.004	-0.002	0.014	-0.007	-0.004	-0.004	0.003	-0.004	-0.012	0.051	0.002	0.006	-0.004	0.027	0	0.006	0	0.013	0.008	-0.008	0.003	-0.021	0.006	0.007	0.014	0.001	0	0	0.156	-0.006	0.008	0.011	-0.014	0.008	0.002	-0.015	-0.001	0.006	-0.02	-0.005	-0.005	0.014	-0.003
SCO0325	-0.012	0.015	-0.015	-0.004	-0.007	-0.005	0.008	-0.013	-0.005	-0.006	0.018	0.003	-0.003	0.011	-0.011	0.021	-0.003	-0.002	0.01	0.003	0.005	0.005	0.002	0.019	-0.02	-0.003	0	0.013	0.002	0.026	0.001	-0.003	0	0.005	-0.005	0.019	0.011	-0.005	-0.006	-0.005	-0.016	0.013	-0.001	0.001	0.005	0.002	0.002	-0.008	-0.016
SCO0326	0.006	0.005	-0.004	0	0.003	0.006	-0.004	0.02	0.003	-0.002	-0.003	0.001	-0.007	-0.011	0.008	0.024	-0.015	0.002	0.001	-0.004	0.002	-0.013	0.001	0.005	-0.014	-0.009	0.007	0.001	-0.002	0.001	0.006	-0.002	-0.002	-0.006	0.001	-0.018	-0.008	-0.011	0	-0.008	-0.004	0.002	0.002	0.005	-0.006	-0.007	-0.002	0.004	-0.001
SCO0329	-0.006	0.001	-0.004	0.004	-0.003	0.01	0.002	0.016	0.007	-0.002	0.001	0.001	-0.01	-0.01	-0.002	0.049	-0.004	-0.002	0.005	-0.004	0.007	0	-0.005	0	-0.003	0.006	0.004	-0.008	-0.004	-0.003	0	0.013	-0.004	-0.011	0.001	-0.009	0.009	0.006	0	-0.003	0.001	0.003	0.002	-0.005	-0.002	0	0.001	-0.001	-0.005
SCO0330	-0.005	-0.005	-0.005	0	-0.014	-0.034	0.005	-0.004	0.001	0.003	-0.009	0.003	0.003	-0.004	0.012	0.048	-0.001	0.007	0.007	-0.002	0.005	-0.003	-0.001	-0.001	-0.001	0.001	0.007	-0.021	-0.004	-0.018	0.018	0.007	0	-0.001	-0.012	-0.005	-0.003	0	0.01	-0.001	-0.001	0	-0.007	-0.013	-0.007	0.001	-0.014	-0.004	0.004
SCO0331	-0.002	0.006	-0.014	0	-0.015	-0.018	-0.005	-0.004	0.001	-0.005	-0.005	-0.001	0.002	0.003	0.007	0.033	0	0.004	-0.004	0.003	0.002	-0.001	0	0.001	-0.001	-0.009	0.012	-0.001	-0.008	-0.002	0.019	0.007	-0.005	-0.004	-0.013	0.009	0.002	0.003	0.001	0.004	0.005	0.006	-0.002	0.013	-0.001	0.004	-0.016	-0.004	-0.012
SCO0332	0.001	0.016	0.008	-0.002	0.004	-0.002	0.003	0.01	0.002	-0.003	-0.002	0.005	-0.007	0	-0.001	0.045	0.005	0.001	-0.022	-0.011	-0.001	0.001	0.003	-0.005	0.001	-0.014	0	-0.011	0	-0.005	0.002	-0.003	0.003	0.007	-0.001	-0.001	-0.005	-0.002	0.001	0.014	0.006	0.012	-0.012	0.005	0.002	-0.002	-0.003	-0.007	-0.009
SCO0333	0.011	0.001	-0.003	0.011	0.028	0.007	0	0.007	-0.003	0.004	0.002	0.002	0.008	0.012	0.002	0.006	-0.006	0.001	-0.006	-0.002	-0.011	-0.009	0.006	0.008	0.005	0.002	-0.003	0.008	-0.008	0.01	0	0.005	-0.01	0.007	0	0.002	0	-0.008	0.001	0	0.012	-0.001	0.005	-0.008	0.002	0.001	0	0	-0.004
SCO0334	0.013	-0.005	-0.004	0.003	-0.009	0.002	-0.002	-0.007	-0.002	-0.004	-0.003	0.002	0	-0.005	-0.006	0.008	0	-0.002	0	0	0.007	0.006	0.003	0	-0.01	0	0.002	-0.006	-0.003	0.001	-0.003	-0.003	0.001	-0.005	0.008	0.008	-0.003	-0.004	0.005	0.006	0.001	-0.006	-0.002	-0.003	0.009	-0.008	-0.001	-0.011	0
SCO0335	0.006	-0.007	0.005	0.004	-0.016	0.002	0.002	0.008	0	0	0.001	0.001	0.012	0.007	0.031	0.011	0.003	-0.006	-0.002	-0.023	-0.012	0.004	-0.005	0.011	-0.009	-0.006	0.001	0.002	0.002	0.018	0.015	-0.007	0.004	-0.003	0.005	0.004	0.006	-0.001	-0.001	-0.003	-0.005	-0.02	0.013	0.009	0.002	-0.005	0.042	-0.007	-0.009
SCO0336	-0.007	0.001	0.008	-0.003	0.009	0.004	-0.002	0.002	-0.003	0.01	-0.001	0.006	0.002	0	-0.004	0.027	0	-0.001	0.004	0.001	-0.007	0	-0.005	0.002	0.001	0.006	-0.018	-0.006	0	-0.001	0.004	-0.008	0.016	0.001	-0.004	0.005	0	0.006	-0.001	0.001	-0.008	-0.012	-0.013	-0.005	0.005	-0.006	-0.004	-0.001	0.006
SCO0337	0.005	-0.01	0.003	-0.01	-0.006	-0.008	-0.018	0.031	0.008	0.001	0.007	0.003	0.001	-0.02	-0.001	0.056	-0.007	-0.003	-0.021	0.01	0.007	0.001	-0.008	0.006	-0.002	0.015	-0.007	-0.013	-0.01	-0.009	-0.005	0.01	-0.007	-0.014	0.001	-0.002	-0.002	0.001	0.007	-0.002	0.003	-0.017	0.003	-0.003	0.014	-0.02	-0.005	-0.017	-0.006
SCO0338	-0.002	-0.003	0.01	-0.001	-0.003	0.008	0.005	0.008	0.005	-0.002	0.009	-0.008	0.003	-0.003	0.012	0.014	-0.008	-0.006	-0.004	-0.009	-0.003	-0.011	-0.005	0.003	0.024	0.003	0.008	-0.002	-0.005	-0.002	-0.008	0	-0.014	0.004	0.006	0.002	0.013	-0.003	0.002	0.002	-0.006	0.003	-0.007	0.012	-0.011	0.005	-0.011	0	-0.005
SCO0339	0.009	-0.019	-0.001	-0.001	-0.007	0	-0.006	0.004	0.024	-0.012	0.003	-0.011	0.009	-0.008	0.007	0.029	-0.012	0	-0.002	0.004	-0.002	0.005	0.004	-0.005	0.012	0.011	0.004	-0.006	0.01	-0.009	0.017	-0.006	0.004	-0.008	0.005	0.001	0.006	0	0.015	0.008	0.003	-0.004	0.003	0.006	-0.009	-0.001	-0.01	0	-0.002
SCO0340	-0.001	0	0.018	-0.001	-0.008	0.008	0.014	0.038	0.004	-0.005	0.007	0	-0.002	0.009	0.006	0.015	-0.013	0.003	-0.006	-0.017	-0.013	-0.008	0.005	0.004	0.001	-0.007	0.008	-0.005	-0.008	0.01	0.002	0.002	-0.008	-0.005	0.001	0.005	-0.006	0.013	0.003	-0.008	0.011	0.003	-0.01	-0.003	0.008	0.01	-0.01	0.002	-0.014
SCO0341	-0.002	-0.002	0.002	-0.008	-0.011	0.004	0.001	-0.016	-0.006	0	-0.002	0.003	0.001	-0.002	-0.005	0.027	0.002	0.001	-0.002	0.001	0.006	0	0.002	-0.003	-0.002	0	-0.005	-0.006	0.001	-0.003	0.001	-0.001	-0.007	-0.003	0.001	0.003	0.002	0	0.004	-0.001	0.003	-0.008	0.001	0.011	0	0.002	-0.003	0.002	-0.006
SCO0342	-0.008	-0.007	0.002	0.005	0.003	0.003	0	-0.028	-0.01	-0.003	-0.001	0.003	0.006	0.005	-0.007	0.06	0.002	-0.002	0.004	-0.004	0.002	-0.013	-0.004	0.013	0.003	-0.002	-0.009	0.004	0.003	-0.006	-0.009	0.005	-0.001	0.004	-0.009	0.001	-0.007	-0.001	0.005	-0.008	0.008	-0.006	-0.011	0.006	-0.002	0.003	0.007	0.001	-0.003
SCO0343	-0.002	0	-0.009	-0.008	-0.01	0.014	-0.003	0.005	0	-0.004	-0.002	-0.011	-0.014	0.02	-0.012	0.017	-0.01	0.014	0.007	-0.01	-0.02	-0.011	-0.006	-0.016	0.002	0.015	0.001	-0.007	-0.009	0.014	0.014	0.006	-0.008	0	0.006	-0.015	0.011	0.021	0.006	-0.006	0	-0.024	-0.009	0.008	0.001	-0.001	0	0.01	0.005
SCO0344	-0.001	0.005	-0.009	-0.009	-0.003	0.011	0.006	0.019	0.009	0.008	0.003	-0.008	0.001	-0.001	0.005	0.021	-0.015	0.005	0.005	-0.013	0.009	-0.005	-0.002	0.006	-0.008	0	0.005	0.008	0.003	0.001	0.004	0.008	0.005	-0.007	0.012	-0.006	0.014	-0.001	0.004	0.003	0	-0.008	-0.017	-0.009	0.003	-0.001	-0.009	0.007	-0.008
SCO0345	0.007	0.002	-0.001	0.004	-0.003	0.005	-0.011	0.021	0.006	0.001	0.006	-0.005	-0.017	0.002	-0.008	0.029	-0.009	0	0.001	-0.009	-0.005	0	-0.011	0.004	-0.011	0.007	-0.001	-0.016	-0.013	0.008	-0.003	0.011	0.004	-0.01	-0.003	0.008	-0.005	-0.009	0.003	0.004	0.01	0	0.008	-0.014	-0.013	-0.004	-0.007	-0.004	-0.003
SCO0346	-0.006	0.004	-0.008	0.006	-0.005	-0.012	-0.016	-0.001	-0.015	-0.002	0	-0.008	-0.004	0.014	0.001	0.038	0.005	0.008	0	0.011	0.015	0.007	-0.009	-0.001	-0.009	0.003	-0.008	-0.011	-0.003	0.01	-0.01	-0.014	0	-0.007	0.004	0.009	0.01	0.009	-0.004	-0.006	0.009	-0.015	0.005	0.013	0.003	0.012	-0.007	0.01	-0.013
SCO0347	-0.013	0.004	-0.006	-0.006	-0.01	0.001	-0.002	0.001	-0.008	0.002	0.004	0.003	0.002	0	-0.001	0.026	0	-0.004	0.01	0	-0.013	0	-0.023	0	0	-0.002	-0.006	-0.017	-0.012	-0.004	-0.001	-0.006	-0.007	0	0.005	0.008	-0.006	0.006	-0.009	-0.006	-0.003	-0.011	0.004	-0.017	-0.007	0.021	-0.018	0.007	-0.013
SCO0348	-0.011	0.01	-0.015	-0.006	0.008	0.005	0	-0.002	-0.004	0	0.004	-0.001	-0.005	-0.005	-0.006	0.009	-0.001	-0.004	-0.009	0.008	-0.009	0.005	-0.018	0	-0.002	-0.005	-0.008	0.002	-0.012	0.001	0.001	-0.004	0.006	0.006	0.008	0.009	-0.007	-0.002	-0.008	0.003	0	-0.005	0.005	-0.018	0.011	0.021	-0.009	0	-0.008
SCO0349	0.003	-0.003	-0.01	-0.015	0.001	-0.001	0.001	-0.001	-0.001	-0.003	0	-0.007	-0.003	-0.004	0.006	0.013	0.001	0.004	-0.014	0.016	-0.001	0.006	-0.006	0	-0.005	-0.003	-0.008	-0.012	-0.011	0.005	-0.006	0.002	-0.001	0.001	0.002	0.003	0.001	-0.001	-0.007	0.002	0.001	-0.002	0.006	-0.004	0.008	0.021	-0.012	-0.004	-0.011
SCO0350	-0.005	-0.004	-0.007	-0.008	-0.008	0.004	0.002	-0.01	0.029	-0.004	0.001	-0.002	0.004	0.01	0	0.019	-0.012	-0.009	-0.002	0.004	-0.012	0.001	-0.007	0.006	-0.004	-0.005	-0.009	-0.003	-0.01	-0.001	-0.001	-0.004	0.012	-0.004	0.003	-0.007	0.002	0.01	-0.012	-0.002	-0.005	-0.005	0.01	-0.003	0.005	0.022	-0.021	-0.004	-0.008
SCO0351	-0.006	0.01	-0.004	-0.011	-0.005	0.006	0	-0.005	0.019	-0.004	0	-0.005	0.001	0.006	0.003	0.032	-0.016	-0.007	0	0.01	-0.005	-0.002	0.004	0.004	-0.003	0	-0.004	-0.008	-0.009	-0.001	-0.003	-0.005	-0.002	0.009	0	0.006	0.006	0.002	-0.013	-0.007	-0.003	-0.008	0.001	0.009	-0.006	0.017	-0.017	0.003	-0.013
SCO0352	-0.003	0.012	0.012	-0.005	0	0.008	-0.01	-0.004	0.02	0.001	-0.001	0.001	-0.015	0.008	0.01	0.062	0.002	-0.003	0.01	0.005	-0.003	0.009	-0.006	-0.001	-0.001	-0.003	0.005	-0.012	-0.012	0.007	0	-0.008	-0.003	0.007	0	-0.005	0.009	-0.004	-0.016	-0.005	-0.011	-0.014	0	-0.001	0.001	0.011	-0.008	0.002	-0.011
SCO0353	-0.005	-0.003	0	-0.012	-0.007	0.005	-0.004	-0.015	0.005	0.001	0.004	-0.001	-0.021	0.006	0.007	0.057	0.01	-0.011	0.027	0.002	-0.016	0.009	-0.001	-0.008	0.004	-0.013	-0.01	-0.017	-0.013	-0.001	0	0.008	-0.013	0.003	-0.001	0.004	0.012	0	-0.014	-0.016	0.005	-0.004	-0.002	-0.005	0.004	0.016	-0.004	0	-0.005
SCO0354	-0.008	0.011	0.004	-0.01	0.009	0.011	-0.007	-0.019	-0.002	0.004	-0.002	0.003	-0.009	-0.006	0.01	0.055	-0.006	-0.007	0.013	0.007	-0.008	0.005	0	0.001	-0.002	-0.013	-0.001	-0.012	-0.009	0.009	-0.008	-0.004	0.001	0	-0.001	-0.002	0.01	-0.006	-0.008	-0.006	0	0.005	-0.001	-0.001	-0.009	0.004	-0.008	0.004	0.005
SCO0355	-0.001	-0.004	0	-0.004	0	-0.016	-0.003	-0.017	0.007	-0.003	-0.004	-0.007	-0.003	-0.001	0.019	0.042	-0.001	-0.001	0.001	0.008	0	-0.009	0	0.008	0.016	-0.008	0.009	-0.028	-0.007	0.033	-0.004	0	0.003	0.001	-0.012	-0.002	-0.001	-0.007	0.015	0.001	0.008	-0.004	-0.002	-0.004	-0.013	-0.002	-0.014	-0.002	-0.001
SCO0356	-0.003	-0.007	0.006	0	-0.02	-0.012	0.003	-0.003	0.003	-0.007	0.002	-0.005	-0.008	0	0.003	0.024	-0.006	-0.007	0.001	0.007	0.006	-0.007	0.001	-0.002	0.008	-0.003	-0.006	-0.014	-0.012	0.015	-0.006	-0.006	0.022	-0.001	-0.007	-0.001	0.003	-0.001	-0.006	-0.01	0.005	0.011	-0.013	-0.011	0.011	0.01	-0.008	-0.005	-0.002
SCO0357	0.003	0.004	0.002	0.001	0.009	-0.002	-0.002	0.031	0.027	-0.008	0.005	-0.005	0.004	0.008	-0.001	0.06	0.011	-0.006	-0.001	-0.005	-0.002	-0.002	0.004	0	-0.008	-0.01	0	-0.009	0.003	-0.002	0.004	-0.003	-0.005	0.01	-0.003	-0.009	-0.005	-0.002	-0.001	0.004	-0.001	-0.01	-0.005	0.006	0.002	-0.002	-0.01	-0.004	-0.008
SCO0358	-0.008	0.005	-0.004	0.004	-0.009	0.002	-0.003	0.015	-0.016	-0.002	0	0.001	-0.001	-0.002	-0.016	0.03	-0.018	-0.003	-0.007	-0.002	-0.011	0.001	-0.006	0.003	-0.009	-0.011	0.001	-0.008	-0.001	-0.009	0.014	0.002	-0.013	0.009	0.006	0.001	0.003	-0.001	-0.003	0.002	-0.003	-0.016	0.004	-0.011	-0.009	0.003	-0.002	-0.009	-0.009
SCO0359	0.001	0.012	0.005	-0.001	-0.004	-0.011	0.001	0.007	-0.014	-0.012	-0.001	-0.008	0.001	-0.003	-0.001	0.043	-0.011	-0.003	-0.001	-0.002	-0.003	-0.003	-0.009	0.004	-0.004	-0.004	-0.011	-0.001	0	0	0.013	0.004	0	-0.001	0.005	0.003	-0.004	-0.004	-0.01	0.004	-0.008	0.006	-0.01	-0.009	-0.018	0.001	-0.006	-0.006	-0.007
SCO0360	0.001	0.003	-0.003	0.012	-0.007	-0.001	-0.008	0.03	-0.006	-0.006	0.007	-0.002	0.009	0.007	-0.007	0.025	-0.002	-0.004	-0.004	-0.008	0.002	-0.005	-0.008	-0.001	-0.008	-0.001	0	-0.017	-0.007	0.01	-0.004	-0.005	-0.004	0.007	0.001	-0.002	0.001	-0.001	-0.003	-0.002	-0.002	-0.005	-0.002	-0.004	-0.008	0.002	0.001	-0.005	-0.011
SCO0361	-0.007	0.001	-0.002	0.002	0.007	-0.007	0	0.015	-0.002	-0.005	0	0.002	-0.004	0.001	-0.014	0.015	-0.002	-0.001	-0.011	0.012	-0.001	0.001	-0.007	0.006	-0.001	0.002	-0.012	-0.005	-0.004	0	-0.004	-0.004	0.01	0.002	0	-0.003	0.001	0.003	0.001	-0.006	0.002	-0.002	0.002	-0.001	0.008	-0.004	-0.012	-0.001	-0.003
SCO0362	-0.01	-0.016	0.012	0.007	0.003	-0.012	0.014	-0.018	-0.008	-0.008	0.004	0.006	0.006	0.004	-0.006	0.044	0	-0.004	-0.002	0.007	0.001	-0.007	-0.013	-0.011	0.002	-0.008	-0.004	-0.001	0.003	-0.004	-0.001	0.004	-0.012	-0.004	-0.002	0.001	-0.007	-0.004	0.001	-0.006	-0.011	-0.002	0.018	-0.004	-0.005	0.004	0.008	0.004	0.002
SCO0363	-0.012	-0.009	0.005	0.004	0.013	-0.011	0.009	-0.017	0.002	-0.006	0.003	-0.001	0.008	0.001	-0.011	0.025	0.004	-0.003	-0.007	0.013	-0.008	-0.015	-0.011	-0.011	0.001	-0.007	0	0.004	0.006	-0.001	-0.001	0.011	-0.003	0	-0.001	0.006	0.001	-0.003	-0.001	-0.008	-0.015	0.001	0.009	-0.002	0.007	0.006	-0.004	0	-0.004
SCO0364	-0.015	-0.01	-0.002	-0.003	-0.005	-0.021	0.007	-0.007	-0.004	-0.008	-0.004	0.001	0.009	0.001	-0.007	0.026	0.007	-0.001	-0.009	0.022	-0.014	-0.01	-0.007	-0.013	0.013	-0.002	-0.004	0.001	-0.001	-0.002	-0.007	0.008	-0.002	-0.013	-0.005	0.001	0.004	-0.008	-0.001	-0.008	-0.012	-0.007	0.016	-0.003	0.002	0.002	0.001	-0.004	0
SCO0365	-0.009	-0.003	0.005	0.003	-0.004	-0.031	0.001	-0.007	0.006	-0.004	0	0	0.006	-0.009	-0.011	0.031	-0.002	0.002	-0.008	0.006	-0.005	-0.011	-0.005	-0.011	0.007	0.005	-0.007	-0.013	-0.003	-0.001	-0.007	0.016	0.004	-0.011	-0.005	0.004	-0.012	-0.009	0.001	-0.005	0.005	-0.005	0.001	-0.006	0.005	-0.003	0	-0.002	-0.01
SCO0366	-0.011	-0.002	0.003	0.002	0.003	-0.003	0.011	-0.009	-0.005	0.003	-0.001	0.007	0.006	0.001	-0.008	0.031	0.004	-0.001	-0.001	-0.001	0.004	-0.011	-0.007	-0.009	-0.004	-0.007	-0.004	-0.001	0.006	-0.004	0.011	0.009	-0.007	0.001	0.002	0	0	0.002	-0.003	-0.004	-0.008	-0.009	-0.001	-0.01	0.004	0.003	0.006	0.008	-0.001
SCO0367	0.001	0.008	0.001	0.001	-0.006	0.014	-0.005	0.009	0	0.004	0.005	-0.004	-0.009	0.001	-0.005	-0.001	-0.001	0.002	-0.002	0	0.011	-0.001	-0.006	-0.002	0.002	0.004	-0.002	0.005	-0.002	0.002	0.004	0.001	-0.001	0	0.001	-0.003	0.006	-0.001	-0.007	-0.007	0.007	0.011	0.007	0.008	0.001	0.009	0	-0.001	-0.006
SCO0368	0.005	-0.012	0.01	0.003	0.011	-0.001	-0.002	-0.015	0.018	0.003	0.006	0.003	0	0.006	-0.002	0.022	0	0	0.011	0.005	0.002	0.012	-0.001	0.002	0	0.012	-0.005	0.016	0	-0.002	0.003	-0.002	-0.001	-0.004	-0.007	-0.001	0.004	0.002	-0.005	-0.005	0.004	-0.002	-0.015	-0.002	-0.004	0.004	0.004	0.007	0.002
SCO0369	0.006	0.011	0.007	0.008	0.02	-0.003	0.003	-0.01	-0.002	-0.004	0.004	0.001	0.021	-0.008	-0.018	0.016	0.001	0.004	-0.006	-0.018	-0.004	-0.007	0.008	-0.012	-0.011	0.001	0.007	0.008	-0.005	-0.004	0.002	0.011	-0.015	0.002	-0.011	0.012	-0.003	0.022	0.007	0.001	-0.013	0.007	0.008	0.004	0.002	-0.01	0.014	0.005	0.003
SCO0370	0.007	0.006	0.01	0.004	0.006	-0.002	0.009	-0.007	0	-0.003	0.003	0.005	0.009	-0.007	-0.018	0.01	0.002	0	-0.002	-0.012	0.003	-0.001	0.006	-0.011	-0.014	0.003	0.001	0.007	-0.004	-0.007	0.008	0.016	-0.004	-0.004	-0.008	0.01	0	0.018	0.005	-0.001	-0.02	0	0.005	-0.005	0.006	-0.007	0.007	0	0.005
SCO0371	0.004	0.004	0.013	-0.002	0.013	-0.004	0.007	-0.013	0.001	-0.005	0.005	0.005	0.01	-0.006	-0.023	0.02	0.004	-0.001	0	-0.013	0.001	-0.001	0.007	-0.012	-0.016	0.005	0.004	0.007	-0.006	-0.004	0.009	0.023	-0.013	-0.004	-0.007	0.012	0.002	0.031	0.009	0	-0.018	0.001	-0.001	-0.001	0.003	-0.008	0.016	-0.002	0.003
SCO0372	0.004	0.005	0.01	0.002	0.021	0	0.008	-0.007	0	-0.002	0.006	0.007	0.008	-0.005	-0.021	0.018	0.005	-0.001	-0.002	-0.013	0	0.001	0.005	-0.008	-0.013	0.007	-0.007	0.006	-0.006	-0.002	0.014	0.011	-0.008	0	-0.004	0.009	0.005	0.022	0.004	0	-0.015	0.007	-0.001	-0.001	0.001	-0.004	0.012	0.002	0.004
SCO0373	0.005	0.006	0.002	0.005	0.008	0.001	-0.006	-0.028	-0.021	0.002	0.003	-0.002	0.013	0.003	0.003	0.037	-0.009	0.003	-0.001	-0.015	0.003	-0.02	0.001	0.005	-0.01	-0.008	-0.017	-0.001	-0.013	0.001	-0.013	0	-0.011	0.025	0.003	-0.009	-0.005	0.003	-0.004	0.001	0.012	-0.001	-0.002	-0.013	0.008	-0.01	-0.004	-0.008	0.012
SCO0374	0.012	0.003	0.002	-0.004	0.002	-0.003	0.017	-0.025	0.002	-0.017	0.003	0.004	-0.012	0.008	-0.008	0.064	-0.003	0.008	0.007	-0.007	-0.009	0.009	-0.005	0.002	0.004	-0.01	-0.001	-0.003	0.073	0.012	0.022	-0.009	-0.001	-0.012	-0.009	0.011	-0.003	-0.024	-0.007	0.027	0.013	-0.007	0.004	0.01	-0.004	0.01	0.008	-0.007	-0.004
SCO0375	-0.007	0.014	-0.011	-0.002	0.003	0.002	0.001	-0.01	0.001	0	0	0.001	-0.004	0.001	0.002	0.017	0.005	0.003	0.003	0.005	0.014	0.003	-0.004	-0.001	0.018	0.001	-0.006	0	-0.004	-0.004	-0.003	-0.001	-0.004	0.003	0.004	0.002	0.005	0.004	0.001	-0.003	0.015	0.01	0.008	-0.006	0.012	-0.006	-0.01	-0.004	-0.011
SCO0376	-0.002	-0.006	-0.002	-0.016	-0.005	0.008	0.007	-0.018	-0.001	0	0	-0.006	-0.007	-0.011	-0.02	0.042	-0.002	-0.006	0.007	0.005	0.012	0	0.001	-0.004	-0.001	0.007	-0.017	-0.006	0	0.016	0.004	-0.005	-0.001	0.015	0.006	0.007	0.016	0.002	-0.004	-0.003	-0.007	-0.01	0.001	0.01	0.009	0.001	-0.011	-0.005	-0.003
SCO0377	-0.01	-0.012	-0.008	-0.002	-0.001	-0.003	-0.007	-0.004	0.002	0.002	-0.006	0.003	0.007	-0.014	-0.002	-0.001	0.003	0.003	-0.006	0.001	-0.005	-0.003	-0.004	-0.003	0.005	-0.001	0.002	0.001	-0.003	-0.002	0.009	-0.013	0.005	-0.005	-0.007	0.005	0	-0.007	0.001	-0.002	0.013	0.007	0.006	0	0.003	0.001	-0.001	0.006	-0.004
SCO0378	-0.001	-0.002	-0.005	0.001	-0.01	-0.015	-0.003	-0.014	0.02	0.006	-0.001	0	-0.003	-0.002	0.004	0.016	0.001	0.004	-0.008	-0.007	-0.003	0.012	-0.007	0.003	-0.007	0.006	0.002	-0.001	-0.007	0.001	0.002	0.014	-0.005	-0.006	0.001	0.006	-0.006	-0.005	0.002	0.003	0.016	0.01	0.012	0.004	-0.011	0.002	-0.002	-0.01	-0.007
SCO0379	-0.016	0.018	0.034	-0.007	0.001	-0.016	0.003	-0.022	0	-0.004	0.013	0.015	0.002	0.006	0.01	0.114	-0.003	0.004	-0.005	-0.004	-0.014	0.021	-0.006	0.009	-0.005	-0.003	-0.008	0.017	-0.003	-0.024	-0.01	-0.002	0.004	0	-0.021	-0.003	0.028	0.009	-0.015	0.027	0.003	0.023	0.016	0.005	-0.007	-0.009	0.013	0.002	-0.01
SCO0380	0.006	0.015	0.026	0.001	0.003	-0.014	-0.006	-0.01	0.02	0.002	-0.001	0.026	0.007	0.012	-0.003	0.076	-0.002	0.007	-0.01	0.003	-0.009	0.005	-0.008	-0.006	0.003	-0.011	-0.013	-0.001	-0.014	-0.04	-0.003	-0.001	-0.004	0.014	-0.014	-0.006	0.029	0	-0.02	0.03	0.008	0.034	0.007	0.009	0.012	-0.005	0.011	0.011	-0.006
SCO0381	-0.008	0	-0.007	-0.006	-0.002	0.003	0.002	-0.032	-0.002	-0.006	-0.001	-0.001	-0.006	0.006	-0.01	0.08	0.01	0.002	-0.006	0.007	0.009	-0.009	0	0.018	-0.002	-0.003	-0.01	0.001	0.002	0.004	0.005	0.013	-0.013	0.004	-0.004	0.02	-0.001	0.005	0.007	0.029	-0.007	0.022	0.001	-0.007	-0.008	0.005	-0.003	-0.002	0.001
SCO0382	-0.003	-0.002	-0.003	-0.011	-0.001	0.004	0.001	-0.036	-0.008	-0.008	-0.001	0.011	-0.002	0.005	-0.009	0.078	0.017	0.002	-0.001	0.005	0.016	-0.01	-0.003	0.01	0.002	0.001	-0.011	-0.011	0.013	0.015	0.003	0.015	-0.013	-0.011	-0.003	0.006	0	-0.001	0.009	0.012	-0.003	0.013	-0.002	0.002	-0.015	0	0	-0.002	0.007
SCO0383	-0.004	-0.006	-0.007	-0.004	0	0.01	-0.002	-0.031	-0.003	-0.005	-0.01	0.007	-0.004	0.001	0.002	0.064	0.016	-0.002	-0.002	0.006	0.002	-0.008	-0.002	0.008	0.009	-0.006	-0.016	-0.011	0.017	0.011	-0.001	0.012	-0.005	-0.002	-0.001	0.011	-0.002	0.001	0.005	0.008	-0.002	0.011	0.005	-0.001	0.002	0.002	0.001	-0.002	0.002
SCO0384	0.002	-0.005	-0.006	-0.003	0.006	0.009	-0.004	-0.015	0.002	-0.002	-0.005	0.005	-0.002	0.004	-0.002	0.034	-0.002	0	0.02	0.001	0.002	-0.007	0.002	0.003	-0.011	0.002	0.002	-0.019	0.011	0.007	0.001	0.01	0.01	0.004	-0.004	0.003	-0.002	0.004	-0.001	0.006	-0.004	0.016	0.004	0	-0.003	-0.003	-0.009	-0.001	-0.002
SCO0385	-0.001	0.007	0.004	0.003	0.005	0.009	-0.003	-0.019	0.009	0.002	-0.005	-0.002	-0.003	0.002	-0.004	0.03	-0.01	-0.003	-0.006	0.005	0.004	-0.011	-0.001	0	-0.004	-0.013	-0.011	-0.003	0.011	0.011	-0.005	0.005	0.01	0.003	-0.001	0.002	0.005	-0.005	0.005	0	-0.008	0.021	-0.007	-0.006	0	0.001	-0.004	-0.006	0.003
SCO0386	-0.007	0.001	0	0.001	0	-0.003	-0.002	-0.005	-0.004	0.005	-0.001	0.002	-0.002	-0.004	-0.002	-0.004	-0.005	-0.002	-0.008	-0.002	0.004	-0.006	0	-0.002	-0.004	-0.004	-0.006	-0.004	0.004	0	-0.002	0.004	-0.002	0.004	0	0.004	0	-0.004	0.006	-0.004	-0.006	0.01	0.003	-0.003	0.001	-0.001	-0.002	0.003	0.005
SCO0387	0.001	0	0	0.007	-0.002	0.003	-0.004	-0.001	-0.004	0.008	-0.008	-0.002	-0.003	-0.005	-0.002	-0.002	-0.004	-0.003	0.004	0.005	-0.003	-0.004	-0.002	-0.003	-0.003	0.001	0	-0.006	0.009	0.003	-0.007	0	0.005	0.007	-0.005	0	0.001	-0.002	0.005	-0.009	-0.001	0.001	0.004	-0.003	0.004	0	-0.008	0.006	0.002
SCO0388	-0.001	-0.004	-0.005	0.01	0.003	0.002	0.001	0.002	-0.014	0.007	-0.003	-0.008	-0.002	-0.003	-0.005	-0.013	0.001	-0.003	0.011	-0.002	-0.013	-0.005	0.003	-0.011	-0.016	-0.001	0.003	-0.017	0.014	0.008	0.004	0	0.015	0.01	-0.006	0.001	0.004	-0.007	0.005	-0.007	0.006	0.004	0.006	-0.006	0.007	0.004	-0.013	0.005	0.004
SCO0389	0.002	-0.004	-0.004	0.005	-0.002	-0.005	-0.005	-0.002	-0.011	0.005	-0.008	0.004	0.004	-0.003	-0.003	-0.008	-0.001	-0.003	0	0.005	-0.002	-0.007	-0.002	-0.007	-0.008	-0.004	-0.003	0.011	0.006	-0.001	0.004	-0.002	0.004	0.006	0.001	0.001	0.003	-0.008	0.006	-0.009	-0.005	0.003	0.002	-0.007	-0.008	0.004	-0.001	0.006	0.003
SCO0390	0	0.006	-0.005	0.007	0.003	0.003	-0.001	-0.001	0.019	0.003	0.007	-0.006	-0.002	-0.001	-0.014	-0.015	0.025	-0.006	-0.001	0.005	0	-0.008	-0.001	-0.01	-0.008	-0.005	-0.003	-0.007	0.008	0.003	0.006	0	0.003	0.007	0.002	0.001	0.007	-0.006	0.001	-0.006	-0.004	0.001	0.004	-0.007	-0.002	0.009	-0.008	0.008	0.002
SCO0391	0.009	0.007	-0.009	0	-0.005	0.007	0.003	0.004	0.006	0.008	-0.007	-0.007	0.004	-0.004	-0.009	-0.008	-0.002	-0.002	0.01	0.003	0.005	-0.015	0	-0.008	-0.019	0.006	0.012	-0.005	0.013	0.008	0.008	0.001	0.025	0.004	-0.002	-0.004	0.006	-0.017	0.003	-0.01	-0.005	0.007	-0.002	-0.006	0.001	0.004	-0.012	0.006	-0.001
SCO0392	0	0	-0.004	0.005	-0.003	0.005	0.002	0.001	-0.001	0.005	0.002	-0.003	-0.002	-0.008	-0.002	-0.003	-0.002	0.001	-0.004	-0.005	0.009	-0.002	-0.001	0	0.006	0.008	0.004	0.005	0.015	0.007	0.003	0.001	-0.004	0.002	-0.003	0	0.001	-0.011	0.006	-0.006	0.001	-0.004	0.004	-0.001	-0.001	0.01	-0.002	0.013	0.003
SCO0393	0.002	-0.007	-0.002	0.005	-0.003	-0.001	0	0.005	-0.003	0.01	-0.001	0.004	-0.002	-0.008	-0.001	0.001	-0.01	0.001	-0.008	0.002	0.004	0.001	-0.004	-0.002	0.008	0.007	0.003	0.008	0.013	0.005	0.004	0.002	-0.007	0	-0.005	0	0.001	-0.005	0.006	-0.01	-0.001	0	-0.001	-0.001	0.004	0.006	0.003	0.01	0.008
SCO0394	0.004	-0.007	-0.002	0.006	0.002	0.008	-0.001	0.005	0.002	0.006	0	-0.009	-0.004	-0.003	0.001	-0.004	0.007	-0.001	-0.014	0.005	0.001	-0.006	-0.002	-0.005	0.007	0	0.003	-0.001	0.015	0.003	0.005	0.002	0.009	0.004	-0.002	-0.001	0.005	-0.008	0.009	-0.007	0.004	-0.002	0.005	-0.002	0.007	0.01	-0.004	0.008	-0.004
SCO0395	0.002	0.005	-0.001	0.004	0.006	0.007	0.005	0.008	-0.004	0.006	0.003	-0.003	-0.004	-0.004	-0.001	-0.004	0.002	0.003	-0.01	0.007	-0.003	-0.001	-0.002	-0.004	-0.002	0.005	0.005	-0.006	0.016	0.004	0.003	0.002	0.004	0.002	-0.002	-0.003	-0.002	0	0.006	-0.009	0.008	-0.006	0.006	-0.002	0.009	0.005	-0.004	0.011	-0.002
SCO0396	0.006	-0.002	-0.001	0.009	0	0.003	0.006	0.007	0	0.007	-0.001	0	-0.004	-0.004	-0.005	-0.003	-0.002	0.004	-0.003	0.006	0	0.002	-0.003	-0.009	0.004	0.004	0.008	-0.009	0.013	0.007	0.003	0.005	-0.01	0.001	-0.002	-0.004	-0.001	-0.002	0.006	-0.008	0	-0.008	0.002	0.002	-0.001	0.005	-0.003	0.009	0.001
SCO0397	0.004	-0.001	0.006	0.013	0	0.008	0.002	0.006	-0.008	0.005	-0.003	-0.01	-0.008	-0.006	0	-0.013	-0.029	-0.004	0.008	0.004	-0.007	-0.007	0.001	-0.02	-0.005	0.007	0.01	-0.005	0.017	0.002	-0.003	0.001	0.007	0.002	-0.007	-0.008	0.005	-0.012	0.002	-0.006	0.006	-0.006	0.004	0.004	0.002	0.007	-0.002	0.004	0.001
SCO0398	-0.003	-0.004	0.007	0.01	0.002	-0.001	0.004	0.003	-0.004	0.01	0.024	-0.003	-0.005	-0.006	-0.003	-0.011	-0.016	0	-0.005	0.001	-0.001	0	0.001	-0.013	-0.005	0.003	-0.01	0.007	0.012	-0.003	0.002	-0.001	0.006	0.005	-0.003	0.004	0.002	-0.008	0.003	-0.007	0.003	0.007	0.006	-0.004	0.001	0.01	-0.004	0.006	-0.002
SCO0399	0.002	-0.003	0.001	0.012	0.001	-0.004	0.004	0.01	-0.001	0.005	0.003	-0.012	-0.003	-0.006	0	-0.012	-0.007	0.003	-0.006	0.005	-0.008	-0.003	0.001	-0.013	-0.013	0.002	-0.008	-0.021	0.013	0.003	0.002	-0.001	-0.004	0.003	-0.008	-0.003	-0.002	-0.011	0.011	-0.011	0.006	0.004	0.002	-0.006	0.003	0.005	-0.011	0.006	0
SCO0400	-0.001	-0.001	-0.004	0.007	0.001	0.001	0.002	0.012	-0.01	0.004	0.015	-0.011	0	-0.007	-0.005	-0.02	0.004	0.003	0.016	0.003	0.001	0.001	0	-0.007	0.009	0.01	-0.004	-0.01	0.011	-0.003	0.001	-0.004	-0.015	0.005	-0.001	0	-0.002	-0.003	0.002	-0.007	0	0.001	0.005	0.001	-0.001	0.005	-0.012	0.01	0.003
SCO0401	-0.004	-0.01	-0.006	0.015	-0.003	0	0.006	0.01	-0.001	0.007	-0.003	-0.012	0.002	-0.001	-0.007	-0.019	0.01	-0.002	0.046	0.002	-0.002	-0.001	0.001	-0.009	-0.001	-0.006	0.001	-0.009	0.011	-0.002	0.002	-0.002	-0.004	0.005	-0.004	-0.004	0.003	-0.007	0.008	-0.006	0.007	-0.005	-0.008	0	0.005	0.007	-0.004	0.006	0.001
SCO0402	0.008	-0.01	-0.012	-0.006	-0.001	0.005	0.001	-0.006	0.014	-0.005	-0.011	0.003	-0.009	0.007	-0.001	0.012	-0.001	-0.001	0.031	-0.015	-0.007	-0.006	-0.005	0	-0.012	-0.017	0.009	-0.008	0.04	-0.002	-0.002	-0.004	0.016	0.005	0.008	0.011	-0.002	-0.01	0.001	-0.01	-0.006	0.007	0.008	-0.01	-0.005	0.005	-0.01	-0.005	0.004
SCO0403	-0.002	-0.001	-0.004	0.005	-0.001	-0.001	-0.002	-0.005	-0.003	-0.008	0.015	0.006	0.002	0.005	-0.009	0.006	-0.006	-0.012	0.021	0.005	-0.007	-0.003	-0.01	0.005	0.015	-0.008	-0.001	0.008	0.01	0.001	-0.005	-0.006	0.001	-0.015	-0.003	0.002	0.009	-0.004	0.001	-0.004	0.006	-0.012	0.003	0.017	-0.01	-0.001	-0.003	-0.007	-0.002
SCO0404	-0.002	0.002	-0.005	0.012	0.003	0	-0.011	-0.017	-0.014	0.006	0.005	-0.001	0.005	0.011	-0.006	0.013	-0.012	-0.009	0.026	0.02	-0.001	-0.008	-0.006	0.01	0.007	-0.003	0.002	0.002	-0.004	0.002	-0.003	-0.006	0.008	-0.018	-0.007	-0.002	0.004	-0.002	0.007	-0.004	0.002	-0.008	-0.009	-0.003	0.002	-0.007	0.002	-0.016	0
SCO0405	-0.008	-0.008	0.005	0.003	0.001	-0.009	-0.009	0.001	0.002	0.003	0.003	0.011	-0.008	0.005	-0.002	0.016	0.011	0.002	-0.017	-0.004	0.007	0.002	-0.007	0.001	-0.003	0.019	-0.003	-0.004	0.004	-0.007	0.012	-0.003	-0.011	0.002	0.001	0.003	-0.007	0	0.002	0.004	-0.004	-0.026	0.005	0.003	-0.001	0.002	0.002	-0.002	0.003
SCO0406	-0.017	-0.001	0.005	0.005	0.004	-0.004	0.021	-0.01	0.015	0.002	-0.009	-0.009	-0.011	0.019	0.017	0.01	-0.01	0.007	-0.002	-0.017	0.024	0.004	0.002	-0.008	-0.013	0.007	0.017	-0.021	-0.004	0.005	-0.005	0.009	0.011	-0.004	-0.003	-0.006	-0.002	-0.011	0.006	0	0.012	-0.009	-0.005	0.008	0.006	-0.008	0.001	0.004	0.001
SCO0407	-0.006	-0.009	0.002	0.003	0.012	-0.009	0.023	0.001	0.004	0.003	-0.005	-0.003	-0.004	-0.002	0.02	0.011	0.005	0.003	-0.014	-0.011	0.014	0	-0.001	-0.003	-0.007	0.01	-0.002	-0.011	0.001	0	0.002	0.001	0.016	0.003	0	0.02	0	-0.002	-0.006	-0.007	0.008	-0.015	-0.013	-0.008	-0.005	0	0	0.01	0.008
SCO0408	0.006	-0.02	0.004	-0.008	0.002	-0.001	-0.004	0.004	0.024	0.007	-0.001	-0.002	0.001	0.011	0.016	0.01	0.001	0	0	-0.001	0.005	0.007	-0.005	0.003	0.015	0.002	0.01	-0.011	-0.005	-0.001	0.008	-0.016	-0.008	-0.008	0.001	-0.003	0.009	0.007	-0.003	0	-0.006	-0.013	0	0	0.003	0.002	-0.008	-0.012	-0.006
SCO0409	0.003	0.007	-0.041	0.005	-0.011	0.005	-0.019	-0.029	-0.013	-0.002	-0.01	0.007	-0.035	0.004	0.021	0.03	0.001	-0.001	0.001	-0.042	-0.009	0.031	-0.013	0.026	0.015	0.016	-0.016	0.001	-0.006	0.008	0.018	-0.004	0.005	-0.017	0.006	-0.019	-0.025	-0.024	0.001	-0.013	0.001	-0.022	-0.012	0.019	0.002	0.003	0.038	0.011	-0.011
SCO0410	0.002	0	0	-0.002	-0.015	-0.009	-0.007	-0.008	-0.001	0.002	0.002	-0.004	-0.017	0.002	0.002	0.005	-0.004	-0.001	-0.001	0.002	0.002	0.011	-0.004	0.003	0.006	-0.012	0.004	-0.004	-0.011	0.001	-0.008	0.001	-0.003	0.001	0.008	0.004	0.005	0.001	-0.006	-0.003	0.009	0.004	0.002	0.011	-0.017	0.003	-0.003	-0.01	-0.004
SCO0411	-0.004	0.012	-0.017	-0.014	-0.007	-0.004	-0.001	-0.015	-0.019	0.005	0.047	0.008	0.001	0.008	-0.01	0.024	-0.002	-0.008	0.018	-0.004	0.006	0.006	-0.005	-0.013	-0.007	0.005	0.018	-0.007	-0.003	-0.017	-0.003	-0.018	0.001	-0.034	-0.004	-0.006	0.004	-0.008	-0.005	-0.005	-0.018	-0.021	-0.004	-0.001	-0.002	0.008	0.005	-0.007	-0.005
SCO0412	0.001	0.007	-0.013	-0.016	-0.002	-0.013	-0.007	-0.012	-0.008	0.005	0.031	0.01	0.008	0.003	-0.003	0.028	-0.015	-0.005	-0.003	-0.005	0.006	-0.002	-0.009	-0.012	-0.002	-0.005	0.023	0.005	-0.002	-0.018	0	-0.014	0.005	-0.032	-0.002	0	0.009	-0.002	-0.005	0.001	-0.008	-0.017	-0.006	-0.004	-0.004	0.013	0.004	-0.007	0.002
SCO0413	0	0	0.015	-0.004	0.001	0.002	-0.007	-0.01	0.005	0.005	-0.001	0.011	-0.006	-0.005	0	0.022	-0.007	-0.005	-0.015	-0.003	0.011	-0.005	-0.006	0.005	-0.002	0.014	-0.005	0.003	-0.012	-0.005	0.004	0.01	0.018	0.011	-0.005	-0.002	-0.004	0.001	0.001	-0.003	0.01	-0.016	0.001	-0.008	-0.003	-0.006	0.001	0.001	0.003
SCO0414	0.008	-0.002	0.001	-0.014	0.008	0.021	-0.01	0.005	0.012	-0.004	-0.005	0.001	-0.002	0.004	-0.007	0.017	0.009	0.016	0.014	-0.003	-0.002	0.003	0.001	0.022	-0.022	0.01	-0.009	-0.011	-0.011	0.002	-0.008	-0.001	0.007	0.019	-0.002	0.009	-0.003	-0.002	-0.015	-0.02	-0.005	-0.001	0.002	-0.034	-0.023	-0.016	0.012	-0.013	0.01
SCO0415	0.012	0.004	0.002	-0.018	-0.006	-0.003	-0.005	0.006	0.037	0	-0.002	0.013	-0.009	-0.008	0.007	0.013	-0.012	0.024	0.005	-0.009	0.009	0.007	-0.004	0.019	-0.003	0.004	0	-0.01	-0.003	-0.025	0.002	-0.005	-0.006	0.02	-0.001	0.008	0.004	0.002	0.005	-0.016	0.008	-0.01	0.008	-0.017	-0.01	-0.025	-0.006	-0.01	0.001
SCO0416	-0.005	-0.013	-0.005	0.001	-0.021	-0.004	0.002	-0.009	-0.002	0.001	0.007	0.003	-0.004	0.002	-0.014	0.009	0.001	-0.009	-0.021	0.014	0.007	-0.001	-0.001	-0.005	-0.006	-0.002	0.004	-0.016	-0.001	-0.003	0.005	-0.003	0.01	-0.01	-0.01	-0.008	0.002	0.005	-0.008	-0.009	-0.002	-0.009	-0.005	0.005	0.013	-0.005	-0.006	-0.018	-0.003
SCO0417	-0.002	0.007	0.012	-0.001	-0.01	-0.006	0.008	-0.013	0.013	0.001	0.005	-0.004	-0.005	0.011	-0.014	0.012	0.003	0.005	-0.01	-0.004	0.001	-0.004	0.004	0.002	0.003	-0.01	-0.001	-0.017	0	-0.001	0.006	0.004	-0.005	0.001	-0.01	0	0.003	0	-0.003	0.001	-0.007	-0.01	0.002	-0.003	0	0.001	0	0.008	-0.008
SCO0418	-0.002	-0.003	0.004	0	0.01	0.008	-0.003	-0.006	-0.002	0	-0.006	0.004	-0.007	0.001	0.003	0.017	0.002	-0.001	0.003	0.004	-0.009	0.008	0.004	0.012	-0.005	-0.01	-0.003	-0.006	-0.01	0	-0.008	0.002	-0.005	0.007	0	0.011	0	-0.003	0.006	-0.001	0.002	-0.008	-0.004	-0.003	0.007	-0.013	0.009	-0.007	0.002
SCO0419	-0.012	0	-0.004	-0.007	-0.009	-0.003	0.005	-0.013	0.005	-0.004	0.012	-0.003	-0.01	0.027	-0.009	0.003	0.005	0.002	0.003	-0.004	0.002	-0.005	0.005	-0.005	-0.005	0.005	0.001	0.005	-0.004	0.006	0.001	0.001	0.011	-0.006	0.002	0.006	-0.006	-0.012	-0.007	-0.007	0.011	-0.001	0.02	-0.004	0.006	-0.001	0.001	-0.003	-0.007
SCO0420	-0.001	-0.004	-0.001	0.001	0.004	-0.004	0.001	0.002	-0.002	0	0.001	-0.007	0.001	0	0.002	-0.008	-0.002	0.006	-0.005	-0.005	-0.006	0.001	-0.001	0	0.008	-0.007	-0.011	-0.001	-0.005	0.012	-0.002	-0.004	0.026	0.003	-0.001	-0.002	0.004	0.004	0.006	-0.003	0.017	-0.01	-0.003	-0.001	0.003	0.005	-0.007	0.002	-0.007
SCO0421	0.004	0.001	0.002	-0.003	0.007	-0.001	0.004	0	0	-0.002	0.007	-0.006	-0.004	-0.004	0	0.003	0.003	0.014	0.01	-0.008	-0.002	-0.002	-0.006	-0.002	-0.004	-0.008	0.012	-0.003	-0.004	0	0.004	-0.007	-0.002	-0.013	-0.004	0.001	-0.007	-0.012	-0.003	-0.001	0.004	-0.011	0	0.004	0.006	0.005	-0.003	0.017	-0.007
SCO0422	0.001	-0.007	0.01	-0.004	-0.009	-0.005	0.003	0.001	0	-0.01	0.012	-0.009	0	0.007	-0.003	0	0	0.01	-0.007	-0.009	0.012	-0.002	-0.005	-0.008	-0.007	-0.019	0.013	0	-0.004	0	-0.002	-0.008	0.011	-0.009	-0.003	-0.003	0.002	0.001	-0.003	0	-0.001	0.002	-0.002	0.003	0.006	-0.001	0.004	0.001	-0.007
SCO0423	0.002	0.001	-0.002	0.008	0.007	-0.001	0.004	-0.006	-0.001	-0.003	-0.003	-0.001	-0.009	-0.001	-0.002	0.004	-0.007	-0.002	-0.003	-0.004	0.008	0.007	0.001	0.003	0.006	0.001	0.002	-0.006	-0.004	0.004	-0.001	0.006	-0.007	0	-0.005	0	-0.005	-0.003	0.005	0.003	0.001	0	-0.008	-0.002	-0.002	0	0.005	0.002	0.003
SCO0424	0.005	-0.004	-0.001	0.006	0.026	-0.003	-0.001	-0.009	-0.001	0.006	0.011	-0.002	-0.014	-0.013	0.008	0.005	0.006	-0.005	-0.007	-0.001	0.005	0.01	0	0	0.002	0.016	0.011	-0.003	-0.002	0.005	-0.005	0.007	0.005	-0.005	0.002	0.011	-0.009	0.008	0.002	0.002	0.001	0	-0.009	0.006	0.011	-0.002	-0.005	-0.007	-0.007
SCO0425	-0.009	-0.014	0.007	-0.003	-0.006	0.013	-0.007	-0.003	0.001	0.005	0.008	0.01	-0.007	-0.008	-0.001	0.006	-0.005	-0.002	0	-0.013	0.014	-0.006	0.001	-0.003	-0.009	0.009	-0.008	-0.01	-0.011	-0.022	0.013	0.007	-0.009	0.009	-0.012	-0.006	-0.001	-0.011	0.004	0.002	0.002	0.007	0.002	0.008	-0.001	-0.005	0	0.011	-0.004
SCO0426	0.018	0.011	-0.034	-0.009	0	0.041	-0.012	0	0.005	0.001	-0.004	-0.021	0.014	0.002	0.019	0.017	-0.012	0	0.003	-0.005	-0.007	-0.011	0.006	0.008	0.032	0.004	-0.033	0.003	0.004	-0.009	-0.017	0.008	-0.01	0.008	0.005	0.006	-0.019	0.004	-0.009	-0.008	-0.01	0.035	0.01	-0.002	0	-0.015	-0.02	0.016	-0.012
SCO0427	0.001	-0.003	-0.01	-0.01	0	0.019	-0.022	0.004	0.008	0.001	0.014	-0.011	-0.008	0.01	0.013	0.008	-0.01	0.005	-0.005	-0.019	0.002	-0.004	0.006	0.012	0.008	-0.012	-0.026	-0.003	-0.016	0.001	0.002	0.01	-0.013	0.008	-0.001	-0.005	-0.01	-0.006	-0.016	-0.012	-0.019	-0.011	0.013	-0.011	0.002	-0.002	-0.01	-0.005	-0.005
SCO0428	0.011	-0.007	-0.001	-0.006	-0.019	0.002	-0.011	-0.006	0.002	-0.003	0.021	-0.001	0.01	-0.011	0.001	0.001	-0.005	0.003	0.009	-0.009	0.006	-0.014	-0.008	0.009	-0.004	-0.008	-0.014	0.004	-0.015	0.002	0.004	0.008	0.01	0.013	-0.006	0.001	0.005	0.022	-0.006	-0.004	-0.027	-0.005	-0.012	-0.011	-0.005	0	-0.007	0.004	0.001
SCO0429	-0.006	0.002	-0.015	-0.01	0.005	-0.008	-0.012	-0.009	-0.004	-0.001	-0.002	-0.01	0.013	-0.022	-0.009	0.007	-0.011	-0.007	-0.011	0.006	-0.002	-0.006	0.005	0.008	0.007	-0.007	-0.008	-0.007	0.003	0.012	0.009	0.01	-0.003	0.003	0.001	-0.01	0.002	0.01	0.007	-0.004	0.006	0	0.01	-0.004	0	0.008	-0.012	-0.01	-0.006
SCO0430	0.003	-0.003	0.012	-0.01	-0.013	0.021	-0.009	-0.006	0.003	-0.006	0.014	0.004	-0.002	-0.003	0.007	0.012	-0.004	0.003	-0.001	0.003	0.004	0.004	-0.008	0.015	0.001	-0.005	-0.009	0.001	-0.002	-0.019	0.007	-0.002	0.006	0.02	0.001	0.005	-0.005	0.002	-0.006	-0.003	0.014	-0.007	-0.005	0.007	-0.001	-0.015	-0.022	-0.014	0.002
SCO0431	-0.011	-0.005	-0.006	-0.004	0.006	-0.006	0.004	-0.003	0.013	0.011	-0.001	-0.001	0.008	0.002	-0.004	0.005	-0.002	0.006	-0.016	-0.002	0.002	-0.01	0.004	0.027	0.01	-0.006	0.009	-0.002	-0.007	0.009	0	0.004	-0.006	-0.005	-0.011	-0.022	-0.004	0.013	0.008	0.002	0.001	-0.005	0.002	0.008	0.01	-0.004	-0.002	-0.006	-0.006
SCO0432	0	0.004	-0.002	0.011	0.001	-0.003	0.005	-0.006	0.002	0	-0.002	0.001	-0.008	-0.003	-0.002	0.001	-0.002	0	-0.002	-0.005	0.001	0.009	-0.006	0.003	-0.003	0	-0.001	0.001	-0.009	-0.002	-0.005	0.013	0	-0.002	-0.003	-0.004	-0.003	-0.007	0.011	0.012	0.002	-0.014	0.005	0.012	0.001	-0.005	-0.001	-0.008	-0.012
SCO0433	-0.007	0.004	-0.003	0.011	-0.014	0.001	0.005	-0.001	0	0.003	0.008	-0.001	-0.011	0.018	0.001	0.008	0.004	0.004	-0.009	-0.009	0.009	0.007	0.007	-0.008	0.002	-0.008	-0.002	-0.004	-0.023	-0.01	0.012	0.002	-0.002	-0.014	0	0.003	0.002	-0.011	0.004	-0.008	-0.017	-0.001	-0.001	-0.018	-0.01	-0.004	-0.004	0.001	-0.001
SCO0434	-0.007	0.004	0.005	0.004	-0.008	-0.008	-0.012	-0.004	0.003	0.005	-0.002	-0.01	0.01	0.005	0.029	0.007	0.001	0.002	-0.006	-0.003	-0.014	-0.002	-0.007	0.007	-0.008	-0.008	-0.004	-0.006	-0.007	0.016	0.002	-0.008	-0.009	0.001	0.005	0.005	-0.002	-0.007	0.007	0.007	0.007	-0.014	0.022	0	-0.011	-0.005	0.007	0	-0.005
SCO0435	0.002	-0.003	-0.012	0.003	0.005	-0.009	-0.003	-0.001	0.001	-0.002	0	-0.007	0.01	0.001	0.021	0.012	-0.003	-0.003	-0.002	-0.016	-0.002	-0.005	-0.007	0.014	0.002	-0.002	0.004	0	-0.003	0.012	0.009	-0.002	-0.008	-0.004	0.009	0.015	0.004	-0.01	0.01	-0.002	-0.006	0.003	0.013	0.006	-0.022	-0.007	0.018	-0.009	-0.004
SCO0436	0.018	0.003	-0.009	-0.004	0.012	-0.002	0.004	-0.004	0.001	-0.011	0.008	0.007	0.002	-0.007	0	0.021	-0.018	0.004	0.038	0.001	-0.009	-0.009	-0.005	-0.007	0.004	0.014	-0.005	-0.028	-0.006	-0.004	-0.002	0.006	-0.001	-0.008	0.006	0.003	0.158	0.004	-0.002	0.015	-0.012	-0.012	-0.008	0.023	0.01	-0.001	0.017	0.003	-0.009
SCO0437	-0.016	0.015	-0.012	0.013	0.007	-0.002	0	-0.004	0.004	0.006	0	-0.007	0.005	-0.005	-0.004	0.014	-0.001	0.009	-0.003	0.006	0.004	-0.002	-0.005	0.002	0.014	0.007	0.013	-0.008	-0.007	-0.008	-0.001	-0.004	-0.004	0.005	-0.003	0.004	0.021	0.003	0	-0.01	0.003	0.01	-0.004	0.016	-0.015	-0.001	-0.007	0.011	-0.006
SCO0438	0.007	0.002	-0.008	0.013	0.017	-0.011	0.001	-0.003	0	0.003	0.004	-0.009	0.004	0.022	-0.002	0.012	-0.003	0.003	-0.003	0.008	-0.004	0	-0.008	0	0.004	0.016	0.032	-0.015	-0.006	0	-0.003	0	0	0.003	0.005	-0.003	0.008	0.003	-0.001	-0.001	-0.001	0.004	-0.006	0.011	0	-0.008	0.002	-0.005	-0.003
SCO0439	-0.005	-0.006	-0.002	0.018	0	-0.019	-0.008	-0.006	0.005	0.006	-0.002	0.001	0.002	0.001	-0.004	0.013	0.001	0.001	0.005	0.014	-0.002	0	0.001	0.002	-0.005	-0.009	0.014	-0.003	-0.019	0.004	-0.006	0.005	0.003	0	0.007	-0.008	0	-0.004	0.008	-0.003	0.007	-0.002	-0.009	0.003	-0.001	-0.016	-0.011	-0.003	0.002
SCO0440	-0.012	-0.003	-0.01	0.028	-0.024	-0.005	0	-0.011	0.003	0.003	-0.003	0.002	0.002	-0.01	-0.015	0.018	-0.007	-0.005	0.011	0.008	0.007	0.008	0	-0.008	-0.012	0.005	0.013	-0.004	-0.032	0.001	-0.005	-0.001	0	-0.003	0.006	-0.018	-0.01	0.004	0.002	0	0.021	0.009	0.001	0.012	0.004	-0.012	-0.003	0.003	0
SCO0441	-0.009	0.009	0	0	0	-0.006	-0.004	-0.006	0.005	-0.004	-0.005	-0.005	0	-0.002	-0.01	0.006	-0.002	0.001	-0.005	-0.005	-0.005	0.005	0.001	0.014	0.001	0.005	-0.002	0.007	-0.008	-0.009	0.004	0.002	0.031	-0.013	0.007	0.012	-0.009	-0.003	0.015	-0.007	-0.014	0.004	-0.001	0.016	-0.022	-0.008	0.004	-0.003	-0.01
SCO0442	0.007	0.01	0.005	-0.006	0	-0.018	-0.008	-0.005	0.002	-0.001	-0.011	-0.003	0.001	-0.001	-0.005	0.012	-0.009	-0.002	-0.002	-0.005	-0.007	-0.006	0.003	0.014	-0.001	0.008	-0.002	-0.003	-0.007	0.002	0.001	0.004	0.021	-0.007	0.005	-0.002	-0.002	-0.002	0.009	-0.003	-0.021	0.005	-0.006	0.01	-0.028	0.001	0.01	-0.002	-0.003
SCO0443	0.001	0.009	0.003	-0.002	-0.021	-0.011	-0.001	-0.004	-0.003	-0.004	-0.004	0.001	0.004	-0.005	-0.005	0.01	-0.001	-0.003	0.001	-0.008	-0.005	0.006	0.002	0.013	0	0.012	-0.004	-0.003	-0.009	-0.004	-0.001	-0.004	0.022	-0.01	0.011	-0.01	-0.004	0.005	-0.001	0.001	-0.018	-0.011	-0.01	0.014	-0.023	-0.004	0.007	0.004	0.007
SCO0444	0.005	0.01	0.002	0.004	-0.011	0.015	-0.012	-0.004	0.006	0.002	-0.003	-0.003	-0.013	0.018	-0.001	-0.005	-0.008	0.009	-0.011	-0.006	0.01	0.007	-0.01	0	0.008	-0.001	0.006	-0.019	-0.002	0.008	-0.004	0.011	-0.008	-0.007	-0.002	0.005	0.006	-0.004	0.004	-0.008	0.001	0.002	-0.005	-0.003	-0.003	-0.008	0	-0.005	-0.003
SCO0445	-0.015	0.003	-0.015	-0.004	-0.015	0.005	0.005	-0.004	-0.013	-0.001	0.003	-0.001	0.001	0	0.003	0.005	-0.013	0	-0.003	-0.008	-0.004	0.003	-0.007	0.008	-0.007	-0.001	0.004	-0.003	-0.001	-0.009	-0.006	0.009	-0.001	0.001	-0.002	0.002	0.005	0.002	0.002	-0.002	0.002	0	-0.011	-0.005	0.005	0.001	-0.01	-0.002	-0.008
SCO0446	-0.041	-0.008	-0.031	-0.005	-0.021	-0.004	-0.005	-0.013	0.005	0.007	0.014	0.008	0.001	-0.003	0.002	0.004	-0.009	-0.01	-0.005	0.007	-0.024	0.004	-0.004	-0.001	-0.009	0.004	0.006	-0.016	-0.01	-0.014	-0.011	-0.001	-0.016	0.004	0.006	-0.008	0.004	0.031	0.01	-0.004	-0.011	-0.006	-0.02	0.003	0.024	-0.002	0.003	-0.001	-0.002
SCO0447	-0.009	-0.002	0.011	-0.002	0.002	-0.01	0	0.004	-0.004	0	0.003	0.007	0.01	-0.006	-0.002	0.009	0.011	0.008	0.004	0.013	0.004	0.001	-0.014	0.004	0.001	-0.003	0.003	0.003	-0.012	0.004	0.005	-0.005	-0.015	0.007	0.001	0.013	-0.002	-0.009	-0.001	0.004	0	-0.023	0.004	-0.003	-0.001	-0.005	-0.013	-0.005	-0.005
SCO0449	-0.01	0.001	-0.01	0.002	-0.014	-0.024	-0.008	-0.009	0.016	0.004	0.003	-0.005	0.004	-0.007	0.007	0.008	-0.004	-0.009	0.01	-0.005	-0.003	-0.003	-0.002	-0.005	-0.012	-0.009	-0.005	0.006	0.007	-0.017	0	0.013	-0.015	0.007	-0.005	0.008	0.011	0.01	0.003	-0.002	0.006	0.004	-0.005	0	0.005	-0.003	-0.002	0.002	-0.008
SCO0450	-0.007	-0.014	0.023	-0.001	-0.002	-0.013	-0.004	-0.008	-0.014	0.001	0.003	-0.003	0	-0.016	0.004	0.006	-0.005	0.001	-0.004	-0.004	0.008	-0.002	-0.001	0.012	-0.01	-0.007	0.003	-0.014	-0.003	-0.002	0.005	0.022	-0.001	0.002	0	0.008	0.006	0.003	0.002	-0.006	0.001	0	-0.003	0.007	0.002	-0.003	0.01	0.002	0.01
SCO0451	-0.007	-0.025	0.003	-0.011	-0.003	0.004	-0.002	-0.015	-0.017	-0.009	0.009	-0.005	-0.003	-0.005	0.022	0.006	-0.008	-0.003	0.01	-0.003	0.014	-0.007	-0.011	-0.01	-0.003	0.026	-0.007	-0.01	0.011	-0.008	0.011	0.001	-0.003	0.005	-0.005	-0.002	0	0.005	-0.005	0.002	-0.002	-0.009	-0.006	0.011	-0.002	0.007	-0.007	-0.003	-0.004
SCO0452	0.01	-0.005	0	-0.005	0.015	-0.014	0.001	-0.004	-0.014	-0.004	0.011	0.007	-0.013	-0.008	-0.002	0.007	-0.009	0.005	0.006	-0.003	-0.002	-0.003	0.004	-0.006	-0.014	-0.001	0.007	-0.004	-0.007	-0.007	-0.007	0.005	0.006	-0.003	0	0.015	-0.01	-0.003	0.004	-0.006	-0.003	0.015	0.003	0	0.007	-0.012	-0.002	0.007	0.003
SCO0453	0.006	-0.008	0.001	0.009	-0.007	-0.001	0.002	-0.012	0.005	-0.003	0.002	0.01	-0.002	0.003	-0.002	0.012	-0.004	-0.006	-0.006	-0.003	0.011	-0.006	-0.002	0.005	-0.013	0.003	0.004	-0.003	-0.011	0.002	0.001	-0.006	0.001	-0.007	-0.002	0.003	-0.014	-0.011	-0.006	-0.01	-0.005	-0.023	0.007	-0.005	0.008	-0.001	-0.004	-0.003	-0.001
SCO0454	-0.003	0.002	-0.006	-0.004	-0.016	-0.015	-0.007	-0.013	0.013	0.001	0.001	0.002	0.002	-0.002	0.006	0.013	-0.001	-0.004	-0.004	-0.001	0.001	-0.007	-0.003	-0.004	-0.003	-0.006	0	0.001	-0.005	-0.003	0.001	-0.008	-0.001	0.005	0	0.014	-0.007	0.005	0	-0.003	-0.001	0.003	0.005	0.001	0.011	-0.005	0.006	0.005	0.002
SCO0455	-0.004	-0.004	-0.01	0.003	0	-0.014	-0.002	-0.012	0.019	0.003	0.007	0	0	0.001	-0.001	0.011	0.001	-0.008	-0.012	0	0.002	-0.007	0.001	-0.002	-0.003	-0.009	-0.003	0.014	-0.006	-0.008	-0.007	0	-0.013	0.002	-0.006	0.006	0.006	0.001	0.002	-0.003	-0.003	0.004	-0.003	0.002	0.007	-0.005	-0.001	0	-0.004
SCO0456	0.002	0.003	-0.008	-0.007	0.012	-0.002	0.002	-0.007	0	-0.003	-0.001	0.003	0	0.014	0	0.007	-0.002	0	0.004	0	0.004	-0.002	-0.002	-0.002	-0.02	0.003	-0.008	0.002	0.003	-0.007	0.006	-0.001	0.008	0.002	-0.007	0	-0.005	0.005	-0.001	-0.003	-0.002	-0.003	0.008	0	0.009	0.001	-0.004	0.003	0
SCO0457	0.003	0.013	-0.001	0.001	0.022	-0.001	-0.013	-0.012	0.008	0.005	-0.003	0.003	-0.012	0.007	0.002	0.012	-0.008	-0.01	0.003	0.007	0.013	-0.012	-0.012	-0.015	-0.003	0.005	-0.003	-0.003	0.003	0.001	0.001	0.005	-0.005	0.003	-0.006	0.001	0.001	0.002	0.007	-0.005	-0.002	-0.005	0.012	0.007	0.001	-0.001	-0.006	-0.01	-0.004
SCO0458	0.002	0.004	-0.007	0.002	0.01	0	-0.006	-0.005	-0.003	0.001	0	0.001	-0.003	-0.005	-0.001	-0.001	0	-0.007	-0.004	0	0.004	0.001	-0.005	-0.002	-0.004	0.003	-0.007	-0.003	-0.003	0	-0.004	0.004	0.005	0.001	-0.003	0.007	-0.004	0	0.01	0.001	-0.007	0.001	0.005	0.007	0	-0.001	-0.003	-0.001	-0.005
SCO0459	-0.002	-0.006	-0.005	-0.007	-0.006	-0.007	0.003	-0.008	0.014	-0.002	0.027	-0.004	0.007	-0.001	-0.003	0.016	0.025	0.002	0.051	-0.005	-0.005	-0.002	-0.006	0.005	0.003	0.019	0.013	-0.01	0	0.005	-0.003	-0.001	-0.004	0.004	-0.002	-0.056	-0.003	0.014	-0.009	0.002	-0.009	-0.007	-0.035	0.008	-0.004	0	0.015	-0.001	0.004
SCO0460	0.015	-0.019	-0.011	-0.002	0.004	-0.033	0.002	-0.014	0	-0.002	0.002	0.015	0.008	0.013	0.001	0.011	-0.013	-0.003	0.016	-0.006	-0.004	0.008	0.001	-0.011	0.006	-0.009	0.012	-0.004	-0.012	0.014	-0.005	0.001	-0.005	-0.004	-0.002	0.002	0.003	0.005	0.006	0.001	-0.001	-0.009	-0.003	0.003	0.001	-0.009	-0.005	-0.006	-0.001
SCO0461	-0.001	0.004	0.007	0.001	-0.007	-0.016	-0.013	-0.014	0.009	0	-0.002	0.008	-0.002	0.004	-0.01	0.016	0.011	0.001	-0.004	0.003	0.016	0.001	-0.008	-0.013	0.04	0	0.003	0.008	-0.015	-0.011	0.001	0	-0.01	-0.014	-0.005	0.011	0.002	-0.02	0.004	0.006	0	-0.02	-0.006	0.024	0.019	-0.003	-0.002	-0.012	0.003
SCO0462	-0.006	0.014	0	0.002	0.002	0.012	0.004	-0.006	-0.016	-0.013	-0.011	0.006	0.003	0.001	-0.001	0.01	0.01	0	0.002	0.007	-0.007	0.011	-0.004	-0.004	-0.009	-0.004	0.039	-0.009	-0.007	0.011	-0.001	0.001	-0.007	-0.032	-0.006	0.005	0.01	-0.013	-0.001	-0.007	0.014	-0.019	0	0.007	-0.007	-0.011	-0.011	0.002	0.004
SCO0463	-0.019	0.019	0.018	-0.007	-0.006	0.002	0.01	-0.004	0.001	-0.001	0	0.02	0.029	-0.012	-0.004	0.004	-0.012	0	0.024	0.006	-0.007	0.008	-0.013	-0.007	-0.009	-0.005	0.016	-0.013	-0.001	-0.007	-0.015	0	-0.003	-0.022	-0.005	0.009	0.01	-0.021	-0.004	-0.004	0.001	-0.032	0	0.005	-0.006	-0.005	0.001	-0.005	-0.001
SCO0464	-0.007	0.002	-0.012	0.014	0.017	-0.002	0.006	-0.003	0.001	-0.003	-0.01	0.015	0.006	0.015	-0.001	0.004	-0.004	0.007	-0.01	-0.002	-0.003	0.014	-0.002	0.001	0.012	0	0.01	-0.012	0.015	-0.004	0.004	-0.003	-0.008	0.006	-0.003	0.004	0.006	-0.005	0.003	-0.005	-0.004	-0.01	-0.012	-0.004	0.003	0	0.014	0.008	-0.003
SCO0465	-0.019	0.015	-0.001	0.006	0.001	-0.005	0.005	-0.005	0.032	0.006	-0.001	0.01	0.005	0	-0.004	0.015	0.003	0.01	-0.005	-0.007	-0.003	0	-0.007	-0.005	-0.012	0.011	0.008	0	0.003	0.006	0.004	-0.008	-0.004	-0.01	0.002	-0.003	-0.01	0.003	0.009	-0.011	0.011	-0.032	-0.031	-0.009	0.021	-0.004	0.009	0.013	-0.009
SCO0466	-0.01	0.005	-0.017	-0.001	-0.014	0.009	-0.011	-0.013	0.006	0.005	0.009	0.019	-0.006	-0.001	-0.005	0.004	-0.013	-0.002	-0.024	0.01	-0.006	-0.004	-0.015	-0.003	0.007	-0.011	-0.004	0.001	-0.006	0.009	-0.006	0.004	-0.001	0.001	-0.007	0.005	-0.002	0.003	0.004	-0.007	-0.01	-0.025	-0.006	0.023	0.008	-0.003	-0.003	-0.006	-0.005
SCO0467	-0.002	0.014	-0.012	-0.014	0.005	-0.008	-0.017	-0.013	-0.008	0.001	0.003	-0.001	0.004	-0.019	0.005	0.011	-0.007	0.011	-0.009	0.005	-0.006	-0.011	-0.012	-0.012	-0.001	-0.014	-0.002	-0.003	0.001	0	-0.005	-0.001	-0.004	-0.005	-0.002	0.012	-0.008	-0.002	0.004	0	0	-0.027	-0.015	-0.006	0.013	0.007	-0.003	0.005	-0.011
SCO0468	-0.01	-0.011	-0.01	0.018	0	0.007	0.003	-0.01	-0.001	0.004	0.005	0.004	-0.008	0.006	0.004	0.012	-0.005	-0.012	-0.012	-0.002	0.004	0.012	-0.001	0.004	0.004	-0.012	0	-0.009	-0.008	0.007	0.001	0.004	0	0.002	-0.003	0.007	0.004	0.006	-0.001	-0.002	0.014	0.003	0.005	0.012	-0.001	-0.003	0.001	-0.005	0
SCO0469	0.003	0.003	0.001	0.007	-0.01	0.009	0.003	-0.009	-0.007	0.008	0.002	0.004	-0.001	0.012	-0.007	0.012	-0.002	0.002	0.008	0.002	0.002	-0.005	-0.003	0	0.009	-0.012	-0.001	0.004	-0.01	0.021	-0.001	0.004	0.003	-0.011	0.001	0.002	-0.008	0.003	0.001	-0.008	0.01	-0.006	-0.016	-0.001	0.018	-0.012	0	0.006	-0.003
SCO0470	-0.007	0.009	-0.009	0.003	0.003	-0.001	0	-0.006	-0.003	-0.002	-0.005	-0.005	0.003	0.007	-0.006	-0.002	-0.001	-0.003	0	0.006	-0.006	-0.01	-0.001	-0.004	0.004	-0.005	0.002	0.005	0	0	-0.011	0.006	-0.003	0.006	0.008	-0.001	-0.01	-0.001	-0.001	-0.005	0	0.002	-0.006	0.001	0.006	0.008	-0.005	0.001	-0.003
SCO0471	-0.013	-0.019	0.007	0.012	0.008	0.007	-0.007	-0.002	-0.004	0.001	0.009	0	-0.006	-0.012	-0.006	0.001	-0.001	-0.009	-0.007	0.004	0.004	0.003	-0.003	-0.001	0	0.003	0	-0.008	-0.009	0.006	0.001	0.018	0.012	-0.008	0.001	0.009	0.007	0.004	0.007	0	-0.003	-0.013	-0.001	-0.012	0.011	-0.003	0.01	-0.007	0.009
SCO0472	0.004	-0.002	-0.01	0.014	0.02	0.003	-0.002	-0.005	-0.004	-0.001	-0.004	0.013	-0.01	0.001	-0.001	0.008	0.001	0.001	0.002	0.006	0.001	0.02	0.004	-0.004	0.018	-0.002	0.007	0.001	-0.004	0.007	-0.002	-0.008	-0.002	-0.009	0.002	0.022	0.148	0.012	0.001	0	-0.002	-0.011	-0.004	-0.01	0.003	-0.007	0.007	0.002	-0.001
SCO0473	0.011	-0.015	-0.001	0.003	0.02	-0.007	-0.004	-0.011	-0.002	-0.004	0.004	0.019	0.004	-0.01	-0.005	0.011	0	0.001	-0.007	0.006	-0.009	0.014	0.003	-0.001	0.01	0.004	0.007	-0.002	-0.001	-0.011	0.005	0.002	-0.01	0	0.011	0.017	0.151	0.005	0.007	-0.001	0.002	-0.006	0	0.001	0.005	0	0.005	-0.002	0
SCO0474	0.008	-0.013	-0.002	0	0.019	-0.007	-0.009	-0.008	0.002	0.001	-0.004	0.014	0.003	0.004	0.003	0.002	-0.003	0.008	0	-0.001	0.001	0.003	0.002	-0.004	0.003	0.007	0.009	-0.001	0	-0.001	0.008	-0.002	-0.006	0.001	0.002	0.017	0.116	0.007	0.013	-0.001	0.005	-0.012	-0.006	0.006	-0.007	0.002	0.002	0.006	-0.004
SCO0475	0.004	-0.014	-0.01	-0.003	0	-0.007	-0.013	-0.01	0	-0.005	0.004	0.01	0.009	0.015	0.008	0.002	-0.003	0.005	-0.001	-0.009	0.007	0.002	0.003	-0.006	0.003	0	0	0	-0.003	-0.008	0.003	0	0	0	0.001	0.015	0.106	0.004	0.006	-0.007	0.01	-0.009	0.005	0.01	0.005	-0.003	0	-0.004	0.007
SCO0476	-0.002	0.003	-0.008	0.007	0.025	0.016	-0.02	-0.008	0.012	0.005	0	0.001	-0.01	-0.012	-0.009	0.005	-0.008	-0.006	0	0.007	0.001	0.001	-0.007	-0.007	-0.001	-0.004	-0.004	0.003	-0.003	-0.006	-0.007	-0.003	0.001	-0.004	0.011	0.031	0.116	-0.003	0.005	0.001	0	-0.02	-0.001	0.002	-0.002	-0.004	0	0.003	0.004
SCO0477	-0.006	0.001	0	0.005	0.006	-0.023	-0.01	-0.011	-0.006	-0.001	-0.006	0.012	0.001	-0.009	-0.003	0.021	-0.014	-0.015	-0.018	0.012	-0.005	-0.007	0.002	0.006	0.001	0.026	-0.006	-0.008	-0.011	0.019	0.011	-0.006	-0.009	-0.01	-0.007	-0.015	0.066	0.01	0.003	-0.006	0.007	0.001	-0.024	-0.011	0.017	0.018	0.009	-0.004	0.006
SCO0478	0	0.002	-0.001	-0.002	-0.01	-0.012	0.001	-0.004	-0.003	0.006	0	0.004	-0.018	0.005	0.004	0	0	0.009	-0.019	-0.007	0.002	0.008	-0.008	0.004	0.016	-0.001	0.007	-0.017	-0.007	-0.001	-0.001	-0.001	0.006	-0.005	0.004	0.007	0.01	0.014	0.003	0.002	-0.006	-0.017	-0.026	0.001	0.006	-0.01	0	-0.006	-0.002
SCO0479	0.007	0.011	0.005	-0.002	-0.009	-0.002	0.008	-0.009	-0.001	0.003	-0.006	0.002	-0.013	-0.004	0.01	0.013	0.003	0.006	-0.003	-0.023	0.011	0.003	-0.002	-0.008	-0.001	-0.005	-0.015	-0.004	-0.017	0.004	0.004	0.002	0.023	0.01	0.006	0.005	-0.006	0.009	0.007	0	-0.001	0.003	-0.027	0.007	-0.002	-0.012	0.003	0.005	0
SCO0480	0.003	0	-0.001	0.003	-0.013	-0.004	0.002	-0.007	0.003	-0.001	-0.003	0.008	-0.009	0.007	-0.005	0.005	-0.003	-0.002	0.001	0.001	-0.004	-0.003	0.002	-0.004	-0.006	0.001	0.006	-0.004	0	-0.01	0.007	0.006	-0.013	0.004	0.003	0.002	0.002	-0.009	0.008	-0.004	0.002	-0.014	-0.005	-0.006	-0.003	0.008	0.004	-0.001	-0.001
SCO0481	-0.019	0.002	-0.009	0.001	-0.02	0.018	-0.023	-0.01	0.005	0.011	0.001	0.002	-0.013	-0.012	0.002	0.008	-0.012	-0.004	0.003	0.015	-0.006	0.013	0.01	0.007	-0.006	-0.005	0.027	-0.017	0.003	-0.004	0	-0.018	-0.011	-0.009	0	0.016	0.017	0.002	-0.013	0	0.011	-0.009	0.017	0.022	0.017	0.001	-0.006	-0.007	-0.001
SCO0482	-0.016	0.001	-0.012	0.011	-0.001	-0.031	-0.017	-0.014	0.016	0	0.007	-0.013	0.006	-0.028	0.005	0.01	0	0.002	-0.004	0.003	-0.012	-0.01	0.004	-0.007	0.014	0.008	0.004	0	-0.001	-0.002	-0.001	-0.003	-0.018	0.005	-0.012	0.008	-0.005	0	-0.006	0	0.004	-0.004	0.005	0.002	0.006	0.002	0	-0.003	0.002
SCO0483	-0.001	-0.018	-0.003	-0.007	-0.005	-0.001	0	0	-0.02	0.006	0.001	0	0.013	-0.014	0.002	0.003	-0.003	0.002	-0.011	-0.009	0.004	-0.003	0.004	-0.009	0.008	0.022	-0.013	-0.01	0.007	-0.005	0.001	0.003	0.043	-0.004	-0.005	0	0.003	0.015	0.005	-0.001	-0.004	-0.003	0.009	0.018	0	-0.003	-0.004	0.007	0
SCO0484	-0.006	-0.008	-0.012	-0.013	0.002	-0.001	-0.014	-0.008	-0.008	0.002	-0.007	-0.011	-0.002	-0.014	0.004	0.008	-0.002	0.005	0.006	0.019	0.013	-0.003	-0.002	-0.001	-0.001	-0.015	-0.005	0.004	0.005	-0.004	0.011	0.001	-0.001	0.003	-0.005	-0.013	0.006	0.007	-0.001	-0.001	0.004	-0.021	-0.01	0.003	0.001	0.008	0.001	0.002	0.001
SCO0485	-0.006	0.006	-0.02	-0.01	-0.012	-0.023	-0.004	-0.007	0.041	0.003	0.011	0.01	0.019	0.016	-0.002	0.021	0.01	-0.008	0.016	-0.014	-0.002	0.007	-0.003	-0.01	0	0.001	0.003	0.007	-0.009	0	-0.004	-0.01	-0.005	-0.009	0.007	-0.002	-0.001	-0.006	-0.007	0.006	-0.001	-0.013	0.002	-0.003	-0.004	-0.015	0.001	-0.018	0.002
SCO0486	-0.011	-0.003	-0.016	-0.017	-0.004	-0.013	-0.018	-0.003	0.019	0.001	-0.013	-0.005	0.004	-0.006	0.003	0.008	0.006	0	-0.006	0.003	-0.011	-0.003	-0.001	-0.003	0.008	0.008	-0.008	-0.001	0.011	-0.013	0.013	-0.008	-0.003	0.009	0.001	0.006	-0.017	0.012	-0.005	0.009	0.002	-0.028	-0.023	0.005	-0.006	0.002	0.011	0.002	-0.001
SCO0487	-0.004	-0.007	0.024	0.005	-0.012	-0.004	-0.003	-0.006	-0.016	-0.001	0.002	0.008	-0.012	-0.008	-0.002	0.01	-0.006	-0.002	-0.005	0.015	0	0.007	0	-0.002	0.005	0.005	0.009	0.01	-0.011	0.007	0.004	-0.013	-0.003	-0.01	-0.006	0.002	-0.003	-0.002	0.005	-0.011	-0.002	-0.023	-0.007	0.003	-0.011	0.007	-0.007	-0.005	-0.006
SCO0488	0.008	0.011	0.002	0	0.003	0	0.008	-0.013	-0.007	-0.003	0.004	0.008	0.008	-0.012	-0.003	0.005	0.001	0.001	-0.008	-0.001	-0.002	-0.011	0.002	-0.007	0.014	0.006	0.01	0.002	-0.004	-0.002	-0.004	0.008	-0.001	-0.006	-0.002	0.012	0.004	0.017	0.004	-0.001	-0.013	-0.009	-0.007	0.007	0.001	-0.013	-0.002	-0.004	0
SCO0489	-0.006	0.024	0.001	0.003	0.009	0.006	-0.002	-0.018	-0.056	-0.004	0.022	0.021	0.001	-0.004	-0.011	0.027	0.037	0.004	-0.004	-0.003	-0.001	-0.007	-0.011	0.012	0.009	-0.007	0.002	0.006	-0.014	-0.002	-0.001	0.01	-0.006	-0.007	0.004	-0.071	-0.008	0.002	-0.004	0.007	0.004	-0.01	-0.002	0.015	0.009	-0.014	0.006	0	-0.009
SCO0490	0.002	0.019	-0.012	0.005	-0.009	0.006	0	-0.008	0.008	0.004	0.005	-0.004	-0.008	0.005	0.008	0.007	-0.012	-0.011	0.017	-0.01	0.001	0.002	-0.003	0.003	0.003	-0.006	0.004	0.002	-0.001	0.004	-0.016	0.006	0.008	0.011	-0.003	0.008	0.004	0	-0.006	-0.002	0.009	0.009	0.001	-0.009	0.005	0.005	-0.003	-0.009	-0.008
SCO0491	0.005	0.01	-0.018	-0.005	0.004	0.015	-0.002	-0.007	0.002	-0.002	-0.011	0.002	0.01	0	-0.002	0.008	0.012	0.004	0.01	-0.019	0.01	-0.007	-0.004	-0.007	0.007	0.009	0.003	-0.007	0	0	-0.001	0.004	-0.004	0.002	0.001	-0.019	-0.008	0.012	0.006	0.014	0.01	0	0.003	-0.004	-0.014	-0.013	0.002	0.004	-0.001
SCO0492	-0.003	0.006	-0.001	-0.003	0.001	0.018	0.005	-0.013	-0.007	0.003	-0.004	0.004	0.005	0.006	-0.004	0.01	0.004	0.008	-0.006	-0.007	0.01	-0.013	-0.005	-0.005	0.007	-0.002	0.002	0.003	0.005	0.003	0.003	0.002	0.009	0.002	-0.004	-0.033	-0.001	0.005	0.002	-0.003	0.01	-0.004	-0.002	-0.005	0.003	-0.008	0	0.001	-0.003
SCO0493	-0.007	0.007	0.002	-0.002	0.005	0.019	0.011	-0.008	-0.012	0.008	-0.015	0.007	-0.005	0.005	0.001	0.013	0.021	0.005	-0.005	-0.004	-0.01	0.004	0	-0.006	-0.005	-0.01	0.006	-0.005	0.011	0.002	0.006	0.004	0.02	0.003	-0.002	-0.058	-0.007	-0.002	-0.007	-0.002	0.014	-0.004	-0.011	-0.006	-0.009	0	0.001	0.005	-0.006
SCO0494	-0.013	0.004	0.003	0.003	0	0.002	0.009	-0.008	0.001	0.004	-0.007	0.011	-0.005	0.007	0.001	0.025	-0.005	0.005	-0.005	0.001	-0.008	0.017	-0.009	0.003	0.012	-0.008	-0.003	0.013	0.01	-0.003	0.008	-0.002	0.01	0.002	0	-0.08	-0.014	0.001	-0.005	0.001	0.009	-0.018	-0.012	-0.006	-0.017	-0.005	0.008	0.003	-0.007
SCO0495	-0.005	0.007	0.007	-0.002	0.001	-0.013	0.005	-0.007	0.017	0.001	-0.011	0.004	-0.001	-0.001	0	0.021	-0.013	-0.004	0.014	-0.004	0	0.003	0.004	0.001	0.009	-0.005	0.011	-0.006	-0.003	-0.014	-0.004	-0.004	-0.003	0.001	0	-0.047	-0.004	-0.004	-0.003	-0.002	0	-0.012	-0.006	0.007	0.005	-0.005	0	-0.002	0.003
SCO0496	0.005	0.019	0.003	0.006	-0.003	-0.021	0.011	-0.005	-0.001	0.005	-0.018	0	-0.002	-0.014	0.002	0.014	-0.013	-0.005	-0.011	-0.01	0.006	-0.001	-0.006	-0.007	0.006	0.001	0.015	-0.017	0.017	0.003	-0.009	0	-0.001	-0.008	0	0.015	0.008	-0.003	-0.001	-0.009	-0.008	-0.007	0.018	-0.018	0.002	-0.011	-0.01	0.001	0.006
SCO0497	0.005	0.015	0.001	0.003	0.013	0.002	0.015	-0.005	-0.005	0.002	-0.023	-0.003	-0.001	0.004	0.003	0.018	0.012	0.001	-0.006	-0.007	-0.001	0.008	-0.005	-0.005	0.001	0.004	0.021	-0.022	0.018	0.002	-0.004	0.001	-0.005	-0.003	-0.004	0.004	0.004	-0.011	0.001	-0.003	-0.005	-0.014	0.012	0.001	0	-0.01	-0.004	0.004	0.004
SCO0498	0.001	0.019	0.003	-0.002	0.009	0.016	0.002	-0.015	-0.013	0.005	-0.001	0.009	0	0.018	0.007	0.016	0.008	0.02	-0.003	-0.002	-0.006	0.004	-0.018	-0.008	0	-0.004	-0.003	0.016	0.035	0.015	-0.001	0.005	0.007	0.003	-0.002	-0.057	0.007	-0.004	-0.005	-0.004	0.012	-0.016	0.004	0.019	0.003	0.005	0.012	0.009	-0.003
SCO0499	-0.021	0.011	0.002	0.001	0.006	0.008	0.008	-0.011	0.004	0.009	-0.006	0.007	-0.001	0.014	0.003	0.015	-0.002	0.013	-0.003	0.007	-0.007	0.011	-0.02	-0.006	0.001	0.008	0.001	0.007	0.031	-0.002	0.007	-0.003	0.003	0.005	-0.002	-0.083	-0.005	0.01	-0.006	-0.001	0.001	-0.027	-0.005	0.005	-0.004	0.01	0.007	-0.001	-0.013
SCO0500	-0.019	0.002	-0.006	-0.01	0.001	-0.006	0.007	-0.014	-0.001	0	-0.029	0.005	0	-0.015	-0.001	0.029	-0.004	0.007	0.041	0.008	-0.009	0.003	-0.003	0.003	0.012	0.038	0.012	0.02	-0.007	-0.01	0.006	-0.004	0.005	0.001	-0.009	-0.005	-0.006	-0.014	0.004	-0.006	0.012	-0.031	-0.004	0.011	0.018	0.016	0.004	0.007	0.005
SCO0501	-0.008	-0.004	0.001	0.002	0.004	0	0.003	0	0.005	0.001	-0.004	0.003	0.013	-0.007	-0.007	0.009	-0.005	0.003	-0.003	0.011	-0.01	-0.002	-0.004	-0.001	-0.001	0.005	0.001	0	-0.001	0.012	0.001	0.024	0.001	-0.003	-0.006	-0.009	-0.001	0.008	0.003	-0.005	0.013	-0.011	0.004	0.009	-0.001	-0.001	-0.002	-0.011	0.006
SCO0502	-0.016	0.025	-0.004	-0.003	0.005	0.009	-0.015	-0.001	-0.007	-0.005	0.013	-0.012	0.001	0.004	0	-0.003	0.005	-0.007	-0.005	0.007	0.006	-0.01	-0.003	0.001	0.006	0.001	0.007	0.007	0.005	0.014	-0.023	0.017	0.001	0.002	0.006	-0.011	0.006	0.003	0.01	0.005	0.005	0.008	0	-0.002	0.002	-0.006	0.006	0.001	0.008
SCO0503	-0.003	-0.004	-0.011	-0.008	-0.003	0.011	-0.006	0.002	-0.013	-0.006	0.002	-0.012	-0.002	0.006	-0.003	-0.01	0.001	-0.003	-0.011	0.002	-0.002	-0.006	-0.003	-0.005	-0.001	-0.007	0.01	-0.002	0	0	-0.009	-0.002	-0.006	0.005	-0.004	0.011	0.002	0.001	0.008	0.006	0.006	0.002	-0.003	-0.002	0.015	-0.006	-0.006	-0.004	0.015
SCO0504	-0.002	-0.002	0.011	0.003	0	-0.005	-0.013	0.004	-0.001	0.002	0.003	-0.009	0.004	-0.017	0.01	-0.004	-0.012	-0.003	-0.006	-0.007	-0.002	0.013	0.005	-0.006	-0.011	0.013	-0.015	-0.007	-0.006	0.001	-0.005	-0.008	0.005	0.029	-0.002	0.005	0.005	0.003	-0.005	-0.008	0.009	-0.005	-0.003	-0.006	-0.003	0.002	-0.014	0.002	-0.001
SCO0505	-0.002	-0.007	0.003	0.003	-0.007	0.002	0.004	0.009	0.006	0.006	-0.004	-0.004	-0.001	0.005	0.02	0.004	-0.01	0.005	0.001	0.007	0.011	0	-0.004	0.003	0.009	0.001	-0.013	-0.002	-0.003	0	0.005	0	0.002	0.003	0.007	0.001	0.006	-0.004	0	0.008	0.01	-0.003	0.006	0.01	-0.01	-0.001	0	0.002	0.002
SCO0506	-0.004	-0.004	0.007	-0.008	0	0.005	0	0.002	0.01	0.001	-0.002	0.009	-0.002	-0.001	-0.004	0.007	0.004	-0.003	0.002	0.002	0.001	0.004	-0.004	0.003	0	-0.001	0.005	-0.015	-0.003	-0.004	0	0	0.004	0.002	0.001	-0.007	-0.005	0.012	0.006	0	0.004	-0.009	0.003	0.002	0.014	-0.003	-0.005	-0.004	0.012
SCO0507	-0.001	-0.008	-0.003	0.004	0.008	0.006	-0.002	-0.004	0.001	-0.005	0.001	-0.007	0.01	0.001	-0.002	-0.001	0	0.001	0.002	0.005	0	0.001	-0.008	0.002	0.062	0.013	0.004	-0.001	0.015	0.004	0.012	0.002	0.013	0.008	-0.001	0.006	0.003	0.027	0.002	0.004	-0.01	-0.01	-0.008	-0.018	-0.005	-0.01	0.003	0.001	0.003
SCO0508	-0.001	-0.002	-0.034	-0.023	-0.026	0.013	0.026	0	-0.009	-0.002	-0.007	0.003	-0.002	-0.002	-0.007	-0.01	-0.007	-0.003	-0.025	-0.009	-0.012	-0.007	-0.01	-0.005	-0.001	0.001	0.007	0.003	0.001	-0.002	-0.005	0.002	-0.008	0.003	0.002	0.003	-0.003	0.026	-0.01	0.005	-0.005	-0.018	-0.015	-0.001	0.013	-0.002	-0.011	-0.008	-0.004
SCO0509	-0.001	0.002	-0.004	0.007	0.003	0.003	0.003	0.003	-0.018	-0.004	-0.003	0.001	0.003	-0.003	-0.003	0.001	-0.01	-0.004	-0.011	0.004	0.003	0.001	-0.004	0.006	-0.007	0.012	-0.007	-0.002	-0.012	-0.011	-0.002	0.002	0	-0.004	0.001	0.002	0.001	0.008	-0.003	0.005	-0.005	-0.002	-0.007	-0.005	-0.005	0	0	0.001	-0.003
SCO0511	-0.002	0.017	-0.008	-0.006	0.004	0.012	0	-0.008	-0.003	0.01	-0.008	0.003	-0.003	0.003	0.011	-0.002	0	0.003	0.013	-0.012	-0.002	-0.001	-0.004	0.01	0.012	-0.006	0.007	0.006	-0.011	0.013	0.004	-0.007	0.001	-0.013	-0.012	-0.012	-0.001	0.001	0.005	-0.004	-0.002	-0.018	-0.018	0.004	0.005	-0.003	0.005	0.002	-0.011
SCO0512	0.009	0.002	-0.015	0.002	0.002	-0.002	-0.002	0.006	-0.002	-0.005	-0.015	0.009	0.003	-0.013	-0.003	-0.003	0.003	-0.002	-0.009	-0.006	0.006	-0.001	0.001	0.001	-0.018	0.006	0.007	-0.01	0.003	0.003	0.003	-0.002	-0.004	0.001	0.002	-0.007	-0.002	0.001	-0.001	0	-0.003	-0.002	-0.009	-0.002	-0.006	-0.009	-0.003	-0.007	0.003
SCO0513	-0.001	-0.002	0.015	-0.006	-0.004	0.006	0.001	0.009	0.003	-0.002	-0.009	0.003	-0.005	0.004	0.001	0.006	0.03	-0.004	-0.013	-0.002	-0.002	0.002	0.004	0.007	0.006	-0.018	0.002	-0.013	0	0	0.005	-0.002	-0.009	0.003	-0.003	0.01	0	0.008	0.005	0.001	0.014	0.001	0.002	0.01	0.004	-0.013	0.003	0.004	0
SCO0514	-0.011	-0.002	0.001	0.003	0.004	-0.008	-0.009	-0.003	-0.003	0.001	-0.004	0.001	-0.018	-0.004	0.007	0.004	-0.007	-0.01	0.001	0.007	-0.004	-0.004	-0.005	-0.013	-0.005	-0.003	-0.007	-0.006	0.012	-0.003	-0.01	0.003	-0.001	0.002	-0.003	0.011	0.002	0.002	0.014	-0.008	-0.001	0.001	-0.006	0.012	0.01	-0.007	0.011	-0.011	0.004
SCO0516	0.006	0	-0.009	0.002	0.023	0.002	-0.001	-0.002	-0.001	0.003	0.001	-0.001	-0.002	-0.005	-0.003	0.002	0	-0.004	-0.001	-0.003	0.002	-0.006	-0.002	-0.006	0.001	0.007	-0.008	0.004	0.004	-0.001	0.005	0.001	0.008	0	0.003	0.005	0.002	-0.004	0.005	-0.002	0.007	0.005	-0.003	-0.009	-0.011	-0.001	0.001	-0.003	-0.011
SCO0517	-0.004	0.003	-0.007	0.007	0.003	0.002	-0.003	-0.004	0.004	-0.002	-0.007	-0.006	-0.014	0.015	0.007	-0.024	-0.014	-0.004	0	-0.003	0.014	-0.024	0.005	0.002	0.005	0.007	-0.001	-0.007	0.01	0	0.013	-0.004	-0.004	0.006	-0.003	0.013	-0.001	0.003	0.003	0.006	0.001	0.002	-0.017	-0.009	-0.024	0	-0.005	0	-0.003
SCO0518	0.008	-0.001	-0.003	0.005	0.022	0.005	0.002	-0.001	0.007	-0.001	-0.002	-0.002	-0.019	0.02	0.006	-0.02	-0.01	-0.004	-0.002	-0.003	0.017	-0.007	-0.002	0.007	0.015	0.007	-0.007	-0.01	0.019	-0.007	0.019	-0.004	-0.007	0.004	0.002	0.011	-0.01	0.003	0.008	0.006	0.004	-0.006	-0.009	-0.018	-0.015	-0.007	-0.012	-0.004	-0.004
SCO0519	0	0.004	-0.012	-0.009	0.013	-0.015	-0.001	0	-0.023	0.011	-0.013	0.006	0.013	0.003	0.005	-0.003	0.008	0.001	-0.004	0.001	-0.004	0.007	0.002	0.003	-0.008	-0.017	-0.022	-0.002	-0.006	0.002	0.008	0	-0.002	-0.008	0	0.02	0.002	-0.01	0.003	-0.002	-0.017	0.007	-0.003	0.002	-0.001	-0.004	0.002	-0.005	-0.009
SCO0520	0.001	0.006	-0.015	-0.006	0.001	0.008	0.008	-0.008	0.003	-0.001	0.005	-0.004	0.007	0.015	-0.003	0.012	-0.011	0	0.018	-0.003	-0.005	-0.006	0.011	-0.003	-0.012	0.003	-0.022	0.001	-0.001	0	0.006	-0.001	-0.017	-0.004	-0.004	-0.004	0.001	0.001	-0.002	-0.003	-0.001	0.007	0	-0.004	-0.001	-0.011	-0.022	0.006	0.002
SCO0521	0.005	0	0	-0.004	0.004	-0.011	0.002	0.007	0.027	-0.003	-0.017	-0.004	0.001	0.007	-0.003	-0.001	0.024	0	0.014	-0.014	-0.011	0.002	0.001	-0.008	-0.003	0	0.013	-0.008	-0.005	0	0.006	-0.007	0.012	0.003	0.001	0.001	0	0.008	0	0.002	0.008	-0.001	-0.006	0.003	0.01	0.003	0	0.001	0.002
SCO0522	-0.005	-0.006	-0.003	0.001	-0.008	0.015	-0.001	0.001	-0.001	0.003	-0.004	-0.005	-0.006	0.01	-0.003	-0.004	-0.009	-0.003	0	0.001	0.005	0.009	-0.001	0	0.002	0.005	-0.007	-0.005	-0.01	0.004	-0.001	-0.011	0.003	0.003	-0.011	-0.006	-0.006	0.012	-0.001	-0.006	0.004	-0.007	-0.003	0.003	0.01	-0.003	-0.004	-0.006	-0.006
SCO0523	0.003	0.002	-0.003	0.012	0.003	0.024	-0.01	0.001	-0.003	-0.002	0.005	-0.012	-0.015	0.008	-0.001	0	0.008	-0.009	0.001	-0.001	-0.011	0.005	-0.003	0	-0.011	-0.003	-0.016	0.004	-0.001	-0.004	-0.003	0.001	-0.007	0.01	-0.001	-0.017	-0.004	-0.001	-0.005	-0.003	0.003	0.007	0.008	0.003	0.001	0.004	-0.005	0.006	-0.009
SCO0524	-0.012	0.002	-0.003	0	-0.011	0.012	0.002	0.008	0.004	-0.002	0.007	-0.011	-0.002	-0.009	-0.02	-0.006	0.007	-0.001	0.003	0.005	0.002	0.005	0.007	-0.003	0.003	-0.003	0	0.004	-0.013	0.001	-0.005	-0.005	-0.014	0.018	-0.002	0.002	0.001	0.005	-0.003	0.001	-0.005	0.012	0.01	-0.002	0	0.001	0	0.002	-0.003
SCO0525	-0.011	0.01	0.003	0.002	0.002	-0.011	0.004	0.002	0.009	-0.005	0.018	0.002	-0.001	0	-0.009	0.007	0.004	-0.005	0.001	-0.003	-0.001	-0.011	0.001	0.003	-0.013	-0.004	-0.009	-0.001	-0.004	0.009	-0.007	-0.009	-0.005	0.008	-0.004	0.013	-0.007	0.005	0.006	-0.009	0.002	-0.003	-0.001	-0.011	-0.005	-0.006	-0.003	0.002	-0.001
SCO0526	-0.003	-0.005	-0.005	-0.001	0.003	-0.015	0.009	-0.005	-0.01	0	-0.012	0.004	-0.001	-0.011	0	0.008	-0.015	-0.008	0	-0.005	-0.002	-0.011	0.004	0.002	-0.008	0.003	0.005	-0.02	0.003	0.013	-0.011	-0.004	-0.005	0.008	-0.007	0.007	-0.003	0.008	0.006	-0.008	-0.003	0.009	-0.005	0	-0.003	-0.001	0.003	-0.002	-0.001
SCO0527	-0.013	0.003	0.007	-0.017	0.016	0.013	-0.015	0.016	-0.003	-0.005	-0.03	0.012	0.01	-0.001	0.017	-0.004	-0.006	-0.003	0.007	-0.008	0	0.01	-0.002	-0.001	0.002	0.029	-0.018	0.03	0.001	-0.015	-0.008	-0.005	0.009	0.022	-0.005	-0.006	0.006	0.01	0.003	0	0.001	-0.005	-0.014	0.006	0.004	0.014	0.003	-0.005	0
SCO0528	-0.008	0.016	-0.012	0.007	-0.009	0.006	0.011	-0.005	-0.013	0.006	0.001	-0.003	-0.006	-0.015	0.004	0	-0.006	-0.015	-0.011	-0.005	0.011	0.002	0	-0.006	0.008	0.004	-0.007	-0.007	0.003	0.016	0	-0.016	0.003	0	-0.008	0.009	0.011	0.006	-0.001	-0.004	0.005	0.008	-0.003	-0.001	-0.012	-0.004	0.002	-0.002	-0.005
SCO0529	-0.017	-0.011	-0.011	-0.013	-0.005	-0.004	0.007	-0.003	0.005	0	0.001	0.003	0.015	0.004	0.007	-0.001	-0.008	0.001	0.002	0.011	-0.007	-0.012	-0.004	-0.004	-0.001	0	-0.003	0.015	0.002	0.005	0.003	0.01	0.004	0	-0.008	-0.021	0.007	0.006	0.007	-0.005	-0.012	0	0.004	0.003	-0.004	-0.003	-0.004	0.001	-0.008
SCO0530	-0.002	-0.013	0.005	-0.002	-0.003	-0.01	0.009	0.006	-0.005	0.003	0.007	-0.005	-0.008	0	-0.004	-0.002	0.002	-0.002	-0.006	-0.011	0.003	-0.001	-0.003	0.011	-0.009	-0.004	-0.016	0	-0.019	0.008	0.005	-0.003	-0.01	0.005	0.002	-0.012	-0.001	-0.004	-0.003	-0.007	-0.004	-0.006	0.007	-0.009	0.001	0.004	-0.008	0.008	0.003
SCO0531	-0.013	-0.002	-0.009	0.002	0.014	0.004	0.002	0	0.004	0.002	-0.004	-0.008	0.001	0.008	-0.004	-0.003	-0.002	-0.004	-0.002	0.005	0.005	0.005	0.002	-0.002	-0.001	0.003	-0.011	-0.001	0.005	-0.001	0.002	0.004	-0.01	0.001	-0.001	0.003	0.005	0.002	0.005	0.003	-0.008	0.006	-0.006	-0.001	-0.005	-0.012	0	0	-0.004
SCO0532	-0.003	-0.003	-0.006	-0.004	0.005	0.034	0.003	-0.004	0.01	0	-0.001	0.005	0	-0.001	-0.001	0.003	-0.007	0.007	0.003	-0.001	0.012	-0.003	-0.001	0.003	-0.006	0.008	0.001	-0.009	0.001	-0.003	0.015	0.001	-0.005	-0.005	-0.008	-0.01	0.001	0.003	-0.004	0	0.022	-0.005	-0.007	-0.009	0.007	-0.009	-0.001	-0.006	0
SCO0533	0.001	-0.002	-0.004	0.008	0.001	-0.007	-0.005	-0.005	0.001	-0.001	-0.001	0.003	-0.005	0.012	-0.001	0.001	0.001	0	-0.009	-0.011	0.01	0.001	-0.002	0	0.015	0.007	-0.007	-0.004	-0.001	0	0.001	0.003	-0.007	0.002	-0.004	-0.006	0.003	-0.001	0.001	-0.002	0.015	0.004	0.001	0.006	0.005	-0.003	0.004	-0.003	-0.006
SCO0534	-0.004	-0.002	-0.001	-0.001	0.005	-0.005	-0.003	-0.004	-0.001	-0.001	0	-0.001	-0.002	-0.004	0.004	-0.001	0	-0.003	-0.001	0	-0.001	0.002	0.005	0.001	0.009	-0.004	-0.004	0.005	-0.002	0	-0.001	-0.002	-0.007	-0.003	-0.004	0.006	-0.004	0.003	0.002	0.001	-0.001	0.002	0.005	-0.001	0.003	0	-0.001	-0.003	-0.001
SCO0535	-0.005	0.006	-0.007	-0.005	0.007	0.021	0	-0.005	-0.015	0.002	-0.007	-0.012	0	0.013	-0.001	-0.008	-0.009	-0.007	0.002	0.003	0.004	-0.003	0.006	-0.003	0.004	-0.008	-0.002	0.007	0.011	0.005	0.001	-0.003	-0.007	0	-0.001	-0.001	0.008	0	0.002	0.005	-0.005	-0.002	-0.017	-0.004	-0.009	-0.004	-0.005	-0.009	-0.001
SCO0536	-0.015	-0.011	-0.025	0.003	0.002	0.02	0.007	0.007	-0.006	0.004	-0.004	0.01	-0.01	-0.044	0.006	-0.013	0.003	-0.011	0.015	0.002	0.001	-0.006	-0.005	0.007	-0.015	0.073	-0.009	-0.055	0.006	0.017	0.002	0.004	-0.01	0.004	-0.015	-0.003	-0.001	0.006	-0.002	0.003	0.003	0.007	-0.014	-0.01	-0.008	-0.017	0.008	0.008	0.004
SCO0537	-0.005	0.001	-0.012	-0.007	-0.013	0.002	0.008	-0.007	-0.01	-0.003	-0.001	-0.013	0.001	-0.005	0.002	-0.011	0.004	0.016	0.004	0.004	0.013	0.004	0.001	0.009	-0.021	0.005	-0.032	-0.006	-0.021	0.01	-0.001	0.003	-0.003	0.009	0.006	0.009	-0.004	0.003	-0.02	0	-0.004	0.019	0.002	0.016	-0.004	0.001	-0.032	0.001	-0.012
SCO0538	-0.003	-0.009	-0.009	-0.003	-0.01	0	-0.004	-0.006	-0.003	-0.003	-0.003	0.008	0.006	0.005	0.005	-0.01	-0.002	-0.006	-0.008	-0.004	0.01	-0.006	0.003	0.001	-0.007	0.006	-0.005	-0.01	-0.015	0.016	0.007	-0.001	0.014	0.003	-0.006	0.001	0.003	-0.006	0.001	-0.001	0.002	0.001	0.003	-0.018	-0.014	-0.004	-0.018	0.001	-0.009
SCO0539	0.003	-0.007	-0.006	0.001	0.001	0.004	-0.011	-0.004	0.009	0	-0.007	0.008	-0.001	-0.011	-0.006	-0.012	-0.002	-0.001	-0.007	0.007	0.016	-0.007	-0.001	0.005	0.003	0.009	-0.011	-0.006	-0.018	0.008	-0.011	0.008	-0.002	0.005	0.003	0.016	-0.002	0.005	0.006	0.002	0.003	-0.005	0.002	-0.001	-0.008	-0.014	-0.015	-0.002	-0.011
SCO0540	0.003	0.004	-0.008	-0.001	-0.006	0.001	-0.007	-0.006	0.006	0.002	-0.003	-0.006	-0.007	-0.013	0.012	-0.003	-0.002	-0.008	-0.002	-0.004	-0.004	-0.003	0.007	-0.003	-0.007	-0.012	-0.015	-0.002	-0.014	0.023	-0.005	-0.006	0.001	0.006	0.002	0.014	0.005	0.002	0.008	-0.006	0	-0.001	0.004	0	-0.013	-0.004	-0.012	0.001	-0.012
SCO0541	0.005	0.007	0.001	0.002	-0.009	-0.001	-0.014	-0.009	0.013	-0.004	0.002	-0.003	-0.008	-0.006	0.003	-0.007	-0.005	-0.002	-0.01	0.002	0.012	-0.004	0	-0.003	-0.006	-0.008	-0.004	-0.002	-0.018	0.018	-0.006	-0.004	0.002	0.018	0	0.008	0.006	0.006	0.006	-0.002	0	-0.008	0.009	0.004	0.008	-0.007	-0.01	-0.003	-0.02
SCO0542	0.001	0.002	-0.005	0.002	-0.004	-0.002	-0.006	-0.003	0	0.001	-0.004	-0.004	-0.001	-0.007	0.005	0	-0.002	-0.005	0	0.005	0.004	-0.002	-0.004	0.003	-0.004	-0.003	0	-0.006	-0.001	0.002	0.001	0	0.001	-0.002	-0.003	0.001	0.009	-0.001	0.006	-0.002	0.002	-0.001	0.003	0.001	-0.002	-0.001	-0.006	0.001	-0.009
SCO0543	-0.001	-0.009	-0.008	0.009	-0.004	-0.005	-0.005	-0.001	-0.014	-0.012	0	-0.002	-0.012	-0.012	0.004	-0.007	-0.008	0.004	-0.012	-0.001	0.004	0.004	-0.006	0.015	0.003	0.002	-0.009	-0.007	0.018	-0.007	-0.004	0.013	0.003	-0.004	0.002	-0.001	-0.007	-0.003	-0.01	-0.005	-0.008	0.001	0.016	0.007	-0.02	0.004	-0.014	-0.015	-0.001
SCO0544	0.004	-0.004	-0.01	0.005	-0.002	-0.009	-0.002	-0.007	-0.01	-0.008	-0.005	0.003	-0.009	-0.006	0.006	-0.009	-0.005	0.004	-0.016	-0.003	0.011	0.004	-0.007	0.032	-0.002	-0.001	-0.009	0.001	0	-0.011	-0.001	0.009	0.015	-0.003	-0.005	-0.003	0.006	0.007	-0.002	0.001	0.002	-0.012	0.011	0.02	0.003	0.002	0.004	-0.009	0.005
SCO0545	0	0.007	-0.001	-0.007	0.007	0.005	0.012	-0.003	0.003	-0.015	-0.005	0.001	0.018	-0.008	-0.024	-0.003	-0.004	0.003	-0.003	0.008	-0.006	-0.009	0.002	-0.001	0.005	-0.004	-0.005	-0.002	0.001	-0.005	0.009	0.019	-0.013	-0.012	-0.008	-0.014	-0.001	0.022	0	-0.004	-0.01	0.004	0.014	0.006	0.016	0.005	-0.012	0.005	0.015
SCO0546	-0.007	-0.002	-0.002	0	-0.002	0.01	0	-0.001	0	-0.005	0.016	0.002	-0.009	0.014	0.003	-0.009	0	0.003	0.003	-0.002	0.002	0.005	-0.007	-0.007	-0.001	0.003	0.003	-0.01	-0.002	-0.001	0.015	0.028	-0.002	-0.005	0	-0.001	0.003	0.009	0.005	0.001	-0.001	-0.011	0.002	0.011	0.009	0.001	-0.009	-0.002	-0.009
SCO0547	-0.004	-0.007	0.004	-0.001	-0.005	-0.003	-0.002	0.001	0.002	-0.002	-0.002	-0.005	-0.007	-0.003	0.005	-0.005	-0.001	-0.001	-0.003	-0.004	0.004	0.006	0.003	0.003	-0.012	0	0.006	0.002	-0.004	0.001	0.006	-0.01	0	-0.001	0	-0.005	-0.002	0.001	0.004	0.002	0.001	0.002	0.001	-0.01	0.002	0.001	-0.003	-0.001	-0.003
SCO0548	0	-0.007	0.001	-0.001	-0.006	0	0.002	0	0.001	-0.001	-0.006	-0.009	-0.003	0	0.004	-0.003	-0.005	0	-0.006	-0.008	-0.002	0.005	0.002	0.014	-0.003	-0.007	0.007	0.002	-0.004	0	-0.005	0.001	0.004	-0.003	-0.001	-0.007	-0.001	-0.002	0.003	0.005	0.002	0.006	0.002	-0.001	0.003	-0.003	-0.004	0.002	-0.006
SCO0549	-0.01	-0.004	0.006	-0.023	-0.005	0.005	0.008	-0.002	-0.001	-0.005	-0.001	-0.006	-0.016	0.014	-0.011	-0.005	-0.002	0.025	-0.022	0.005	-0.001	-0.006	0.002	0.031	-0.002	-0.001	0.009	-0.007	0.005	0.004	-0.02	0.009	-0.012	-0.009	0.014	-0.021	-0.004	0.006	-0.003	0.012	0.003	0.01	-0.004	-0.016	0.008	-0.014	-0.006	0.008	0.007
SCO0550	-0.014	0.005	-0.009	0.007	-0.016	-0.001	0.011	-0.031	0.004	0	0	0	-0.004	0.002	-0.011	0.009	-0.005	-0.005	0.007	-0.037	-0.027	-0.012	0.006	-0.004	0.018	0.019	-0.038	-0.012	0.004	-0.002	-0.004	-0.001	0.008	0.011	-0.006	-0.003	-0.005	0.01	0.008	0	0.022	0.006	-0.038	0.01	0.003	-0.006	-0.005	-0.003	0.02
SCO0551	0.004	-0.002	-0.009	0.006	-0.002	0.005	-0.001	-0.01	0.013	0	0.004	0	0	0	0.004	0.005	-0.003	-0.009	-0.013	-0.006	0.012	0.005	0	-0.001	-0.008	-0.006	-0.005	-0.007	0.008	-0.002	-0.009	0.01	0.01	0.005	-0.003	0	-0.001	0.004	0.003	0	-0.003	-0.001	-0.004	0.011	0.004	-0.003	0.006	-0.012	-0.011
SCO0552	0.001	-0.013	0.003	0.005	0.01	-0.001	0.001	0.003	-0.009	0	0.016	0	-0.007	-0.006	0.001	0.006	-0.008	-0.005	-0.005	-0.004	0.013	0.009	-0.003	-0.001	-0.004	0.006	-0.012	-0.002	-0.004	-0.006	-0.007	0.01	0.007	0.002	-0.005	0.001	0.004	-0.009	0.002	0.006	0.009	0.005	-0.002	-0.003	0.011	-0.015	0	-0.002	0
SCO0553	0.008	0.005	0.004	-0.001	0.004	0	0.004	0.002	-0.008	-0.005	0.002	-0.001	0.003	-0.013	-0.003	0	0.008	0.004	-0.007	-0.011	0.009	0	-0.001	-0.003	0.036	0.001	0.002	0.008	-0.01	-0.002	0.003	0.001	0.006	0.006	-0.001	-0.011	-0.001	-0.01	0.003	0.003	0.012	-0.004	-0.009	-0.008	0.003	-0.004	-0.001	0.002	-0.002
SCO0554	-0.002	-0.009	-0.005	0	-0.003	0.007	-0.003	-0.004	0.003	-0.002	-0.001	0.002	-0.001	0.001	0	0.003	-0.002	0.004	-0.008	0.005	-0.002	-0.001	0.002	-0.002	0.008	-0.005	-0.009	-0.001	-0.001	-0.005	-0.003	-0.006	-0.008	0	0.001	0.003	-0.003	0	0.001	-0.008	-0.002	0.005	0.003	-0.002	0.008	-0.014	0.007	0	0.01
SCO0555	0.009	0.002	0.009	-0.011	-0.01	0.062	-0.004	0.006	-0.01	0.006	-0.002	0.01	0.004	0.01	0.001	-0.007	-0.001	-0.005	0.004	0.004	-0.005	-0.001	0.001	-0.002	0	0.003	0	-0.015	0	-0.005	-0.002	0.005	0.002	-0.002	0.003	0.002	-0.004	-0.005	0	0.008	0.002	-0.001	0.007	-0.026	0.006	-0.012	0.008	0.002	0.022
SCO0556	-0.002	-0.001	0.002	-0.01	-0.002	0.065	-0.01	0.007	0.001	0	0.001	0.001	0.002	0.018	0.003	-0.012	0.002	-0.003	-0.004	0.003	-0.005	-0.009	0.001	0.005	-0.017	-0.005	-0.007	-0.013	-0.005	-0.007	-0.003	-0.003	0.011	-0.005	0.006	-0.003	0.006	0.001	0.005	0.035	0.001	-0.007	0.001	-0.012	0.002	0	-0.001	0.008	0.013
SCO0557	-0.001	0.011	0.006	0.004	0.001	-0.003	0.01	0.001	-0.005	-0.005	0.001	0.004	-0.009	-0.002	-0.005	-0.006	-0.003	-0.001	-0.004	-0.015	-0.011	0.004	0.001	-0.004	0.001	-0.005	-0.007	0.002	0.005	0	0.007	0.006	0.038	0.007	0.001	0.007	0	-0.006	0.002	-0.002	-0.002	-0.005	0.005	-0.004	0.017	0.001	-0.012	-0.002	0.003
SCO0558	0.016	-0.002	-0.014	0	0.001	-0.005	-0.018	-0.004	-0.002	0.005	0.005	-0.004	0.003	0.016	0.002	0	-0.016	0.01	0.021	0.018	0.011	-0.012	0	0	0.011	-0.001	0.003	-0.003	0.018	0.003	0.008	-0.003	0.004	0.009	-0.006	0.005	0.005	-0.015	0.004	0.079	0.002	0.019	-0.003	0.002	-0.003	-0.004	-0.016	-0.005	-0.002
SCO0559	0.006	0.001	-0.017	0.015	0.01	-0.011	0.001	0.009	-0.003	0	0.008	0.012	-0.012	-0.001	0.008	-0.003	-0.008	0.001	0.044	-0.011	-0.017	-0.001	0.001	-0.006	-0.001	-0.003	0.002	-0.001	0.005	-0.001	0.003	-0.003	0	0.002	-0.011	-0.001	0	-0.001	0.003	0.001	0.01	0.003	-0.012	0.003	-0.01	0.002	0	0.012	0.004
SCO0560	-0.01	0.006	-0.003	0.01	0.006	-0.015	-0.006	0.01	0.005	-0.004	0.027	0.008	-0.012	0.004	0.007	-0.005	-0.006	0.003	0	-0.005	-0.011	0.008	-0.001	-0.005	-0.005	0.006	0.005	0.004	0.003	-0.003	0.006	-0.008	0	-0.004	-0.003	-0.007	-0.004	-0.01	0.004	0.007	0.012	-0.007	0.007	0.008	-0.014	0.003	0.01	-0.003	0.009
SCO0561	-0.008	-0.004	0.007	0.015	0.01	-0.018	-0.013	0.006	0.012	-0.011	0.037	0.009	-0.015	0.007	0.004	0.002	-0.012	-0.002	0.006	-0.006	-0.008	0.004	0.001	-0.001	0	0.016	0.007	-0.008	-0.003	-0.003	0.004	0.002	0.004	-0.012	0	-0.005	-0.004	-0.011	0.005	0.012	0.012	-0.003	0.003	0.005	-0.004	0.005	0.015	-0.003	0.015
SCO0562	-0.011	-0.001	0.005	0.006	-0.003	0	0.002	0.004	-0.004	0.001	-0.016	0.003	-0.003	0.006	0.002	0.001	-0.003	0.001	0.015	0	0.001	0.004	0	0	0.002	-0.011	0.006	0.004	-0.002	0.012	-0.004	-0.003	0.001	-0.005	-0.005	0.004	0.002	0.006	0.004	0.005	0.008	0.009	0.003	-0.001	-0.002	-0.007	0.002	0.009	0.001
SCO0563	-0.007	0.004	0.007	-0.009	0.001	0.002	0.001	0.006	-0.036	0	-0.003	-0.001	-0.006	0.001	0.003	0.001	0.011	-0.001	-0.006	0.005	-0.004	0.004	0.002	-0.003	-0.001	-0.006	-0.003	0.005	-0.006	0.007	-0.002	-0.003	0.008	0.001	0.003	-0.007	-0.003	0.003	0	0.1	0.003	-0.006	0.011	0.007	0.01	0.002	0.005	-0.008	0.003
SCO0564	-0.013	0.003	0	0.002	-0.001	-0.001	-0.008	-0.001	0.001	0.003	0.001	0.002	-0.005	-0.004	-0.002	0.006	0	0.001	-0.013	-0.003	-0.01	-0.01	0.004	-0.01	0	0.003	-0.007	0.001	0.001	0.009	-0.007	-0.007	-0.002	-0.004	-0.005	0.004	-0.005	0	-0.004	-0.002	0.01	0	0.005	0.007	0.009	0	0.001	-0.001	-0.005
SCO0565	-0.005	-0.002	-0.012	-0.008	-0.013	0.007	0	0.003	-0.004	-0.001	0.003	-0.006	-0.001	0.011	0	-0.01	-0.004	0.008	-0.012	0.004	-0.016	-0.01	-0.001	-0.008	-0.004	0.001	0.005	-0.003	-0.004	0.008	-0.004	-0.009	-0.001	0.002	0.006	0.001	0.002	0.009	0	0.003	-0.008	0.006	-0.003	0.008	0.001	0.002	-0.018	0.002	0.008
SCO0566	-0.018	-0.008	-0.012	0.009	-0.01	0	0.002	-0.004	0.036	-0.002	-0.007	0.001	0.001	0.001	0.014	0.008	0	-0.004	-0.018	-0.008	-0.011	0.006	-0.005	-0.008	0	0.002	0.002	0	-0.005	-0.002	-0.004	0	0.006	0	0	0	0.001	0.018	0.008	0.01	-0.007	-0.001	0.004	0.003	-0.015	0.002	-0.006	0	0.009
SCO0567	0.004	0.006	0.007	0.017	0.008	0	0.003	-0.006	0.005	0.008	-0.005	-0.014	0.007	-0.017	-0.01	0.002	0	0	-0.006	0.013	0.01	0.019	0.003	-0.001	0.006	-0.002	0.005	0.017	0.003	0.037	0.006	-0.016	-0.002	0	0.005	-0.003	0.012	0.01	-0.006	0	-0.014	0.01	-0.026	-0.003	0	0.001	-0.002	0	0.009
SCO0568	-0.007	0.005	-0.012	0.002	0.004	0.006	0	0.003	-0.001	-0.01	-0.005	-0.011	-0.002	-0.01	-0.004	0.002	0	0.004	-0.005	0.007	-0.007	0.013	-0.004	-0.007	0.006	-0.013	-0.002	0.006	-0.003	0.011	-0.017	0.008	0.004	-0.009	0.001	0.001	-0.006	0.004	0.007	-0.001	0.007	0.017	0.013	0.014	-0.001	0.009	-0.002	0.011	0
SCO0569	-0.023	0.004	-0.004	-0.016	-0.004	-0.012	0	-0.002	-0.037	0.003	-0.017	-0.001	-0.005	-0.014	0.003	0.003	0.008	-0.004	0.043	0.007	0.016	0.004	-0.001	0.002	-0.005	0.013	0.004	0	-0.007	-0.02	-0.022	-0.007	-0.008	0.011	-0.002	-0.004	0.008	-0.022	0.003	0.004	-0.002	-0.006	0.008	0.015	0.002	0.006	0.002	-0.009	0.015
SCO0570	-0.031	0.006	-0.018	-0.01	0	-0.005	0.005	0.001	-0.016	-0.003	-0.004	-0.01	-0.003	-0.005	0	0	0.003	0.002	0.015	0.008	0.012	0.01	-0.004	-0.006	-0.013	0.022	0.001	-0.003	-0.009	-0.015	-0.006	-0.005	-0.008	0.009	0.003	-0.003	0.003	-0.017	0.007	0.006	-0.003	-0.001	0.02	0.015	-0.007	-0.003	0	-0.004	0.007
SCO0571	0.007	0.018	-0.006	0.013	0.011	0.005	-0.016	0.003	0.002	0.012	-0.003	-0.029	-0.004	0.006	0.019	-0.001	0.002	-0.001	-0.003	0.029	-0.017	0.005	-0.008	0	-0.03	0.006	0.014	-0.004	-0.001	-0.029	-0.025	-0.01	0	-0.013	0.009	-0.007	0.007	-0.017	-0.001	-0.003	0.004	-0.008	0.025	0.017	0.007	0.001	0.008	0.014	-0.011
SCO0572	0.018	0.014	0.005	0.012	0.015	0.015	-0.028	-0.002	0.005	0.003	-0.001	-0.032	-0.003	0.001	0.014	0.009	0.009	-0.005	-0.005	0.035	-0.004	0.002	-0.011	-0.01	-0.035	-0.007	0.009	-0.006	0.009	-0.03	-0.022	-0.014	0.004	-0.016	0.005	0.001	0	-0.023	-0.013	-0.004	0.005	-0.008	0.043	0.024	0.001	-0.008	0.016	0.007	0
SCO0573	0.016	0.004	-0.001	-0.005	0.012	0.015	-0.021	-0.001	0.003	-0.002	0	-0.03	-0.001	-0.002	0.025	0.004	0.011	-0.001	-0.017	0.039	-0.017	0.012	-0.006	-0.003	-0.031	-0.008	0.015	-0.005	0.007	-0.033	-0.029	-0.012	0.011	-0.014	0.003	0.001	-0.002	-0.014	-0.009	-0.01	0.006	-0.009	0.045	0.029	0.008	-0.011	0.003	0.009	-0.016
SCO0574	-0.008	-0.001	-0.009	-0.002	0.007	0.002	-0.003	0.005	-0.002	0.004	0.017	-0.016	0.012	0.008	-0.004	-0.002	-0.005	0.001	0	0.006	0.005	-0.002	-0.007	-0.002	-0.003	0.002	0.02	-0.007	-0.008	-0.005	-0.013	0.006	0.004	-0.011	-0.005	0.007	0.004	-0.007	-0.001	-0.002	0.007	0.003	0.022	0.013	0.009	-0.02	0.02	0	-0.013
SCO0575	-0.014	0.015	-0.006	0	-0.01	0.005	-0.007	0.003	0.018	0.002	0.005	-0.02	0.005	0.003	-0.003	-0.001	0.021	0.005	-0.011	0.008	0.005	-0.003	-0.008	-0.005	-0.004	-0.003	0.007	0	-0.018	0.013	-0.025	-0.007	0.006	-0.008	-0.004	0.002	0.006	0	0.006	-0.001	0.018	0.001	0.013	0.015	0.018	-0.029	0.01	0.001	-0.008
SCO0576	0	0.011	0.007	0.011	0.015	-0.017	0.005	-0.003	-0.015	0.001	0.002	-0.009	0.001	-0.005	0.009	0.006	-0.015	-0.002	0.004	-0.011	-0.016	-0.001	-0.002	-0.012	0.014	0.003	0.01	-0.001	-0.003	0.013	-0.017	0.009	-0.002	-0.004	-0.001	-0.001	0.002	0.005	-0.004	0.002	0.004	-0.005	0.01	0.007	0.013	-0.002	0.002	-0.005	-0.014
SCO0577	-0.006	0.006	0.009	0.005	0.007	-0.016	-0.014	-0.002	-0.01	0.002	0.007	-0.013	-0.002	0.002	0.018	0.003	-0.017	-0.001	0.011	0.002	-0.016	-0.01	-0.007	-0.006	0.006	-0.003	0.017	-0.004	-0.007	0.004	-0.016	0.011	-0.006	-0.01	-0.008	0.006	0.01	0.015	0.001	-0.004	-0.009	0.002	-0.009	-0.016	0.011	-0.01	-0.001	0	0.004
SCO0578	-0.008	0.003	-0.001	-0.001	0.014	0.003	-0.004	0.003	-0.002	0.004	0.001	-0.003	0.004	0.005	-0.001	-0.009	-0.002	0.001	-0.008	-0.001	-0.006	-0.004	0.001	-0.002	-0.001	0.009	0.013	-0.006	0.001	0.003	-0.011	0.003	0.004	0.006	-0.003	0.004	-0.001	0.015	-0.004	0.001	-0.004	-0.001	-0.004	-0.008	0.013	-0.004	0.008	-0.007	-0.006
SCO0579	0	0.006	-0.005	-0.002	0.002	0	0.001	0.001	-0.002	-0.001	-0.008	0.001	0.002	0.015	0.004	0	-0.009	-0.001	0.008	0.008	0.004	-0.003	0.001	0.003	0.001	0.005	0.018	0	0.002	0.015	-0.011	0.012	-0.006	-0.004	-0.013	-0.005	-0.004	0.004	-0.007	-0.001	-0.006	0	-0.011	0.01	0.006	-0.011	0.015	-0.012	-0.015
SCO0580	0.004	0	0.002	0.003	0.018	-0.002	0.006	-0.002	-0.001	-0.006	-0.001	0.001	0.002	0.01	-0.006	0.001	-0.002	0.001	0.001	0.007	-0.005	0.003	0.002	-0.005	-0.006	0.006	0.002	0.002	0.001	0.012	-0.002	0.009	-0.002	-0.005	-0.003	0.006	0.005	0.005	-0.006	0	-0.007	-0.001	-0.005	0.011	0.007	-0.005	0.017	-0.004	-0.007
SCO0581	0.011	0.002	0.011	-0.002	0.009	-0.013	0.002	0.001	-0.001	0.002	0.004	0.004	0.005	-0.011	0.007	-0.004	-0.005	-0.004	0.005	0.003	-0.003	-0.009	-0.004	-0.011	0.003	0.002	0	0.009	0.006	0.011	0.007	0.019	-0.008	-0.012	-0.003	0.005	0.002	0.009	0.001	0.001	-0.001	-0.001	-0.012	-0.005	0.01	-0.005	0.008	0.004	-0.004
SCO0582	0.003	0	0.015	-0.006	0.011	0.001	-0.01	-0.001	-0.019	-0.003	-0.001	-0.005	-0.007	0.001	0.004	0.001	-0.002	-0.001	-0.014	-0.008	-0.001	-0.004	-0.005	-0.01	-0.004	0.002	0.004	-0.007	-0.004	-0.004	0.003	0.001	0.002	-0.003	0.001	0.002	0.003	-0.009	-0.007	0	-0.008	-0.012	0.009	-0.003	-0.004	0.004	-0.006	-0.002	-0.012
SCO0583	0.005	0.002	0	-0.017	0.002	-0.005	-0.007	0.004	-0.015	0.004	0.002	-0.004	-0.004	0.002	0.005	-0.001	-0.006	-0.001	-0.014	-0.003	0.001	-0.001	-0.006	0.005	-0.013	0.003	-0.008	-0.005	-0.001	0.001	0.005	0.004	-0.002	-0.005	0	-0.024	0	0.001	-0.009	0.004	0.001	-0.009	0.009	-0.007	0.001	0.001	-0.017	-0.009	-0.001
SCO0584	-0.007	-0.008	-0.006	-0.001	0.002	0.006	0.001	-0.005	0.002	-0.009	0.013	-0.007	-0.003	0	-0.009	-0.003	0.004	0.01	0.012	0.025	-0.007	0.003	0.008	-0.011	0.014	-0.002	0.002	-0.004	-0.008	-0.004	-0.005	-0.001	-0.006	-0.001	-0.001	-0.007	-0.009	-0.009	0.016	0.001	0	-0.008	0.005	0.006	-0.008	-0.004	0	-0.005	-0.001
SCO0585	-0.016	-0.012	-0.011	0.005	-0.004	0.015	-0.001	0	0.01	-0.009	0.023	-0.008	-0.003	-0.001	-0.004	-0.008	-0.002	-0.001	0.002	0.02	-0.009	-0.002	0.013	-0.006	0.005	-0.001	-0.003	0.008	-0.008	-0.001	-0.009	-0.006	-0.011	0.003	-0.004	0.011	-0.012	-0.01	0.013	-0.001	0.008	-0.008	0.005	0.005	-0.016	-0.007	0.005	-0.005	0.004
SCO0586	-0.017	0.002	0.001	0.011	0.003	0.016	-0.001	-0.009	0.017	-0.001	0.031	0.001	-0.001	-0.002	-0.013	0.001	0.006	-0.004	0.004	0.016	-0.009	-0.004	0.011	-0.004	-0.012	0.001	0.004	-0.009	-0.012	0.003	0.009	-0.005	-0.007	-0.002	-0.009	-0.004	0.001	-0.015	0.013	-0.001	0.014	-0.013	0.005	0	-0.018	0.007	0.005	0.01	-0.001
SCO0587	-0.013	-0.007	0.006	0.001	-0.001	0.004	-0.005	0	0.017	-0.002	0.021	0.001	0.005	0.006	-0.016	-0.005	-0.016	0.008	0.002	0.021	0.001	-0.007	0.003	-0.013	0.005	0.014	-0.009	-0.006	-0.016	-0.003	-0.012	0.006	-0.005	-0.002	-0.011	-0.002	-0.004	-0.017	0.02	0.006	0.014	-0.014	0.007	-0.003	-0.007	0.001	0.012	-0.003	0
SCO0588	-0.009	-0.011	0.003	0	-0.002	0.008	-0.002	-0.003	0	-0.001	0.019	0.002	-0.014	-0.004	-0.016	0	0.02	-0.003	-0.015	0.012	-0.005	-0.002	0.007	-0.003	-0.002	-0.005	-0.007	-0.002	-0.016	-0.011	-0.007	0.002	0.003	0	-0.008	-0.007	0.001	-0.009	0.003	-0.004	0.009	-0.002	0.002	0.009	-0.007	-0.002	0.014	-0.004	0
SCO0589	0.007	-0.007	-0.003	0.003	0	0	-0.01	0.005	0.004	0.008	0.004	-0.002	-0.009	-0.004	0.006	-0.003	-0.007	-0.003	0.015	-0.008	-0.005	-0.001	0.004	-0.006	0.002	-0.004	-0.011	-0.004	-0.003	0.006	-0.007	0.004	0.007	-0.002	-0.002	0.002	0.001	-0.001	0.01	-0.004	0.001	0.004	0.002	-0.004	0.001	-0.001	0.002	0.001	-0.001
SCO0590	-0.011	0.006	0.003	-0.003	-0.004	-0.003	-0.008	0.006	0	-0.002	0	-0.007	0	0.005	-0.006	-0.007	-0.009	0.004	-0.001	-0.005	0.003	0	0.003	-0.002	-0.001	-0.005	-0.007	-0.011	-0.001	-0.003	0.004	0	0.009	-0.009	-0.012	-0.021	0.012	0.002	-0.008	-0.002	-0.011	-0.003	0.006	0.002	0.014	0.009	-0.009	0	0.006
SCO0591	-0.002	0.005	-0.002	-0.008	0	-0.006	-0.005	-0.003	0.013	-0.01	-0.001	-0.003	0.005	0.005	0.001	0	0	-0.009	-0.013	0.002	0.002	-0.001	0.003	0.004	0	-0.005	-0.006	-0.011	-0.001	0	0.009	0.009	-0.006	0.003	-0.003	0.002	-0.001	0.004	-0.006	0.006	-0.007	0.006	-0.012	0.007	-0.01	0.004	-0.006	-0.003	-0.002
SCO0592	0.008	-0.023	-0.008	0.003	0.018	0	-0.011	0.005	0.001	0.009	0	-0.004	-0.001	-0.013	0	-0.006	-0.007	0.008	0.039	0.01	0.02	-0.01	-0.004	0.026	0.004	0.005	0.003	-0.004	0.027	0.017	0.009	0.004	0.019	0	0.012	-0.005	0.01	0.031	-0.013	0.004	0.011	-0.006	0.031	0.002	-0.005	-0.004	-0.017	0.011	0.014
SCO0593	0.005	0.011	0.004	0.008	0.023	-0.009	0.01	0.006	-0.003	0.006	0.013	-0.004	-0.02	-0.01	0.002	-0.002	-0.006	-0.006	-0.004	-0.025	0.01	-0.01	0.001	0.009	-0.006	-0.009	-0.006	0.018	0.009	0.016	0.003	-0.007	0.008	0.006	-0.001	0.01	0.003	-0.005	0.019	-0.01	-0.014	-0.007	0.09	0.012	0.005	-0.001	-0.026	-0.004	0.005
SCO0594	-0.003	0.005	0.009	0.003	0	-0.001	-0.003	0	-0.013	-0.005	0.01	0.004	-0.022	0.01	-0.004	-0.006	-0.009	-0.004	0.002	-0.004	-0.01	-0.006	-0.004	-0.001	-0.004	0	-0.011	0.004	-0.012	0.001	-0.008	0.002	0	0.003	0.003	0.006	-0.003	-0.005	0.011	0.001	0	0.004	-0.005	-0.01	0.003	-0.007	-0.002	0.003	-0.001
SCO0595	-0.008	-0.004	-0.007	-0.007	0.003	0.006	0.006	0	-0.018	-0.002	-0.013	0.006	-0.003	-0.002	-0.008	-0.002	0.012	0	0.005	-0.003	-0.01	-0.002	0.003	-0.002	0.007	-0.011	-0.005	0.004	0.014	0.007	0.005	-0.011	-0.008	-0.005	-0.009	-0.001	-0.009	0.012	-0.004	-0.001	0.012	-0.002	0.021	-0.008	0.007	0	-0.01	0.006	0.014
SCO0596	-0.001	0.008	-0.006	-0.012	0.003	-0.006	-0.005	0.003	-0.028	0.002	0.016	0.001	0.004	0	0.006	-0.005	0.035	0.004	0.018	-0.013	-0.001	-0.003	-0.01	-0.02	0.001	0.001	0	-0.004	-0.006	0.004	0.009	0.003	0.008	-0.003	-0.005	0.005	0	0	0	0.01	0.005	0	0.015	0.01	0	-0.004	0.001	-0.002	0.122
SCO0597	-0.006	0.011	-0.026	0.002	0	0.009	0.002	-0.001	-0.001	-0.007	0.001	-0.001	0	-0.001	0.002	-0.013	0.023	-0.012	0.005	-0.005	0.004	0.001	-0.003	0.025	0.001	0.009	-0.007	0.026	-0.005	0	0.002	-0.008	-0.004	-0.006	-0.004	-0.009	0.005	-0.006	-0.002	0.005	-0.003	-0.005	0.01	0.005	-0.003	0.006	0.009	-0.007	0.011
SCO0598	-0.008	-0.003	-0.013	0.011	0.005	-0.013	-0.001	-0.004	-0.018	0.005	-0.013	0.008	-0.006	0.009	0.001	0.009	-0.011	0	0.005	-0.003	-0.004	0.001	-0.003	-0.01	0.001	0.001	0.016	-0.013	-0.003	-0.008	-0.005	-0.003	-0.003	-0.001	-0.006	0.013	-0.002	-0.004	-0.002	-0.004	-0.005	0.003	0.007	-0.008	0.005	0	-0.005	-0.003	0.006
SCO0599	-0.006	0.006	-0.008	0.01	0.01	-0.001	0	0.002	-0.011	0	-0.013	-0.002	-0.003	-0.007	0.002	-0.002	0.009	0.002	-0.013	-0.009	0.01	-0.007	-0.001	-0.007	-0.004	-0.008	0.008	-0.01	0.006	0.008	-0.001	-0.005	0.003	-0.001	-0.007	0.009	0.005	-0.01	0.006	-0.003	-0.005	0.002	0.001	-0.011	-0.005	-0.004	-0.007	0	0.004
SCO0600	0.019	0.006	-0.004	0.002	0.005	0.001	-0.008	-0.02	0.005	0.003	-0.001	-0.005	-0.004	0.002	-0.001	-0.018	-0.003	0.004	-0.009	0.004	0.012	-0.004	-0.003	0.015	-0.005	0.008	-0.003	0.008	-0.011	0.008	-0.004	-0.014	0.003	-0.004	0.01	-0.012	0	0.018	-0.001	-0.006	0.003	0.001	0.007	-0.006	-0.002	-0.003	-0.014	-0.002	0.1
SCO0601	0.001	0.001	-0.004	-0.008	-0.005	-0.014	-0.002	-0.037	0.023	-0.002	-0.004	-0.001	0	0	0.002	-0.009	-0.013	-0.002	-0.01	-0.012	0.001	-0.001	-0.011	0.006	0.043	0.018	0.003	-0.003	-0.003	-0.007	-0.008	0.001	-0.01	0.012	0	0.004	-0.003	0.002	0.011	-0.003	-0.002	-0.019	0.004	0.005	-0.019	0.005	0	0.008	-0.003
SCO0602	0.022	0.002	0.001	-0.003	-0.006	-0.011	-0.003	-0.011	0.007	0.005	-0.001	-0.015	-0.011	0.011	0.003	-0.01	0.009	0.002	-0.008	0.009	0.018	0.012	-0.006	0	-0.005	-0.003	0.002	-0.001	-0.008	0.006	-0.015	0.001	0.011	0.007	0.003	0.002	0.008	0.003	0.002	-0.001	-0.001	-0.003	-0.004	0.002	-0.001	-0.007	-0.016	-0.004	0.01
SCO0603	-0.001	-0.002	0	0.011	0.004	0.004	-0.01	-0.027	-0.001	0.005	0.001	-0.007	-0.009	-0.017	0	-0.008	-0.007	-0.005	0.002	-0.002	0.001	0.003	0.004	0.001	0.007	-0.004	0.003	0	0.004	0.02	-0.002	0.001	0.021	0	-0.009	0.002	0.011	-0.025	0.001	-0.016	0.002	0.012	-0.011	0.017	-0.007	0.005	0.001	-0.003	-0.012
SCO0604	-0.014	0.002	0	-0.028	-0.027	-0.007	-0.008	-0.058	-0.004	-0.012	-0.002	-0.019	-0.009	-0.011	0.017	-0.01	-0.015	0.007	0.007	0.028	-0.001	0.012	-0.001	0.002	0.003	-0.009	0.001	-0.016	-0.011	-0.012	0.003	-0.009	-0.009	-0.005	-0.02	-0.002	-0.001	0.003	0.003	0.019	0.01	-0.004	0.019	-0.001	0.001	-0.014	-0.017	-0.01	0.001
SCO0605	-0.002	-0.009	0.008	-0.007	0.003	0	-0.009	-0.042	0.002	-0.003	0.001	-0.002	-0.01	0.003	-0.006	-0.023	0.001	0.014	-0.003	0.004	-0.001	-0.004	-0.002	-0.004	0.007	-0.001	0.014	-0.01	-0.023	-0.008	0.004	-0.001	0	0	0	0.007	-0.002	0.001	0.012	-0.005	0.01	-0.004	-0.007	0.002	0.005	-0.012	0	0.002	-0.001
SCO0606	-0.001	0.009	0	0.003	-0.008	0.004	-0.001	-0.034	-0.003	0.003	-0.002	-0.001	0.001	-0.002	0.008	-0.007	-0.002	0.003	0	-0.002	-0.001	-0.008	-0.002	-0.009	-0.011	-0.012	0.01	0.007	-0.005	0.003	-0.001	-0.003	0.011	0.001	-0.001	0.002	-0.004	-0.008	0.002	-0.004	0.021	0.005	0	0.003	0	-0.004	0.004	0	-0.01
SCO0607	-0.005	-0.009	-0.001	-0.009	-0.007	0	-0.011	-0.004	0.005	0.003	-0.009	-0.003	0.002	0.002	-0.002	-0.004	-0.011	0.004	-0.018	-0.02	-0.011	0.003	0.008	-0.01	0.013	-0.004	0.002	0.012	-0.008	0.015	0.009	0	-0.003	-0.012	-0.005	0.003	-0.01	0.003	-0.007	0.01	-0.004	-0.001	0.005	0.003	-0.013	0.011	0.006	0.012	0.002
SCO0608	-0.004	0.002	-0.004	0.001	-0.005	-0.002	-0.014	0.004	-0.004	0.004	0.003	-0.003	-0.002	0.002	0	-0.002	-0.013	0.004	-0.009	-0.013	-0.004	0.001	-0.003	-0.014	0.006	0.002	-0.005	0.013	-0.005	0.009	-0.003	0.003	0.009	-0.008	-0.011	-0.008	-0.004	0.003	-0.01	-0.008	-0.007	-0.002	-0.005	-0.003	-0.02	0.005	0.006	0.007	0
SCO0609	-0.005	-0.007	-0.012	-0.009	0.003	0.003	-0.008	-0.003	-0.003	0.008	-0.012	0.005	-0.001	-0.015	0.004	-0.001	0.007	0.004	0.043	-0.002	0	-0.005	-0.001	-0.016	0.019	-0.001	0	-0.021	-0.005	0.004	-0.011	0.006	-0.006	-0.005	-0.01	-0.02	0.003	-0.013	-0.013	-0.004	0.01	0.006	0.012	0.003	-0.011	0.007	-0.007	0.004	0.003
SCO0610	0.011	-0.001	-0.012	-0.009	-0.002	0.019	-0.01	-0.009	0.007	0.004	-0.005	0	0.01	-0.003	0.007	-0.005	-0.015	0.013	0.016	-0.006	-0.02	-0.006	0.001	-0.009	0.008	-0.005	0.01	-0.011	-0.008	0.001	-0.002	-0.003	0.004	0.001	-0.001	-0.003	0.003	-0.01	-0.005	-0.008	0.005	-0.004	0.008	0.005	-0.001	0.012	-0.015	0.01	-0.007
SCO0611	0.002	-0.004	-0.005	-0.015	0.004	0.001	-0.002	0.001	0.002	0.003	0.01	0.003	0	-0.007	-0.002	-0.002	-0.01	0.018	-0.011	-0.01	-0.011	-0.002	-0.01	-0.005	0.006	0	0.004	-0.002	-0.001	-0.009	-0.003	-0.004	-0.001	0.004	0.014	-0.004	-0.004	-0.005	-0.001	0.007	0	0.001	0.002	0.001	0	0.002	0	0.007	0.003
SCO0612	-0.032	0.009	-0.036	0.013	-0.011	-0.027	0.01	-0.004	-0.003	-0.001	-0.008	-0.014	-0.002	0.028	0	-0.004	-0.017	0.014	-0.005	0.003	0.006	-0.012	-0.009	-0.016	0.012	-0.011	0.002	-0.035	-0.007	-0.024	-0.003	-0.002	0	0.006	-0.012	0.002	-0.007	0.004	0	0.005	0.003	0.021	0.004	0.017	-0.016	0.003	-0.027	0	0.004
SCO0613	-0.004	0.009	-0.013	-0.001	-0.006	0.006	-0.006	-0.006	0.004	0.006	-0.008	0.003	0	0.01	0.006	0.002	-0.014	0.01	-0.003	0.001	-0.001	-0.01	-0.004	-0.01	0	-0.002	0.005	-0.016	-0.004	-0.011	-0.006	0.006	-0.005	0	0	0.003	-0.005	0.001	-0.001	0.001	0.014	0.003	0.004	0	-0.001	-0.001	-0.001	0.004	0.002
SCO0614	-0.003	-0.004	-0.009	0.007	0.003	-0.005	-0.006	-0.001	0.023	-0.001	0.005	-0.013	0.001	-0.004	-0.034	-0.014	-0.006	-0.001	-0.018	0.004	0.005	-0.031	-0.008	0.023	0.004	-0.02	0.002	0.003	-0.014	0.005	-0.013	-0.014	0.002	-0.004	0.004	0.006	-0.004	0.002	-0.011	-0.014	0.028	-0.001	-0.015	-0.032	0.012	0.001	-0.007	0.003	0.001
SCO0615	0.003	0.014	0.001	0	0.015	-0.017	-0.012	-0.013	0	0.002	0.001	-0.008	-0.01	-0.008	0.001	0	-0.015	0.006	0.012	-0.004	0.002	-0.007	-0.001	-0.007	0.005	0.003	0.007	-0.001	0.006	0.002	0.002	0.004	0.003	-0.011	-0.011	-0.022	0.011	-0.005	0.006	0.003	0.004	0.006	-0.002	-0.001	-0.013	0.009	0.002	0	-0.002
SCO0616	0.012	0.01	0.021	0.003	-0.001	-0.004	0.006	0.002	0.012	-0.003	-0.007	-0.016	0.025	0.014	-0.014	-0.01	-0.002	0.005	-0.003	-0.002	-0.004	-0.019	0.007	0.015	0	-0.014	-0.007	-0.001	0.014	0.022	-0.008	0.003	0.003	-0.032	-0.003	0.002	-0.001	-0.014	-0.016	-0.004	0.104	0.001	-0.02	0	0.005	-0.004	-0.002	0.025	-0.005
SCO0617	0.005	0.006	0.017	0.007	-0.009	-0.002	0.01	-0.004	0.006	0.003	-0.002	-0.009	0.019	0.012	-0.019	-0.011	-0.002	-0.001	-0.002	-0.002	0	-0.014	0.003	0.012	0.013	-0.004	-0.015	0.002	0.02	0.017	-0.008	-0.007	0.003	-0.032	-0.001	0.001	0.004	-0.012	-0.018	-0.004	0.065	0.005	-0.018	-0.009	0.002	-0.002	0.016	0.022	-0.005
SCO0618	-0.004	0.004	-0.002	-0.005	0.017	-0.011	0.007	-0.007	-0.001	-0.006	-0.004	-0.007	0.002	0.005	0.002	-0.002	-0.007	-0.006	0	-0.005	-0.004	-0.004	0.006	0	0.007	0.006	-0.022	0.004	-0.006	-0.001	-0.009	0.005	0.006	0.011	0.003	0.016	0.003	0.002	0.005	0.007	0.005	0.006	-0.01	0.009	-0.001	0.007	0.002	-0.005	0.008
SCO0619	-0.007	-0.004	0.005	-0.007	0.006	-0.004	-0.006	-0.01	0.002	-0.002	-0.003	-0.004	0.012	0.001	-0.002	-0.006	-0.002	-0.002	-0.003	-0.009	0	0.001	0.001	0	0.029	0.007	-0.001	0.001	-0.004	-0.006	0	-0.003	0.019	0.003	0.003	0	0.005	0.001	-0.004	0.006	-0.012	0.008	-0.007	0.001	-0.012	-0.002	0.005	0.003	0.004
SCO0620	-0.002	0	0.002	-0.012	-0.005	0.003	-0.009	0.007	0.007	-0.004	-0.01	-0.002	0.006	0.012	0.021	-0.008	0.036	0.004	-0.005	-0.007	0.001	0.006	0.008	0.007	-0.008	0.007	0.009	0.007	-0.004	0.01	-0.005	-0.005	-0.016	0.018	-0.003	-0.002	-0.009	0.005	0.003	0	-0.003	0.013	-0.011	-0.001	-0.015	0.002	-0.005	-0.002	-0.009
SCO0621	-0.01	0.004	0.002	-0.011	0.003	-0.006	-0.002	-0.009	0.001	0.002	0.002	-0.008	-0.009	-0.012	0.003	0.009	-0.013	-0.004	0.004	-0.011	-0.008	-0.008	-0.001	0.004	0.008	0.015	-0.028	-0.004	-0.006	-0.006	-0.006	-0.005	0.011	0.007	0.003	0.009	0.018	0.003	0.009	-0.007	0	-0.005	-0.012	-0.004	-0.001	-0.002	0	-0.003	-0.004
SCO0622	0.011	0.008	-0.022	-0.019	-0.009	0.01	-0.001	-0.003	0.006	0	0.012	0.001	0.029	0.005	-0.001	0.001	0.014	0.014	0.007	-0.023	0.004	0.003	0.002	-0.006	0	-0.015	0.003	-0.022	0.005	-0.01	0.001	0.052	-0.017	0.006	0.003	0.023	-0.009	0.003	-0.001	-0.005	0.012	-0.007	-0.013	0	-0.046	0.005	-0.003	0.005	0.003
SCO0623	0.017	0.002	-0.014	-0.014	-0.001	0.006	-0.002	0.002	-0.002	0.006	0.015	0.006	0.025	-0.006	-0.008	-0.002	0.003	0.001	0.001	-0.006	-0.001	0.022	-0.004	0	-0.005	-0.021	0	-0.016	0.008	0.004	0.008	0.054	-0.018	0.003	0.007	0.012	-0.005	0.002	-0.001	0	0.003	-0.018	-0.002	0.003	-0.023	0.003	-0.004	0.008	0.002
SCO0624	-0.005	-0.006	0.005	-0.008	0.003	-0.002	0.007	-0.006	-0.009	0	0.002	0.004	0.005	-0.005	-0.007	0.003	-0.008	-0.009	0.004	0.01	-0.002	-0.006	0.006	0	-0.005	-0.007	0.002	-0.001	0.002	0.016	-0.004	-0.004	-0.001	-0.007	0.002	-0.003	0.004	-0.005	-0.008	-0.002	-0.004	-0.004	-0.003	-0.016	0.002	-0.004	0.001	0.001	0
SCO0625	0.006	-0.001	-0.003	0	0.013	0.003	-0.002	-0.004	0	0.002	-0.001	-0.01	0.001	-0.009	-0.001	0	-0.006	-0.001	-0.007	0.01	0.004	0	0.001	-0.001	0	0.005	0.002	-0.006	-0.005	0.009	-0.008	-0.002	-0.004	0	0.003	-0.006	0.009	-0.007	-0.006	0.003	-0.006	0.003	0.004	-0.012	-0.004	0.002	0.01	0.001	0.002
SCO0626	-0.001	-0.004	-0.004	0	0.005	0.004	0.001	0	0.001	0.001	-0.001	-0.007	0	-0.008	0.002	-0.006	-0.008	-0.003	-0.008	0.005	-0.006	-0.003	0.002	0.004	-0.002	0.012	-0.007	-0.007	-0.01	0.016	-0.015	-0.003	0.005	0	0.006	-0.004	0.011	-0.004	0.001	0.008	-0.012	0	0.001	-0.004	0.002	-0.001	0.005	0	0.008
SCO0627	0	-0.004	-0.004	-0.002	0.003	0.005	-0.005	-0.014	-0.002	-0.004	0.002	-0.007	-0.001	0.005	0	-0.008	-0.003	-0.003	-0.004	-0.003	-0.005	-0.002	0.006	0.005	0.048	0.013	0.015	0	-0.01	0.002	-0.014	0.002	-0.004	0.006	0.006	0.006	-0.004	-0.004	0.007	0.003	-0.009	-0.01	-0.005	-0.013	0.004	-0.008	0.006	-0.001	-0.005
SCO0628	-0.011	-0.008	-0.01	0	-0.007	-0.006	0.01	0.001	-0.002	-0.003	0.005	0.005	0.003	-0.012	-0.009	-0.005	0.001	0.002	0.001	0.012	0.001	0	-0.001	0.012	0.007	0.001	-0.006	0.004	-0.003	0.012	-0.004	-0.019	-0.009	-0.003	-0.001	0.002	0.007	-0.009	-0.002	-0.003	-0.015	0.001	-0.004	0.001	0.004	0.005	-0.008	0	0.002
SCO0629	0.002	-0.011	-0.001	-0.002	0	-0.009	0.003	-0.011	-0.005	0.001	0.003	-0.002	-0.005	0.005	-0.013	-0.003	0	-0.012	0.004	-0.007	0.004	0.009	0.011	0.008	-0.004	0.005	-0.005	-0.003	-0.003	0	0.013	-0.007	0.009	-0.007	-0.005	0.006	0.009	-0.006	0	-0.003	-0.008	0.016	-0.001	-0.01	-0.018	0	-0.009	0.004	0
SCO0630	0.004	-0.007	0.004	-0.009	-0.012	0.01	0.004	-0.001	0.004	0.007	0.002	-0.013	-0.023	0.007	0.01	-0.005	0.026	0.008	-0.012	-0.005	-0.009	-0.002	0.004	0.008	-0.005	0.002	0.007	-0.003	0.004	0.006	0.018	-0.014	0.008	0.007	-0.01	-0.01	0.005	-0.015	-0.035	-0.015	0.011	-0.003	0.008	0.015	0.011	0.01	-0.002	0.009	-0.014
SCO0631	-0.003	-0.004	0.012	-0.007	-0.009	0.005	0.006	0.007	0.011	0.005	0.019	-0.005	-0.028	0.004	0.017	0	0.034	0.001	-0.017	-0.001	-0.003	-0.002	0.009	0.002	-0.002	-0.007	0.007	0.005	0.005	0.01	0.014	-0.017	0.006	-0.002	-0.003	-0.021	-0.001	-0.013	-0.021	-0.015	0.01	0.002	0.006	0.018	0.019	-0.001	-0.008	-0.001	-0.015
SCO0632	0	0	-0.002	0.006	0.015	0.002	-0.015	0.002	0.003	0.001	0	0.002	0.019	-0.003	0	0.001	-0.003	0.01	-0.004	-0.006	-0.005	0.01	0.001	-0.008	0.016	0.008	-0.026	0.018	-0.005	0.011	0.006	0.007	-0.015	-0.013	-0.003	0.004	-0.004	0.006	0.006	0.002	0	0.014	-0.008	-0.004	-0.01	-0.012	-0.008	0.011	-0.005
SCO0633	0	0.007	0.006	0.011	0	-0.007	0.01	-0.007	0.007	0	0.001	0.015	0.005	-0.008	-0.007	-0.004	-0.002	0	0.003	0.006	0.012	0.014	0	-0.004	0.015	0.004	-0.012	-0.003	-0.008	0.007	0.01	0.003	-0.004	-0.012	-0.002	-0.001	0.004	0.004	0.005	-0.004	-0.004	0.009	-0.006	-0.002	0.003	-0.005	-0.005	0.002	-0.001
SCO0635	-0.011	0.015	-0.004	0.006	-0.003	-0.003	0.008	-0.001	0	0	-0.006	0.001	-0.004	-0.008	-0.009	-0.002	-0.002	-0.008	0.01	0	-0.003	0.009	0.006	-0.026	-0.004	0.003	-0.001	0	-0.003	0.002	-0.015	0.009	0.037	-0.005	0.016	-0.005	-0.006	0.014	0	-0.001	0.001	0.009	0.004	0.002	-0.015	-0.006	-0.006	0.002	0.001
SCO0636	0.007	-0.016	-0.013	-0.01	0.01	0.018	-0.007	-0.001	-0.01	0.008	0.004	-0.008	0.003	-0.003	0.01	-0.008	-0.002	-0.007	-0.014	-0.005	0.008	0.001	0.003	-0.002	-0.008	0.007	0.009	0.007	-0.005	-0.001	0.005	-0.008	-0.005	0	0.003	-0.02	0.002	0.008	-0.004	-0.001	-0.006	0.004	-0.005	-0.002	-0.004	0	-0.005	-0.006	-0.004
SCO0637	0.005	-0.008	-0.009	0.009	-0.004	-0.012	-0.009	-0.01	-0.018	0.006	-0.015	0.004	0.007	0.003	0.006	0.003	-0.02	-0.013	-0.004	-0.006	0.003	0.018	0	-0.008	0.001	-0.007	0.003	-0.018	0.001	-0.008	-0.005	-0.005	-0.004	0.01	0.006	-0.01	0.003	0.011	0.005	-0.002	0.011	-0.001	0.011	-0.003	0.019	-0.002	0.001	-0.01	-0.003
SCO0638	0.022	0.009	-0.013	0.007	-0.006	-0.005	-0.03	-0.001	0.004	0.018	0	0.001	0.015	0.015	0.006	-0.006	-0.007	-0.005	-0.007	0.002	0.005	0.028	0.003	-0.001	0.041	-0.005	0	0.011	-0.008	-0.001	-0.002	-0.016	-0.013	-0.001	-0.002	0.045	-0.01	0.014	-0.011	-0.005	-0.014	-0.003	0	-0.013	-0.002	-0.016	0.003	0.015	0.009
SCO0639	-0.011	-0.001	-0.004	0.002	0.006	0.005	0.001	0.002	-0.01	-0.005	0.002	-0.009	-0.01	0.008	-0.002	0.002	-0.029	0.003	0.008	-0.009	-0.005	0.007	0.003	0.006	-0.009	0.003	-0.02	-0.011	0.008	-0.008	0.002	0.001	-0.005	-0.005	-0.005	-0.004	0.002	0.01	-0.003	-0.003	0.005	-0.003	0.003	0.005	0.006	-0.01	-0.017	0.011	0.009
SCO0640	-0.007	-0.002	-0.013	0.005	-0.009	0	0.006	0.002	0.001	-0.005	-0.009	-0.007	-0.007	-0.008	-0.003	-0.004	-0.019	0	0.041	-0.013	-0.003	0.001	0	-0.009	-0.01	-0.01	-0.014	-0.007	-0.001	0.01	-0.001	0.003	-0.006	-0.009	-0.003	0.002	-0.002	0.006	0.008	0.003	-0.002	0.012	0.01	-0.007	0.003	-0.003	-0.014	0.006	0.01
SCO0641	-0.021	-0.003	0.005	-0.023	0.008	-0.006	0.004	-0.003	-0.006	-0.01	0.016	-0.004	0	-0.001	0	0.003	0.01	-0.006	0.004	-0.011	0	0.01	-0.001	-0.007	-0.004	-0.014	-0.026	0.011	0.003	0.001	0.004	0.006	-0.023	-0.009	-0.013	0.005	-0.003	-0.001	0.007	0.001	-0.007	0.002	0.012	-0.013	0.031	-0.003	-0.015	-0.007	0
SCO0642	0	-0.004	0.002	-0.004	-0.01	-0.004	-0.001	-0.012	-0.029	-0.006	0.009	-0.006	-0.008	0.002	0.001	-0.004	-0.004	0	-0.004	-0.017	-0.001	0.009	-0.005	0	0.058	0	-0.014	-0.007	-0.002	0.006	-0.001	-0.001	-0.006	0.007	-0.003	-0.013	-0.005	0.002	0.007	0	0.002	-0.002	0.003	-0.004	0.003	0.004	0	-0.003	-0.002
SCO0643	-0.005	0.001	0.006	-0.001	0	-0.004	0	-0.008	-0.002	-0.009	-0.003	-0.001	-0.004	0.008	0.002	0	0.006	0	0.008	-0.003	-0.016	-0.001	0.011	0.016	0.011	-0.003	-0.008	0.004	0.013	-0.019	-0.006	0.008	-0.006	0.004	-0.013	-0.012	0.001	0.005	-0.013	-0.009	-0.014	0.004	0.01	0.001	0.001	0.004	0.007	0.01	0.006
SCO0644	0.002	-0.016	0.009	0.003	0.007	0	-0.003	0	-0.014	-0.004	0.003	-0.003	0.013	0.003	-0.001	-0.004	-0.002	-0.001	0.005	0.005	-0.009	0.008	-0.008	-0.006	-0.004	-0.007	0.011	-0.004	0.007	-0.007	-0.008	-0.01	-0.01	0.002	0.005	0.004	-0.006	-0.005	0.01	-0.01	0.005	-0.005	-0.002	0.012	-0.009	0.021	-0.008	-0.012	0.01
SCO0645	0.001	-0.007	-0.001	0.017	0.009	-0.002	0.006	0.01	0.019	0.004	0	0.005	0.063	0.002	-0.017	-0.001	-0.014	-0.011	0.016	0.005	-0.004	0.016	-0.012	0.012	0.003	-0.002	-0.015	0	-0.01	0.008	-0.039	0.016	-0.001	-0.017	0	-0.001	-0.01	0.011	0.002	0.001	0.012	-0.008	-0.005	-0.002	0.005	-0.002	0.011	-0.01	0.006
SCO0646	0.01	0.002	-0.001	-0.001	-0.001	0.003	-0.003	0.003	-0.002	0.001	0.004	0.01	0.023	-0.009	0.003	-0.006	-0.009	-0.009	-0.008	-0.006	-0.015	0	-0.006	0.017	-0.003	-0.016	-0.007	0.009	-0.002	0.001	-0.004	0.009	0.01	-0.012	-0.001	0	-0.015	-0.007	-0.001	0.003	-0.002	-0.001	0.005	0.005	0.004	0.008	-0.005	-0.011	-0.011
SCO0647	0.005	-0.009	-0.004	0.008	0.009	-0.012	-0.004	-0.005	-0.004	-0.008	0.003	-0.012	0.02	0.004	-0.011	-0.007	-0.009	-0.006	-0.018	0.002	0.002	0.005	-0.011	0.009	-0.004	-0.008	-0.017	0	0.006	-0.013	-0.013	0.001	-0.006	-0.007	0	-0.001	0.01	0.011	-0.006	-0.004	-0.003	-0.016	-0.018	0.011	-0.007	0.007	-0.003	-0.006	0.001
SCO0648	-0.009	-0.005	-0.005	-0.007	0.011	-0.007	-0.002	-0.003	-0.013	-0.001	0.004	-0.006	-0.01	0.002	0.007	0.003	-0.001	0	-0.002	0	-0.016	-0.002	-0.003	0.007	-0.001	0.038	0.005	-0.018	0.001	0.006	0.008	0.006	-0.008	-0.015	-0.004	0.004	0.003	0.006	-0.009	-0.013	-0.011	0.004	0.009	0.006	-0.003	0.001	-0.007	0.009	-0.005
SCO0649	-0.015	-0.002	-0.003	-0.002	0	-0.001	-0.006	-0.002	0.019	0.01	0.004	-0.004	0.002	0.012	-0.003	-0.009	0.007	0.014	0.001	0.001	-0.013	-0.008	-0.004	-0.005	0.011	0.004	-0.021	0.003	-0.012	0.007	0.002	0.005	-0.002	-0.029	-0.001	0.01	-0.001	0.014	0.012	-0.001	-0.002	0.007	0.007	0.001	-0.006	0.001	-0.027	0.011	-0.006
SCO0650	0.011	0.012	0.002	-0.014	0	-0.007	-0.004	-0.009	0.014	0	0.003	0	-0.002	0.017	0.002	-0.002	0.002	0.017	-0.007	-0.009	-0.001	-0.007	-0.001	-0.005	-0.017	-0.001	0.005	-0.002	-0.012	-0.005	0.013	-0.003	0.004	-0.002	0.005	0.017	-0.012	0.007	-0.003	0.004	-0.002	0	0.003	-0.004	-0.009	0.001	-0.016	0.007	-0.011
SCO0651	-0.002	0	0.008	0.001	-0.008	-0.004	-0.001	-0.009	0.002	0.002	0.002	-0.005	-0.001	-0.013	-0.007	-0.003	-0.002	-0.006	-0.005	-0.009	0.01	0	-0.005	0.001	-0.002	-0.002	0.003	-0.006	0	0.008	0	-0.003	0.005	-0.002	-0.002	-0.002	0.005	0.011	-0.007	0.001	0.016	-0.007	-0.001	0.001	0	-0.003	0	0.005	-0.01
SCO0652	0.003	-0.004	0	0.005	0.007	0.001	0.004	0.005	0.001	0	-0.001	0.015	0.006	0.008	-0.003	-0.009	-0.023	-0.016	-0.001	-0.012	-0.015	-0.006	0.01	-0.002	-0.005	-0.002	0	0	0.023	-0.01	0.009	-0.007	-0.005	0.003	-0.005	0.019	-0.004	0.014	-0.017	0.005	0.005	-0.009	0.025	-0.01	0.004	-0.005	0.001	0.004	-0.004
SCO0653	0.009	-0.001	0.008	0.002	0.001	0.005	-0.003	-0.008	0.015	0.001	-0.005	0.014	-0.001	0.012	0	0.005	-0.012	-0.008	-0.005	0.003	-0.019	0.008	0	0.006	-0.006	-0.005	0.005	0.002	0.007	-0.003	-0.012	-0.001	0.006	-0.016	0.005	0.004	0.008	-0.001	-0.006	-0.004	0.001	-0.01	0.006	0.003	0.005	-0.012	0.003	0.002	-0.002
SCO0654	0.006	0.016	0.001	0.003	-0.01	0.001	0.001	-0.007	-0.019	-0.002	0.002	-0.006	-0.003	0.007	-0.001	-0.002	-0.003	-0.003	-0.006	-0.012	0.005	0	-0.008	-0.012	-0.002	-0.003	-0.002	0.012	0.005	0.004	-0.009	-0.013	-0.007	0.001	0.007	0.006	0.002	-0.001	-0.006	-0.005	-0.014	0.005	-0.007	-0.012	-0.011	0.002	-0.004	-0.009	-0.005
SCO0655	0	0.008	-0.013	-0.001	-0.02	0.013	0.001	-0.011	-0.024	0.005	0.002	-0.001	-0.013	-0.012	-0.011	0.003	-0.012	-0.008	0.011	-0.005	0.008	0.001	-0.003	0.005	0.006	0.014	0.002	-0.007	0.007	-0.008	-0.004	0	-0.018	0.003	0.004	-0.002	0.009	0.019	-0.012	-0.006	-0.009	0.003	0.006	0.001	-0.019	0.017	0.004	0.006	-0.011
SCO0656	0.002	-0.002	0.001	0	-0.002	-0.005	-0.004	0.001	0.001	0.005	-0.002	-0.002	0.004	0.001	-0.003	-0.002	-0.003	0.002	-0.009	-0.003	0	-0.001	-0.003	0.009	0.006	0.001	0.007	-0.01	-0.003	0	0	-0.005	0.021	-0.005	-0.004	-0.006	0.009	0.005	0.003	0.002	0.007	-0.001	-0.008	0.007	-0.011	0.002	-0.004	0.004	-0.007
SCO0657	0.005	-0.014	-0.01	0.011	0.015	0.003	-0.024	-0.008	0.001	-0.001	0.012	0.001	-0.003	0.013	-0.014	-0.004	-0.016	-0.01	-0.013	-0.001	0.011	-0.01	-0.004	0.006	-0.011	0.001	0	-0.011	0.004	0.005	0.014	-0.021	-0.008	-0.006	-0.004	-0.008	0.011	0.007	-0.013	-0.008	0.005	-0.007	-0.001	0.003	-0.01	0.017	0	-0.007	-0.006
SCO0658	0.003	-0.002	-0.009	0.007	0.011	0.021	-0.002	-0.003	0.016	0.008	0.003	0.005	-0.004	0.001	0.007	-0.006	0.001	-0.002	-0.007	-0.006	-0.003	-0.002	-0.003	0	-0.012	0.009	-0.007	0.005	-0.006	-0.001	0.018	-0.007	-0.002	-0.001	0.014	0.007	-0.003	0.013	0	-0.005	-0.01	-0.005	0.01	-0.008	-0.005	0.002	-0.009	0.002	-0.008
SCO0659	-0.008	0.003	0.001	0	-0.007	-0.005	-0.004	-0.002	-0.001	0.006	-0.003	0.008	-0.004	0.004	-0.01	-0.001	-0.002	0	-0.001	-0.015	0.002	-0.008	-0.006	-0.004	-0.006	0.004	0.001	0.001	-0.008	0.007	-0.004	0.012	0.013	-0.008	0.001	0.008	0.002	0	0.001	-0.011	0	-0.008	-0.007	-0.007	0.003	-0.002	-0.001	0.003	-0.012
SCO0660	0.006	0.002	-0.008	-0.012	0.007	-0.011	0.007	-0.005	-0.002	0.001	0.015	-0.005	0	0	-0.003	-0.003	0.001	0.002	-0.002	0.002	0.016	0.001	-0.001	-0.008	0.007	0.002	0.003	0.001	0.004	0.007	0	0.007	-0.012	-0.003	0.005	0.008	0.01	0.003	0.002	-0.012	-0.012	0.004	-0.003	0.006	0.002	0.003	-0.01	-0.007	-0.012
SCO0661	-0.007	-0.012	-0.009	-0.016	0.008	-0.004	0.016	-0.003	0.003	0.003	0.009	-0.006	0.002	-0.001	-0.003	-0.003	-0.008	-0.002	0.001	0.014	0.014	-0.002	-0.003	0.001	0.001	-0.002	0.003	0.001	0.002	0.007	-0.007	0.004	-0.002	-0.005	-0.007	0.002	0	0.004	0.001	-0.02	0	0	0.001	-0.006	0.008	-0.005	-0.013	-0.004	0.001
SCO0662	-0.003	-0.001	0	-0.001	-0.003	-0.019	0.006	-0.004	0.006	0.002	0.008	-0.006	0.001	0.009	0	-0.002	-0.008	0	0.007	0.006	0.009	-0.003	-0.007	-0.004	0.004	-0.007	0.004	0.008	0.007	0.014	0.009	0.008	-0.003	-0.001	-0.004	0.002	0.003	0.019	0.001	-0.01	0.01	-0.008	-0.008	0.019	0.002	0	-0.004	0.007	-0.005
SCO0663	-0.007	0.003	-0.002	-0.004	-0.007	-0.005	0.006	-0.001	-0.003	0.002	0.005	0	0	0.004	-0.005	0	-0.001	-0.003	0	-0.003	0.01	-0.01	0.004	-0.008	0.005	-0.001	-0.003	-0.002	-0.001	0.006	0.006	0.008	-0.011	0.003	-0.01	0.007	0.001	0.003	-0.006	-0.015	0.009	0.003	-0.005	0	0.003	-0.004	0.001	-0.007	-0.002
SCO0664	-0.005	0.001	-0.004	-0.003	0.003	-0.001	0.004	-0.005	-0.001	0.001	0.001	-0.006	-0.004	0.002	0.001	0.005	-0.001	-0.006	-0.008	-0.001	-0.005	-0.003	0.003	-0.007	0.002	0.002	-0.014	0	0.004	0.007	-0.009	0.003	0.002	-0.001	-0.006	0.001	0.002	0.003	-0.004	-0.013	0.002	-0.003	0.002	0.001	0.007	-0.001	-0.007	0	-0.008
SCO0665	0.001	-0.022	0.001	-0.01	0.018	0.01	-0.017	0.007	-0.001	-0.003	-0.002	0.007	-0.002	-0.002	-0.008	-0.012	-0.002	0.001	-0.007	0.005	-0.014	-0.009	0.005	-0.007	-0.014	-0.019	0.001	-0.016	0.003	-0.015	-0.001	-0.009	0.009	0.006	-0.006	-0.01	-0.007	0	-0.004	-0.007	0.003	0.004	0.002	0	0.011	-0.001	0	-0.013	0.007
SCO0666	-0.007	0.002	-0.006	-0.009	0.001	-0.001	-0.005	-0.001	-0.009	0	-0.01	-0.002	-0.011	0.001	0.007	-0.003	-0.003	-0.009	-0.013	-0.004	-0.002	0.008	0.007	-0.004	-0.005	-0.016	0.001	-0.001	0	0.007	-0.006	0	-0.006	0.004	-0.01	-0.008	-0.002	0.003	-0.004	-0.001	0.002	-0.003	-0.012	-0.003	0.011	0.003	0.007	-0.004	0.006
SCO0667	0	0	0.001	0.003	-0.008	0.004	0.001	-0.003	-0.001	-0.004	0.001	-0.003	0.001	0	0.003	0.001	-0.004	0.005	-0.001	-0.005	-0.001	-0.003	0.009	0.003	0.005	-0.01	-0.009	-0.003	-0.002	-0.006	0	0	0.002	0	-0.003	-0.003	0.011	0.012	-0.006	-0.004	-0.001	0.008	-0.009	0.017	0.002	-0.006	-0.004	0.001	0.007
SCO0668	-0.008	-0.001	0.005	-0.01	-0.003	-0.001	0.002	-0.005	0	-0.01	-0.001	-0.009	0.008	0.007	-0.005	0.001	-0.003	-0.002	-0.006	0.003	-0.002	0.001	-0.005	0.003	-0.002	0	-0.006	-0.009	-0.003	0.004	0.004	0.002	0.012	-0.002	-0.007	0	0	0.015	-0.004	-0.002	-0.003	0.004	-0.005	0.009	0.006	0.006	-0.01	-0.003	0.001
SCO0669	0	0.007	0.011	-0.008	0.004	0.006	0.006	0.001	0.003	0.003	0.011	-0.003	0.023	0.018	0.003	-0.003	-0.004	0.012	-0.001	-0.007	-0.009	-0.003	0	0.002	0.001	-0.006	-0.008	-0.006	-0.009	0.005	0.011	0.002	-0.011	-0.001	-0.007	0.009	0.003	-0.002	0.003	-0.001	0.006	0.002	-0.004	0.002	0.011	-0.004	-0.003	0.007	-0.012
SCO0670	0	0.004	-0.002	0	0.014	-0.005	0.005	-0.001	-0.005	0.001	0.001	-0.01	0.016	0.006	0.001	-0.002	0.001	0.006	-0.004	0.004	-0.007	-0.005	0.001	0	0.003	-0.006	-0.007	-0.005	-0.001	0.008	0.016	-0.006	0.013	-0.005	-0.012	0.004	0.001	0.006	0	-0.002	-0.003	-0.004	0.002	0.007	0.002	-0.001	-0.007	0.008	-0.004
SCO0671	-0.014	0.009	-0.007	0.005	0.018	0.019	-0.002	0.004	0.037	-0.004	0.002	-0.002	0.014	-0.001	-0.01	0	0.055	0.001	0.008	0	0.005	0.002	0.002	-0.002	0.001	0.003	-0.008	0.01	-0.004	-0.001	0.002	0.01	0.002	0.017	0.003	0	0.009	0.003	0.004	0.014	-0.013	-0.008	0.002	-0.008	0.027	-0.006	0.008	0.003	-0.005
SCO0672	-0.009	0	-0.022	0.003	-0.003	-0.004	0.005	0.008	-0.008	-0.007	-0.008	-0.008	-0.019	-0.005	-0.011	-0.003	0.005	-0.007	-0.013	0.013	0.004	-0.007	-0.008	0.001	0.002	0.016	0	-0.004	0.004	0.005	-0.005	0.011	0	-0.011	-0.002	0.015	-0.01	-0.009	-0.002	-0.002	-0.002	0.008	0.008	0.005	-0.008	-0.002	0	-0.008	-0.005
SCO0673	-0.008	0.013	-0.002	-0.007	0.002	-0.009	0.002	0.007	0.008	-0.006	-0.032	-0.008	0.001	-0.002	0.005	0.004	0.01	-0.003	-0.01	-0.004	0.006	-0.01	-0.004	0.008	0.008	0.028	-0.01	-0.01	0.016	0.002	-0.006	-0.01	-0.019	0.006	0.01	0.018	-0.018	-0.029	0.006	0.004	-0.002	0.011	0	-0.005	-0.002	0.005	0.012	-0.001	0.007
SCO0674	-0.002	-0.003	0.005	0.016	0.012	-0.006	-0.002	-0.014	-0.017	-0.008	-0.001	0	0.011	0	-0.006	0.002	-0.001	0.005	-0.002	0.011	-0.002	-0.007	-0.001	-0.002	0.003	0.004	-0.022	-0.001	-0.008	-0.002	-0.011	-0.003	-0.005	-0.002	-0.004	-0.008	-0.004	-0.005	-0.014	0.003	0.016	0.007	0.02	0	-0.001	0.003	0.015	-0.002	0.005
SCO0675	-0.003	0.001	0.002	0	-0.002	-0.006	-0.01	-0.005	0	0	0	-0.004	-0.001	0.007	-0.003	-0.003	-0.004	0.001	-0.005	0.007	-0.001	-0.005	-0.001	0.001	-0.005	-0.001	-0.004	0	0	-0.002	-0.006	-0.004	-0.003	-0.007	0	0.002	0.006	-0.005	0.002	-0.005	0	0	0.002	-0.002	0.004	-0.001	-0.003	0.001	-0.005
SCO0676	-0.003	0.004	0.025	-0.005	0.004	-0.004	0.004	0	-0.002	-0.008	-0.01	0.003	-0.008	0.006	0.007	0.002	-0.002	0	0	-0.015	-0.003	-0.011	0.003	-0.004	-0.003	-0.007	0.011	-0.011	-0.002	-0.002	0.003	0.009	0	0	0.002	0.002	0.002	-0.002	0	0.001	0.008	0	0.01	0.011	-0.01	-0.002	0.008	0.001	-0.001
SCO0677	-0.001	-0.004	0.024	-0.006	-0.008	-0.004	0.012	0	-0.003	-0.007	0	0.002	-0.008	0.01	-0.007	-0.004	-0.004	0.003	0.01	-0.004	-0.012	0.009	0.013	0.005	0.003	-0.007	0.001	0.008	-0.004	-0.005	0	-0.002	-0.003	-0.001	-0.005	-0.01	0.008	-0.011	0.004	-0.001	0.001	0.014	0.006	0.016	0.012	-0.003	-0.001	0.004	-0.01
SCO0678	0.009	0.026	-0.021	-0.003	-0.021	-0.003	-0.002	-0.006	-0.004	-0.003	0.002	-0.015	-0.005	0.005	0.014	0.013	0	-0.008	0.146	0.014	0.002	-0.003	0.001	-0.021	-0.008	0.055	-0.007	0.015	-0.003	-0.001	-0.021	0.006	-0.006	0.011	0.004	-0.007	0.004	0.019	-0.005	0.011	0.013	0.022	0.002	-0.001	-0.03	-0.006	-0.001	-0.002	0.025
SCO0679	-0.003	0.002	0.006	-0.001	0.004	-0.007	-0.009	-0.006	0.007	-0.004	-0.01	-0.008	-0.015	-0.006	0.01	-0.017	-0.007	-0.004	0.004	0.002	-0.012	0.014	-0.007	0.023	0.008	0.019	0.001	-0.007	0.001	0.006	-0.016	-0.023	0.078	0.011	-0.001	-0.015	-0.016	-0.015	0.007	0.002	0.007	-0.022	0.027	0.003	0.001	-0.015	-0.007	-0.009	0.017
SCO0680	0.004	0.02	-0.006	0.001	-0.007	0.006	-0.008	-0.007	0.001	0.004	0.004	0.002	-0.018	0.006	0.002	0.004	-0.003	-0.003	-0.008	-0.007	-0.01	0.002	0.013	-0.006	0.014	-0.016	-0.006	0.005	-0.002	0	-0.008	0.013	-0.001	-0.002	0.007	0	0.013	0.004	-0.002	0.004	-0.001	0.015	-0.006	0	0.013	-0.009	-0.005	0	0
SCO0681	0	0.023	0.044	-0.012	-0.003	0.006	0.021	0.001	0.006	0.003	0.016	0.026	0.001	0.001	-0.006	0.003	0.01	0.015	-0.01	-0.01	-0.005	0.005	0.004	-0.01	0.005	-0.012	0.01	-0.004	0.011	0.009	0	-0.006	-0.005	0.008	0.001	-0.035	0.002	0.003	-0.006	-0.013	0.007	0.011	0.005	-0.002	-0.006	0.002	-0.003	0.002	-0.01
SCO0682	0.007	0.008	-0.018	-0.004	-0.008	-0.008	-0.023	0.008	-0.001	0.002	-0.014	-0.002	-0.007	0.003	-0.006	-0.011	-0.004	-0.003	-0.006	-0.012	0.011	0	-0.013	-0.003	0.03	-0.001	0.006	0.017	0.023	-0.005	-0.01	0.004	-0.004	0.002	-0.006	-0.011	0.001	0.009	0.006	0.007	-0.011	0.002	-0.009	0.006	0.02	0.005	0.01	-0.011	-0.001
SCO0683	0	0.009	-0.016	0	-0.006	-0.013	-0.015	0.006	-0.008	0.001	0.021	-0.006	-0.001	0.004	-0.005	-0.009	-0.009	-0.006	0.012	-0.006	0.019	-0.004	-0.012	-0.008	0.014	0.01	-0.003	0.015	0.018	0.001	-0.002	-0.004	0.051	0.006	-0.001	-0.009	0.001	0.008	0.003	0.004	-0.016	0.007	-0.013	0.003	0.005	-0.004	-0.006	-0.009	0
SCO0684	-0.004	0.023	-0.01	0.011	0	0.002	-0.007	0.004	0	0.005	0.018	0	-0.011	-0.003	-0.003	-0.001	0.011	-0.004	-0.013	-0.021	0.005	-0.01	-0.009	0.004	0.008	-0.013	0.004	-0.001	0.008	-0.006	-0.02	0.008	0.016	-0.001	0.001	-0.005	0.002	0.003	-0.002	0	-0.013	0.008	-0.003	-0.013	0.004	-0.004	0.01	-0.005	0.007
SCO0685	-0.008	0.016	-0.017	0.012	0.001	-0.003	-0.004	0.002	-0.004	0.003	0.001	0.015	-0.005	-0.004	-0.01	-0.001	0.003	-0.006	-0.003	-0.015	0.001	-0.013	-0.009	0.005	-0.005	-0.004	0.01	0.001	0.009	-0.014	-0.011	0.009	0.011	-0.001	0.003	0.007	-0.002	0.001	-0.003	-0.003	-0.009	0.018	-0.002	-0.007	0.02	0	0.017	-0.007	-0.001
SCO0686	0.006	-0.007	-0.003	-0.009	0.013	0.014	0.001	-0.001	0.001	-0.002	-0.01	0.007	0.001	0.007	-0.004	0.001	-0.004	-0.002	0.006	0.008	-0.004	0.006	0.003	0.008	-0.003	-0.024	0.002	0.002	0.001	-0.008	-0.005	0.005	-0.001	0.001	0.006	-0.008	-0.005	-0.016	0.002	-0.008	-0.002	-0.004	-0.002	-0.007	-0.006	-0.008	0.008	-0.004	0.026
SCO0687	-0.001	-0.002	-0.003	-0.004	-0.002	-0.003	0.003	-0.007	-0.022	0.001	-0.004	-0.002	-0.009	-0.013	0.009	0	-0.004	0.002	0.002	-0.004	0.01	0.003	0.007	0.013	0	-0.005	-0.003	-0.001	-0.002	0.008	-0.008	0.003	0.014	-0.008	-0.004	0.002	0.008	0.004	0.002	-0.005	0.012	0.007	-0.003	0.002	-0.006	-0.009	-0.003	-0.004	0.017
SCO0688	0.001	0.002	0.012	0.004	-0.005	0.012	-0.004	0	-0.001	0.006	-0.003	-0.008	-0.015	0.005	0.004	-0.007	-0.006	-0.006	-0.01	-0.013	-0.003	0.011	-0.004	0.002	-0.005	-0.014	0.01	-0.002	-0.006	-0.006	-0.002	-0.002	0.011	0.008	-0.001	0.01	0.003	-0.003	0.005	-0.004	-0.007	0	-0.011	-0.012	0.002	0.004	0.001	-0.005	-0.006
SCO0689	-0.01	0.006	-0.008	0.005	0.01	-0.005	0.014	-0.005	0.01	-0.003	-0.012	-0.006	0.009	-0.01	-0.004	-0.002	-0.018	-0.004	-0.009	0.002	0	0.004	-0.002	-0.002	0	-0.006	0.001	-0.013	0.004	-0.011	-0.006	-0.004	0	0.004	-0.007	0.004	-0.017	0.008	-0.005	0.004	0.01	0.002	-0.014	0	-0.011	0.018	-0.009	-0.003	0.014
SCO0690	0.004	0.008	-0.003	-0.01	-0.004	-0.001	0.005	-0.004	-0.003	-0.003	-0.003	-0.015	0.004	-0.003	0.001	0.001	0	0.002	-0.01	-0.001	-0.006	-0.006	0.001	0.008	-0.02	-0.007	-0.015	0.006	-0.007	-0.012	0.005	-0.008	-0.006	0.002	-0.007	-0.013	-0.015	0.003	-0.009	0.003	0.005	-0.005	0.008	-0.008	-0.011	0.007	0.001	0.007	0
SCO0691	-0.002	0	-0.003	0	0	0.005	0.004	-0.011	-0.001	0.002	-0.002	-0.006	0.003	-0.004	-0.004	0	0.001	-0.002	-0.001	0	-0.008	-0.004	0	-0.006	-0.004	-0.002	-0.002	0.003	0.006	-0.001	0.002	-0.004	-0.003	-0.006	-0.004	0.004	-0.003	0.002	0.004	-0.001	0.004	-0.003	0.009	0.001	-0.005	0.004	0.008	0.006	-0.007
SCO0692	0.008	-0.007	0.016	0	-0.008	0.006	0.002	0	0.003	-0.009	0.001	-0.005	0.001	0	-0.009	0.002	0.003	-0.006	0.011	-0.002	-0.004	0.001	-0.006	0.005	-0.003	0	-0.007	-0.001	-0.002	-0.011	-0.004	-0.005	-0.009	0	0.004	-0.004	0.006	0.005	-0.004	-0.005	0.001	0	-0.004	0.015	-0.002	0.008	-0.012	-0.001	-0.008
SCO0693	-0.012	-0.004	-0.013	-0.003	-0.019	0.01	0.006	-0.008	-0.02	0.002	0.006	-0.008	-0.003	0.02	-0.007	-0.005	0	-0.011	0.004	0.008	0.009	0.003	0.003	0.018	-0.001	0.01	-0.012	0.008	0	-0.007	-0.019	-0.001	0.006	-0.01	-0.005	-0.01	-0.005	0	0.003	0.001	0.006	0.002	0.002	0.012	-0.007	-0.004	-0.001	-0.001	0.048
SCO0694	0.049	0.004	0.002	0	-0.025	0.016	0	0.007	0.001	0.015	0.011	-0.012	-0.013	-0.008	-0.005	-0.012	0.013	-0.007	0.001	0.008	0.001	0.02	0.004	0.013	-0.006	-0.001	-0.001	0.026	-0.005	0.005	0	0	-0.005	-0.011	-0.008	-0.004	0.008	0.009	0.013	0.019	-0.002	0.001	0.002	0.01	0.007	-0.005	-0.001	0	-0.004
SCO0695	0.049	0.005	-0.003	0	-0.013	0.016	0.003	0.006	0.016	0.01	0.004	-0.004	-0.004	-0.005	0.004	-0.019	0.004	-0.008	0	0.004	0.008	0.007	0.002	0.008	0.012	-0.002	-0.002	0.007	-0.003	-0.007	-0.008	0.003	0.003	-0.02	-0.006	-0.012	-0.001	0.015	-0.001	0.012	-0.006	0.003	0.002	0.009	-0.01	0.002	0.001	0	-0.012
SCO0696	0.008	-0.01	-0.014	-0.011	-0.007	0.006	-0.003	-0.001	-0.001	-0.001	-0.009	-0.021	-0.017	0	0.023	-0.003	-0.013	-0.004	-0.005	0.009	-0.004	-0.001	-0.002	-0.008	-0.001	-0.008	-0.016	-0.009	0.025	-0.003	-0.006	-0.009	0.027	-0.002	0.009	0.005	0.007	0.012	0.003	-0.004	-0.012	0.014	0.009	-0.001	0.004	0.002	-0.027	0	0.021
SCO0698	0.016	-0.004	-0.007	-0.003	0.003	-0.013	-0.005	-0.014	-0.01	-0.002	0	-0.009	-0.004	-0.005	-0.005	0.009	0.065	-0.011	0.032	-0.008	0.007	-0.011	0	0.045	0.002	-0.022	-0.014	0	0.029	-0.009	-0.005	0.011	-0.003	0.001	-0.006	0.009	0.004	0.008	-0.003	0.007	-0.007	0.027	-0.009	0.007	-0.015	0.003	-0.009	-0.004	0.103
SCO0699	0.011	-0.007	-0.008	0.004	-0.007	0.008	0.007	-0.003	-0.007	-0.005	0.013	-0.014	-0.01	0.014	0.009	0.002	-0.012	-0.009	0.005	0.009	0.019	-0.004	0	0.008	0.003	-0.012	-0.006	0	-0.004	0.013	-0.017	-0.004	0.002	0.003	0.004	0.001	-0.003	0.002	-0.006	-0.005	-0.006	0.01	-0.008	-0.002	-0.005	0.003	-0.017	-0.006	0.001
SCO0700	0.01	-0.012	0.002	-0.015	-0.004	-0.001	0.003	-0.001	-0.015	0.006	0.005	0.01	-0.001	-0.004	0.007	-0.004	0.001	0.002	0.01	0.013	-0.005	-0.011	-0.005	-0.002	-0.013	-0.005	-0.01	0.007	0.006	-0.011	0.005	0	0.003	-0.005	-0.002	-0.008	-0.007	-0.007	-0.005	-0.006	-0.009	-0.004	0	-0.013	0.002	0.006	-0.008	-0.003	0.001
SCO0701	-0.004	0.002	0.005	-0.005	-0.002	-0.001	0.002	0.001	-0.001	0.004	0.023	0.004	0.003	0.008	0.006	-0.001	0.017	-0.001	0.02	0.004	-0.002	0.004	-0.007	0.005	-0.014	-0.023	0.002	-0.005	0.012	-0.011	0	0.002	0.011	-0.014	-0.003	0.006	-0.006	0.002	-0.002	0.002	-0.002	-0.005	-0.004	-0.007	-0.003	0.005	-0.002	-0.008	0.002
SCO0702	-0.008	-0.001	0	0.009	0.001	-0.006	-0.007	0.008	0.003	0.005	0.032	0.003	0.004	0.008	0.004	0.002	0.012	0	0.034	0.002	-0.005	0.01	-0.002	0.003	0.002	-0.014	-0.002	-0.005	0.009	-0.008	0.001	0.001	0.007	-0.019	-0.005	0.009	-0.004	-0.01	0.011	0.002	-0.002	-0.006	-0.008	-0.008	-0.007	0.001	-0.006	-0.002	0.004
SCO0703	-0.015	0.023	-0.003	0.003	-0.001	0.003	-0.004	0.005	-0.003	-0.005	-0.011	-0.003	-0.006	-0.001	-0.001	0.004	-0.006	-0.002	0.001	0.005	-0.007	0.008	0	0.012	-0.005	-0.003	-0.001	0.011	0.002	0.002	-0.006	-0.005	0	-0.004	-0.006	0.006	-0.002	-0.011	0.004	-0.007	-0.008	-0.003	-0.004	-0.002	0	-0.007	-0.015	0	0.001
SCO0705	-0.01	0.007	0.006	-0.004	0.006	-0.009	-0.007	0.004	-0.003	-0.003	-0.006	0.002	-0.008	-0.001	0.001	-0.001	-0.012	-0.001	0.006	0	0.003	0	0.001	0.002	-0.005	0.005	0.01	-0.001	0.005	0.001	-0.001	-0.003	-0.014	0.002	-0.001	0.008	-0.006	-0.012	0.007	-0.003	0	0.001	0.016	-0.009	-0.002	-0.005	0.008	-0.008	0.002
SCO0706	-0.003	0.004	0.004	-0.002	0.017	0.005	-0.003	-0.002	0.009	0	-0.007	-0.003	-0.001	0.01	0.005	-0.001	-0.003	0.002	-0.008	0.005	-0.001	0	0.006	0.007	-0.002	0.009	0.007	-0.001	0.003	0.004	-0.002	0.015	-0.007	0.006	-0.011	0.01	0	0.004	0.006	-0.001	-0.001	-0.003	-0.006	-0.005	-0.003	-0.007	0.008	-0.002	-0.006
SCO0707	0	0.001	-0.001	0	0.004	0.005	0.001	-0.003	-0.001	-0.001	-0.003	-0.001	-0.003	0.004	-0.004	0.004	-0.001	-0.002	0.001	0.006	-0.01	-0.003	0.005	-0.002	-0.005	0.004	0.001	0	0.001	0.01	-0.002	0.011	-0.006	0.001	-0.002	-0.001	-0.007	0.002	0.004	0.003	0.002	-0.001	-0.004	-0.01	0.003	0	0.008	-0.001	0.002
SCO0708	-0.001	0.004	-0.003	0	0.004	0.003	0.002	-0.003	0	-0.002	-0.004	-0.003	-0.003	0.001	0.003	0.003	0	-0.005	-0.002	0.003	-0.005	0	0.002	-0.002	-0.008	0.004	0.003	0.001	0.001	0.006	-0.005	0.009	-0.001	-0.002	-0.004	0	-0.01	-0.004	-0.002	0.001	-0.005	0	0.007	-0.008	-0.005	0.003	0.002	-0.005	-0.005
SCO0709	-0.004	-0.004	0	0.001	0.005	0.001	-0.002	-0.003	0	-0.002	-0.002	0	0.004	0.003	-0.004	-0.002	-0.001	-0.003	-0.002	0.002	-0.001	-0.001	0.001	-0.001	-0.001	0.005	-0.004	0.001	-0.002	0.003	-0.006	0.012	-0.007	-0.004	-0.001	0.001	0.002	-0.004	0.001	-0.003	-0.008	0.001	0.004	-0.005	0.003	0.001	0.003	-0.005	-0.002
SCO0710	-0.009	-0.007	-0.006	0.001	-0.013	0.002	0.005	-0.003	-0.001	-0.002	-0.006	-0.003	0.005	0.01	-0.005	-0.003	0.001	-0.003	-0.002	0.002	-0.009	-0.001	0.003	-0.005	-0.007	0.003	0.004	0.003	-0.002	0.005	-0.006	0.012	-0.011	-0.001	-0.003	0.002	-0.004	-0.003	0.005	-0.001	-0.002	-0.001	-0.007	-0.004	0.005	0	0.009	-0.002	0
SCO0711	-0.008	-0.007	0.001	-0.001	0.001	-0.001	-0.006	-0.003	0	-0.002	0.001	-0.001	0.004	0.001	0.003	-0.004	-0.004	0.005	-0.002	0	-0.001	0.002	-0.005	0.005	-0.011	-0.004	-0.001	0.003	0.004	0	-0.008	0.056	-0.005	0.01	-0.009	0.006	-0.006	-0.002	0.005	0	-0.005	0.003	-0.002	-0.005	0.009	-0.005	0.001	-0.005	-0.002
SCO0712	-0.001	-0.008	0.005	-0.001	0.001	-0.001	-0.005	-0.004	0.002	0.003	0.004	0.002	0.006	0.002	-0.001	-0.004	-0.001	-0.002	-0.005	0.001	-0.002	0.002	-0.001	0.002	-0.005	0.006	0.001	0.002	-0.004	0.003	-0.007	0.006	0.009	-0.001	-0.002	0.001	0	0.006	0.003	-0.003	-0.006	0.001	-0.002	0	0.006	0	0	-0.002	0
SCO0713	-0.01	0.006	-0.006	-0.007	0	0.006	0.01	0.002	-0.002	-0.001	-0.003	-0.006	-0.001	0	0.001	0.001	0.001	-0.001	0.004	-0.003	-0.007	0.002	0.004	-0.002	0.01	0.003	0	0.003	0.005	-0.004	0.002	0.006	-0.003	-0.003	-0.002	0.005	0.003	-0.003	0.007	0.004	-0.007	0.004	0.001	0.004	0.005	0.005	-0.009	-0.003	-0.002
SCO0714	-0.003	-0.009	-0.003	-0.001	0.006	0	0.012	-0.002	-0.001	-0.003	-0.002	0.013	0	-0.006	0.004	0.001	0.003	-0.002	0.036	0.007	0.003	0.002	-0.003	0.006	0.009	0.016	-0.009	-0.007	-0.006	-0.003	-0.004	0.005	0.016	-0.003	0	0.008	0.005	-0.001	0.005	-0.008	0.008	0.001	-0.007	0.003	0.001	0	0.002	0.006	-0.001
SCO0715	-0.001	0.004	0.004	0.003	0.003	0.017	0.002	-0.007	-0.004	-0.01	-0.001	-0.005	-0.021	0.01	-0.004	0.002	-0.006	0.003	0.025	0	-0.001	0.015	0.003	0.005	-0.009	-0.004	-0.01	-0.001	-0.004	0.018	-0.009	0.007	0.002	0.015	-0.002	-0.009	-0.001	-0.011	-0.001	-0.007	0.012	0.011	0.008	0.003	-0.016	0.006	0.006	-0.007	-0.005
SCO0716	0.005	0.007	0.004	0	0.033	-0.022	-0.008	0.002	0	0.01	-0.002	0.016	-0.017	-0.013	0.02	0.004	0.005	0.001	0	-0.011	-0.001	-0.001	-0.009	-0.004	-0.001	-0.004	0.001	0.004	0	-0.006	-0.006	0.005	-0.012	-0.01	0.002	-0.008	-0.005	-0.01	0.004	0.005	-0.002	-0.005	-0.01	0.007	-0.034	-0.009	0.002	0.001	-0.015
SCO0717	0.001	-0.008	0.01	-0.012	-0.009	-0.001	0	-0.011	0.001	-0.005	-0.003	0.004	0.002	-0.002	-0.002	0.01	-0.004	0.002	-0.003	0	0.014	-0.008	-0.005	0.004	0	-0.01	0.003	0.002	0.001	-0.003	0.006	0	0.01	-0.005	-0.001	0.005	0.015	-0.008	-0.003	0.004	-0.003	0.007	0	0.012	-0.004	-0.009	0.007	-0.002	-0.002
SCO0718	0.014	-0.003	0.007	0	-0.002	-0.01	0.007	-0.002	0	0.002	-0.003	-0.011	-0.024	-0.017	0.001	0.015	-0.007	-0.001	0.057	0.002	0.001	-0.002	0.001	0.002	0.003	-0.007	0.001	-0.001	-0.012	0.008	-0.003	0.006	-0.008	-0.01	0.002	0.002	0.006	0.005	-0.009	-0.011	0.001	-0.001	-0.004	-0.013	0.01	-0.001	0.003	-0.005	0.03
SCO0719	0.01	0.018	0.001	0.004	-0.002	-0.018	-0.001	0.008	-0.016	0.001	-0.022	0.003	0.004	0.003	0.002	0.005	0.05	-0.002	0.017	0.006	-0.002	-0.014	-0.004	0.008	0.005	0.007	0.011	0	0.025	0.014	0.009	0.003	0.02	0.007	-0.002	-0.01	0.005	-0.006	0.012	-0.007	0	-0.007	0.001	-0.006	-0.006	0.007	0.003	0.003	0
SCO0720	0	0.008	-0.003	0.009	0.003	-0.004	-0.003	-0.006	-0.004	-0.001	0.005	-0.007	-0.012	-0.006	0.002	0.003	-0.001	-0.01	0.008	0.002	-0.005	-0.006	-0.003	0.001	-0.001	-0.001	-0.006	-0.012	0.042	0.017	0.003	-0.013	0.01	-0.004	0.003	-0.003	0.002	-0.009	0.004	-0.002	0.003	0.005	-0.002	0.003	-0.006	0.001	0.01	0.007	0.01
SCO0721	0.006	-0.002	-0.004	-0.007	-0.003	0.002	-0.004	-0.001	0	-0.004	0.002	0.001	-0.004	0.003	0.009	-0.007	-0.01	-0.001	0.008	-0.007	-0.004	0.001	-0.005	0.013	-0.002	-0.007	-0.003	-0.004	-0.008	0.007	-0.004	-0.002	-0.005	-0.007	-0.012	-0.004	0.008	0.003	-0.007	-0.001	0.004	-0.003	0.002	0.01	0.004	0.002	0.011	0	0.018
SCO0722	0.012	0.007	-0.013	0.001	-0.011	-0.034	-0.003	0	-0.015	0.001	0.006	0.009	-0.003	-0.012	0.005	-0.002	0.008	0.006	-0.005	-0.006	0.007	0	-0.002	0.028	-0.01	-0.016	-0.002	-0.002	-0.012	0.006	0.006	-0.004	-0.002	-0.002	-0.004	-0.003	0.01	-0.001	0.001	-0.004	-0.005	-0.007	-0.004	0.011	0.007	0	0.008	-0.001	0.012
SCO0723	0.005	0.003	0	0.009	0.007	0.002	-0.01	0.004	0.001	0.002	-0.009	0.008	-0.01	-0.01	0.012	-0.011	-0.015	-0.006	0.005	-0.023	-0.011	0.008	0	0	-0.006	-0.007	-0.009	0	0.007	-0.009	-0.006	0.008	0.016	-0.007	-0.005	0.008	-0.005	0.004	0.002	0.004	0.015	-0.005	-0.008	0.004	-0.014	0	-0.001	-0.007	0.001
SCO0724	-0.003	-0.01	0.011	0.004	0.008	-0.016	0	-0.006	-0.013	-0.005	-0.002	0.008	-0.006	0.003	-0.001	0.001	-0.015	-0.013	0.028	-0.005	-0.007	-0.002	-0.005	-0.006	0	0.023	-0.005	-0.019	0.002	0.001	-0.008	-0.002	-0.01	0.003	0.001	0.002	-0.007	0.004	-0.001	-0.011	0.002	-0.003	-0.001	-0.006	-0.01	0	0.004	-0.006	-0.009
SCO0725	-0.01	0.002	-0.007	-0.036	-0.007	-0.019	-0.012	-0.002	0	0.012	0.002	-0.01	0.007	-0.007	0.014	0.009	-0.006	0.013	0.034	-0.012	0.003	0.008	0.001	0.015	-0.011	-0.013	0.03	0	-0.022	0.04	-0.019	-0.008	-0.003	-0.017	-0.003	-0.008	-0.015	0.006	-0.018	0.004	-0.012	0.002	-0.01	-0.007	-0.005	0.012	-0.024	0.016	0.007
SCO0726	0.008	-0.006	-0.014	0.013	-0.005	-0.008	-0.001	0.002	0.012	-0.002	0.002	0.003	-0.006	0.017	-0.004	-0.005	-0.008	-0.015	0.004	0.007	-0.005	-0.003	-0.006	-0.013	-0.01	0.004	-0.003	-0.006	-0.007	-0.003	0.004	-0.007	0.01	0.001	0	-0.009	-0.003	0.004	0.01	0.012	-0.016	0	-0.001	-0.022	-0.001	-0.002	-0.005	-0.009	-0.007
SCO0727	0	-0.011	-0.007	0.003	-0.005	0.001	-0.004	-0.001	-0.005	-0.004	0.005	0.003	-0.022	-0.001	-0.015	-0.008	-0.012	-0.001	0.01	0.005	0.004	-0.001	0	-0.003	-0.012	-0.004	-0.01	-0.01	-0.009	0.007	0.005	-0.001	-0.006	0.004	0.002	-0.006	-0.002	0.013	0.001	-0.016	-0.004	0	-0.01	-0.004	-0.004	-0.005	0.006	0.004	0.011
SCO0728	0.01	0.005	0.002	0.01	0.002	-0.005	0.008	0.002	0	0	0.003	0.005	-0.01	0.006	0	0.002	-0.021	-0.007	0.006	-0.006	0.012	0.001	-0.002	0.003	0.007	0.009	-0.003	-0.006	-0.004	0	0.011	-0.003	0.004	0.008	0.005	-0.002	-0.003	-0.003	0.001	0.008	-0.007	-0.007	-0.004	0.008	-0.003	-0.009	-0.003	0.007	0.001
SCO0729	-0.009	-0.003	0.023	0.019	0.015	-0.016	-0.005	-0.008	-0.031	-0.014	-0.015	0.001	-0.011	0.007	0	-0.008	0.031	-0.009	0.04	0.001	0.01	0.039	0.003	0.016	-0.002	0.001	-0.014	-0.01	-0.026	0.019	0.03	0.003	-0.009	0.033	0.005	0.011	-0.012	0.045	0.012	0.01	-0.045	-0.002	0.009	0.031	-0.02	0.013	-0.035	0.01	0.004
SCO0730	-0.004	0.004	0.028	0.005	-0.002	0.009	0.006	0.002	-0.01	-0.007	0.003	0.001	-0.006	0.001	0.001	0.004	0.034	-0.003	0.003	0	-0.008	0.002	0.002	-0.002	-0.005	0.007	0.004	-0.01	0	-0.01	0.01	0.001	0.002	-0.001	-0.005	0.002	0.003	0.003	0.007	-0.008	0.009	0.004	0.004	-0.006	0.006	-0.004	0.004	0	-0.003
SCO0731	0.003	-0.009	0.01	-0.004	0.004	0.006	0.008	-0.004	-0.008	-0.003	0.004	0.002	0.005	0.002	-0.004	-0.003	0.003	-0.005	0	0.001	0.003	-0.001	0.002	-0.002	0	-0.007	0	-0.006	-0.007	-0.004	0.001	0.001	0.004	-0.007	0.005	-0.005	0.004	0.002	0.008	-0.008	0	0.012	-0.001	0.007	0.012	0.001	0.008	0.002	-0.007
SCO0732	0.007	-0.003	-0.001	0.006	-0.007	-0.003	0	-0.009	0	-0.001	0	0.002	-0.002	-0.008	0.006	-0.001	-0.001	-0.005	0.002	-0.002	0.006	-0.007	-0.003	-0.006	0.015	0.007	0.004	-0.01	-0.005	0.006	-0.003	0.004	0.004	0.003	0.002	-0.005	-0.006	-0.011	0.004	-0.008	0.007	-0.002	-0.014	-0.007	-0.01	0.002	-0.005	-0.001	-0.003
SCO0733	0.007	-0.005	0.012	0.009	0.01	-0.013	0.014	0	0.001	-0.004	0.021	0.001	-0.005	-0.016	0.006	0.001	-0.003	-0.008	0.014	-0.011	-0.008	-0.003	0.006	-0.01	-0.007	0.023	-0.015	0.001	0.003	-0.004	-0.003	0.006	0.016	-0.001	-0.001	0.003	0.005	-0.005	0.004	-0.004	-0.019	0.024	-0.015	0	-0.005	-0.002	0.011	-0.005	-0.007
SCO0734	0.02	0.009	-0.004	0	-0.011	-0.005	-0.001	-0.007	-0.005	0.002	0.001	-0.005	0.007	0.004	0.008	-0.004	-0.024	0.003	-0.003	-0.013	0.007	0.007	-0.003	-0.002	0.006	-0.007	-0.005	-0.004	-0.022	0.019	0.01	0.009	-0.004	0.009	0.008	0.006	-0.002	0.001	-0.004	-0.014	-0.002	-0.004	-0.011	-0.006	0.004	0.004	-0.001	-0.001	-0.005
SCO0735	0	0.002	-0.009	0.007	-0.003	0.004	0.008	-0.005	0.004	-0.007	0.001	0.004	0.004	0.01	-0.002	-0.004	-0.004	-0.004	-0.003	-0.012	-0.006	0.01	0.002	-0.001	0.037	-0.016	-0.002	0.003	-0.007	0.006	0.005	0.006	-0.008	-0.001	0.011	-0.013	-0.001	0.006	-0.009	0	-0.001	0.012	-0.008	0.002	0	0.008	0.003	-0.018	-0.009
SCO0736	0.001	-0.005	0.011	-0.002	-0.005	0.002	-0.004	0.008	0.001	-0.007	-0.024	-0.005	0.002	0.001	0.008	0	-0.01	-0.004	0.006	-0.002	-0.002	0.016	0.005	0.012	-0.002	-0.004	-0.008	0.005	-0.002	0.012	-0.002	-0.001	-0.004	0.005	0.001	0.002	0.005	-0.016	0.001	-0.003	-0.007	0.019	-0.012	0.005	-0.005	0	-0.002	0	0.003
SCO0737	-0.006	0.014	-0.002	0.002	-0.004	-0.003	0.005	-0.002	-0.018	-0.003	0.002	-0.008	-0.01	0.015	-0.003	0	-0.003	-0.002	0.001	-0.018	0.003	-0.005	0.001	-0.003	-0.001	-0.008	0.001	0.007	-0.006	-0.002	0.002	-0.003	0.007	-0.002	-0.007	-0.001	0.003	0.009	-0.002	0	-0.004	0.003	-0.006	-0.003	0.004	0.008	0.009	0.003	-0.004
SCO0738	0	0.002	-0.003	-0.007	-0.006	-0.007	-0.001	-0.001	-0.009	-0.003	-0.008	0.004	-0.003	0.011	-0.009	0	0.013	-0.002	0.001	-0.009	0	-0.004	0.001	0.007	0.008	-0.009	0	-0.002	-0.003	0.018	0.01	-0.007	-0.002	0.01	-0.012	0.004	0.008	0.005	0.01	0.003	0.01	0.008	0.012	0.001	-0.012	0.004	0.002	-0.007	-0.019
SCO0739	-0.001	0	-0.004	-0.005	0.003	0.003	0.002	0	-0.011	0.001	0.003	-0.007	-0.005	-0.004	0.014	-0.004	-0.011	-0.002	0	-0.003	-0.003	-0.008	-0.011	0	-0.002	0.015	0.001	0.008	-0.006	0	-0.003	0.008	0.003	-0.003	0.001	0.001	0.006	0.008	0.001	-0.005	0.012	0.001	-0.003	-0.011	0	0.011	-0.001	-0.004	0.003
SCO0740	-0.005	0.004	0.009	-0.015	0.003	0.002	-0.002	0.003	-0.001	-0.002	0.026	-0.002	-0.005	0.008	0.013	-0.001	0.016	0	-0.005	0.001	0.001	-0.005	-0.001	-0.001	-0.01	0.007	0.009	0.001	-0.012	-0.001	0.002	-0.003	0.005	0.008	-0.002	-0.001	-0.005	-0.005	0	-0.004	0.002	0.002	0.004	-0.007	0.005	0.003	0.006	0	0.006
SCO0741	-0.005	-0.004	0	-0.003	0.001	-0.008	0.006	0.003	-0.015	-0.001	-0.001	-0.005	-0.009	-0.008	0.008	-0.006	-0.003	0.003	0.004	0	0.005	0.002	-0.001	0	-0.005	-0.001	0.006	-0.006	-0.014	-0.002	-0.004	0.001	-0.002	0.003	-0.003	-0.008	-0.005	-0.002	0.004	-0.006	0.004	-0.004	0	0.001	0.003	0.003	-0.005	0.002	0.005
SCO0742	0.002	0.006	0.014	0.002	0.002	0.004	0.002	0	-0.014	0	-0.007	-0.004	-0.012	-0.003	0.005	0	-0.013	-0.007	-0.007	-0.005	-0.012	-0.001	0.003	0.001	0	-0.007	-0.003	-0.009	-0.005	0.001	-0.003	-0.003	0.001	0.014	-0.004	0.004	-0.004	0.007	-0.003	-0.002	-0.001	0.004	0.005	0.002	-0.005	-0.002	0	0.008	0
SCO0743	0.013	-0.014	0.004	0.011	-0.002	0.007	-0.013	-0.008	0.004	-0.006	0.007	-0.014	-0.014	-0.001	0.01	0.005	0.01	-0.013	-0.011	0.005	0.005	-0.01	0.001	-0.004	0.018	0.013	0.005	-0.007	0.004	0.003	-0.002	0	0.003	-0.02	-0.003	-0.026	0.011	-0.008	-0.002	-0.002	-0.018	0.022	-0.001	0.033	0.013	0	0.007	-0.02	0.007
SCO0744	-0.003	-0.013	0.02	0.006	-0.007	-0.011	-0.003	0.002	-0.005	0.003	-0.008	-0.011	0.004	0.003	0.019	0	-0.004	0.006	-0.007	-0.007	0.002	0.004	0.002	0.003	-0.006	0.009	-0.014	-0.006	-0.002	-0.006	0.007	0.002	-0.019	0.007	-0.003	-0.001	-0.003	-0.015	0	0	-0.011	0.01	-0.002	-0.003	0	-0.005	0.009	-0.006	0.005
SCO0745	0.006	0.009	-0.017	0.002	-0.005	-0.001	0.006	0.005	0.003	-0.004	0	-0.012	-0.003	0.007	-0.002	-0.014	0	-0.005	-0.001	-0.002	-0.001	-0.002	0.001	-0.003	-0.002	-0.005	-0.002	0.006	0.013	-0.004	-0.012	-0.007	0	-0.018	0.002	-0.017	-0.022	-0.008	0	-0.007	-0.007	-0.002	-0.001	-0.023	-0.001	0.007	-0.001	-0.007	-0.016
SCO0746	0.01	-0.004	-0.006	0	0.015	0.003	-0.001	-0.006	-0.002	-0.001	0.001	-0.001	0.004	-0.003	0.013	0.001	-0.004	-0.009	0.007	0.004	-0.009	-0.001	-0.008	-0.002	0.009	-0.002	0.003	-0.001	0.014	-0.022	0.002	0.046	-0.016	0	0	-0.026	0.012	-0.004	0.004	-0.016	0.017	-0.005	-0.012	-0.023	0.015	0.009	-0.001	-0.005	0.002
SCO0747	0.006	0.004	0.002	-0.005	0.005	0.003	-0.013	0.005	0.001	0.003	0.012	-0.003	-0.002	-0.004	0.002	-0.002	0.01	0.01	0.006	-0.021	-0.004	-0.012	0.002	0.001	-0.009	0.002	0.004	-0.004	-0.006	-0.002	-0.004	-0.003	0.019	0.003	-0.006	0.021	0	-0.014	0.016	-0.001	0.032	0	-0.012	0.002	0.012	-0.016	-0.013	0.011	0.004
SCO0748	-0.009	0.019	-0.006	0.06	-0.005	-0.026	0.011	-0.005	-0.003	-0.01	-0.008	-0.002	-0.022	-0.012	-0.007	-0.018	-0.008	-0.005	-0.001	0.008	0.005	0.007	-0.006	0.01	-0.006	0	-0.009	-0.002	-0.007	0.003	0.003	0.009	0.004	-0.009	-0.002	0.012	-0.006	-0.014	0.005	-0.001	0.005	0.001	0.003	-0.008	0.003	-0.02	-0.008	-0.011	0.003
SCO0749	-0.003	0.004	0.021	0.007	0.007	0.004	-0.003	-0.009	-0.003	-0.003	-0.001	-0.012	-0.01	-0.003	-0.002	-0.014	-0.007	0.003	0.003	-0.003	0	-0.006	-0.006	-0.001	0.012	-0.008	0	-0.002	0	-0.002	0.002	0.003	-0.016	0.006	0.004	0.009	-0.003	0	0.005	-0.009	-0.008	-0.009	-0.007	-0.004	-0.015	0.013	-0.013	-0.001	-0.008
SCO0750	-0.013	-0.018	-0.036	0.002	-0.016	-0.014	-0.02	-0.002	-0.003	0.007	0.009	-0.006	0.011	-0.008	0.001	0.004	0.024	-0.011	0.016	0	0.02	-0.003	0.006	-0.015	0.004	0.035	0.01	0.013	-0.015	-0.012	-0.021	-0.008	-0.004	0.009	0.007	0.017	-0.01	-0.002	0.003	-0.017	-0.005	0	-0.001	0.001	0.01	-0.004	0.007	-0.006	-0.004
SCO0751	0	0.003	0.002	-0.004	-0.002	0.008	0.003	-0.006	0.004	-0.004	0.002	-0.004	-0.007	-0.003	0.005	0	-0.002	-0.006	-0.004	-0.001	-0.005	-0.008	-0.001	-0.005	0.001	0.006	0.006	0.009	0.001	0.002	-0.001	0.007	0.005	-0.004	0.007	0	0.003	-0.011	0	-0.001	-0.012	-0.001	-0.007	-0.009	0.001	-0.001	0.004	-0.004	-0.004
SCO0752	0	-0.003	0.007	0.003	0.019	0.012	0.004	-0.003	0.006	0.003	-0.01	-0.003	-0.007	-0.007	-0.005	-0.005	-0.016	0.006	-0.002	0.006	-0.012	-0.002	0.001	-0.012	0	0.004	-0.001	-0.006	0.01	0.016	0.007	0.001	-0.012	0.003	0.001	-0.005	-0.001	-0.006	0.008	0.001	0.016	-0.003	-0.007	-0.002	0.014	0.009	-0.006	0.002	0
SCO0753	-0.014	0.007	0.002	0.015	0.012	0.015	-0.021	0.002	-0.031	-0.002	0.029	-0.018	-0.02	-0.009	0.011	-0.006	0.023	0.013	-0.001	-0.021	0.016	0.01	-0.01	0.01	0.012	0.005	-0.004	0.01	-0.002	0.024	-0.007	-0.003	-0.002	0.006	0.004	0.013	-0.002	0.001	0.041	0.013	-0.01	0	0.003	0.005	0.007	-0.024	0.001	-0.002	0.009
SCO0754	-0.004	0.009	-0.013	0.005	0.002	0.004	0.003	0.002	0.001	-0.004	-0.002	-0.016	0	-0.001	-0.01	-0.004	-0.011	0.008	-0.002	-0.01	0.008	0	-0.008	-0.013	0.001	0.006	0.007	-0.006	0.002	0.013	-0.01	0.006	-0.012	-0.005	0.005	0.019	-0.004	-0.005	0.023	0.006	0	0.004	0.011	0.002	0.002	-0.015	-0.003	-0.006	0.002
SCO0755	0	-0.002	-0.01	0.001	-0.007	0.007	-0.005	-0.001	-0.001	-0.006	0.003	-0.005	-0.007	0.003	0	-0.001	-0.004	-0.008	-0.008	-0.008	0.001	0.003	-0.004	-0.004	0.002	0.001	0.004	-0.001	0.002	0.006	-0.008	0.008	-0.007	-0.004	-0.003	0.006	-0.002	-0.006	0.016	0.007	-0.005	0.004	0.004	0.001	-0.002	0	-0.004	-0.008	-0.004
SCO0756	-0.002	0.001	-0.006	0.004	-0.008	0.006	0	0.001	0	-0.007	-0.002	-0.009	-0.005	-0.001	0	0.002	-0.002	-0.002	-0.003	-0.014	0.002	0	-0.001	-0.001	0.003	0.004	0.003	-0.003	-0.002	0.007	-0.009	0.003	-0.008	-0.004	-0.002	0.006	-0.005	-0.004	0.018	0.009	-0.005	-0.002	0.004	0.008	-0.003	0.001	-0.011	-0.005	-0.007
SCO0757	0.004	-0.023	0.006	-0.003	-0.001	0.006	0.007	-0.006	-0.001	-0.005	0.003	-0.009	0.001	0.001	-0.015	0.001	0.002	0.002	-0.004	-0.02	-0.012	-0.002	-0.01	0.001	-0.005	-0.004	0.008	0.001	-0.005	0.011	-0.003	-0.001	0.035	0.006	0	0.017	0.007	0.017	0.019	0.004	0.001	0	-0.006	0.024	-0.003	-0.001	-0.017	-0.005	0.012
SCO0758	-0.002	-0.003	0.008	-0.002	0	0.003	0.006	-0.011	-0.002	0.001	-0.003	0	-0.009	-0.018	-0.031	0.016	0.018	-0.005	0.019	-0.021	0.003	-0.004	-0.006	-0.002	-0.006	0.002	-0.004	0.009	0.003	0.001	0.01	0.02	0.011	-0.009	-0.01	0.005	0.025	0.003	0.02	0	-0.02	-0.007	-0.012	0.03	-0.008	-0.016	-0.012	-0.012	0.018
SCO0759	0.01	-0.007	-0.005	-0.006	-0.001	0.001	-0.006	-0.005	-0.001	-0.002	-0.006	-0.005	-0.004	-0.005	-0.006	-0.006	0	0.006	0.011	-0.005	-0.004	-0.007	-0.002	0.006	-0.003	-0.015	-0.001	0.008	0.002	0.013	0.003	-0.001	0.007	0.003	-0.003	0.018	-0.003	0.003	0.006	-0.006	-0.009	-0.004	0.003	0.007	-0.003	0.007	-0.004	-0.004	0.024
SCO0760	0.005	-0.002	0.016	-0.003	-0.012	-0.006	-0.004	-0.016	-0.001	0.003	0.001	-0.002	-0.011	-0.002	0.013	0.003	0.003	-0.004	0.009	-0.008	0.015	0.005	-0.004	0	0.034	-0.011	0.001	0.002	-0.011	-0.002	0.005	-0.006	0.026	0	-0.001	-0.003	-0.008	-0.002	-0.003	-0.002	-0.017	0.007	0.007	0.011	-0.01	0.015	0.006	0.006	0.021
SCO0761	-0.01	-0.009	0.012	0.007	-0.026	0.014	0.007	-0.015	0.002	0.001	-0.001	0.004	-0.003	-0.002	0	-0.012	-0.004	-0.006	0.024	-0.007	0.002	0.014	-0.008	-0.004	0.061	-0.009	-0.009	-0.004	-0.008	-0.01	0.006	0.002	-0.017	-0.014	0.013	-0.009	-0.034	0.001	0.001	0.008	-0.013	-0.009	0.014	0.002	-0.025	0.001	0.007	0.005	0.046
SCO0762	-0.003	0.012	0.034	-0.006	-0.01	-0.017	0.014	-0.026	-0.011	0.011	-0.005	0.008	0	0.006	0.004	-0.006	0.004	-0.011	0.02	0.012	0.006	0.016	-0.028	0.007	0.001	0.005	0.01	-0.027	0.102	-0.009	-0.021	0.006	0.017	-0.02	-0.019	0.001	-0.004	0.096	0.018	0.017	0.001	-0.019	-0.006	-0.004	0.017	-0.004	0.035	-0.004	0
SCO0763	0.013	0.007	0.035	-0.006	-0.006	-0.005	-0.012	-0.006	0.015	-0.002	-0.004	0	-0.016	0.001	-0.005	0.001	0.007	-0.002	0.001	-0.013	-0.001	0.016	0.003	0.01	0.005	-0.005	-0.005	-0.014	0.004	0.012	-0.006	0.023	0.011	-0.005	-0.009	-0.008	0	0.01	-0.005	-0.006	-0.007	-0.006	-0.003	-0.002	0.003	-0.009	0.012	-0.009	-0.005
SCO0764	-0.005	-0.002	-0.01	-0.007	0.002	0	0.001	-0.006	-0.001	-0.007	0.001	-0.001	-0.011	-0.001	0.002	0.004	-0.018	-0.008	-0.012	-0.004	-0.012	-0.003	0.007	-0.001	0	0.008	-0.013	-0.002	0.001	0.012	-0.005	0	-0.001	0.012	0	0.003	-0.002	0.004	-0.009	-0.004	0.001	0.007	0.003	-0.002	-0.003	0	0.005	0.003	0.01
SCO0765	-0.013	-0.005	-0.003	0	0.016	-0.004	-0.005	-0.007	-0.001	-0.003	-0.006	0	-0.002	-0.004	0.008	0.001	0.001	-0.002	0.004	0.021	-0.007	-0.012	-0.001	-0.013	0.008	0.011	0.005	-0.001	0.014	-0.015	-0.004	-0.007	-0.015	-0.015	-0.001	-0.011	-0.008	0.012	-0.006	-0.002	0.005	-0.005	0.001	0.002	0.007	-0.006	0	-0.008	0.014
SCO0766	0.004	-0.011	0.006	-0.003	-0.005	0.002	-0.005	0.001	-0.011	0.006	-0.002	0.008	-0.007	0.008	0.005	-0.007	-0.007	0.001	-0.005	0	0.011	0.001	-0.002	0.01	-0.007	0.001	-0.004	-0.004	0.001	-0.012	-0.009	0	-0.012	0.006	0.001	0.006	0.002	0.009	0.002	-0.004	0.002	-0.002	-0.004	0.007	-0.003	-0.009	0.006	0.002	0.003
SCO0767	-0.004	-0.002	0.008	0.006	0.007	0.008	-0.003	-0.002	0.004	0.001	0.014	0.006	-0.006	-0.008	0.01	-0.002	-0.009	-0.007	0.002	-0.01	0.009	-0.006	-0.006	0.001	-0.007	-0.012	-0.007	-0.006	0.007	0.002	-0.005	-0.002	0.015	0.009	-0.001	0	-0.002	-0.01	-0.002	-0.005	-0.005	-0.006	0.001	-0.004	0.001	-0.008	0.002	-0.001	0.007
SCO0768	-0.001	-0.008	0.001	-0.002	-0.006	0.005	0.001	-0.003	-0.001	0.001	0.014	-0.001	0.003	0.008	0.012	-0.009	0.002	0	0.036	-0.012	-0.001	-0.002	0.001	0.005	0.012	-0.002	-0.003	-0.006	0.011	0.002	0.005	0.002	0.013	0.001	0	-0.017	0	0.004	-0.005	-0.002	-0.004	-0.009	0.009	-0.002	0.013	-0.002	0.007	0.002	0.003
SCO0769	0.001	0.001	0.04	-0.001	-0.002	-0.001	0.004	-0.003	0.001	-0.006	0.009	0.007	-0.014	-0.005	0.013	-0.001	-0.019	-0.005	0.009	-0.007	0.005	0.009	0.003	0.007	-0.001	-0.001	0.004	0.005	-0.005	-0.004	-0.002	-0.001	-0.009	-0.008	-0.001	0.004	0.005	0.013	0.008	-0.006	0.004	-0.005	0.004	0.001	-0.01	-0.003	0.01	-0.008	-0.011
SCO0770	0.008	0.006	0.011	0.008	0.01	0.009	-0.01	-0.008	0.011	-0.003	-0.005	0.002	-0.003	0.006	0.011	-0.001	-0.01	-0.009	-0.001	-0.006	0.001	-0.002	0	-0.003	0.002	0.004	-0.012	-0.01	0.003	0.02	-0.005	0.001	0.009	-0.006	-0.007	0	0.012	0.003	0.001	-0.001	-0.007	0.008	-0.001	-0.01	-0.001	0.004	-0.005	0.001	-0.005
SCO0771	-0.005	0.005	0.004	0.013	-0.001	-0.001	-0.004	-0.003	-0.002	-0.004	0.008	-0.011	0.007	0.009	-0.002	-0.003	0.005	-0.008	-0.023	-0.009	-0.001	0.002	-0.008	0.004	-0.01	-0.009	-0.017	-0.003	0.007	0.02	0	-0.006	-0.013	-0.004	0.001	-0.009	0.009	0.005	0.002	0.001	0.019	0.005	0.004	0.001	0.025	-0.007	-0.014	-0.009	0.008
SCO0772	0.017	-0.01	-0.004	-0.01	0.009	-0.004	0	-0.007	-0.009	0.004	0.002	0.013	-0.007	0.003	-0.005	-0.009	-0.012	-0.007	0.014	-0.023	-0.018	-0.001	-0.006	-0.003	-0.003	0.009	-0.005	-0.003	-0.003	-0.001	-0.006	0.008	-0.004	0.004	0	-0.007	-0.005	0.01	-0.01	-0.001	0.002	-0.003	0.001	-0.01	-0.006	0.003	0.003	-0.004	0.002
SCO0773	-0.012	-0.014	-0.003	0.052	-0.008	-0.008	-0.012	-0.006	0.009	0.028	-0.003	-0.009	0.027	0.001	0.039	0.002	0.002	-0.009	-0.006	0	-0.02	-0.003	-0.006	0	0.006	-0.002	0	0.001	0.045	0.001	0.001	0.015	-0.002	-0.005	0	-0.023	0.006	0.031	0.006	0	0.007	0.003	0.001	-0.007	0.017	0.002	-0.011	0	-0.006
SCO0774	-0.009	-0.002	0.004	0.064	-0.022	-0.008	-0.001	-0.001	0.015	0.02	0.005	-0.006	0.03	-0.006	0.025	0.004	0.002	-0.005	-0.002	-0.002	-0.005	-0.012	-0.007	0.006	-0.009	-0.008	-0.001	0.005	0.047	-0.001	0.005	0.018	-0.012	-0.003	0.001	-0.011	0.001	0.029	0.004	0.005	0.003	-0.009	-0.009	-0.023	-0.001	-0.006	0.003	0.009	-0.001
SCO0775	-0.005	0.012	0.005	0	-0.003	-0.025	-0.001	0.006	-0.002	0.001	-0.031	0	0.006	-0.005	0.007	0	-0.002	-0.003	-0.003	-0.009	0.001	0.01	0	-0.019	-0.025	-0.003	0.002	-0.002	0.027	-0.009	-0.008	-0.02	-0.007	-0.01	-0.009	0.006	0.004	0.004	0.014	0.004	-0.002	-0.015	-0.009	0	0.001	0.001	-0.005	-0.001	0.006
SCO0776	-0.002	-0.008	-0.003	-0.008	-0.021	0.013	0.001	-0.018	-0.001	-0.005	0.001	0.003	-0.018	-0.008	0.017	0	0.012	-0.002	0.005	0.002	0.005	-0.003	-0.01	0.012	0.001	-0.008	0.014	0.003	0.001	-0.008	-0.003	-0.007	0	-0.007	0.001	0.019	-0.005	0.019	-0.012	-0.009	0.007	-0.001	0.001	0.016	-0.011	-0.004	-0.005	-0.005	0.084
SCO0777	0.002	0.006	-0.018	0.001	-0.018	0.004	-0.004	0.003	0.003	-0.001	-0.002	-0.002	-0.015	0.006	0.01	-0.003	-0.019	-0.006	-0.012	-0.01	-0.003	0.006	-0.005	0.027	-0.004	0.001	0.005	-0.003	0.005	-0.003	0.008	-0.007	-0.006	-0.01	-0.005	-0.012	0.015	0.008	0.004	-0.002	0.002	0.003	0.001	0.004	-0.009	0.015	0	0.002	0.027
SCO0778	-0.002	-0.002	-0.006	0.006	-0.021	-0.005	-0.004	-0.001	0.007	0	-0.006	0.005	-0.015	-0.007	0.014	0.003	-0.011	-0.008	-0.003	-0.014	0	-0.002	-0.006	0.01	0.006	-0.001	-0.006	-0.009	-0.001	-0.017	-0.007	-0.011	-0.002	-0.013	-0.011	-0.004	0.007	-0.006	0.004	-0.003	0.017	-0.001	0.002	-0.005	-0.005	0.004	0.004	0.012	0.025
SCO0779	0	0.006	-0.011	-0.006	-0.01	0.002	-0.004	-0.01	0.001	-0.001	-0.009	0.006	-0.007	-0.011	-0.006	-0.017	0.012	0	-0.018	-0.002	0.01	0.007	-0.006	-0.009	0.008	0.012	0.007	-0.018	0.006	-0.016	0.004	-0.006	-0.009	0.009	-0.002	0.01	-0.009	0.014	-0.009	0.007	-0.002	-0.008	0.006	0.016	0.005	0.001	-0.007	-0.004	0.082
SCO0780	0.006	0.005	-0.018	0.002	-0.01	0.001	0.002	0.001	0.006	-0.003	-0.001	-0.006	-0.01	-0.002	0.002	0	0.001	-0.001	-0.003	-0.008	0	0.005	-0.002	0.003	-0.007	-0.01	-0.011	-0.007	-0.002	0.009	0.001	-0.005	0.001	0.002	-0.008	-0.002	0.004	-0.002	0.002	0.005	0.005	0.01	-0.001	0.004	-0.003	0.004	-0.004	0.008	0.017
SCO0781	0.017	0.005	-0.002	-0.003	-0.017	-0.007	0.001	0.002	-0.016	0.004	-0.005	0.005	-0.013	-0.006	0.024	0.004	-0.002	0.007	-0.005	0.005	-0.017	-0.001	-0.011	0.015	0	0.003	0.003	-0.021	0.018	0.009	-0.01	0.003	-0.004	-0.002	-0.003	-0.01	0.01	0.031	0.007	-0.004	-0.003	0.003	0.016	0.006	-0.001	-0.011	0.001	-0.006	0.016
SCO0782	0.003	0.007	0.009	-0.005	0.005	0	-0.002	0.002	0.007	-0.001	0.005	0.005	-0.009	-0.005	0.007	0.004	0.014	0.006	0.003	-0.019	-0.007	0.003	0.001	0	-0.001	-0.013	0.003	-0.004	-0.006	-0.003	-0.002	0.008	-0.007	-0.002	-0.001	0.005	-0.004	0.009	0.007	-0.001	0.003	0.002	-0.005	-0.006	0.012	-0.003	0.002	0.004	0
SCO0783	-0.003	-0.013	-0.001	0.006	0.004	0	0	-0.003	-0.002	0	0.015	0	0.005	-0.003	0.004	-0.003	-0.01	-0.003	-0.001	0.005	0.011	-0.003	-0.005	-0.004	0.007	-0.004	-0.015	0.014	-0.007	0	-0.007	-0.004	-0.004	0.007	0.008	0.001	0.005	0.014	0.004	-0.004	0.004	0.001	-0.004	-0.001	-0.004	0.009	-0.013	-0.008	-0.007
SCO0784	0.028	-0.006	-0.008	-0.002	0.012	0.024	-0.006	-0.009	-0.004	0.005	-0.009	0.003	-0.002	0.005	0.019	0.002	-0.009	-0.01	0	-0.01	-0.003	0.003	-0.004	0.009	-0.009	-0.006	-0.004	0.001	0.005	-0.014	0.003	-0.001	-0.01	0.003	0.007	-0.006	0.002	-0.029	0.001	-0.006	-0.007	0.006	-0.004	-0.006	-0.007	-0.002	0.033	-0.015	0.071
SCO0785	0	0.013	-0.006	0.004	-0.014	0.005	0	-0.004	0	-0.002	0.002	-0.005	-0.003	-0.003	0.007	-0.005	0	-0.003	0.001	-0.004	0.009	0	0.004	-0.001	-0.001	0	0.003	0.005	0	0	0.001	-0.014	-0.003	-0.008	0.001	0.001	-0.009	-0.012	-0.004	-0.006	0.003	-0.001	0.001	0.007	0.008	0.005	0	0	0.009
SCO0786	0.005	0.006	-0.008	0.01	-0.019	-0.002	0	-0.017	0.003	0.005	-0.007	-0.006	-0.008	0.001	0.007	0.008	0	-0.01	-0.003	-0.005	0.016	-0.009	-0.004	0.018	0.01	0.001	-0.005	0	0.007	-0.016	-0.001	-0.005	-0.02	-0.009	-0.002	0.003	-0.011	0.004	-0.005	-0.01	0.012	0.02	-0.009	0.002	-0.002	-0.002	-0.003	-0.013	0.063
SCO0787	-0.008	0.005	-0.005	-0.011	0.009	-0.004	0.017	-0.005	-0.001	-0.012	-0.002	0.006	-0.003	-0.009	0.011	0.001	-0.005	-0.003	-0.01	-0.01	-0.003	-0.009	-0.004	-0.008	0.017	-0.013	0.002	-0.006	0.008	-0.024	0.005	-0.005	-0.005	-0.015	0.003	-0.009	-0.007	-0.009	-0.017	-0.001	-0.004	-0.005	-0.013	-0.012	0.012	-0.001	-0.003	0.005	0.003
SCO0788	0.016	-0.003	-0.004	0.005	0.015	0.007	0.005	0.002	-0.003	-0.008	-0.009	-0.003	0.002	-0.015	0	-0.007	0.045	-0.004	-0.004	-0.006	0.003	0	-0.006	-0.014	0.011	0.012	0.019	-0.019	-0.003	0.006	0.013	-0.017	-0.017	-0.007	0.005	0	-0.003	0	0.011	0.005	-0.004	0.005	-0.011	0.006	-0.001	-0.003	-0.008	-0.007	0
SCO0789	-0.001	0.001	-0.006	0.001	-0.003	-0.007	-0.004	-0.004	-0.003	0.001	-0.001	0.005	0.002	-0.002	-0.008	0.004	-0.006	0	-0.003	0	0.003	-0.003	-0.004	0.008	-0.02	-0.002	-0.003	0.004	-0.004	-0.012	0.002	0.011	-0.002	0.001	0.004	-0.016	0.001	-0.003	0.011	0.001	0.001	-0.006	0.011	0.002	0.002	-0.005	-0.001	0.012	-0.017
SCO0790	0.015	0	-0.004	-0.008	-0.002	-0.017	-0.005	0.008	-0.003	-0.006	-0.002	0.01	-0.004	-0.016	0.007	-0.005	-0.004	-0.001	-0.003	-0.003	0.007	-0.005	-0.006	0.003	0.006	0.004	-0.009	0.005	-0.012	0.002	0.006	0.011	0.002	-0.009	-0.001	0	0.011	-0.002	0.014	-0.006	0.003	-0.008	-0.004	0	0.001	-0.01	-0.013	0	-0.022
SCO0791	-0.001	-0.001	-0.007	-0.003	-0.018	0.003	-0.003	-0.011	0.006	-0.003	-0.003	0.003	-0.005	0.002	-0.005	0	-0.009	0	0.01	-0.003	0.013	-0.007	-0.002	-0.009	0.004	-0.006	-0.009	-0.002	-0.003	0.004	0.006	0.008	-0.005	0	-0.005	0.005	0.004	0.004	0.004	-0.001	0.005	0.007	-0.002	0.005	0.011	0.002	0.001	0.001	-0.01
SCO0792	0.005	0.008	-0.003	-0.014	0.017	0	0.004	-0.011	-0.019	-0.005	0.001	0.009	0.006	-0.015	0.008	0.003	0.018	0	-0.002	-0.023	-0.02	-0.012	0.001	0.005	-0.008	-0.004	-0.007	0.001	-0.011	-0.011	-0.018	-0.003	0.003	0.024	-0.003	0	-0.014	-0.002	-0.008	-0.003	0.003	0.007	0.008	-0.005	0.002	0.002	0.009	0.005	-0.002
SCO0793	0.001	0.005	-0.005	0.009	0.002	-0.002	-0.002	-0.006	-0.002	0.001	-0.008	0.004	-0.03	-0.009	0.007	-0.003	-0.003	0.002	0.031	0.005	-0.014	-0.002	-0.007	-0.013	-0.012	0.008	-0.024	-0.005	0.007	-0.01	0.008	0.006	0.006	-0.017	-0.003	-0.005	0.005	-0.003	-0.005	-0.006	0.005	0.004	-0.001	0.022	0.004	0	-0.018	0.008	-0.015
SCO0794	-0.002	0.002	0.003	-0.004	0.002	0.004	0.008	-0.017	-0.002	-0.006	-0.003	-0.004	-0.007	-0.001	0.005	-0.008	0.001	-0.007	0	0.004	-0.008	0	-0.003	-0.001	0	-0.004	-0.019	-0.008	-0.003	-0.008	-0.009	0.003	-0.001	-0.01	0.005	0.005	0.001	-0.001	-0.015	-0.006	0	0.001	-0.002	0.005	-0.003	0.006	-0.002	0.002	-0.002
SCO0795	-0.01	0.017	0.003	-0.015	-0.02	0.001	0.004	-0.036	0.01	-0.028	0.017	-0.005	-0.008	-0.014	0.008	-0.007	0.022	-0.006	-0.01	0.016	0.016	0	-0.015	-0.008	-0.016	-0.003	0.001	0.008	0.001	-0.021	-0.009	-0.007	-0.012	0.003	0	0.015	-0.004	0.013	0.004	0.015	0.001	0.007	0.011	0	0.015	-0.026	0	-0.01	-0.001
SCO0796	0.002	0.01	-0.005	0.01	-0.01	-0.002	-0.007	-0.04	-0.001	-0.006	0.005	-0.005	-0.014	-0.01	0.006	0.001	-0.01	0	0.011	-0.005	0.006	0.006	-0.004	0.008	-0.009	-0.012	-0.003	-0.008	-0.004	-0.016	-0.005	0.002	-0.005	0.004	-0.005	-0.001	-0.001	0.001	0.006	0.002	0.01	0.006	0.003	0.015	-0.011	-0.008	0.001	-0.005	-0.006
SCO0797	0.035	0.013	-0.016	0.002	0.001	-0.001	0.001	-0.008	0.023	-0.004	-0.004	0.002	-0.006	0.006	-0.001	0	0	0.001	-0.003	-0.014	-0.014	0.01	-0.001	0.001	-0.008	0.016	-0.009	-0.014	0	-0.006	-0.001	-0.014	0.001	-0.014	-0.006	0.001	0.001	0.013	0	0.001	0.01	0.005	-0.002	0.002	-0.007	0.008	0.016	0.004	0.008
SCO0798	0.031	0.006	-0.011	0.001	0.006	0.007	0.006	-0.012	-0.004	-0.005	-0.007	0.001	-0.005	0.012	-0.003	0	-0.026	-0.001	0.029	-0.011	-0.006	-0.003	0.002	0	-0.008	0.004	-0.003	-0.012	0.006	0.006	-0.004	-0.014	-0.01	-0.015	0.001	0	-0.009	0.001	-0.005	-0.004	0.003	0.003	-0.002	0.004	-0.005	0.011	0.006	-0.006	-0.004
SCO0799	0.004	-0.011	-0.007	0.018	-0.002	-0.002	0.003	-0.007	0.01	0	0.008	-0.005	-0.001	-0.015	0.011	-0.004	-0.003	-0.009	-0.012	-0.01	-0.004	0.015	0.003	0.013	-0.008	-0.005	-0.001	0	-0.006	-0.006	-0.01	-0.001	0.021	0.008	0.006	0.085	0.01	-0.005	-0.001	0.004	0.003	-0.008	0.007	0.001	0.001	0.007	-0.018	-0.007	-0.008
SCO0800	0.015	-0.002	-0.015	0.017	-0.002	0.002	-0.011	0.002	0.041	0.004	-0.006	0.013	0.005	-0.009	-0.003	0.002	0.025	-0.008	0.001	0.008	0.004	-0.003	-0.008	0.002	-0.002	0.002	-0.014	-0.006	0.001	-0.015	-0.002	0.011	0.012	0.021	0.011	-0.003	-0.003	0.014	0.009	-0.004	0.013	-0.014	0.009	0.001	-0.008	-0.007	-0.004	0.004	0.007
SCO0801	0.001	-0.021	-0.005	0.017	0.002	0.008	-0.005	0.001	-0.013	0.008	-0.004	0.003	0.035	-0.003	0.006	-0.001	0.012	-0.006	0.005	-0.005	-0.008	0.008	-0.008	0.012	0.017	-0.015	-0.022	-0.003	0	0.004	0.001	0.02	-0.007	0.002	0.012	-0.025	-0.009	0.014	-0.001	-0.002	0.002	-0.004	0.006	0.007	-0.01	0.007	0.004	0.005	-0.005
SCO0802	-0.012	-0.003	0.004	-0.01	-0.002	0.008	0.008	-0.002	-0.007	0.001	0.003	-0.009	-0.002	0.001	-0.004	-0.003	-0.008	-0.005	0.031	0	0	0.002	-0.003	0.003	-0.003	-0.01	-0.003	0.004	-0.005	0.003	-0.008	-0.009	-0.001	0.002	-0.001	-0.01	-0.001	0.013	0.004	-0.007	-0.001	-0.018	-0.008	0.013	0.001	-0.005	-0.004	-0.005	-0.011
SCO0803	-0.014	0	-0.012	-0.005	-0.002	0.003	-0.002	-0.001	0.001	0.002	-0.003	-0.001	0	0.004	0.003	-0.002	0.004	-0.013	-0.004	-0.003	0.005	-0.013	-0.001	-0.014	0.001	0.004	0.006	-0.011	-0.004	0.015	-0.008	-0.006	-0.001	-0.008	-0.006	-0.005	0.001	-0.003	0.001	0	-0.037	0.002	0	0.011	-0.014	-0.006	0.007	-0.001	0.003
SCO0804	-0.013	0.016	0.001	0.001	0.001	0	0.001	-0.005	0.004	0.005	-0.004	0.004	-0.005	0.004	-0.002	0.003	0.036	-0.008	-0.014	-0.012	-0.009	-0.017	0.004	-0.01	-0.007	0.002	0.012	-0.005	-0.008	0.005	-0.007	-0.002	0.009	-0.012	-0.006	0.005	0.009	0.002	0.003	0.001	-0.003	0.013	-0.007	0.001	-0.008	-0.004	0.007	0.012	-0.005
SCO0805	-0.012	0.004	0.028	-0.001	0.001	-0.007	0.005	-0.004	-0.009	-0.006	0.012	-0.012	-0.016	0.001	-0.01	-0.006	-0.003	-0.001	-0.014	0	-0.007	0.002	0.006	-0.003	-0.005	-0.004	0.009	-0.014	-0.009	0.005	-0.006	-0.003	0.005	0	0.003	-0.009	-0.008	0.01	0.003	0.004	-0.004	0.015	-0.002	-0.004	0.002	-0.004	-0.001	0.004	0.003
SCO0806	0.008	-0.006	0.007	0.004	0.014	-0.004	0.003	-0.001	0.01	0.002	0.007	-0.011	-0.008	0.009	-0.002	0.005	-0.01	0.007	0.001	-0.011	0.002	0.001	0.004	0	-0.006	-0.009	0.012	-0.013	-0.008	0	-0.014	-0.004	-0.008	0.012	0.002	-0.003	-0.006	-0.008	0.003	0.007	-0.002	0.007	-0.006	-0.013	0.001	-0.003	0	-0.003	0.001
SCO0807	0	0.005	-0.016	0.019	0.024	0.003	0.013	-0.002	-0.003	0.007	0.002	0.018	-0.003	-0.012	0.003	-0.006	0.004	-0.006	-0.002	0.003	0.002	0.011	-0.019	-0.014	0.004	-0.002	-0.014	-0.005	0.006	-0.005	-0.016	0.009	-0.013	0.003	0.023	0.007	0.002	0.003	0	-0.004	-0.019	-0.007	0.004	-0.023	-0.003	0.001	-0.007	-0.009	-0.015
SCO0808	-0.007	0.006	-0.002	0.004	-0.016	0.001	-0.002	0	0.004	0.004	0.004	-0.001	-0.011	0.003	0.003	0.002	-0.012	-0.008	-0.012	-0.006	0.007	-0.002	-0.006	-0.001	-0.004	0.003	0.007	-0.003	-0.006	0.009	-0.009	-0.005	-0.005	-0.008	0.002	-0.003	0.007	-0.002	-0.01	-0.003	-0.01	-0.006	-0.015	-0.002	0.003	0.01	-0.007	-0.008	-0.007
SCO0809	0.007	-0.001	0.011	0.002	0.01	-0.013	0.005	0.001	0.005	-0.002	-0.002	0.001	0.001	0.007	0.003	0.003	0.003	-0.004	-0.012	0.002	0.006	0.003	0.004	-0.006	-0.007	0.004	0.008	-0.013	0.008	-0.004	-0.006	0.01	-0.011	0.008	0.006	0.007	-0.006	0.002	-0.008	0.003	0	0.004	-0.003	0.004	0.003	-0.001	0.012	-0.008	-0.001
SCO0810	0.005	-0.007	-0.003	-0.003	0.001	-0.009	0.009	0	0	-0.001	-0.001	-0.006	0.008	0.003	0.001	0.001	0	-0.001	-0.003	-0.003	-0.006	0.002	0.002	-0.004	-0.011	0.007	0.006	-0.011	0.006	-0.003	-0.011	0.01	-0.009	0.007	0.006	0.014	0.001	0.006	0	0.006	-0.003	0.011	-0.002	0.004	0.004	-0.005	0	-0.008	-0.002
SCO0811	0.005	-0.001	-0.001	0	0.002	-0.011	0.005	-0.003	0.001	-0.006	0.002	-0.003	0.003	-0.003	0.001	0.002	-0.002	-0.002	0.002	0.004	0.013	-0.003	-0.001	-0.002	0	0.003	0.001	-0.005	-0.006	0.006	-0.007	0.008	-0.012	0.006	0.009	0.021	0	0	-0.001	0.009	-0.005	0.008	-0.001	0.009	-0.006	0	0.007	-0.005	-0.005
SCO0812	0.003	-0.003	0.009	0.001	-0.012	0.018	0.009	0.007	0	0.001	0.002	0.002	-0.007	-0.001	0.004	-0.003	-0.006	0.007	-0.001	-0.005	0.001	0.004	-0.011	-0.004	-0.018	0	-0.009	-0.017	-0.008	-0.006	-0.009	0.005	-0.007	0.005	0.015	0.003	0.012	-0.009	-0.002	0.008	0.002	-0.013	-0.004	0.004	0.007	-0.001	0.011	0.003	0.003
SCO0813	-0.003	-0.004	-0.002	0.002	-0.008	0.002	0.016	-0.002	-0.005	0.001	-0.004	-0.001	0.009	-0.002	-0.002	-0.001	-0.005	0.007	-0.013	0.001	-0.001	0.003	-0.006	0.007	-0.008	0.01	-0.016	-0.017	0.001	0.002	-0.012	-0.001	-0.012	0.006	0.003	0.007	-0.001	-0.003	-0.006	0.004	0.004	-0.012	-0.012	0.002	0.01	0	-0.002	-0.007	0.007
SCO0814	0.006	-0.004	-0.001	-0.002	-0.005	-0.004	0.002	-0.002	0	0.001	-0.005	-0.001	0.005	0.001	0.004	0.001	-0.004	-0.002	-0.007	-0.005	0.001	0.002	0.001	-0.001	-0.012	0.008	0.003	-0.01	-0.006	0.002	-0.008	0.004	-0.001	0.006	0.005	0.002	0	-0.001	-0.002	0.005	-0.001	-0.003	-0.008	0.007	0	0.002	0.003	-0.008	0.004
SCO0815	-0.017	0.005	0.006	-0.006	-0.004	-0.007	0.006	-0.042	-0.018	-0.009	0	0.007	0.007	-0.003	0.01	-0.033	-0.014	-0.003	0.003	0.018	-0.015	-0.002	-0.006	0.002	-0.005	-0.01	-0.006	-0.002	-0.011	0.006	0.004	-0.001	-0.017	0.007	-0.008	-0.002	0.001	0.004	0.002	0.014	-0.017	0.001	0.008	-0.019	-0.002	0.005	0.012	-0.008	-0.013
SCO0816	-0.003	0.003	0.012	0.012	-0.004	-0.015	0.003	-0.033	0.014	-0.012	-0.005	0.009	-0.007	0.006	0.013	-0.022	-0.01	-0.002	-0.002	0.016	0.003	0	-0.003	0.006	-0.001	-0.005	-0.008	-0.001	-0.008	0.012	0.008	0.008	-0.01	-0.004	-0.011	0.014	0.009	0	-0.001	0.004	0.014	0.003	0.003	0.004	-0.003	-0.008	0.005	-0.008	-0.004
SCO0817	-0.002	0.002	-0.007	0.004	0.004	-0.01	0	-0.031	-0.008	-0.009	0.007	0.001	-0.004	0.014	0.014	-0.03	0.008	0	-0.015	0.014	0.007	0.001	0.005	0.016	0	-0.009	-0.007	0.003	-0.019	0.008	0.006	0.011	-0.009	0.006	-0.002	-0.006	0.004	0	0.008	0.004	-0.026	0.007	0	0.022	-0.009	0.005	-0.002	-0.004	0.005
SCO0818	0.011	0.002	-0.008	0.007	0.016	-0.001	0.007	-0.024	-0.008	-0.006	0.001	0.006	0.022	0.018	-0.003	-0.026	0.01	-0.01	-0.021	0.008	-0.01	-0.004	0.005	0.014	-0.003	0.003	0.003	-0.006	-0.018	0.001	-0.012	0.017	-0.012	0.017	0.001	-0.004	0	-0.001	0.008	0.006	-0.012	-0.015	0	-0.001	-0.011	0.023	-0.006	0.013	0.002
SCO0819	0.014	0.007	-0.004	0.013	0.017	-0.012	0.002	-0.013	0.008	0.002	-0.001	0.002	0.024	0.032	-0.002	-0.003	-0.004	-0.005	0.005	0	-0.01	-0.003	0.003	0.006	0.002	-0.017	0.014	0	-0.013	-0.001	-0.014	0.018	-0.003	0.004	0.002	-0.001	0	-0.009	-0.003	-0.007	0.018	-0.017	0.008	0.002	0.003	0.022	-0.008	0.003	-0.001
SCO0820	0.006	0.002	-0.015	0.006	-0.01	-0.006	-0.006	0.001	0.027	0.011	-0.009	0	0.006	0.008	-0.003	0.001	0.016	0.002	0.001	0.004	0.001	0.008	0.001	-0.01	0.01	0.011	0.003	-0.004	-0.004	-0.001	0	-0.003	-0.004	0.005	-0.009	0.004	0.01	-0.006	-0.009	-0.005	0.003	-0.003	0	0.016	-0.011	0	0.012	0.001	-0.001
SCO0821	-0.001	0.002	0.004	-0.003	0.001	0.002	-0.002	-0.002	0.001	0.007	0.013	-0.007	0	-0.001	0.001	-0.001	-0.003	-0.008	0.003	-0.006	-0.005	-0.008	-0.004	-0.01	-0.022	0.002	-0.005	-0.006	-0.003	-0.006	-0.001	-0.003	0.002	-0.008	0.001	0.006	0.004	0.001	-0.011	-0.001	0.003	-0.006	0.002	0.001	0.011	0.004	0.001	0.002	0.008
SCO0822	-0.003	-0.001	0	-0.008	0.005	0.004	0.003	-0.001	-0.002	0.005	0.022	-0.009	0.012	0.003	0.002	0.001	-0.001	0.002	0.009	-0.004	-0.011	-0.008	-0.011	-0.008	-0.012	-0.004	-0.002	0.001	0.002	-0.008	-0.004	0.005	0.003	-0.005	-0.002	0.008	0.007	0.002	-0.006	-0.005	-0.008	0	-0.002	-0.003	0.013	0.003	-0.006	0.004	0.014
SCO0823	0.002	0.005	-0.005	0.007	0.002	0.01	0.021	-0.005	-0.016	-0.003	0.007	0.001	0.027	-0.013	-0.003	0.005	-0.002	-0.006	-0.003	0.015	0.007	0.01	-0.013	-0.005	-0.007	0.014	-0.004	0.012	-0.012	0.005	0.012	0.025	0.015	-0.008	-0.001	-0.002	0	0.001	0.008	0.005	0.001	-0.01	-0.019	0	-0.005	0.002	0.003	0.01	0.017
SCO0824	0.007	0.018	-0.016	-0.004	0.007	-0.006	0.01	-0.006	-0.002	-0.002	0.001	-0.001	0.017	-0.007	-0.009	0.001	-0.012	0.002	-0.002	0.005	-0.006	0.001	-0.005	-0.005	-0.005	-0.005	0.005	-0.005	-0.009	0.001	0.002	0.004	0.005	0.011	0.002	0.006	-0.005	-0.004	0.003	0.007	0.003	-0.012	-0.016	-0.006	-0.003	-0.003	-0.005	0.006	0.009
SCO0825	0.006	-0.002	0.003	0.003	-0.012	0.017	0.014	-0.006	-0.001	-0.009	0.011	-0.001	0.012	0.005	-0.012	-0.008	-0.01	-0.009	-0.003	0	-0.007	-0.01	-0.01	0.003	-0.01	-0.009	-0.008	-0.012	-0.006	0.006	0.002	-0.001	-0.007	0.005	-0.002	0.001	0.003	0.005	0.001	-0.007	-0.001	-0.021	-0.021	0.009	-0.002	0.005	0	0.009	0.01
SCO0826	0.007	-0.012	-0.008	0	-0.007	0.015	0.008	0.001	0.009	0.001	-0.002	-0.005	0.027	0.003	-0.008	-0.009	-0.009	-0.005	-0.006	0.002	0.002	0.001	-0.009	0.008	-0.008	0.002	-0.015	-0.004	-0.01	-0.006	0.007	-0.001	0.004	-0.004	-0.007	-0.008	0	0.008	-0.001	-0.002	0.011	-0.009	-0.015	0.001	0.01	0.011	-0.008	0.004	0.01
SCO0827	0.024	-0.006	0.002	0.006	-0.017	-0.002	0.015	-0.003	0.006	-0.003	0.006	0.02	-0.013	0.003	0.004	-0.006	-0.004	-0.004	0.021	-0.007	0.002	-0.017	-0.001	-0.004	0.01	0.031	0.019	0	0.011	-0.007	-0.004	0	0.004	-0.013	-0.005	0.008	-0.003	0.011	-0.013	-0.005	0.014	-0.004	0.003	0.016	0.02	-0.001	-0.01	0.004	0.012
SCO0828	-0.001	0.003	-0.004	-0.001	-0.014	0.015	0.001	-0.002	0.003	0.004	0.006	0.002	-0.009	0.001	-0.004	-0.001	0.003	0.002	0.002	0.004	0.002	-0.006	-0.004	-0.006	0.009	-0.017	0.001	0.002	-0.008	0.003	0.001	0.006	0	-0.013	-0.006	0.002	0.003	-0.014	-0.002	-0.008	0.002	-0.002	-0.012	0.012	-0.003	0.008	-0.001	0.005	0
SCO0829	0.01	-0.001	-0.008	-0.001	-0.005	-0.006	0.01	0	0.001	-0.003	0	0.016	-0.006	-0.027	-0.009	0.007	-0.002	-0.011	-0.004	0	0.012	-0.002	-0.007	0.006	-0.004	-0.002	0.006	-0.001	-0.003	0.001	0.006	0.007	0.006	0	0	-0.009	0.002	-0.012	-0.013	0.001	-0.009	-0.006	-0.029	0.012	-0.015	0.005	0.005	0.004	-0.01
SCO0830	-0.002	-0.006	-0.004	-0.007	-0.009	-0.003	-0.009	-0.01	0	0.001	-0.006	-0.004	-0.004	0.007	-0.003	-0.004	-0.004	0	0.003	0.005	-0.007	-0.003	-0.008	-0.006	-0.002	-0.014	-0.007	0.004	0.006	0.012	0.009	-0.007	-0.002	0.004	0.008	0.014	0.01	0.001	-0.008	-0.007	0.004	-0.005	0.01	0.008	0.006	0.007	0.002	0.001	0.009
SCO0831	0	0.009	0.002	-0.001	0.003	0.018	0.002	-0.016	0.024	0.007	-0.002	-0.012	-0.01	-0.006	-0.005	0.001	0.001	0.008	0.002	-0.013	0	-0.001	-0.002	-0.005	-0.005	-0.026	-0.006	0.008	0.006	0.015	0.009	-0.014	-0.003	-0.005	0.009	0.004	0.003	-0.014	0.004	-0.005	0.005	0.016	0.007	-0.002	0.009	0.007	0.011	0.006	0.024
SCO0832	0.01	-0.014	0.001	0.002	0.006	0.006	0.009	-0.002	0.005	0.002	0.001	-0.003	-0.004	0.007	-0.009	-0.008	0.005	0.003	-0.01	-0.009	-0.014	0.005	-0.001	0.01	-0.003	-0.024	-0.004	0.004	-0.007	0.015	0.01	-0.01	0.005	-0.002	0.013	0.016	0.001	-0.003	-0.004	-0.012	-0.011	0.007	0.006	-0.002	0.008	0.004	0	0.008	0.011
SCO0833	0.01	-0.016	-0.002	0.01	0.006	0.008	0.007	-0.004	-0.002	0.01	0.006	-0.011	0.008	0.011	0.004	-0.012	0.014	-0.005	0.017	-0.005	0.002	0.006	-0.004	0.01	-0.009	0.016	-0.011	0.014	-0.009	-0.004	-0.004	-0.004	-0.006	0.005	0.012	0.001	-0.002	0.005	0.003	-0.005	-0.019	-0.005	0.008	-0.008	0.006	-0.001	0.008	-0.005	0.017
SCO0834	0.015	0.004	-0.002	0.005	0.018	0.024	-0.002	0.001	0.004	0.017	0.051	0.002	0.002	0.015	0.003	-0.003	0.074	-0.018	0.02	-0.028	-0.007	0.004	-0.002	0.018	-0.004	0.045	0.003	0.04	-0.003	0.006	-0.003	-0.006	-0.02	0.01	0.012	-0.004	-0.007	-0.014	0.016	-0.001	-0.006	-0.003	0.023	-0.012	-0.026	-0.012	0.014	-0.012	0.006
SCO0835	0.006	0.007	-0.003	-0.014	0.017	0.006	-0.008	0.004	-0.002	-0.002	-0.007	-0.005	-0.006	0.008	-0.006	0.006	-0.009	0.011	-0.002	0.001	0	-0.012	-0.001	0.002	0.012	-0.001	0.001	-0.016	-0.002	-0.005	-0.003	-0.013	-0.006	0.001	0	-0.006	0.004	0.005	0.008	-0.004	-0.003	-0.009	-0.019	0.009	0.011	-0.004	-0.003	0.008	0.006
SCO0836	-0.002	0	0.011	-0.009	-0.023	-0.007	-0.001	-0.003	0.007	0	-0.002	-0.002	-0.002	0.006	0.006	-0.01	0.001	0.006	0	0.001	0.006	-0.01	-0.008	0.005	0.01	0.003	0.009	-0.007	-0.011	0.008	-0.008	-0.001	-0.022	0.006	0.003	0.001	-0.004	0.024	0.007	-0.009	0	0.009	-0.009	0.006	0.006	-0.012	0.004	-0.002	0.038
SCO0837	-0.008	0.012	-0.023	-0.003	-0.012	0.002	0.016	-0.007	0.001	-0.011	0.014	0.002	0.009	0.014	-0.004	-0.001	-0.016	-0.001	0.026	-0.002	0.025	-0.009	-0.004	0.011	-0.01	0.006	0.004	0.006	0	-0.005	0.011	-0.01	-0.017	0.018	-0.004	0.001	0.004	-0.007	0.008	-0.005	0.008	0.002	-0.026	0.015	0.012	-0.004	-0.001	-0.011	-0.007
SCO0838	0.005	0	0.014	0.004	0.001	-0.011	0	-0.007	-0.004	-0.001	-0.024	0.004	-0.005	-0.005	-0.001	0.002	0.011	0.003	0.009	-0.009	-0.006	0.004	-0.001	-0.003	0.012	0.006	-0.012	-0.008	-0.003	-0.014	-0.007	0.011	0.007	0.003	0.001	0.005	0.001	0.006	0.009	-0.014	0.014	0.009	0.001	0.012	-0.007	0.003	0.002	0.017	0.001
SCO0839	0.002	0.003	0.004	-0.006	0.002	-0.01	0.002	-0.001	-0.008	0.004	0	0.007	-0.002	-0.008	-0.005	0	0	-0.008	0.003	0.008	-0.003	-0.006	0.002	-0.005	0.023	0.003	0.004	0.001	-0.002	0.004	-0.001	0.002	0.007	0.004	0	0.006	-0.003	-0.002	0.003	0	0	-0.002	-0.005	0.002	0.003	0.002	0.001	0.006	0.002
SCO0840	0.009	-0.007	0.009	-0.01	-0.002	0.012	-0.004	-0.007	0	0.005	0.013	0.006	-0.002	0.024	0.007	0.005	-0.006	-0.002	0.02	-0.008	-0.013	-0.004	0.005	0.008	0.001	-0.002	0.003	0.004	0.003	0.006	-0.005	-0.002	0.009	0.002	0.002	0.003	-0.009	0.006	-0.002	-0.004	0.008	0.007	-0.004	-0.009	-0.01	-0.01	0.005	-0.003	-0.002
SCO0841	-0.007	0.004	-0.007	0.003	0.002	-0.007	-0.001	-0.001	-0.002	0.001	-0.002	-0.005	-0.001	-0.015	0.005	-0.006	-0.006	-0.002	0.004	-0.009	0.002	-0.007	-0.003	0.018	-0.002	-0.001	-0.006	-0.005	-0.004	0.006	-0.001	-0.006	0.004	0.003	-0.001	0.001	0	0.01	0.001	-0.001	0.008	-0.001	0.002	0.002	-0.003	0.005	-0.004	0.008	0.012
SCO0842	0	0.001	-0.002	0.006	-0.002	-0.001	-0.001	-0.001	-0.02	0.003	-0.001	0.002	0.003	0.003	-0.003	-0.001	-0.002	0.003	-0.005	0	0.003	0.001	0	-0.001	-0.002	0.001	0.004	0.001	-0.005	-0.001	0.001	-0.003	0	-0.004	-0.002	0.003	-0.001	-0.001	0.008	-0.003	-0.001	-0.002	-0.005	-0.003	0.004	-0.005	0	0.003	-0.002
SCO0843	-0.006	0.002	0.009	0.004	0.002	0.003	-0.009	-0.005	-0.012	-0.004	0.005	0.003	-0.008	-0.007	-0.002	-0.004	0.018	0.001	0.016	-0.009	-0.005	-0.002	-0.005	0.009	-0.001	0.002	-0.019	-0.006	0.007	0.004	-0.008	-0.004	-0.032	0.015	0	-0.003	0	-0.003	0.005	-0.001	0.01	-0.008	-0.019	-0.005	0.003	0.001	-0.002	-0.005	-0.005
SCO0844	-0.008	-0.015	-0.007	-0.001	0.01	0.012	-0.001	-0.006	-0.002	-0.001	0.001	-0.003	0.004	0.001	-0.008	-0.005	0.016	0.003	0.023	-0.015	0.005	-0.004	0.006	0.006	-0.012	-0.006	-0.008	-0.001	0.011	-0.028	-0.01	-0.005	-0.023	0.021	0	-0.023	-0.004	-0.005	-0.007	-0.014	-0.007	-0.002	-0.016	0.009	-0.007	-0.003	-0.009	0.007	-0.01
SCO0845	-0.011	-0.01	-0.008	-0.01	0.014	-0.017	-0.001	0.006	-0.006	0.002	0.009	-0.004	0.002	-0.011	-0.008	-0.001	0.016	0.005	0.004	0.007	0.014	0	-0.011	-0.002	0.015	0.01	-0.007	0.002	-0.006	-0.008	-0.023	-0.004	-0.03	0.001	0.014	-0.01	0	0.013	0.005	-0.002	-0.006	0	0.002	0.006	-0.024	-0.016	-0.024	0.001	-0.027
SCO0846	-0.006	-0.002	0.015	0.001	-0.007	0.007	0.001	0.005	0.012	-0.004	-0.005	-0.009	-0.005	-0.007	0.005	-0.004	0.025	0.007	0.012	-0.01	-0.001	0.003	-0.004	-0.004	-0.001	-0.005	-0.006	-0.002	-0.018	-0.002	-0.001	-0.003	-0.003	0.002	-0.002	-0.014	-0.002	0	0.01	-0.008	0.002	-0.01	0.001	-0.004	0.003	0.006	0.001	0.004	-0.005
SCO0847	0.001	-0.004	0.009	0.001	0.008	0.004	-0.001	0.002	-0.015	-0.007	-0.011	-0.005	0.003	0.003	0.006	-0.005	0.018	0.005	-0.003	0.004	-0.003	0.001	-0.004	-0.008	0.021	0.003	-0.013	0.012	0.001	-0.008	0.003	-0.006	-0.004	0.001	-0.004	-0.013	0.004	0	0.007	-0.01	-0.001	-0.003	0.016	-0.014	0.001	-0.002	-0.006	-0.009	-0.01
SCO0848	0.002	0.007	0.013	0.002	-0.004	0.022	-0.003	-0.009	0.004	-0.007	-0.001	0.001	-0.007	0.011	0.002	-0.002	-0.007	-0.004	-0.003	0.008	-0.011	-0.002	-0.005	0.003	0.006	-0.009	-0.005	-0.013	0.008	0.004	-0.007	-0.001	0.034	-0.015	-0.001	-0.003	0.005	0.004	0.002	-0.006	-0.015	-0.001	-0.012	0.015	-0.007	0.003	0.004	-0.001	-0.003
SCO0849	-0.005	-0.011	-0.002	0.004	-0.006	-0.005	0.011	0.001	0.001	0.002	-0.003	-0.004	-0.009	0.005	0.019	-0.005	0.001	-0.007	-0.011	-0.013	0.005	0.001	0	-0.005	0.003	0.007	0.003	-0.014	-0.014	-0.009	-0.001	0.004	-0.012	-0.003	-0.012	-0.011	0.002	-0.004	0.003	-0.005	-0.007	0.003	-0.018	0.01	-0.007	0.001	0.004	0.004	-0.001
SCO0850	-0.003	-0.003	0.011	0.01	0.004	-0.001	-0.008	0.006	-0.008	-0.007	0.004	-0.002	-0.006	-0.004	0.007	-0.002	-0.007	-0.013	-0.007	-0.007	0.003	-0.003	0	0.008	0.021	0.007	-0.003	0.004	-0.007	-0.004	0.002	0.003	0	-0.001	0.001	0	0.003	0.014	0.009	0.004	0	0.013	0.003	0	0.005	0.01	-0.009	-0.006	-0.004
SCO0851	-0.002	0.005	0.025	0	-0.002	0.011	0	-0.005	0.007	0.003	-0.007	0.006	-0.017	0.013	-0.002	-0.003	0	-0.001	-0.007	-0.002	-0.009	0.004	0.005	-0.01	0.001	-0.002	-0.009	-0.012	-0.005	-0.011	-0.003	-0.004	0.023	0.001	-0.005	-0.008	0.002	0.006	0.015	-0.004	0.001	0.006	-0.003	0.001	0.01	-0.01	-0.01	-0.005	-0.002
SCO0852	-0.003	-0.003	0.013	0.006	-0.008	0.003	0.005	0	0.001	-0.006	0	0	-0.006	-0.002	-0.005	-0.005	-0.018	0.001	0.027	0.002	-0.001	0.015	0.004	0	-0.006	-0.001	-0.012	0.001	-0.01	-0.012	-0.006	-0.005	0.009	0.009	-0.005	-0.005	-0.006	0	0.003	-0.004	-0.006	0.013	-0.01	0.007	0.004	-0.008	-0.006	-0.003	0.004
SCO0853	0.005	0.011	-0.019	0.007	0.015	-0.005	-0.002	-0.011	0.004	-0.004	0	0	0.026	0.04	-0.003	-0.005	0.01	0.014	-0.022	-0.008	0.008	0.004	-0.002	0	0.018	0.006	0.009	-0.002	-0.011	0	0.002	0.003	0.031	-0.009	0.008	0.014	-0.023	0.038	0.024	0.008	0.008	-0.001	-0.017	-0.024	0	0.006	-0.004	-0.008	-0.024
SCO0854	0.01	-0.027	0.004	0.002	0.003	0.012	0.008	-0.003	0	0.003	0.014	-0.004	0	-0.009	0.007	0.002	0.003	-0.007	-0.011	0.008	0.01	-0.012	-0.001	-0.004	0.006	0.005	-0.011	0.006	0.009	0.011	-0.01	-0.01	-0.013	0.026	-0.011	-0.005	0.005	0.004	0.01	0.002	0.021	0.002	0	-0.004	0.006	0.005	-0.016	0.004	-0.006
SCO0855	-0.001	-0.005	0.001	0	-0.004	-0.016	-0.011	-0.004	0.005	-0.003	0.003	0.002	0.009	0.032	-0.003	0.001	-0.004	-0.002	-0.009	-0.002	-0.015	-0.005	0	0.009	0.024	0.003	-0.001	-0.013	-0.003	0.002	-0.005	-0.007	-0.014	-0.004	0.007	0.006	0.003	-0.001	0.004	-0.001	-0.005	0.007	0.004	-0.012	-0.012	0.009	-0.001	-0.01	-0.013
SCO0856	0.005	-0.004	-0.016	-0.006	0.021	-0.004	-0.008	0.005	0.004	0.002	-0.006	-0.004	0.009	0.002	-0.003	-0.002	0.001	0.002	-0.006	0.018	-0.003	-0.006	-0.003	-0.002	-0.004	0.012	-0.002	-0.006	-0.006	-0.003	0	0.006	-0.007	0.014	0	0.001	-0.003	-0.003	0.009	0.007	0	0	0.001	0.005	-0.01	0.002	-0.001	-0.001	0.003
SCO0857	0.003	0.006	-0.005	-0.009	0.005	-0.01	-0.001	-0.003	0.007	-0.007	-0.005	-0.004	-0.009	-0.012	0.002	-0.001	-0.005	0	-0.006	-0.01	0.012	0.012	0.002	-0.009	-0.011	0.01	0.003	-0.01	-0.009	-0.002	0.002	0.006	0.009	-0.001	0.007	0.015	-0.002	-0.005	0.002	0.01	-0.001	0.002	-0.001	-0.006	-0.004	0	-0.006	-0.003	0
SCO0858	0	0.004	0.008	-0.012	0.015	-0.001	-0.004	0.007	0	-0.002	-0.019	0.002	0.002	-0.001	-0.006	0.001	-0.017	0.009	-0.005	0.004	0.004	-0.004	0.003	0.001	-0.005	0.009	0.01	0.015	0	0.005	-0.005	-0.007	-0.002	-0.002	-0.001	-0.012	-0.002	-0.009	0	0	0.002	-0.003	0.009	0.004	0.001	0.003	-0.009	0.004	-0.001
SCO0859	-0.006	0.008	-0.005	-0.004	-0.011	0.002	-0.005	0.002	-0.019	-0.016	-0.011	0	0	0.001	-0.012	0.001	0.001	0.008	0.001	0.01	-0.005	-0.014	0.001	0.009	0.002	0.002	-0.006	0.018	-0.01	-0.003	-0.006	0.015	0.009	0.002	0.013	-0.016	0	-0.005	-0.002	-0.006	0.006	0.005	0	0.004	-0.003	0.007	-0.003	0.002	-0.006
SCO0860	0	-0.002	-0.002	0.005	0	-0.003	-0.007	-0.002	0	-0.005	0	-0.007	0.005	0.009	-0.008	-0.007	0.002	0.011	-0.004	0.016	-0.001	-0.002	-0.005	0.013	-0.001	-0.002	-0.007	-0.004	-0.015	0.003	-0.001	0.016	0	0.008	0.01	-0.008	-0.001	-0.007	0.003	-0.006	0.003	-0.005	-0.006	0	-0.006	0	-0.006	0.003	-0.006
SCO0861	-0.004	0.004	0.002	-0.005	0.008	0	-0.005	-0.002	-0.005	-0.005	0.001	-0.011	0.013	0.009	-0.007	0	0.018	0.011	0.003	0.024	-0.009	0.001	-0.003	0.006	0	0.011	-0.012	-0.008	-0.023	0.002	0.003	0.017	-0.001	0.004	0.014	0.002	-0.007	0	-0.007	0	0	0.005	-0.007	-0.001	0	0.004	0	0.002	-0.001
SCO0862	-0.01	0.003	-0.003	0.005	0.005	-0.002	-0.006	-0.003	-0.008	0.004	0.006	-0.003	0.005	-0.001	0.002	-0.006	0.03	0.014	0.014	0.015	-0.01	-0.005	-0.001	0.014	-0.007	0.005	0.002	0.003	-0.009	0.006	-0.004	0.019	-0.001	0.015	0.006	-0.007	0	-0.005	-0.006	-0.008	0.005	-0.01	-0.008	-0.003	-0.004	0.007	-0.013	0.006	-0.01
SCO0863	0.001	-0.002	0.011	0.006	0.002	0	-0.01	-0.002	-0.001	-0.004	0.003	-0.005	0.003	0.008	-0.002	-0.003	-0.009	0.013	-0.009	0.018	-0.005	0.001	0.001	0.018	-0.013	0.008	-0.003	0.004	-0.015	0.002	0	0.017	0.004	0.007	0.007	-0.004	-0.006	-0.008	-0.006	-0.012	0	-0.007	-0.006	0.01	-0.004	0.013	-0.002	0.007	-0.003
SCO0864	0.029	-0.004	0.004	-0.017	0.015	0.003	-0.005	-0.001	-0.001	-0.018	0.004	0.01	0.008	-0.016	-0.009	-0.005	-0.014	-0.002	-0.022	0.009	0.018	0.011	0.006	0.05	-0.011	-0.001	0.013	-0.008	0	0.002	-0.01	-0.011	0.007	-0.002	0.01	-0.006	-0.005	0.003	-0.01	-0.013	-0.017	-0.003	-0.008	-0.021	-0.019	0.022	-0.009	-0.001	-0.019
SCO0865	0.005	-0.003	0.006	0.003	0.005	0	-0.003	0.001	0.003	-0.009	0.002	-0.007	-0.003	0.008	-0.008	-0.015	-0.019	0.008	0.012	-0.007	-0.005	0	0	0.008	0	-0.01	0.024	-0.016	0	0	-0.011	-0.005	-0.002	-0.002	-0.001	0.006	0.007	-0.013	-0.002	-0.007	0.006	0.011	-0.01	-0.003	0.003	0.008	-0.01	0.006	-0.003
SCO0866	-0.004	-0.005	-0.011	0	0.01	-0.014	-0.015	-0.001	0.01	-0.008	-0.005	-0.014	0.005	0.009	0.009	-0.003	0.038	0.005	0.021	-0.005	0.01	-0.007	0.009	-0.002	-0.023	-0.013	-0.001	-0.02	-0.012	-0.011	-0.011	-0.005	-0.009	-0.016	0.003	0.004	-0.002	-0.019	-0.016	-0.015	0.006	0.008	0.001	-0.01	0.008	-0.006	0	0.013	-0.015
SCO0867	-0.004	0.013	-0.008	0.005	0.006	-0.006	-0.017	0.002	0.015	-0.006	0.003	-0.013	-0.004	0.008	-0.005	-0.002	-0.007	0.006	-0.006	0	0.006	0	0.002	0.005	-0.012	-0.004	-0.007	-0.016	0.004	-0.006	-0.008	0.013	-0.003	-0.001	0	0.004	-0.002	-0.027	-0.014	-0.011	0.002	0.004	0.003	0.006	0.002	0.006	0	0.008	-0.007
SCO0868	-0.009	-0.003	0.037	0.005	-0.003	0.015	-0.005	-0.002	0.004	0.008	0.004	-0.001	0.006	0	0.001	-0.002	0	-0.004	0.007	0	0.004	-0.018	-0.005	-0.006	-0.001	-0.004	-0.002	0.007	0.002	0.003	-0.009	-0.012	-0.003	-0.001	0	0.005	-0.009	0.006	-0.005	-0.012	-0.007	-0.003	-0.004	-0.018	0.006	0.01	-0.014	0	0.004
SCO0869	0.001	0.001	0.043	-0.004	-0.007	-0.001	-0.001	0.005	-0.004	0.001	0.008	-0.011	0.012	0.009	-0.001	0.008	0.021	0.005	0	0.006	-0.003	-0.008	-0.008	-0.019	0.002	0.013	0.004	-0.016	0.005	0.004	0	-0.007	-0.001	0.004	0	0.01	-0.007	-0.005	0.014	-0.005	-0.004	-0.008	-0.006	-0.004	0.013	-0.001	-0.004	-0.009	-0.003
SCO0870	0.01	-0.002	0.002	0.001	-0.003	0.025	0.002	-0.002	0.015	-0.003	-0.003	-0.006	0.014	0	0.001	-0.002	-0.011	-0.002	-0.011	0.008	-0.005	0.028	-0.002	0.003	0.001	-0.015	-0.005	0.012	0.005	-0.005	-0.022	-0.023	-0.009	0.013	0.01	0.002	0.007	-0.007	-0.011	0	-0.004	0.002	-0.01	0.004	0.011	-0.005	0.011	-0.001	-0.024
SCO0871	0.004	-0.003	-0.005	-0.003	-0.002	0.008	0.008	0.001	-0.003	-0.005	-0.008	-0.006	0.01	-0.003	0.003	-0.004	-0.006	-0.001	-0.016	0.002	-0.007	0.013	0.001	0	0.003	-0.008	-0.002	-0.002	0.001	0.002	-0.011	-0.014	-0.009	0.01	0.003	0.005	-0.002	-0.01	-0.01	-0.001	0.006	0.005	-0.013	0.004	0.01	-0.004	0.004	-0.002	-0.017
SCO0872	0.003	0.011	0.001	-0.02	0.001	-0.011	0.001	0.002	-0.002	0.002	-0.011	0.004	0.016	-0.004	0.013	0.002	-0.008	0.002	0.006	-0.002	0.005	0.008	-0.001	-0.009	-0.002	-0.005	-0.004	0.007	0.002	-0.007	-0.01	0.001	0.005	0.01	0.001	0.012	-0.002	-0.015	-0.016	-0.003	0.009	0.009	-0.009	-0.004	0.004	0.005	0	-0.003	-0.018
SCO0873	0.005	0.002	-0.001	-0.001	-0.02	0.016	-0.011	-0.008	-0.003	-0.003	0.001	0.002	-0.011	0.032	-0.003	0.004	-0.009	-0.005	0.005	0.016	0.003	-0.008	0.004	-0.008	-0.005	-0.002	-0.01	-0.005	0.002	0.004	0.003	0.002	-0.02	0.009	0.002	0.002	-0.013	0.008	0.005	0.005	-0.002	-0.007	-0.004	0.013	-0.016	0.002	-0.017	-0.006	-0.006
SCO0874	0.001	-0.008	-0.003	0.009	-0.011	0.002	-0.015	0	-0.02	-0.006	0.026	0.009	-0.01	-0.004	0.02	-0.002	-0.003	-0.011	-0.008	0.031	0.004	-0.011	0.003	-0.007	-0.001	-0.003	0.016	0.012	0	0.024	-0.012	0	-0.001	-0.007	0.004	0.001	-0.022	0.022	0.009	0.009	0.021	0.022	-0.003	0.009	-0.021	-0.006	-0.008	-0.021	-0.003
SCO0875	-0.003	-0.005	-0.001	-0.002	-0.031	0.006	-0.016	0.005	-0.001	0.002	0.032	-0.001	-0.026	0.012	-0.001	-0.013	0.011	-0.003	-0.001	0.027	-0.004	0.003	0.001	-0.008	0.022	0	-0.005	0.011	-0.003	0.012	-0.027	-0.004	-0.005	-0.009	0.015	-0.01	-0.026	0.023	0.009	-0.001	-0.004	-0.002	0.005	-0.002	-0.023	-0.006	-0.009	-0.016	0.017
SCO0876	0.005	0.005	0	0.004	0.006	-0.03	-0.003	-0.006	0.023	0.001	-0.003	0.003	0	-0.01	-0.003	-0.002	0.007	-0.002	-0.007	0.004	-0.006	-0.011	-0.012	0.003	-0.009	0.001	0	0.002	-0.006	0.014	0.002	-0.025	0.003	0.004	0.003	-0.005	0.004	-0.001	0.019	0.006	-0.026	0.006	-0.006	0.014	-0.006	-0.007	0.017	0.004	-0.01
SCO0877	-0.003	0.002	-0.011	0.012	-0.006	0.001	-0.009	0.001	-0.006	-0.001	-0.003	0.002	0.001	0.003	0.006	-0.01	-0.016	-0.004	-0.002	-0.003	-0.008	0.002	-0.005	-0.008	-0.005	-0.002	-0.006	-0.002	-0.005	0.001	-0.009	0.011	0.024	0.003	-0.004	-0.008	-0.002	0.002	0	0	-0.001	-0.004	-0.002	0.003	-0.004	0.002	-0.005	-0.004	0.003
SCO0878	0.003	0.011	-0.007	0.019	0.016	-0.001	-0.004	0.008	-0.001	-0.005	-0.005	0.011	0.013	-0.004	-0.007	-0.012	-0.002	0.001	0.002	0.001	-0.006	-0.006	0.003	0.009	-0.003	0.005	-0.003	0.009	-0.007	0.012	0.002	0.045	0.004	0.027	0.002	-0.014	0.001	-0.004	-0.011	-0.002	-0.011	-0.003	-0.006	0.013	-0.002	-0.007	-0.009	0.003	0.009
SCO0880	0.003	0.005	0.003	0.008	0.004	0.012	-0.008	0.002	0.002	-0.006	0.004	-0.003	-0.001	-0.011	0.001	0.002	0	0.007	0.005	-0.004	-0.022	0	-0.001	-0.007	0.055	-0.006	-0.005	0.004	0.007	0.009	-0.019	0.019	-0.003	0.002	0.008	0.008	-0.004	0.001	-0.016	-0.008	0.01	-0.003	0	-0.004	0	-0.015	-0.003	0.003	0.005
SCO0881	-0.008	-0.006	0.004	0	0.004	-0.013	-0.007	0.006	-0.002	0	0.016	-0.007	-0.008	-0.001	0.004	-0.001	0.005	-0.002	0	-0.003	0.011	0.001	0.004	-0.003	-0.004	-0.008	0.004	0.003	-0.006	-0.003	0.007	0.005	0.01	0.007	0.004	0	-0.005	0.001	0.003	0.003	-0.002	-0.007	0.015	0.008	0.003	0	0.007	-0.004	-0.001
SCO0882	0.016	0.002	-0.008	0.003	0.045	0.015	-0.004	-0.031	-0.02	0	0	-0.018	-0.012	-0.025	0.007	0.001	-0.006	0.007	-0.005	-0.016	0.006	0.007	0.004	-0.002	-0.016	-0.009	-0.012	-0.002	0.003	0.021	-0.007	-0.004	-0.006	0.005	0.007	0.004	-0.006	0.006	0.001	0.004	-0.01	0.027	-0.003	0.001	-0.013	0.007	-0.001	0.014	-0.011
SCO0883	0.01	0.005	-0.002	0.004	0.013	0.016	-0.006	-0.008	-0.019	-0.001	0	-0.003	-0.009	0.002	0.002	0.002	-0.002	0.004	-0.016	-0.004	0.002	0.01	0.004	0.008	-0.006	-0.014	0.015	0.003	-0.006	-0.009	-0.008	-0.004	0.043	0.009	-0.009	-0.01	-0.003	-0.01	0.006	-0.006	-0.013	0.009	-0.008	-0.008	0.002	-0.001	-0.002	0.003	-0.002
SCO0884	-0.007	0.002	-0.003	0.001	-0.011	0.017	0.009	-0.005	0.002	-0.003	0.012	-0.004	-0.018	-0.011	-0.002	0.005	0.004	-0.011	-0.008	-0.001	-0.004	0.011	0.001	0.001	-0.003	-0.003	-0.007	-0.013	0	0.011	0.008	0.008	0.01	0.001	-0.012	-0.007	0.009	0.009	0	0.004	0.006	-0.001	-0.007	0.001	0.007	0.001	0	0.003	0.007
SCO0885	0.004	-0.005	0.003	-0.001	0.004	-0.013	-0.009	0.009	0.009	0.001	-0.025	0.015	-0.005	-0.004	0.006	-0.001	-0.019	0.003	-0.001	-0.012	-0.008	-0.002	-0.007	0.004	0.005	0.026	0.005	0.005	-0.002	-0.006	-0.003	0.01	-0.003	0.002	-0.015	0.004	0.006	0.008	0.003	0	0.007	-0.002	0.011	-0.008	-0.004	0.001	-0.009	0.005	0.022
SCO0886	-0.004	-0.01	0.021	-0.006	0.007	-0.012	0	0	-0.004	0.001	0.006	-0.009	0	-0.005	-0.009	-0.005	0.011	0.009	0.003	0.005	0.007	-0.008	-0.004	-0.005	0.005	-0.008	0.014	0.005	0.006	-0.007	0.004	-0.001	0.005	0.006	0.001	-0.008	0.008	-0.002	0.008	-0.003	-0.005	0	-0.009	-0.02	0	-0.007	-0.012	0	-0.005
SCO0887	0.006	-0.01	-0.004	-0.007	0.004	0.013	0.003	-0.005	0	-0.003	0.013	-0.003	0.012	0.03	-0.008	0.002	-0.02	-0.002	0.014	-0.005	-0.012	-0.009	-0.004	0	-0.013	-0.004	0.007	0.007	-0.001	-0.004	-0.013	-0.012	0.03	0.014	0.006	0.01	-0.019	-0.001	0.009	0.003	-0.002	0.001	-0.008	-0.008	0	-0.003	-0.003	-0.003	-0.006
SCO0888	0.004	0.016	-0.005	0.004	0.004	0.007	0.008	0.009	-0.006	-0.013	-0.015	0.014	-0.015	0.009	0.009	0.007	0.041	0.047	0.004	-0.015	-0.011	0	-0.013	0.007	-0.002	-0.034	0	0.006	-0.011	-0.002	-0.005	-0.009	0.002	-0.004	0	-0.011	-0.019	-0.01	-0.008	-0.005	0.019	-0.036	-0.014	0.015	-0.006	-0.013	-0.002	-0.021	0.005
SCO0889	0.007	0.004	-0.009	-0.01	-0.001	0.002	-0.007	-0.004	0.002	-0.002	0.003	-0.006	-0.003	-0.004	-0.019	-0.004	-0.01	-0.005	-0.009	0	0.003	0.001	0.006	-0.005	0.003	-0.016	-0.008	-0.014	-0.011	0.001	-0.004	-0.005	-0.001	0.002	0.007	-0.007	-0.008	0.011	-0.003	0.001	0.004	0.01	-0.004	-0.009	0.005	0.001	0	-0.009	-0.005
SCO0890	0.002	0.01	-0.006	0.002	0.003	-0.012	-0.001	-0.008	0	0	-0.006	-0.009	-0.001	-0.009	-0.003	0.008	-0.008	0.004	0.002	-0.009	0.003	0.003	0.007	-0.008	0.01	-0.004	-0.003	-0.009	-0.003	-0.005	0.005	0.001	0.005	0.005	-0.001	0.012	0.003	0.007	-0.008	-0.001	0.017	0.009	-0.003	-0.002	0.01	-0.007	0.002	0.008	0.001
SCO0891	0.011	-0.005	-0.003	0	0.006	0.004	-0.008	-0.009	0.003	0.005	0.001	-0.004	-0.004	-0.015	-0.013	-0.007	-0.018	-0.006	0.007	-0.002	0.009	0	0.006	0	-0.014	-0.003	-0.006	-0.006	-0.006	-0.002	0.003	-0.011	0.014	0.009	0	-0.004	-0.007	-0.004	0.002	-0.003	0.007	0.005	0.003	-0.002	-0.007	-0.014	0.005	0.003	-0.004
SCO0892	-0.005	-0.005	-0.003	-0.007	-0.005	0	0.002	0	0.01	0.003	0	-0.001	-0.004	0.016	-0.002	-0.003	0.003	-0.005	-0.003	0.001	-0.002	0.003	0.001	0.027	-0.002	-0.006	-0.002	-0.006	-0.007	0	-0.001	-0.002	0.004	-0.002	0.003	0.005	-0.001	0	-0.004	0.009	0.013	0.008	0.003	-0.018	0.003	-0.005	0.005	0.006	0.017
SCO0893	0.003	0.004	-0.003	0.004	-0.003	0.005	0.002	0.001	0.002	-0.002	0.003	0.004	-0.002	-0.004	-0.013	-0.001	-0.003	0.002	-0.002	0.003	-0.002	-0.004	-0.012	-0.007	-0.009	0	-0.008	-0.004	-0.01	0.007	0.002	0.001	-0.002	0.003	0.009	-0.008	0.001	0.005	0.011	0.002	0.002	0.001	0	0.008	0.005	-0.008	-0.011	0.008	-0.017
SCO0894	0.001	0.007	0	-0.003	-0.009	-0.003	0.002	-0.005	0.007	-0.002	0	-0.001	-0.003	0.003	-0.009	0.005	-0.002	0.002	0.001	0.012	-0.006	-0.004	-0.006	-0.011	-0.012	-0.005	-0.011	0.005	0	0.014	0.001	-0.002	-0.003	0.003	0.003	0.002	0.001	-0.004	0.007	-0.002	-0.001	0.008	0	0.004	0.001	-0.001	-0.004	0.003	-0.006
SCO0895	-0.004	0.004	-0.008	0.009	0.009	-0.003	0.002	-0.001	-0.012	0.005	-0.002	0.004	-0.014	-0.006	-0.006	-0.004	0.003	0.007	-0.004	-0.004	-0.005	0	0	-0.002	0.002	-0.005	0.007	-0.003	-0.006	0.007	0.011	-0.002	-0.013	-0.014	0.006	0.004	-0.002	0.001	-0.004	-0.017	-0.002	-0.004	0.011	0.002	-0.001	-0.001	0.007	0.006	-0.003
SCO0896	-0.008	-0.021	0.003	0	-0.004	-0.011	-0.001	0.01	0.002	0.009	0.001	0.006	0.003	0.016	-0.002	-0.003	-0.003	0.001	0.017	-0.001	-0.019	-0.005	0.005	0.024	-0.005	-0.008	0	0	0.005	0.001	0.004	-0.008	-0.006	-0.012	-0.001	-0.023	-0.003	-0.008	0.006	-0.022	0.022	0	0.012	-0.012	0.017	-0.005	-0.002	0	0.016
SCO0897	-0.006	-0.019	0.001	0.006	0	0	-0.001	-0.007	0.01	-0.002	0.005	-0.005	-0.009	-0.005	-0.005	0.009	-0.007	-0.005	0.019	-0.009	-0.001	-0.002	0.011	0.006	-0.01	0.009	0.008	0.003	0.003	-0.001	0.011	0.005	-0.007	-0.004	0	0.008	0.009	0.002	0.004	-0.02	0	-0.004	0.008	-0.006	-0.005	0.008	-0.006	0	0.032
SCO0898	-0.003	-0.015	0.002	0.001	-0.002	0.005	-0.003	-0.004	-0.001	0.005	0.002	0.011	0.001	0.008	-0.004	-0.003	0	0.002	-0.007	-0.001	0.007	-0.006	-0.004	-0.01	-0.002	0.001	0.007	0.006	-0.003	0	0.006	-0.005	0.027	-0.001	0.004	0	-0.002	-0.001	-0.002	-0.022	0.012	-0.002	-0.013	-0.003	0.004	-0.006	0.002	-0.001	-0.006
SCO0899	-0.002	-0.001	-0.004	0.006	0.006	0.003	-0.001	-0.003	0.001	0.004	-0.006	0.007	-0.005	0.004	-0.011	0.004	0.003	0.005	-0.01	0	0.003	-0.001	0.005	-0.012	-0.001	-0.003	0.005	-0.004	-0.004	0.007	0.017	-0.007	-0.008	0	-0.001	-0.002	-0.002	-0.004	0.007	-0.029	0.016	-0.002	0	-0.007	0.006	-0.005	0.007	0.005	-0.001
SCO0900	0	-0.006	-0.015	0	0.001	0.007	-0.002	-0.004	-0.001	0.003	-0.001	0.009	-0.006	0	-0.002	-0.002	0.001	0.002	-0.012	-0.008	-0.002	-0.005	-0.005	-0.012	0.002	0.002	0.014	-0.006	0.001	0.018	0.013	-0.005	0.005	-0.003	0.003	0.005	-0.005	-0.004	0.003	-0.021	0.01	0.002	-0.005	0.008	0.006	-0.008	0.004	-0.001	-0.006
SCO0901	0	-0.04	0.01	0.005	-0.012	0	-0.001	0.007	-0.007	0.014	0.004	-0.003	0.008	-0.003	-0.001	-0.006	-0.001	0.004	-0.011	-0.009	0.004	0.004	-0.004	0	0.009	0.005	0.004	-0.015	-0.001	0.002	0.003	0.003	0.016	0.012	-0.007	-0.01	0.011	-0.014	0.003	0.016	0.011	0	0.008	-0.017	0.003	0.003	-0.015	0.003	-0.006
SCO0902	-0.004	-0.012	0.007	0.026	-0.005	0.005	-0.004	0.016	-0.007	0.011	0.025	-0.008	0.003	-0.005	0.003	-0.004	-0.011	-0.013	0.002	-0.008	0.002	0.001	0.007	0.007	0.007	0.003	0.002	0.02	0.01	0.011	0.014	0	-0.007	0.022	-0.008	0.006	0.002	-0.002	0.009	0.004	0.01	0.01	0.004	0	-0.001	-0.001	-0.017	0	0.001
SCO0903	0.011	0.012	-0.005	0.001	0.006	0.022	-0.009	-0.003	-0.002	-0.001	-0.005	0.006	-0.008	0.014	0.007	-0.004	0.009	0.003	0.002	-0.009	0.001	0.01	0.003	0.016	-0.009	0.003	-0.007	-0.013	-0.008	0.005	0.005	-0.001	-0.012	-0.01	-0.002	-0.001	0	-0.01	-0.001	-0.001	-0.019	0.007	0.002	-0.019	-0.005	-0.008	0.002	0.008	-0.006
SCO0904	0.001	0.016	0	0.007	0.001	0.006	-0.013	-0.002	-0.008	-0.002	0.001	-0.002	-0.008	0.025	0.008	0.002	0.015	0.009	0.012	0.002	0.002	0.001	-0.004	-0.007	-0.003	-0.001	0.001	-0.013	-0.004	0.018	0.005	0.011	0.002	-0.025	0	-0.001	0.01	0.003	0	-0.005	0.013	-0.006	0.005	-0.015	-0.003	0.003	-0.005	0.012	-0.007
SCO0905	0.014	0.02	-0.008	-0.005	0.034	-0.005	-0.003	-0.012	0.015	0.003	-0.008	-0.007	-0.01	-0.003	0.026	0.007	0.007	0.004	0.004	-0.011	0.011	0.009	0.003	-0.002	0.027	0	-0.009	-0.001	-0.001	0.021	0.006	0	0.008	0.001	-0.003	-0.002	0.006	0.002	-0.011	-0.016	-0.013	0.021	-0.003	-0.026	-0.017	0.01	-0.003	0.009	-0.015
SCO0906	-0.012	0.006	-0.004	-0.01	-0.015	-0.01	0.001	-0.004	0.011	-0.004	0.01	0.003	0	-0.011	-0.007	0.001	-0.005	-0.001	-0.01	-0.005	0.003	0.009	0.008	0.007	-0.005	-0.009	-0.011	-0.002	0.002	-0.002	-0.007	-0.01	0.001	-0.001	-0.011	0.003	0.002	0.007	-0.006	-0.005	0.008	0.005	-0.005	-0.002	-0.001	-0.009	-0.012	-0.003	0.011
SCO0907	-0.004	0.007	0.006	-0.002	-0.018	-0.007	0.006	-0.007	0.015	0.003	0.001	-0.001	-0.012	-0.016	-0.004	0.004	0.008	-0.001	-0.01	-0.008	0.014	0.007	0.004	-0.004	0.003	-0.01	-0.014	-0.008	-0.002	0.001	0.004	-0.002	0.018	-0.001	-0.007	-0.009	0.005	-0.001	-0.002	-0.003	0.013	0.004	0.003	0.006	0.002	0.002	-0.018	0.002	-0.011
SCO0908	-0.002	0.024	0.013	-0.005	0.009	-0.001	0.003	0.002	0	-0.009	-0.012	-0.008	-0.019	0.013	0	-0.002	-0.022	0.004	0.012	-0.008	-0.016	0.002	0.003	0.008	-0.009	-0.002	-0.016	-0.013	0.002	0.005	0.004	0.004	-0.001	0.001	0.003	-0.004	0.005	0.008	0.005	0.007	0.005	0.009	-0.002	0.008	-0.003	0.004	-0.005	0.007	-0.024
SCO0909	0.01	0	-0.004	0	0.005	0.001	0.018	-0.006	-0.001	-0.005	0.006	-0.001	-0.001	0.03	0.01	-0.003	-0.013	-0.001	-0.008	-0.005	0.01	0.006	0	0.007	0.008	0.005	0.005	-0.012	0.001	0.002	0.008	-0.006	0.005	-0.008	0.002	0.016	0.001	-0.003	-0.011	0.006	-0.001	0	-0.005	0.005	-0.003	0.01	-0.013	-0.009	-0.006
SCO0910	-0.011	0.009	0.003	-0.003	0.009	-0.003	0.006	0.003	0.002	0.004	0.021	0	-0.003	-0.006	0.005	-0.001	0.013	-0.002	-0.005	-0.004	-0.009	0.001	0.002	0.006	-0.005	0	-0.014	-0.003	0.007	0.009	0.011	0.017	0.017	0.003	-0.015	0.01	0	0.027	-0.002	-0.003	0.008	0	0	-0.008	0.006	0.002	-0.005	-0.001	0.017
SCO0911	-0.011	0.012	0.002	-0.01	0.009	-0.001	0.014	0.002	-0.002	0.007	0.014	-0.002	-0.009	-0.01	-0.001	0.001	0.012	-0.002	-0.004	0.001	-0.019	0.005	0.002	-0.006	-0.008	0.002	-0.01	-0.008	0.015	0.007	0.018	0.008	0	-0.001	-0.011	-0.003	0.01	0.018	0.001	0	0.012	0.004	-0.007	-0.006	0.012	0.006	-0.002	0.011	0.02
SCO0912	-0.008	0.012	-0.002	-0.01	0.004	-0.001	0.013	0.007	-0.004	0.011	0.014	0.007	-0.015	-0.011	0.004	-0.001	0.01	-0.004	0.021	-0.006	-0.021	0.008	-0.005	0	0.004	0.002	-0.002	-0.008	0.007	0.008	0.008	0.003	0.003	-0.005	-0.003	-0.004	0.007	0.01	0.006	-0.001	0.019	-0.012	-0.009	0.003	0.008	0.004	0.002	0.003	0.021
SCO0913	-0.012	0.013	-0.01	-0.011	0.008	0.008	0.011	0.006	0.002	0.011	-0.002	-0.002	-0.001	0.006	0.001	-0.006	0.008	0.004	0	-0.002	-0.021	-0.002	0	-0.003	-0.009	-0.012	-0.002	-0.002	0.017	0.006	0.014	0.002	-0.004	0.005	-0.005	0.002	0.014	0.019	0.008	-0.004	0.003	0.012	-0.006	0.005	0.012	0.009	-0.001	0.003	0.015
SCO0914	-0.002	-0.009	-0.009	0.005	0.011	0.011	-0.011	-0.002	-0.011	0.004	0	0.003	0.009	0	-0.001	0.003	0.006	-0.003	-0.003	0.005	0.003	0.003	-0.008	-0.001	0	-0.006	-0.003	-0.004	0.001	-0.009	0.006	-0.002	-0.011	-0.006	-0.006	0.017	0.01	0	0.009	0.008	-0.001	0.009	-0.001	0.005	-0.004	-0.007	-0.003	0.004	-0.008
SCO0915	-0.009	-0.002	-0.026	-0.004	0.018	-0.028	-0.001	0.006	-0.051	-0.003	0.008	-0.017	-0.014	0.001	-0.006	0.005	0.008	0.001	0.023	0.012	0	0.007	0.011	0.002	0.005	0.053	0	-0.006	-0.003	0.008	0.005	0.002	-0.004	-0.003	0.003	-0.012	-0.003	-0.011	0.005	0.006	-0.003	0.018	0.002	-0.007	0.002	0.002	0.004	0.005	-0.003
SCO0916	-0.007	0.009	-0.004	0.003	-0.015	-0.007	-0.009	-0.013	-0.002	0.004	-0.001	-0.005	-0.002	0.017	0.011	-0.003	-0.01	0	0.01	-0.008	-0.007	-0.004	0.009	-0.006	-0.002	-0.009	0.001	-0.008	-0.008	-0.002	-0.002	-0.012	0	0.006	-0.007	0.004	0.015	-0.002	0.009	-0.014	0.003	0.009	-0.002	0.021	0.014	-0.008	-0.007	0.001	0.005
SCO0917	0.003	-0.01	-0.013	0.017	-0.004	0.001	0.005	-0.005	0.007	0.003	0.007	0.006	0.004	-0.002	0.007	-0.001	-0.013	-0.013	-0.001	-0.006	0	-0.013	0.008	-0.005	-0.01	0	-0.003	-0.011	0.001	-0.011	-0.003	-0.001	0.002	0.002	-0.001	0.007	-0.01	0.002	0.008	-0.002	0.001	0	0.002	-0.006	0.011	-0.001	0.019	0.008	-0.006
SCO0918	0.003	-0.009	-0.005	-0.005	-0.001	0.005	0.003	-0.006	0.008	0	-0.003	-0.005	0.002	0.014	0.01	0.001	-0.008	0	-0.009	0.002	0.003	0.008	0.003	-0.005	-0.002	-0.008	0.002	-0.017	-0.004	0.007	0.004	-0.002	-0.004	-0.007	0	0.003	-0.005	-0.007	0.004	-0.003	-0.003	0.002	-0.017	0.006	-0.001	-0.002	-0.002	-0.001	-0.007
SCO0919	0.001	0.037	0.01	0.005	0.002	-0.012	0.018	0	-0.001	0.01	-0.014	-0.002	0.004	0.005	-0.007	0.006	-0.009	0.007	-0.006	-0.007	-0.001	0	-0.006	0.017	-0.009	0.003	-0.005	0.004	-0.002	0.005	0.01	-0.009	0.001	0.012	0.02	0.041	0.004	-0.012	0.008	-0.012	-0.021	0.003	-0.007	-0.012	0.005	-0.012	0.006	0.012	0.005
SCO0920	-0.009	0.04	0.003	0.006	-0.022	-0.009	0.006	-0.002	0.001	0.008	0.006	-0.008	-0.016	0.001	0.008	0.002	-0.017	0.003	-0.007	0.002	0.006	0.018	0.011	0.018	0.001	-0.007	-0.006	-0.004	-0.004	0.005	-0.008	0.004	0.025	0.006	0.012	0.013	-0.001	0.001	-0.009	-0.001	-0.009	-0.006	0.012	-0.002	0.01	0.004	-0.006	0.007	-0.003
SCO0921	-0.012	0.119	-0.003	0.009	-0.003	-0.002	0.006	-0.008	0.015	0.019	0.003	-0.014	-0.003	0.003	-0.007	-0.009	0.001	-0.007	0.002	0.01	0.028	0.009	0.005	0.008	-0.002	-0.004	-0.02	0.002	-0.016	-0.009	0.002	0.007	0.002	0.008	0.017	0.006	0.015	0.002	-0.014	-0.009	0.001	-0.008	0.02	-0.002	0.013	0.014	-0.024	-0.008	-0.002
SCO0922	0.009	0.299	0.011	-0.008	-0.005	-0.003	0.007	-0.02	0.002	0.004	-0.002	0.007	0.032	0.005	-0.009	-0.018	0.005	-0.012	0.003	0.003	0.032	0.024	0.003	-0.004	-0.002	0.003	-0.01	-0.009	-0.001	-0.003	0.009	-0.003	-0.006	-0.001	0.002	-0.004	-0.008	-0.001	0.01	-0.011	-0.002	0.008	0.012	0.009	-0.004	-0.004	-0.001	-0.03	0.008
SCO0923	0.002	0.281	0.023	-0.004	-0.002	-0.006	0.005	-0.014	0.003	0.003	0.026	0.017	0.006	0.014	-0.001	-0.016	0.008	-0.005	-0.002	0.004	0.031	0.035	-0.002	0.009	-0.004	0.001	-0.002	-0.007	0.005	-0.003	0.013	-0.005	-0.004	-0.005	0.003	0	-0.009	0.004	0.002	-0.006	-0.018	0.005	0.005	0.008	-0.004	-0.001	0.009	-0.021	0.018
SCO0924	-0.003	0.249	0.031	-0.003	0.005	-0.015	-0.006	0.002	0.004	0.005	0.024	0.018	-0.021	0.012	0.01	-0.021	-0.007	-0.003	-0.002	0.008	0.034	0.042	-0.005	0.017	-0.003	0.002	-0.014	0.002	0.007	0.001	0	0.001	-0.002	-0.007	0.003	-0.005	0.005	0.001	0.009	-0.008	-0.031	0.006	-0.007	0.017	0.006	-0.005	0	-0.019	0.024
SCO0925	0.028	0.006	-0.01	0	0.004	0.005	0.001	-0.003	-0.001	0.006	0.007	-0.006	0.001	0.008	0.002	0.004	-0.004	0	-0.005	0.001	0.014	0.001	0.004	-0.004	0.006	-0.003	-0.001	-0.002	-0.011	0.01	0.001	0.008	-0.007	-0.004	0	-0.01	-0.01	-0.011	0.003	-0.006	-0.011	0.008	0.002	0.008	-0.009	0.001	-0.005	-0.006	0.004
SCO0926	0	0.02	-0.018	0.008	-0.011	0.012	-0.006	0.004	-0.007	-0.001	0.002	-0.014	-0.012	0	-0.003	-0.01	0.005	0.008	-0.002	0.001	-0.01	0.002	-0.01	-0.004	-0.013	-0.01	-0.009	-0.001	0.001	0.007	0	0.01	0.006	-0.008	-0.005	0.004	-0.005	0.021	0.005	-0.008	0.008	-0.009	0.013	-0.008	0.024	0.005	-0.014	0.013	-0.007
SCO0927	0	0.002	-0.003	-0.015	0	0.007	0.001	0.002	0.018	-0.003	-0.006	-0.006	0.012	-0.01	-0.007	0.002	-0.019	0.005	0.071	0.001	-0.004	0	-0.002	-0.007	-0.006	0.005	-0.005	0.005	0.007	0.004	-0.007	-0.005	0.032	-0.004	-0.008	-0.008	-0.009	-0.008	-0.002	0.006	-0.001	0.001	-0.006	-0.009	-0.01	-0.002	-0.004	0.003	0
SCO0928	-0.011	0.01	0.003	0.003	0.002	-0.001	0.003	0.005	0.005	0.004	0.005	0.002	0.006	-0.003	0.002	0	0.007	0	-0.005	0.001	-0.001	-0.003	0.002	-0.003	-0.012	-0.007	-0.005	-0.004	0.025	-0.001	-0.006	-0.002	0.011	-0.006	-0.007	0.009	-0.001	0.001	-0.001	0.005	-0.003	-0.003	0.003	-0.002	-0.009	0.003	-0.006	-0.002	0.005
SCO0929	-0.017	0.006	0.002	-0.003	0.004	-0.006	-0.005	0.009	-0.006	0.007	-0.008	0.003	0.001	-0.01	0.001	0.001	0.002	-0.004	0.003	0.003	-0.009	0.005	0.004	-0.001	-0.011	-0.008	-0.002	0.013	0.023	-0.006	0.001	-0.001	0.005	-0.005	-0.006	0.013	0	0.01	0.003	0.008	0.002	-0.007	0.009	-0.011	0.002	0.006	0.003	-0.004	0.008
SCO0930	-0.009	0.004	0.008	0.002	0.002	0.001	0.002	-0.004	0.004	0.001	-0.004	0.006	0.01	0.018	-0.013	-0.002	0.012	0.004	0.01	-0.003	0.002	0.011	-0.001	0.007	-0.013	-0.006	-0.002	-0.013	0.016	-0.002	0.01	-0.008	-0.011	0	0.006	-0.004	0	0.005	0.009	-0.006	-0.002	0.001	0.005	0.01	-0.001	0.01	-0.008	-0.011	-0.008
SCO0931	-0.007	0.01	-0.006	-0.014	0.005	0.003	0.01	0	0.027	-0.002	0.026	-0.009	0.001	0.011	-0.003	-0.006	0.001	0.004	-0.011	0.004	0.001	0.015	0.006	0.001	0.005	0	0.009	-0.006	-0.011	-0.001	-0.013	0.003	0.016	-0.013	0.014	-0.015	-0.001	0.008	0.011	0.001	-0.015	0.003	0.003	0.003	0.007	0.009	-0.006	0.016	-0.001
SCO0932	-0.003	0.008	-0.001	-0.008	-0.001	0.001	0	-0.007	0.032	0.002	-0.007	0.003	-0.002	-0.004	-0.003	-0.001	0.006	0.006	-0.016	0.016	-0.006	0.004	0.003	0.005	-0.005	0.002	0.006	-0.008	-0.001	0.013	-0.016	0.001	0.002	0	0.007	-0.012	0.001	0.007	0.012	0.003	0.002	-0.006	-0.012	0.015	0.001	0.012	0.003	0.004	0.001
SCO0933	-0.002	0.001	0.012	-0.005	0.004	0.021	-0.004	-0.003	0.003	0.005	-0.006	0.003	0.019	-0.002	0.001	0.001	-0.001	-0.008	0.022	0.005	-0.002	-0.003	0.012	-0.001	0.008	0.013	0.011	-0.004	-0.017	-0.011	-0.011	-0.015	-0.007	-0.003	0.001	-0.025	-0.009	-0.01	-0.003	-0.006	0.034	-0.004	0.008	0.019	0.013	0.005	0.006	0.011	-0.011
SCO0934	0.002	-0.005	0.009	-0.002	-0.006	0.002	-0.01	0.006	0.003	-0.005	0.002	0.001	-0.019	-0.005	-0.001	-0.004	-0.01	-0.002	-0.001	-0.001	0.007	-0.003	0.002	0.017	0.002	-0.002	0.008	-0.017	0	0.004	0	0.013	0.003	-0.008	0.009	-0.001	0.013	-0.007	-0.004	-0.006	-0.018	-0.002	-0.015	0.004	-0.017	0.006	-0.009	-0.007	-0.009
SCO0935	-0.014	0.013	-0.007	-0.002	-0.001	-0.009	-0.005	-0.002	0.023	-0.002	0.003	0.004	0.003	-0.005	-0.003	0.007	-0.011	0.007	-0.003	0.012	0.002	-0.008	0	-0.003	-0.006	0.021	0	-0.001	-0.011	0.001	-0.011	0.013	0.011	-0.016	-0.003	-0.005	-0.009	0.006	0.003	-0.011	-0.006	0.003	-0.003	-0.007	-0.013	0.001	-0.004	0.002	0.002
SCO0936	0.009	-0.012	0.016	-0.012	-0.016	-0.016	0.016	0.002	0.005	-0.015	-0.006	-0.011	0.011	-0.034	-0.004	-0.008	-0.001	0.011	0.006	0.002	0.013	-0.008	-0.004	0.01	0.01	-0.017	0	0.001	0.004	0.006	0.001	0.004	-0.004	0.002	-0.003	-0.001	0.016	0.001	-0.001	-0.005	0	0.008	-0.032	0.025	-0.002	-0.011	-0.01	-0.003	0.002
SCO0937	-0.007	0.003	0.009	-0.001	-0.004	-0.023	0.003	-0.002	-0.023	-0.006	-0.015	0.013	-0.002	0.004	0.003	-0.005	0	-0.009	-0.003	-0.004	-0.006	0.01	0.004	0.003	0.004	-0.025	0.014	0	0.004	0.008	-0.004	-0.005	0.005	0.003	0.001	0.025	-0.005	-0.001	0	-0.004	0.001	0.008	0.008	0.01	-0.015	0.005	-0.001	-0.017	-0.01
SCO0938	0.003	-0.004	0.002	-0.011	-0.008	-0.002	-0.009	0.008	0.001	0.005	-0.015	0.002	0	-0.008	-0.002	-0.002	0	-0.007	-0.015	-0.001	0.008	0.009	0.002	0.003	0.007	-0.003	0.007	-0.006	-0.007	0.01	-0.002	0.005	-0.004	0.001	-0.002	0.003	0.002	-0.002	0.006	0.002	0.008	-0.006	-0.002	-0.008	-0.012	-0.001	0.001	-0.002	0.008
SCO0939	-0.004	0.011	-0.003	-0.019	-0.011	-0.002	-0.004	0.006	0.003	-0.004	0.004	-0.015	0.019	-0.001	-0.004	-0.004	-0.014	0.01	0.011	0.003	-0.014	-0.01	-0.006	-0.018	-0.005	0.001	0.001	0.001	0	0.001	0.005	0.017	0.001	-0.023	-0.002	0.001	-0.004	-0.007	0	0.014	0.017	0.002	0.003	0.006	0.002	-0.002	-0.012	0.003	0.003
SCO0940	0.004	0.007	-0.002	-0.006	0	0.003	0	-0.001	-0.006	0.001	0.002	0.002	0.01	-0.007	0.003	-0.015	-0.011	-0.009	-0.009	-0.01	-0.001	0.006	0.002	0.005	-0.002	-0.006	-0.002	-0.01	0.001	0.011	0.004	-0.016	-0.003	0	0.005	-0.012	0.008	-0.004	-0.004	-0.001	-0.026	-0.014	-0.003	-0.001	-0.006	0.001	0	-0.011	-0.016
SCO0941	0	0.007	0.002	0.007	-0.017	-0.007	-0.002	-0.001	-0.003	-0.004	-0.002	-0.003	-0.001	0.005	0.006	-0.002	0.003	-0.001	-0.005	-0.002	-0.01	0.001	-0.01	0.001	0.009	-0.005	0.007	-0.007	-0.007	-0.003	-0.014	-0.001	-0.009	0.003	0.004	0.013	0.004	-0.001	-0.002	0.001	0.007	-0.009	-0.001	0.016	-0.004	0.003	-0.002	0.001	-0.001
SCO0942	-0.005	0.016	-0.014	-0.006	0.004	0.002	-0.005	-0.001	0.005	-0.02	0.006	0.012	0.018	-0.019	-0.006	0.009	0.005	0	0.006	-0.022	-0.005	0.005	0.005	-0.009	-0.009	0.023	-0.013	-0.007	-0.018	0.033	0.031	0.016	0.01	-0.003	0.004	-0.005	-0.029	0.013	-0.01	0.004	0.01	0.022	0	0.002	0.022	-0.003	0	-0.003	-0.017
SCO0943	0.002	-0.003	-0.007	0.01	-0.01	-0.006	-0.002	0.006	0.011	-0.006	0.002	0.002	0.005	-0.001	-0.006	0.006	-0.004	0.002	0	-0.008	-0.014	0.008	0.001	-0.029	-0.004	-0.01	-0.001	0.007	0	0.008	-0.003	0	0	0.001	-0.008	0.008	-0.008	-0.008	-0.011	0.002	-0.002	0.003	-0.011	-0.002	-0.003	0.005	0.005	0.001	-0.001
SCO0944	0.007	0	-0.007	0.001	-0.011	-0.007	-0.003	-0.001	-0.011	0.001	0.003	0.005	0.006	-0.004	-0.008	0.001	-0.008	-0.005	-0.013	-0.004	-0.007	-0.004	-0.003	-0.012	0.008	0.004	0.007	0.015	0.004	0.001	-0.006	-0.006	0	-0.001	-0.004	0.006	-0.004	-0.006	-0.024	-0.005	-0.007	0.003	-0.003	-0.004	-0.01	0.005	-0.001	-0.008	0.001
SCO0945	0.007	0.008	-0.007	0.004	0.008	-0.003	0.004	-0.001	0.019	-0.009	0.003	-0.013	-0.014	-0.002	-0.01	0.001	-0.007	-0.002	0.006	-0.002	-0.004	-0.002	0.002	-0.013	-0.005	0.002	-0.003	-0.012	-0.008	0.008	0.009	-0.002	-0.006	-0.01	0.004	-0.018	-0.007	0.001	-0.004	0.005	-0.007	-0.007	-0.016	-0.019	-0.002	0.007	0.005	-0.002	-0.003
SCO0946	0.009	0.001	-0.003	0.002	-0.004	0.007	0	-0.003	-0.015	-0.002	0.011	-0.005	0	0.004	-0.007	-0.005	-0.006	-0.002	-0.001	-0.006	0.01	-0.006	0.004	-0.005	-0.003	-0.006	-0.006	0.001	-0.007	0.004	-0.001	-0.001	0.003	0.004	-0.007	-0.015	-0.006	0.002	-0.005	0.002	-0.002	0.009	-0.015	-0.007	-0.002	-0.008	-0.003	0.002	-0.008
SCO0947	-0.015	-0.005	-0.005	0.005	-0.028	-0.016	0.006	-0.007	0.003	-0.004	0.004	-0.003	-0.003	-0.007	0	0.006	-0.011	0.003	-0.01	0.003	0.007	-0.003	0	0.015	0.006	0.004	-0.001	-0.01	-0.003	-0.003	-0.002	0.003	-0.011	-0.007	-0.004	-0.001	-0.003	0.001	0.004	-0.001	-0.002	-0.004	-0.001	0.001	0.006	0.009	0.008	-0.001	0.012
SCO0948	-0.008	-0.005	-0.001	0	0.009	-0.007	-0.005	-0.001	-0.001	0.001	-0.004	-0.002	0.003	0.003	0.004	-0.003	-0.01	-0.001	-0.004	0.003	-0.007	-0.008	0.005	0.036	0.002	-0.004	0.006	-0.013	-0.013	0.008	-0.001	0.005	-0.008	-0.003	-0.01	-0.004	-0.001	0.006	0.008	0	-0.004	0.001	0.007	-0.007	0.01	0.001	-0.005	0.003	0.006
SCO0949	0.008	0	0.001	-0.001	0.007	-0.01	-0.01	-0.006	-0.004	-0.002	-0.002	0	-0.002	-0.006	0.007	0.001	0.002	-0.001	0.004	0.001	0.006	-0.002	0.003	-0.004	-0.004	-0.007	-0.006	0.002	-0.007	0.007	-0.001	0.006	-0.004	-0.006	-0.001	0.007	0.005	0	0.003	-0.005	-0.011	0.005	-0.003	0.001	-0.002	-0.005	-0.003	-0.007	0.002
SCO0950	0.007	0.005	0	0.006	-0.01	-0.008	-0.002	-0.008	0.005	-0.001	-0.013	-0.002	0.003	-0.001	0.003	-0.007	-0.011	0.007	-0.005	-0.01	0.003	-0.01	0.002	-0.002	0.001	-0.004	-0.004	-0.005	-0.005	0.004	0.012	-0.002	-0.002	0.002	-0.001	-0.007	0.004	-0.01	0.008	-0.001	-0.017	-0.013	-0.004	-0.006	-0.01	-0.003	-0.016	-0.001	0.01
SCO0951	0.003	0.002	-0.004	0.007	0.009	-0.006	-0.018	-0.001	-0.011	0.001	0.003	-0.014	-0.002	-0.011	0.007	-0.007	-0.004	0.001	-0.013	-0.007	-0.002	-0.004	-0.006	0	0.011	-0.001	-0.004	0.005	-0.004	0.017	-0.003	0.005	-0.008	-0.004	0.001	0.001	0.008	-0.005	0.013	-0.001	-0.019	0.002	-0.01	-0.014	-0.007	0.001	-0.008	-0.01	-0.006
SCO0952	0.009	0.011	0	0.006	-0.022	-0.016	-0.011	0.001	0.001	-0.005	0	0.003	0.004	0.015	0	-0.011	-0.002	0.001	-0.007	0.001	-0.007	-0.004	-0.003	0.001	0.004	-0.008	0.002	0.004	-0.014	0.002	-0.004	-0.002	-0.004	-0.007	0.002	-0.002	0.007	-0.003	0.006	-0.006	-0.007	0.005	-0.01	-0.005	-0.001	0.011	-0.005	-0.006	-0.003
SCO0953	0.003	0	-0.011	0.006	0.004	0.008	-0.005	-0.001	0	0.003	0	-0.008	0.004	0.006	-0.004	-0.003	-0.007	-0.005	-0.008	0.005	0.005	-0.007	0.004	0.011	0.001	0.005	0	-0.008	-0.003	0.011	0.002	0.003	0.011	0.001	0.006	-0.009	0	-0.003	0.007	0.002	-0.002	0.004	0	-0.003	-0.011	0.001	-0.01	0.001	-0.003
SCO0954	-0.003	0.004	0.003	-0.005	-0.006	0.014	-0.004	0.004	0.01	-0.007	0.013	-0.005	-0.003	-0.008	-0.056	-0.006	0.023	0.009	-0.003	-0.018	0.009	-0.006	-0.009	0.002	0.01	-0.008	0	-0.02	-0.011	-0.007	0.015	0.018	-0.014	0.008	-0.015	-0.001	-0.001	-0.016	-0.01	-0.007	-0.001	-0.009	-0.011	0.007	-0.018	-0.008	-0.008	-0.003	-0.007
SCO0955	0.002	0.015	-0.003	0.005	-0.004	0.007	-0.002	0.011	0.005	-0.01	-0.015	-0.009	0.01	-0.004	-0.103	0.001	0.016	0.009	-0.007	-0.037	-0.003	-0.004	-0.009	-0.005	0.002	0.001	-0.007	-0.001	0.004	-0.008	0.003	0.016	-0.006	0.014	-0.01	0	-0.001	-0.005	-0.021	-0.007	0.004	0.005	-0.007	0.011	-0.017	0.007	0.009	0.008	-0.003
SCO0956	0.017	-0.019	-0.007	0.005	0.011	-0.011	0.011	0.008	0.003	-0.005	0.004	-0.003	0.018	-0.001	-0.019	-0.009	-0.009	0	0.026	0.009	-0.013	0.002	0	0.023	0.055	-0.002	-0.001	0.001	0.003	0.005	0.008	0.011	0.022	-0.009	0.058	0.028	0.005	0.008	0.015	0.005	0.012	-0.013	-0.019	-0.01	-0.009	-0.021	-0.034	-0.004	0.008
SCO0957	-0.004	-0.001	0	0.013	-0.006	0.007	-0.003	-0.002	0.001	0.002	0.01	0.001	0.009	0.001	0	-0.001	-0.002	0.016	-0.002	-0.005	0.013	0.003	-0.003	-0.018	-0.011	-0.014	0.007	-0.004	-0.004	0	0.003	0.003	-0.008	-0.02	0	0.001	-0.003	0.006	0.013	-0.001	-0.008	-0.013	-0.007	0.002	0	0.003	0	-0.006	-0.001
SCO0958	0	0.012	-0.005	0.028	-0.017	0.005	-0.02	-0.009	-0.001	0.013	0.017	0.007	-0.004	0.001	0.003	0.006	-0.02	0.036	-0.001	-0.032	0.009	-0.007	-0.024	-0.008	-0.013	0.011	0.01	-0.018	-0.002	0.001	-0.008	-0.012	0.013	-0.011	0.007	-0.008	0	0.068	0.005	0.002	-0.005	-0.012	0.008	0.008	0.015	0	-0.005	-0.014	-0.012
SCO0959	-0.01	0.001	-0.001	0.021	0.005	0.012	0.008	-0.006	0.004	-0.005	-0.003	-0.002	0.004	-0.003	0.004	0.003	-0.001	-0.002	-0.01	-0.003	-0.002	0.009	-0.001	-0.004	0.007	0.001	0.006	-0.008	0.006	0.007	-0.009	0.007	-0.014	-0.012	0.002	0.001	-0.001	-0.01	-0.001	0.003	-0.004	0.001	0.009	0.007	-0.003	-0.003	0.011	-0.006	0.005
SCO0960	-0.004	-0.007	0.01	0.012	-0.001	-0.004	0.001	-0.007	0.003	0	-0.005	-0.001	0.004	-0.001	0.014	0.004	-0.001	0.001	-0.004	-0.007	-0.005	0.001	-0.005	0.002	-0.002	-0.004	-0.002	-0.005	0.006	0.005	-0.003	0.014	-0.012	-0.008	0	-0.008	-0.002	-0.007	0.001	-0.004	-0.004	-0.008	0.008	0.005	-0.006	-0.004	0.014	-0.005	0.002
SCO0961	0.008	-0.01	0.001	-0.008	0.005	0.004	0.012	-0.006	0	-0.003	0.005	0.005	-0.001	0.004	-0.005	-0.006	-0.001	-0.002	-0.009	0.004	0.009	-0.018	-0.009	0.026	0.001	-0.005	-0.003	0.003	0.002	0.001	-0.003	0.004	-0.01	-0.003	0.002	-0.013	-0.004	-0.012	0.004	-0.004	-0.003	-0.004	0.01	0.006	0.01	-0.001	0.006	-0.008	0.025
SCO0962	-0.003	-0.015	0.001	-0.005	0.02	-0.007	0.003	-0.002	-0.007	0	0.006	0.006	0.001	-0.016	0.007	0.003	0.012	-0.008	0.002	0.005	-0.001	-0.019	-0.007	0.004	-0.006	0.002	-0.001	0.003	0	-0.001	0.012	0.016	-0.003	-0.008	0.003	-0.016	0.004	0.003	0.001	-0.004	0.001	0.007	0.009	0	0.01	0.002	0.01	0	0.003
SCO0963	0.01	-0.007	0.005	-0.007	0.012	-0.013	0	-0.005	0.002	-0.001	0.005	0.004	-0.001	0.003	-0.001	0.001	0.002	0.004	-0.01	0.002	-0.007	0.003	0.003	-0.003	0.002	0.007	0.003	-0.005	0	-0.001	0.003	-0.004	0.02	-0.001	0	0.001	-0.004	0.01	0.004	-0.002	-0.003	-0.002	0.003	0.006	-0.002	0.008	-0.011	-0.003	-0.008
SCO0964	0.001	0.007	0.008	0.007	0.024	-0.003	-0.002	-0.001	-0.004	0.001	-0.001	-0.014	0.002	-0.003	0.001	0.005	0.001	0.01	0	-0.004	-0.011	-0.024	0.006	-0.013	0.002	-0.002	0.006	-0.001	0.002	-0.002	0.007	0.006	0.003	0	0.003	0.011	0.002	0.003	0.006	-0.004	-0.005	-0.001	0.017	-0.017	0.003	0.002	-0.01	0.018	0.005
SCO0965	-0.004	0.017	-0.002	0.008	0.001	-0.012	-0.001	-0.005	0.007	0.001	0.005	0	-0.008	-0.013	0.001	-0.002	-0.004	0.001	-0.001	-0.003	0.003	0	-0.003	0.003	0.006	-0.003	0.007	0.003	-0.011	0.002	0.007	-0.001	-0.007	0.001	-0.01	-0.017	-0.006	-0.001	0	-0.008	0.011	0.003	-0.001	-0.017	-0.003	0.003	-0.005	0.004	-0.001
SCO0966	-0.007	0.006	-0.002	0.007	-0.002	-0.003	0.006	0.002	0.008	-0.003	-0.002	-0.004	-0.006	-0.001	0.005	-0.005	-0.001	-0.002	-0.008	0.002	-0.006	-0.001	-0.003	-0.009	0.012	-0.001	0.006	-0.003	-0.008	0.008	-0.008	0	-0.003	-0.004	-0.011	-0.006	0.001	-0.001	0.008	-0.005	0.001	0.009	-0.007	0.002	0.01	0	-0.004	-0.003	-0.005
SCO0967	0.003	-0.002	-0.008	-0.012	0.003	0	0.004	-0.01	0.002	-0.007	0	-0.017	-0.018	0.007	0.007	-0.001	0.002	0.011	-0.007	-0.003	-0.006	-0.004	0.012	-0.003	0.002	-0.006	0	-0.009	0.001	-0.005	0.003	0	-0.001	0	0.012	0.002	-0.004	0.004	-0.01	-0.009	0.01	0.004	0.006	0.004	0.014	0.004	-0.003	-0.01	0.004
SCO0968	-0.004	0.008	-0.004	0.006	0.017	0	0.003	-0.003	0.03	0.002	0.006	-0.004	-0.01	-0.001	-0.004	-0.003	-0.016	0.001	0.015	0.01	0.002	-0.011	0.006	-0.005	0.004	0.004	0.003	0.012	-0.002	0.002	0.003	0.005	-0.011	-0.004	-0.008	0.005	0.006	-0.013	-0.003	-0.005	0.016	-0.006	0.007	0.007	0.008	0.004	-0.001	0.006	-0.014
SCO0969	0.004	-0.009	-0.01	-0.004	-0.007	-0.012	0	0.002	0.015	-0.003	-0.004	-0.001	0.005	0.005	-0.001	-0.002	-0.011	0.008	-0.002	0.014	-0.022	-0.003	0.001	-0.008	-0.002	-0.003	0.015	0.005	0.001	-0.008	-0.012	0.003	-0.007	-0.008	-0.008	0.002	-0.012	-0.003	-0.003	0.005	0.007	-0.003	-0.013	0	0.006	-0.007	-0.012	-0.009	0.01
SCO0970	0.001	-0.004	0.003	-0.008	0.013	-0.014	0.009	0	0.006	0.002	0.009	0	-0.008	-0.002	0.004	0.002	-0.003	0	-0.007	0.001	-0.011	-0.005	0.005	-0.011	0.001	0.001	0.003	0.016	-0.004	-0.001	-0.001	0.014	-0.005	-0.003	-0.002	-0.004	-0.002	-0.016	-0.001	0.008	-0.001	-0.005	-0.003	0.011	-0.002	0.005	-0.008	0.004	0.005
SCO0971	-0.012	0.003	-0.003	-0.009	0.003	-0.003	0.005	0.006	0.004	0.001	0	-0.002	-0.003	-0.009	0.001	-0.001	-0.003	-0.003	-0.011	-0.002	-0.005	-0.005	-0.007	-0.001	0.006	0.004	-0.003	-0.004	-0.003	-0.002	-0.007	-0.008	-0.002	0.004	0	0.001	0	-0.002	0.002	0.002	0.005	-0.006	0.011	0.001	0.003	0.004	0.001	-0.001	0.007
SCO0972	0.005	0.012	0.004	-0.007	0.013	0.003	0	-0.002	-0.011	0.004	0.017	0.002	0.013	-0.002	0.008	0.006	-0.003	0.002	-0.009	0.014	0.005	-0.021	0.005	0.005	-0.007	-0.005	-0.01	0.005	-0.004	-0.01	-0.002	-0.015	-0.007	0.012	0.001	0.002	0.007	0.008	-0.004	-0.004	0.003	-0.002	0.011	-0.01	-0.003	-0.007	-0.004	0.013	0.004
SCO0973	0.01	0.007	-0.006	-0.005	-0.007	-0.006	0.089	0.003	0.012	0.003	-0.008	-0.008	0.009	-0.008	0.003	-0.001	0.001	-0.003	-0.008	0.021	0.004	-0.01	0	0.002	-0.01	-0.003	-0.003	-0.006	-0.005	0	-0.012	-0.001	-0.011	-0.006	-0.008	0.01	0.006	-0.004	-0.01	-0.006	-0.021	0.001	0.042	-0.008	-0.003	-0.013	0.024	-0.004	0.009
SCO0974	-0.018	-0.011	-0.015	-0.017	0.004	0.007	-0.017	0.005	0.003	0.007	-0.004	0.006	0	-0.008	0.003	0.002	-0.008	-0.009	0.001	0.009	-0.008	-0.003	0.004	0.014	-0.002	-0.006	0.003	-0.003	0.052	-0.007	0.007	0.002	-0.005	0	0.014	-0.005	0.008	0	-0.007	-0.005	0.001	0.002	0.014	0.003	0.009	0.014	-0.01	0	0
SCO0975	0.003	0.001	-0.014	-0.011	-0.003	0.002	0.001	0.007	0	0.005	0.001	0	-0.012	-0.005	0.006	0	0.008	0.004	-0.006	-0.001	-0.002	0.004	-0.002	-0.008	-0.003	0.001	-0.003	-0.006	0.013	-0.001	0.002	0.002	0.003	-0.005	-0.006	0.01	0	0.005	-0.001	-0.001	-0.003	-0.002	0.003	0.001	-0.007	0	0.001	0.002	0.002
SCO0976	0.004	0.014	-0.014	0.012	-0.005	0.011	-0.006	0	0.012	-0.001	-0.001	0.006	0.005	0.002	-0.008	-0.002	0	0.007	0.008	-0.002	-0.003	0.011	-0.001	0.004	0.003	-0.001	0.013	-0.017	0.003	0	0.007	0.001	0.018	-0.009	0.002	0.01	-0.008	0	0.003	0.013	0.005	0.003	-0.004	0.008	0.002	-0.006	0.004	-0.002	0.008
SCO0977	0.004	0.009	-0.008	0.006	-0.007	0.002	-0.01	0.002	0.006	-0.003	-0.008	0.003	0.009	-0.009	-0.016	0.001	-0.001	-0.001	-0.003	0.004	-0.001	0.007	0.001	0.007	-0.007	-0.001	0.005	-0.011	0.003	-0.016	0.005	0.002	-0.008	-0.004	0.005	0.004	-0.005	0.01	-0.007	0.012	0.009	0.011	0.009	0.008	0.002	0.004	0.006	-0.01	-0.004
SCO0978	0.006	0.02	-0.015	0.004	-0.013	-0.002	-0.011	0.007	-0.011	-0.009	0	-0.012	0.017	0.006	-0.015	0.001	-0.006	0.005	-0.012	0.01	-0.002	0.006	0.002	0.017	-0.013	-0.001	0.012	0.002	0.001	-0.011	0.006	-0.008	-0.008	-0.004	0.004	0.013	-0.001	0.002	0.005	0.011	0.005	0.001	0.014	0.002	0.008	0.001	0.005	-0.015	-0.011
SCO0979	-0.004	0.005	-0.015	-0.004	0.004	0.003	0.004	-0.007	0.019	0.006	0.004	0.004	-0.009	-0.017	-0.011	-0.001	-0.006	0.004	0.005	-0.034	0	-0.013	-0.005	-0.012	0.019	0.001	0.007	-0.005	-0.007	-0.025	-0.011	-0.015	-0.01	0.014	0.007	-0.012	0	0.02	0.003	0.009	0.002	0	-0.012	-0.022	-0.014	-0.005	-0.01	0.02	-0.005
SCO0980	-0.009	0.025	0	-0.004	-0.012	-0.001	-0.008	-0.001	0.002	-0.007	-0.007	-0.011	-0.015	0.004	0.006	0.005	-0.002	0.005	0	-0.014	0.02	-0.025	0	-0.018	0.01	-0.003	-0.005	-0.003	-0.001	0.005	-0.011	0.005	-0.003	-0.007	0.008	-0.005	0.01	0.014	0.003	-0.003	0.005	0.015	0.014	-0.017	0	-0.004	-0.004	-0.005	-0.003
SCO0981	-0.007	0.008	-0.006	0.002	-0.003	0.003	0.004	-0.007	0.013	-0.003	0.005	-0.009	0	-0.009	0	0.003	-0.003	-0.007	0.002	0.004	0.004	-0.006	0.006	0.001	0	0	0.008	-0.012	-0.007	0.004	-0.016	-0.008	-0.006	-0.008	-0.002	0.018	0	0.011	-0.008	-0.003	0.005	0.003	0.005	0.005	0	0.009	-0.007	-0.004	0.008
SCO0982	-0.012	0.028	0.003	0.003	-0.001	0.004	-0.005	-0.001	-0.002	0.011	-0.008	0.007	-0.003	0.008	0.01	-0.003	-0.004	-0.011	-0.008	0.003	0.002	-0.007	-0.006	0.002	0.019	-0.005	-0.002	-0.005	0	0.006	0.025	0.074	-0.017	0	0.003	0.025	-0.002	0.004	0.001	-0.006	-0.004	0.002	0.001	0.016	0.013	-0.012	-0.033	-0.005	0.01
SCO0983	-0.003	0.003	-0.002	-0.009	0.021	0.003	-0.018	0	-0.004	0.004	-0.011	0.007	0.009	0	-0.006	-0.004	-0.012	0.003	-0.006	0.004	0.005	-0.009	-0.002	0.004	0.014	-0.006	0.003	-0.008	0.006	0	0.022	0.046	-0.009	0.006	-0.005	0.011	-0.002	-0.001	0.003	-0.006	-0.007	0.007	0.002	0.015	0.004	-0.01	-0.023	-0.003	0.002
SCO0984	-0.004	-0.001	-0.003	-0.011	-0.024	0.004	-0.01	-0.007	0.001	0.01	-0.011	0.006	0.008	-0.008	0.002	-0.002	0.001	-0.006	-0.005	-0.001	0.002	-0.014	-0.002	-0.002	-0.008	-0.013	0.007	0.003	-0.002	0.012	0.033	0.027	0.002	0.003	-0.005	-0.001	0.001	0.004	0.004	-0.004	0.001	-0.001	-0.025	0.005	0.001	-0.016	-0.017	-0.007	0.012
SCO0985	-0.014	0.018	0.001	0.007	-0.037	0.005	0	0.006	0.015	0.001	-0.005	0.016	-0.004	0.008	0.01	0.01	-0.004	0.011	0.004	-0.009	0.005	0.005	0.009	0.003	0.01	-0.001	0.013	0.01	0.012	-0.003	0.007	-0.054	-0.006	-0.01	-0.007	0.011	0.005	0.004	0.001	-0.011	-0.001	-0.008	-0.004	0.001	-0.014	0.002	0.034	0.012	-0.005
SCO0986	-0.005	0.01	-0.033	-0.01	-0.011	0.016	-0.007	0	-0.016	0.002	0.004	0.008	-0.013	-0.013	0.023	0.001	-0.012	-0.008	0	-0.027	0.001	0.014	-0.007	-0.018	0.006	0.017	0.013	-0.016	-0.016	-0.002	0.012	-0.013	-0.002	-0.007	-0.008	0.006	0.002	0.001	-0.012	0.006	0.001	-0.003	0.001	-0.001	0	-0.006	0.016	0.003	-0.014
SCO0987	-0.001	0.003	-0.022	-0.04	-0.006	0.009	-0.01	0.002	-0.01	0.001	-0.006	-0.003	-0.007	0.004	0.005	-0.007	-0.005	0.001	-0.012	-0.009	0.01	0.015	-0.007	-0.009	0.01	0.008	0.019	-0.019	-0.009	-0.013	0.028	-0.005	-0.003	-0.009	-0.004	0.015	0.002	-0.007	-0.014	-0.003	0.009	-0.006	0.01	0.002	0.009	-0.005	0.002	-0.002	-0.007
SCO0988	0.008	-0.011	-0.015	-0.004	0.007	0	-0.001	-0.002	-0.015	-0.006	-0.004	-0.017	-0.016	-0.002	-0.018	-0.001	-0.013	-0.007	0.017	0.012	-0.012	0	-0.011	-0.002	-0.004	-0.005	0.009	-0.018	0.001	-0.004	0.009	0.002	-0.008	-0.007	0.008	0.007	-0.002	-0.003	-0.016	0	-0.015	-0.006	-0.007	-0.004	0.029	0.003	-0.011	-0.007	-0.005
SCO0989	-0.01	0.002	-0.002	0.001	-0.017	0.007	0.004	-0.004	-0.015	0.003	-0.004	-0.003	-0.008	0.001	0.006	0.004	-0.002	-0.001	-0.012	-0.011	-0.001	0.012	-0.001	-0.004	-0.008	0.018	-0.002	0.008	0.03	-0.016	-0.005	-0.001	-0.004	0.011	-0.007	0.005	0.01	0.015	0.001	0.002	0.004	0.012	-0.003	-0.016	-0.001	0.002	0.001	0.003	-0.01
SCO0990	-0.004	0.002	-0.002	0.003	0.005	0.007	0.007	0.007	-0.014	0.004	0.004	-0.003	-0.012	-0.008	-0.004	0.005	-0.002	-0.003	-0.003	-0.007	-0.004	0.004	0.004	0.002	-0.001	0	0.009	-0.009	0.046	-0.016	-0.002	0	-0.002	0.012	-0.002	0.005	0.009	0.004	-0.009	-0.004	0.009	0.005	0.002	-0.002	-0.005	0.004	-0.003	0	0.009
SCO0991	-0.008	0.001	-0.012	-0.007	-0.007	-0.004	0.002	0.001	0.01	0.004	0	0.011	-0.001	0.01	-0.013	0.001	-0.01	0.007	-0.001	0	-0.001	0.003	-0.003	0.008	0	0.011	0.018	-0.006	0.101	-0.027	-0.009	-0.003	-0.005	-0.005	-0.001	0.015	0.007	0	-0.005	0	-0.005	0.008	0.021	-0.007	-0.013	0.002	0.004	0.002	0.003
SCO0992	-0.01	-0.003	0.002	-0.01	-0.016	-0.004	0.006	-0.001	0.004	0.003	0.044	-0.004	-0.002	0.005	-0.019	-0.006	-0.012	0.013	-0.003	0.004	-0.001	-0.004	-0.003	-0.004	-0.002	0.008	0.003	0.012	0.101	-0.033	-0.006	0.008	0	-0.011	-0.004	0.001	0.01	0.003	-0.008	-0.003	-0.002	0.002	0.007	-0.007	0.005	0.002	0	0.002	0.003
SCO0993	-0.002	-0.006	0.002	-0.01	-0.003	-0.004	-0.002	-0.003	-0.011	-0.001	0.012	0.003	0.002	0.003	-0.013	-0.007	0.002	0.009	-0.008	0.003	-0.004	-0.007	0.002	0	0	0.002	0.013	-0.003	0.097	-0.029	-0.004	0.008	0	-0.012	-0.006	-0.001	0.007	0.005	-0.015	-0.005	0.001	0.001	0.009	-0.004	0.001	0.006	-0.007	0.004	0.006
SCO0994	-0.002	-0.001	0.007	-0.008	0	-0.003	-0.004	-0.001	0.005	0.005	0.016	-0.001	0.003	0.004	-0.006	-0.006	0.003	0.007	-0.004	-0.006	-0.005	-0.014	0.004	-0.003	0.003	0.002	0.006	0.007	0.091	-0.035	-0.005	0.005	0.005	0	-0.005	-0.002	0.005	0.009	-0.006	-0.002	0.005	0	0.007	0	-0.002	0.004	-0.007	0.002	0.009
SCO0995	-0.006	0.014	0	-0.007	0.001	0.001	-0.007	0	0.011	0.004	0.015	-0.005	-0.006	0	-0.009	-0.006	0.004	0.006	0.01	-0.008	0	-0.005	0.002	-0.009	-0.001	0.004	-0.003	0.016	0.095	-0.03	-0.005	-0.002	0.005	0.014	-0.003	-0.005	0.005	0.012	-0.005	-0.002	0	-0.003	0.014	-0.004	-0.001	-0.001	-0.009	0.001	0.005
SCO0996	-0.01	-0.016	-0.003	-0.012	-0.006	0	0.003	0.006	-0.001	0	0.009	-0.012	-0.013	-0.004	-0.005	0.003	0	0.007	-0.002	-0.008	-0.004	0.008	0.002	-0.009	-0.008	0.011	0.003	0.01	0.013	-0.003	0.011	-0.007	-0.002	0	-0.008	0.008	0.003	0.003	-0.01	-0.005	-0.001	0.006	0.002	-0.004	0	0.009	0.003	-0.003	0.006
SCO0997	-0.008	-0.007	-0.005	-0.009	-0.008	-0.006	-0.003	0.003	-0.002	-0.002	0.006	-0.01	-0.014	-0.001	0.001	0.003	0.015	0.004	0.004	-0.007	-0.003	-0.003	-0.001	-0.014	-0.007	0	0.001	-0.001	0.011	0.004	0.004	0.001	-0.007	-0.002	-0.007	0.004	0	0.006	0.002	-0.004	0.006	0.013	0	-0.002	-0.008	0.01	-0.006	-0.001	0.002
SCO0998	-0.004	-0.011	0	-0.01	0.005	0.005	-0.003	0.002	0.01	-0.003	0.016	-0.006	-0.004	-0.001	-0.001	0.009	0.007	0.005	-0.01	-0.006	-0.001	-0.003	0.006	-0.005	0.001	0.002	0.004	0	0.011	0.002	0.007	-0.003	-0.002	0.002	-0.006	0.015	0.003	0.006	0	0	0.005	0.014	0.01	-0.002	-0.003	0.011	0.005	-0.003	0
SCO0999	0.005	0.02	0.003	-0.009	0.024	-0.023	-0.018	0.016	-0.006	0.004	-0.021	0.014	0	-0.003	0.006	-0.005	-0.014	0.006	-0.002	0.001	-0.007	0.016	-0.005	-0.008	0.004	-0.005	0.01	0.044	0.002	0.006	0.008	0	0.01	-0.009	-0.002	-0.003	0.001	0.009	0.01	0	-0.003	-0.002	0.008	0.007	0.006	-0.009	0.004	-0.001	-0.006
SCO1000	-0.004	0.003	-0.014	-0.006	-0.008	-0.008	-0.006	0.008	-0.002	-0.002	-0.028	0.004	0.013	0.006	-0.006	-0.003	-0.002	0.001	-0.001	-0.002	-0.007	-0.002	-0.016	-0.001	-0.005	-0.012	0.006	0.031	0.003	0.002	0.008	-0.012	-0.003	-0.004	0.001	0.005	0.001	0.004	-0.005	-0.001	0	0.006	-0.009	0.004	-0.009	-0.003	0	-0.003	-0.008
SCO1001	-0.002	-0.006	-0.011	0.001	0.004	-0.013	-0.018	-0.004	-0.022	0.003	0.01	-0.003	0.007	0.014	0.01	-0.01	-0.008	0.007	-0.007	-0.005	-0.013	-0.008	-0.002	0.005	0.022	-0.012	-0.001	0.009	0.004	-0.011	-0.017	-0.008	-0.02	0.019	-0.004	-0.003	0.013	0.002	0.011	-0.005	0.01	0.019	0	-0.005	-0.001	-0.003	-0.01	-0.008	-0.007
SCO1002	0.004	0.035	-0.007	-0.001	0.021	0.003	-0.014	0.012	-0.032	0.001	0.001	-0.001	0.012	0.022	-0.005	-0.004	-0.004	0.006	-0.001	-0.001	0.013	0	-0.017	-0.016	-0.003	0.008	0.01	-0.011	-0.007	-0.006	-0.007	-0.002	-0.009	-0.021	0.008	0.008	-0.001	0.004	-0.002	-0.002	-0.007	-0.024	-0.006	0.001	0.015	-0.021	-0.011	-0.009	-0.009
SCO1003	0.004	0.01	-0.017	-0.006	-0.005	0.002	-0.009	0.008	0.004	0.002	0.003	0.006	0.008	0.008	0.009	-0.003	-0.006	-0.004	-0.007	-0.001	0.003	0.004	-0.013	-0.004	-0.004	0.013	0.017	-0.012	-0.001	-0.008	-0.008	0.002	-0.007	-0.03	-0.003	-0.001	0	-0.001	0.003	0.001	0.002	-0.004	-0.017	0.002	0.015	-0.01	0.005	-0.007	-0.001
SCO1004	0.001	0.007	-0.005	0	0.005	-0.011	-0.011	-0.002	-0.006	0.001	0.001	0	-0.011	0.005	-0.004	-0.013	-0.015	-0.003	0	0.007	-0.009	-0.011	0.001	0	-0.009	0.002	0.002	0.008	0.017	-0.005	-0.004	0.008	-0.01	0.004	-0.005	-0.017	0.004	-0.008	-0.003	-0.004	0.024	0.001	0.009	-0.006	0.001	0.003	-0.007	-0.01	-0.003
SCO1005	0.004	-0.002	0.004	0	-0.005	-0.004	0.004	-0.002	0.001	-0.001	0.007	0	0.001	0.005	-0.004	-0.006	-0.001	0.002	0.005	-0.004	0.003	0.02	-0.003	0	-0.006	0.011	0.004	0.018	-0.002	0	0.003	0	0.002	0.004	0.002	-0.002	-0.001	-0.002	-0.001	-0.001	-0.006	0.002	-0.011	-0.006	-0.004	0.002	0.003	0.005	0.001
SCO1006	0.001	0.004	-0.002	-0.023	0.009	0.015	-0.012	-0.003	-0.007	-0.002	0.004	0.014	-0.006	0.015	0.016	0.003	0.031	-0.005	0.013	0.009	0.008	-0.004	0.015	-0.005	-0.002	-0.008	-0.009	0.017	-0.021	0.007	-0.003	-0.013	0.001	0	0.012	-0.011	0.007	-0.024	0.009	0	0.023	0.04	0.017	0.021	0.038	-0.015	-0.003	-0.004	0.007
SCO1007	-0.017	0.008	-0.001	-0.008	0.003	-0.006	0.001	-0.001	0.001	-0.002	-0.012	-0.015	0.002	0.021	0.005	-0.009	-0.007	0.003	-0.001	-0.006	0.005	-0.007	0.006	-0.01	0.007	0.001	0.002	0.001	0.003	-0.002	0.006	-0.007	0.001	0.011	-0.007	-0.007	0.011	0.012	0	-0.003	-0.008	0.011	-0.014	0.022	-0.007	0.003	0.004	-0.004	-0.002
SCO1008	0.012	-0.016	-0.023	-0.008	-0.007	-0.012	-0.01	-0.002	-0.001	0.001	-0.015	0	0.01	0.003	0	-0.006	-0.004	-0.003	-0.008	-0.011	-0.002	0.002	0.006	-0.004	-0.001	0.022	-0.002	0.009	-0.005	0.003	-0.009	-0.007	-0.001	-0.004	-0.001	-0.01	0.005	-0.002	0.004	-0.007	-0.002	0.009	-0.006	-0.005	0.01	0	-0.013	0	-0.001
SCO1009	0	-0.012	-0.012	-0.007	-0.002	-0.003	-0.001	0	-0.001	-0.004	0	-0.011	0.005	0.001	0.003	-0.01	-0.002	0.001	-0.008	-0.012	-0.013	0	-0.001	0.004	0.035	-0.004	-0.01	0	0.005	0.006	-0.015	0.004	-0.002	0.002	0.004	0.002	0.001	0.005	0.001	-0.011	-0.012	-0.003	0.007	-0.009	-0.014	-0.003	-0.008	0.002	-0.008
SCO1010	0.011	0.007	0	-0.001	-0.006	-0.007	0.004	-0.004	0.028	-0.006	-0.002	0.019	-0.002	-0.003	-0.003	0	-0.001	-0.007	-0.001	-0.005	0.014	0.01	-0.003	0.015	-0.012	0.003	-0.003	-0.012	-0.022	-0.015	0.008	0.019	-0.006	-0.013	0.002	0.005	0.012	-0.001	0.004	0.001	-0.03	0.001	-0.002	0.017	-0.007	-0.001	0.01	-0.007	0.017
SCO1011	-0.002	-0.002	-0.008	-0.006	0.002	-0.002	0.004	0	0	-0.003	0.005	0.001	0.006	-0.004	-0.007	-0.002	-0.007	-0.002	0.003	-0.003	0	-0.004	0.002	0.006	0	-0.007	-0.001	0.006	-0.002	-0.007	0.001	-0.007	-0.005	0.001	-0.001	0.01	0	0.003	0.005	-0.001	-0.002	0	0	0.007	0.004	-0.003	-0.002	0.003	0.001
SCO1012	0.013	-0.004	0.002	0.002	0.001	-0.005	0.005	0	0.038	-0.001	0.005	0.007	-0.003	-0.015	-0.001	0	0.008	-0.001	0	-0.005	0.006	-0.004	0	0.019	0.016	-0.013	-0.01	-0.003	0.008	0.004	0.001	-0.001	0.007	0.013	0.003	0	0.004	-0.007	0.009	0	-0.006	0.003	-0.013	0.004	-0.027	0.002	-0.001	-0.003	-0.004
SCO1013	0.003	-0.004	0.001	0.002	-0.003	-0.011	-0.013	-0.002	0.002	0.002	-0.012	-0.005	0.001	0.006	-0.005	-0.002	0.013	0	0.008	-0.002	0.007	-0.01	-0.002	0.001	0.003	0.007	-0.004	-0.005	0.027	0.007	-0.004	-0.014	-0.011	0.017	0.004	0.005	0.003	-0.014	0.01	0	0.007	0.002	-0.011	0.002	-0.006	0.004	0.004	0.004	0.001
SCO1014	0.004	0	0.005	0.005	0	-0.009	-0.004	-0.003	-0.008	0	-0.006	0.001	-0.005	-0.001	-0.002	0.001	0.004	0	-0.016	-0.005	0	-0.001	0.002	0.001	0	-0.005	-0.003	0.001	0	-0.007	0.007	-0.005	0.004	0	-0.003	0.004	0.001	0	0.002	-0.001	0.002	-0.005	-0.005	0.008	-0.002	-0.002	-0.002	0	0.002
SCO1015	0.011	-0.004	0.01	-0.003	-0.008	0.004	-0.006	0.005	-0.002	-0.005	0.008	0.005	-0.004	0.002	0.006	-0.001	-0.006	0.002	-0.009	-0.005	-0.009	-0.005	-0.004	0.004	0.016	-0.001	0	-0.004	-0.009	0.002	-0.003	0.003	0.003	0.003	0.009	0.003	0.006	-0.002	-0.003	0.003	-0.001	-0.01	-0.002	-0.001	0.01	0	-0.004	0.003	0.002
SCO1016	-0.003	-0.004	-0.004	0.006	0	-0.005	-0.009	-0.003	-0.002	0.001	-0.005	0.003	0.004	0.01	0.001	-0.008	0.001	-0.001	-0.003	-0.005	0.003	-0.004	-0.006	-0.004	0.003	0	0.003	0.004	0.005	-0.01	0.01	-0.005	0.049	0.001	-0.005	-0.008	0.002	-0.002	0.009	0	-0.007	0	-0.001	-0.001	-0.008	-0.002	0.005	0.004	-0.004
SCO1017	0.006	-0.016	-0.002	0.005	-0.005	-0.009	0	-0.005	-0.003	0.003	0.018	0.002	-0.006	-0.012	0	0.002	0.026	-0.006	0.007	0.004	0.01	0.007	-0.004	0.002	0.002	0.001	0	-0.007	-0.001	-0.011	0.003	0.004	-0.001	-0.006	0	0.019	-0.001	-0.004	0.004	-0.002	-0.012	-0.002	-0.002	0.003	-0.004	-0.007	0.002	-0.008	0.01
SCO1018	-0.003	0.003	-0.006	-0.009	0.002	-0.008	-0.008	-0.003	-0.004	0.001	-0.005	0.004	0.002	-0.008	-0.004	0.003	0.003	-0.003	-0.013	0.013	0	-0.001	-0.001	-0.005	-0.01	-0.012	0.003	0.006	0.002	-0.001	-0.017	-0.008	0.038	-0.004	0.001	-0.003	-0.009	0.005	0.004	-0.006	0.01	0.002	-0.008	-0.013	-0.006	-0.016	0.009	-0.005	0.013
SCO1019	0.002	-0.006	0.008	0.006	-0.006	-0.003	-0.004	-0.003	0.001	0.005	0.001	0	-0.008	-0.02	-0.002	0.004	0.008	-0.006	-0.005	0.002	0.006	-0.002	0	-0.001	-0.003	-0.001	0	-0.014	0.003	0.005	-0.005	-0.003	0.025	0.002	-0.003	-0.002	0.001	-0.011	-0.001	0.002	0.003	0.001	0.004	0.006	-0.007	-0.013	0.009	-0.001	0.002
SCO1020	-0.002	0.001	-0.009	-0.006	-0.003	0.005	0.001	-0.005	0.005	-0.003	0.013	-0.002	-0.003	-0.001	0.003	-0.005	-0.009	0	-0.007	-0.002	0.002	0.002	0	-0.003	-0.006	0.001	0.005	-0.002	-0.001	0.006	0.007	0	-0.008	-0.01	-0.001	0.005	-0.003	0.007	-0.006	-0.008	0.001	-0.001	0.004	0.001	0.01	0.002	0.003	-0.003	-0.007
SCO1021	0.002	-0.014	-0.002	0.008	0.008	0.013	0.005	0.001	0.005	-0.007	0.021	-0.007	-0.006	0.006	-0.015	0	0.014	0.002	0.012	0.007	-0.001	0.001	0	0.006	-0.013	0.018	0.006	0.002	-0.002	0.008	0.026	0.013	0.035	0.004	0.01	-0.001	0.004	0.007	0.005	0	-0.008	0.005	0.015	0.003	0.001	0.005	-0.007	0.002	-0.004
SCO1022	-0.005	-0.019	0.004	-0.004	0.01	0.01	-0.004	-0.008	0.007	-0.008	0.009	-0.018	-0.001	0.01	-0.003	-0.004	0.014	0.006	-0.023	0.007	0.003	-0.001	-0.009	0.003	0.003	0.112	0.019	-0.01	-0.003	0.014	0.016	0.014	0.002	-0.01	0.006	-0.004	0.003	0.009	0.014	0.006	-0.01	-0.001	0.002	-0.003	0.009	0.004	-0.004	0.007	0.007
SCO1023	0.062	-0.004	-0.017	0	-0.007	0.006	-0.003	-0.014	0	-0.004	-0.01	-0.001	0.013	-0.005	0.003	-0.009	0.001	-0.005	0.017	-0.013	0.004	-0.003	0.003	0.011	-0.011	0.014	-0.008	-0.021	0.015	-0.004	-0.014	-0.005	-0.014	0	-0.014	0.002	-0.003	-0.013	0.019	0.008	-0.008	0.007	0.008	0.004	-0.011	-0.01	0.009	0	0.001
SCO1024	0.026	0.008	-0.003	-0.002	0.004	0.008	0	-0.005	-0.005	-0.001	-0.013	-0.001	0.004	-0.002	0.003	-0.002	-0.011	-0.002	-0.005	-0.004	0.002	-0.006	0.003	-0.008	-0.003	0.006	-0.01	-0.015	0.001	-0.001	-0.011	-0.001	0.007	0.001	0	-0.003	0	-0.006	0.007	-0.002	-0.003	0.004	-0.005	-0.006	-0.011	-0.005	0.003	0.002	0.009
SCO1026	0.006	0.006	0.017	-0.006	0.006	0.008	-0.002	-0.001	-0.001	0.001	-0.012	0.004	-0.001	-0.006	-0.033	0.001	0.033	-0.004	0.004	-0.014	-0.004	-0.001	0	-0.001	-0.002	-0.005	0.005	-0.019	0.008	0.001	0.009	0.003	-0.01	0.011	-0.008	0.005	0.004	0.001	-0.005	-0.004	0.006	0.005	-0.001	-0.007	-0.012	-0.002	0.005	0.002	-0.001
SCO1027	0.004	0	0	0.004	-0.004	0.002	-0.01	-0.006	-0.001	0.001	-0.012	-0.014	-0.012	0.023	-0.007	-0.003	-0.013	-0.004	0.022	-0.015	-0.002	-0.003	0	0.006	0.004	-0.014	-0.006	0.002	0	0.008	0.007	0.011	-0.013	0.01	-0.009	-0.016	0.001	-0.014	0.005	-0.011	0.007	0.009	0.004	-0.001	-0.008	0.007	0.008	-0.013	0.002
SCO1028	-0.015	-0.001	0.015	0.002	-0.008	0.001	0.002	-0.008	-0.004	-0.001	-0.009	-0.036	0.013	-0.01	0.01	-0.003	0.003	0.009	-0.002	0.006	0.004	-0.002	-0.007	0.015	-0.015	-0.007	0.002	-0.012	0.012	0.004	0.007	-0.009	-0.002	0.002	-0.002	0.009	0.007	-0.015	-0.003	-0.014	0.004	-0.013	0.02	0.007	-0.009	-0.005	-0.006	-0.002	0.007
SCO1029	-0.004	-0.005	-0.004	-0.01	-0.008	0	-0.009	-0.012	0.03	-0.001	-0.028	-0.012	-0.009	-0.006	0.011	-0.009	0.058	-0.002	0.01	0.003	-0.003	-0.014	-0.005	0.025	-0.01	0.021	-0.003	-0.009	0.01	0.008	0.001	0.006	-0.002	0.007	0.001	-0.022	0.011	-0.005	-0.018	-0.009	0.004	0.004	-0.027	-0.003	-0.006	0.005	0.006	0.003	0.012
SCO1030	0.005	0.012	-0.014	0.002	-0.004	-0.003	-0.017	-0.003	-0.004	0.013	-0.006	0.007	-0.015	-0.003	0.004	0.001	-0.007	0	-0.016	0.011	0.008	-0.003	-0.01	0.011	0.001	0.006	0.005	0.001	0.006	0.004	0	0.016	0.014	-0.013	-0.005	-0.025	0.02	-0.008	-0.003	-0.013	0.001	-0.001	-0.018	-0.006	-0.004	0.006	-0.001	0.005	0.005
SCO1031	-0.012	0.004	-0.005	-0.003	0.003	-0.007	0.032	-0.005	0.001	-0.002	-0.011	0.004	0	0	0.005	-0.002	-0.002	0.015	0.005	-0.001	0.002	0.002	0	-0.009	0.008	-0.006	-0.003	-0.011	0.007	-0.001	0.02	0.002	-0.002	-0.012	-0.014	0.008	0.013	-0.003	0.002	-0.006	0.011	-0.003	-0.004	-0.003	0.001	0.001	0	0.017	0.003
SCO1032	-0.009	0.004	-0.013	0.002	0.001	-0.012	0.033	-0.005	-0.001	-0.009	-0.005	-0.003	-0.008	-0.01	0.019	-0.006	-0.009	0.004	0.001	-0.015	0.005	-0.002	0.002	-0.007	0	-0.004	-0.003	-0.007	0.002	0.003	0.018	0	-0.015	0	-0.004	0.005	0.014	-0.004	0.007	-0.006	0.013	0.001	0.001	-0.002	-0.005	0.004	-0.002	0.01	0.008
SCO1033	-0.007	0.008	-0.012	-0.004	0.013	0.001	0.016	-0.01	0.001	-0.006	0.003	-0.016	0	0.001	0.016	0.001	-0.001	0.006	0	-0.007	0	0.002	0.004	0	-0.011	0.001	-0.011	-0.001	0.008	0.01	0.013	0	0.001	-0.008	-0.003	0.007	0.016	-0.005	0.004	-0.002	-0.01	0.012	0.007	0.01	-0.006	-0.001	-0.004	-0.001	0.005
SCO1034	-0.005	-0.001	0.011	0.006	-0.019	0.008	0.003	-0.012	0.005	-0.005	0.001	-0.01	0.009	0.022	-0.009	-0.004	0.002	0.002	0.001	-0.005	-0.01	0.001	0.004	-0.005	-0.006	-0.012	-0.013	-0.011	-0.006	0.002	0	-0.005	-0.001	-0.002	0.008	-0.001	0	-0.002	0	0	-0.008	0.013	0.01	0.013	0	0	-0.014	0.01	0.002
SCO1035	-0.008	-0.001	0.017	0.024	-0.035	-0.015	0	0.001	0	-0.002	0.001	-0.012	0.001	0.003	-0.002	-0.014	0.007	-0.008	0.006	-0.006	0.007	-0.002	-0.004	0.001	0.004	-0.004	-0.018	-0.002	-0.004	0.004	0.005	-0.003	0.001	-0.001	0.003	0.002	-0.007	0.004	0.001	0.011	-0.008	0.001	0.003	0.012	-0.002	0.02	-0.016	0.011	0.007
SCO1036	0.003	-0.001	0.005	0.011	-0.016	0.004	-0.009	-0.014	-0.003	-0.006	0.005	-0.012	-0.007	0.004	0.004	-0.012	-0.011	-0.002	-0.005	-0.006	-0.003	-0.013	-0.008	0.002	-0.022	-0.002	-0.012	-0.009	0.005	-0.006	-0.001	-0.001	0.001	0.013	-0.001	0.008	-0.005	0.004	0	-0.003	-0.003	0.002	-0.008	0.002	-0.01	0.009	-0.009	0.006	-0.002
SCO1037	-0.005	0.014	-0.003	0.002	-0.021	-0.005	0.007	-0.004	0.002	-0.003	0.003	-0.009	0	0.006	-0.012	-0.013	-0.023	-0.004	0.002	-0.003	0.002	-0.013	-0.008	-0.007	-0.005	-0.013	-0.027	-0.014	-0.008	-0.01	0.002	-0.011	-0.005	-0.001	0.009	-0.017	0.008	0.005	-0.013	0.002	0.007	-0.002	0.01	0.006	0.017	0.015	-0.014	0.006	-0.002
SCO1038	0.004	0.001	-0.001	0.007	-0.003	-0.016	-0.008	-0.012	-0.021	-0.008	-0.001	-0.008	-0.008	0.016	0.003	0.006	-0.012	-0.006	0.035	0.002	-0.004	-0.001	-0.008	-0.009	0.012	-0.021	-0.009	0	0.001	0.003	0.005	0.006	0.011	0.002	-0.005	0.007	0.009	0.03	0.008	-0.007	0.028	0.002	0.01	0.025	0.007	0.006	-0.002	0.003	0
SCO1039	0.01	-0.005	-0.003	0.014	-0.002	0.008	-0.005	-0.015	-0.012	0.003	0.005	0.011	-0.009	-0.006	0.006	-0.008	0	-0.01	-0.023	-0.007	0.003	-0.012	0.001	-0.002	0.004	0.002	-0.004	-0.008	0.003	-0.001	-0.007	-0.007	0.03	0.002	-0.011	-0.005	0.003	-0.001	0.011	-0.004	0.001	-0.006	-0.004	-0.007	-0.015	0.004	0.006	-0.004	-0.008
SCO1040	-0.006	0.004	0.006	-0.003	-0.003	-0.011	-0.005	-0.005	0.005	-0.007	0.002	-0.003	-0.011	-0.002	0.006	-0.01	-0.003	-0.007	-0.002	0.005	0.01	-0.009	-0.004	-0.004	-0.007	-0.001	-0.015	-0.003	0.005	-0.003	0.01	0.001	0.001	-0.005	-0.01	0	-0.002	0.004	0.011	0.006	-0.002	-0.01	-0.009	0	-0.004	-0.005	-0.001	-0.004	0.007
SCO1041	0.007	0.005	0.005	0.006	0	0.001	-0.006	-0.011	-0.001	0.002	-0.003	-0.008	-0.002	-0.001	0.003	0.002	-0.007	-0.005	0.015	-0.008	0.001	-0.005	-0.004	-0.001	-0.006	-0.003	0.006	-0.009	-0.013	0.003	-0.01	-0.003	-0.017	0.009	0.004	0	0	-0.006	-0.003	0.003	0.008	-0.01	-0.009	0.006	0	-0.002	0.005	-0.006	0.001
SCO1042	-0.002	-0.012	0	0	0.029	0.006	0.003	-0.009	-0.001	0	-0.012	-0.002	0.008	0.01	-0.003	0.003	0	0.003	-0.008	0.003	0.003	0.009	-0.003	0.002	0.04	0.005	-0.013	-0.008	0.005	0.001	-0.002	0.005	0.004	-0.003	0.011	-0.002	0.001	0.004	0.001	0	-0.004	-0.011	-0.004	-0.003	-0.025	-0.009	-0.002	-0.003	0
SCO1043	0.008	-0.002	-0.012	0.002	0.003	0.028	-0.004	-0.01	0.002	-0.007	-0.001	-0.002	0.008	-0.005	0	0.007	-0.003	-0.002	-0.004	0.004	-0.006	0.004	0.007	0.003	-0.001	-0.004	-0.008	-0.006	-0.007	0.019	-0.003	0.002	0.019	0.013	-0.007	-0.001	-0.004	-0.006	0.002	0.003	0.009	0.01	0.008	-0.006	-0.018	-0.01	0.002	0.001	0.004
SCO1044	-0.003	-0.022	0.001	-0.005	0.005	-0.013	0.017	-0.032	0.013	-0.005	0.001	-0.002	0.009	-0.007	0	-0.008	-0.009	-0.011	-0.004	0.002	0.005	-0.001	0.002	0	0.009	-0.001	-0.016	-0.003	-0.003	0.012	-0.009	-0.005	-0.004	0.007	0.004	-0.021	0.004	0.001	0.016	-0.002	-0.01	0.011	0.001	-0.009	0.003	-0.002	0.001	-0.005	0.008
SCO1045	0.009	-0.044	0.004	-0.003	-0.041	-0.014	0.018	-0.034	0.003	0.003	0.007	0.005	0.003	-0.006	-0.008	-0.004	-0.001	-0.008	-0.014	0.015	0	0.005	-0.004	0.006	0.009	-0.005	-0.015	-0.017	-0.01	0.007	-0.007	0.007	-0.004	0.001	0.019	-0.016	-0.012	0.006	0.017	0.003	0.007	0.004	0.004	-0.008	-0.004	-0.022	0.003	-0.016	-0.014
SCO1046	-0.004	-0.014	-0.008	-0.002	-0.01	-0.015	0.02	-0.032	-0.015	-0.008	0	0.004	-0.001	0.005	-0.004	-0.003	-0.006	0.004	-0.004	0.017	0.005	0.007	-0.005	-0.003	-0.002	-0.007	-0.009	-0.004	0	0.006	-0.009	0.009	-0.002	0	0.016	-0.024	0.003	0.005	0.024	0.003	-0.006	0	-0.002	0.002	-0.002	-0.01	0.011	-0.009	-0.005
SCO1047	0.008	0.01	-0.009	-0.002	-0.014	0	-0.002	-0.012	0.006	0.001	0	-0.004	0.005	-0.004	-0.006	0.003	0.003	-0.001	-0.005	-0.004	0.005	0.006	-0.004	0.017	0.01	-0.007	-0.005	0	-0.006	0.002	-0.009	-0.015	0.017	0.003	0.002	0.004	-0.003	-0.012	-0.011	0.004	0	0.005	0.003	-0.017	-0.008	-0.009	-0.009	-0.002	-0.011
SCO1048	-0.001	0.015	-0.01	-0.002	-0.002	-0.005	-0.009	-0.007	-0.001	0.003	0.008	-0.014	0.002	0.004	-0.004	0	-0.008	0.002	-0.018	0.001	0.004	-0.011	0.007	0.07	-0.005	-0.004	-0.01	0.011	0.002	0.01	0.005	-0.01	0.002	0.002	0.017	0.006	-0.01	-0.014	0.016	-0.004	0.007	-0.002	-0.011	0.006	0.007	0.002	-0.002	-0.01	-0.001
SCO1049	-0.007	-0.008	-0.002	0	0.001	0.007	-0.007	-0.003	-0.003	0.004	-0.005	-0.003	-0.011	0.016	-0.003	-0.005	-0.006	-0.01	0.003	0.006	0.004	0.008	0.003	0	-0.006	0.008	0	-0.007	0	-0.001	0	0.003	-0.003	0.001	-0.005	0.002	0.002	0.007	0.001	0.002	-0.006	0.002	-0.007	-0.006	0.011	-0.011	-0.005	-0.01	0.006
SCO1050	-0.003	-0.001	0	-0.001	-0.006	-0.01	-0.001	-0.004	0.002	0.008	0.001	-0.001	-0.011	-0.001	0.009	0.001	0.002	-0.006	-0.019	0.007	0.003	0.001	0.002	-0.005	0.001	0.011	-0.004	0.014	-0.003	0.003	0	0.004	0.003	0.013	0.003	-0.025	0.001	0.006	0.013	-0.007	-0.01	0.008	-0.005	-0.006	-0.007	0.004	-0.016	0.001	-0.004
SCO1051	0.006	0.007	-0.002	0.005	-0.01	-0.011	-0.001	-0.004	-0.012	-0.003	0.002	0.002	-0.007	-0.014	0.006	0.006	-0.002	0.003	-0.017	-0.002	0.005	-0.003	-0.001	-0.004	-0.013	0.002	-0.003	-0.013	0.001	0.001	-0.003	0.008	0.002	0.004	0.002	-0.001	0.002	-0.002	-0.002	-0.003	0.013	0.004	-0.008	-0.006	-0.006	0.001	-0.004	-0.007	-0.004
SCO1052	-0.01	0.006	-0.005	0.002	-0.001	0.002	0.002	-0.002	-0.002	0.001	-0.005	-0.003	0	0	-0.005	-0.005	0.002	0.004	0.001	0.001	0.004	0.005	0	-0.003	0.006	-0.003	-0.006	0.001	0.002	0.004	0.004	-0.004	-0.005	-0.003	-0.002	0.01	0.008	0.004	-0.003	0.003	-0.002	-0.002	-0.002	-0.001	0.005	0	-0.003	0.005	0
SCO1053	-0.005	0	-0.01	0.002	0.004	-0.001	0.005	0.001	-0.003	-0.003	-0.005	-0.003	0.002	-0.009	-0.014	-0.005	-0.002	0	0.003	-0.006	-0.007	-0.002	0.004	-0.003	0.024	0.002	-0.01	0.001	0	0.015	0.015	-0.008	-0.003	-0.001	0.009	0.005	0.003	0.004	-0.009	-0.001	0	-0.002	-0.001	-0.007	-0.007	0.008	-0.011	0.005	-0.003
SCO1054	0.002	0.006	-0.015	0	-0.002	-0.004	-0.006	-0.001	-0.001	0	-0.001	-0.009	-0.005	-0.019	-0.01	-0.015	-0.011	-0.002	0.004	-0.001	-0.009	0	0.007	-0.002	-0.008	-0.003	-0.016	-0.001	-0.015	0.005	0.006	0.002	0.001	0.004	0.005	-0.001	-0.003	0.011	-0.004	0.008	0.013	-0.005	0.01	-0.009	0.006	0.005	-0.004	0.007	-0.006
SCO1055	-0.006	-0.002	-0.005	-0.001	0.005	-0.005	-0.004	-0.003	0.015	0.004	0	0	0.004	-0.003	0.007	-0.001	-0.001	-0.004	-0.003	0.007	-0.001	-0.002	-0.001	0.007	-0.003	0.013	0.011	-0.008	-0.015	0.01	0.002	-0.001	0	0.005	0.006	0.007	0.016	-0.013	0	-0.013	-0.003	0.003	-0.007	0.001	0.005	0	0.019	-0.007	0.005
SCO1056	0.008	0.003	0.005	-0.011	0.005	0.013	0.007	-0.003	-0.018	-0.007	-0.003	-0.007	0.003	-0.014	0.018	0.001	-0.002	0.014	0.003	0	0.006	0.008	0	0.011	-0.025	-0.005	-0.001	0	-0.007	0.007	0	0.001	0	0.002	0.016	0	0.007	-0.011	-0.002	-0.007	-0.001	-0.001	-0.002	-0.009	-0.007	0.005	0.02	-0.002	0
SCO1057	0.011	0.002	0	-0.011	-0.011	-0.009	0.007	-0.004	0.003	-0.005	-0.005	-0.009	0.007	-0.004	0.02	0.003	-0.006	0.003	0.004	0	0.01	0.004	0.001	0.004	0.001	-0.007	-0.001	-0.002	-0.009	0.01	-0.003	0	-0.008	-0.001	0.01	-0.002	-0.002	0.007	-0.001	-0.004	0.005	0	-0.003	-0.009	-0.007	0.007	0.016	0	-0.005
SCO1058	-0.002	0.003	0.003	0	-0.019	0.012	0.009	0.002	-0.004	0.003	-0.006	-0.003	-0.012	-0.008	0.007	0.001	0.002	0.001	0.003	0	0.009	-0.003	-0.001	0.024	-0.003	-0.004	-0.009	0.002	-0.009	0.006	-0.006	0.004	-0.007	-0.001	0.003	-0.006	-0.01	0.001	-0.004	-0.01	0.007	-0.002	-0.001	-0.005	0	-0.002	0.018	-0.003	-0.003
SCO1059	0	0.01	-0.011	0.002	-0.012	-0.007	0.002	0.002	-0.013	-0.005	-0.006	-0.015	0.01	0.008	0.005	0	-0.002	0.005	-0.003	-0.003	0.006	0.003	-0.009	0.023	-0.013	0.007	-0.007	-0.01	-0.014	0.001	-0.022	0.006	-0.002	0.007	-0.001	-0.004	0.001	-0.008	0.008	-0.004	0.001	-0.015	-0.01	-0.014	-0.006	0.001	0.007	-0.001	-0.004
SCO1060	-0.001	0.003	0.001	0.002	0.002	0.018	-0.006	-0.008	-0.004	-0.001	0.007	-0.003	-0.012	-0.011	-0.007	0.004	-0.002	-0.003	0.025	0.006	0.006	-0.001	-0.001	-0.015	0	0.017	-0.026	-0.005	-0.009	-0.009	-0.006	0.003	0.005	-0.001	-0.005	-0.007	-0.007	0.007	0.007	-0.003	-0.002	0.005	0.011	0	-0.001	-0.017	0.001	0.008	0
SCO1061	-0.002	0.006	0.004	0.002	0.002	0.015	0.001	-0.007	-0.011	-0.008	-0.001	0.001	-0.003	0.003	-0.004	0.001	-0.016	-0.002	0.001	-0.011	-0.003	-0.001	0.006	-0.004	0.004	-0.006	0.001	-0.003	-0.01	-0.005	-0.001	0.022	-0.01	0.005	-0.005	0.003	0.005	0.005	0.008	-0.006	0.004	0.014	0.005	0.007	0.003	0.001	-0.005	-0.002	0.001
SCO1062	-0.004	0.002	-0.005	0.004	0.001	0.003	-0.002	-0.005	0	-0.008	0.001	-0.001	-0.006	-0.006	-0.009	-0.005	0.001	0	0.006	-0.001	0.006	-0.001	-0.002	-0.006	-0.012	-0.005	-0.003	0.004	-0.01	-0.003	0.001	0.014	0.002	-0.001	-0.007	0.008	-0.003	0.01	0.008	-0.003	-0.004	0.005	0.002	0.005	0.003	0	-0.003	0.004	-0.002
SCO1063	-0.002	-0.007	-0.001	-0.004	0.006	0.034	-0.01	-0.008	0	-0.006	-0.005	0.004	0.013	0.009	-0.005	-0.006	0.009	-0.003	0.011	0.006	0.008	-0.01	0.002	-0.006	-0.004	-0.016	-0.003	0.019	-0.008	-0.004	0.007	0.022	-0.004	-0.004	-0.008	0.001	0.002	0.018	0.006	-0.008	-0.008	0.023	-0.005	0.005	-0.011	-0.012	-0.01	-0.007	-0.003
SCO1064	-0.004	-0.008	0.008	-0.007	0.004	0.014	-0.001	-0.006	0.006	-0.007	0.002	0.005	0.004	0.002	0.006	-0.012	0.003	-0.005	0	0.006	0	-0.003	-0.006	-0.008	0	-0.006	0.005	0.002	-0.009	-0.012	-0.011	0.018	-0.005	0.002	-0.014	0.006	-0.006	0.013	0.007	-0.007	-0.019	0.006	0.005	0.005	0.005	0.001	-0.002	-0.001	-0.004
SCO1065	-0.001	-0.004	0.004	0.005	0.001	0.003	-0.001	-0.004	0.005	-0.008	0.008	0.001	-0.002	-0.01	-0.007	-0.012	0.011	-0.01	-0.009	0.004	0.011	0	-0.01	-0.003	-0.002	0.003	-0.012	0.002	-0.012	0.001	-0.011	0.015	-0.005	-0.003	-0.012	0.01	-0.002	0.011	0.01	-0.006	-0.007	0.006	0.001	0.008	-0.002	0.001	-0.006	-0.002	-0.013
SCO1066	-0.012	-0.001	-0.011	0.009	-0.008	0.006	0.002	-0.005	-0.002	-0.004	0	-0.005	0.01	-0.017	-0.004	-0.002	-0.002	0.001	-0.002	0.003	0.009	0.001	0.002	0.003	0.003	-0.002	-0.016	-0.003	-0.006	-0.001	-0.006	-0.005	-0.01	-0.003	-0.005	0.011	0.001	0.004	0.003	-0.008	0.001	0.017	0.001	0.003	-0.001	-0.005	0.002	0.011	-0.004
SCO1067	0.001	-0.026	0.036	-0.016	0.001	0.028	0.007	-0.008	0.019	-0.003	0.006	0.011	-0.003	-0.014	0.085	0.002	-0.009	-0.008	0.006	0.038	-0.007	-0.006	-0.008	0.015	0.002	0.007	-0.017	-0.006	0	0.01	-0.001	-0.006	-0.011	0.015	0.017	-0.016	-0.004	-0.002	-0.017	-0.01	0.007	-0.004	0.015	0.019	0.015	-0.015	0.013	-0.014	0.005
SCO1068	-0.005	0.003	-0.008	0.001	0.001	0.005	0.003	-0.001	0.003	-0.006	-0.003	-0.004	0.01	-0.01	0.018	-0.002	-0.002	-0.004	-0.01	0.005	-0.01	0.006	-0.002	0.009	-0.002	-0.008	-0.014	-0.004	-0.001	-0.003	-0.002	0.001	0.032	0.011	0.001	-0.005	-0.004	-0.002	-0.002	0.002	0.007	0.002	0.014	-0.007	0.001	0.001	0.002	0.001	0.008
SCO1069	0.002	0	-0.028	0.004	-0.004	0.01	0.002	-0.011	0.028	-0.01	0	-0.008	-0.011	-0.001	-0.013	0.003	0.014	-0.001	-0.011	-0.014	0.006	0.003	0.003	0.005	-0.004	0.001	-0.01	0.006	0.007	-0.001	0.001	0.004	0.002	0.008	-0.003	-0.022	0.001	-0.004	-0.003	-0.011	0.002	-0.006	0	0.014	-0.015	0	0.001	-0.01	0.01
SCO1070	-0.002	-0.002	-0.013	-0.002	0.005	-0.001	0.021	-0.008	0.004	-0.012	0.006	0.004	0.002	0.007	0	0	0	0.001	0	0.029	0.016	0.002	-0.001	-0.002	-0.009	0.005	0.004	-0.02	-0.005	-0.019	0.002	0.003	-0.01	0.008	-0.007	0.006	-0.002	0.01	0.013	-0.002	-0.01	-0.01	-0.009	-0.019	-0.002	-0.009	0.008	-0.005	0.002
SCO1071	0.007	-0.008	-0.012	-0.007	0.001	0	0.03	-0.009	0.009	-0.01	0.01	-0.002	0	0.008	0.012	-0.007	-0.008	0.004	-0.003	0.025	0.006	-0.002	0	-0.009	-0.013	0.009	0.011	-0.021	-0.007	-0.01	0.005	0.002	-0.003	0.005	-0.008	0.003	0.009	0.001	0.017	-0.002	0.001	-0.007	-0.006	0.002	-0.008	-0.004	0.003	0.002	0.002
SCO1072	-0.001	0.008	-0.008	0.016	-0.001	0.002	-0.006	-0.007	0.001	0.009	0.006	0.006	-0.004	0.006	-0.002	-0.003	0.002	-0.004	0.003	-0.015	0.001	0.013	-0.002	-0.009	0.039	0.032	-0.013	-0.005	0.001	0.011	-0.003	-0.012	0.052	0.001	0.002	-0.016	0.008	-0.005	0.011	-0.007	0.013	-0.011	0.005	-0.011	-0.014	0	0	0.004	-0.015
SCO1073	0.041	0.011	0.001	0.005	0.004	0.004	-0.003	-0.013	-0.004	0.003	-0.02	-0.006	-0.008	0	0.004	0.008	-0.003	0.001	-0.008	0.001	-0.006	-0.008	-0.004	0.001	-0.002	-0.007	-0.004	-0.004	-0.002	0.003	-0.008	-0.003	0.001	0.001	0	0	0	0.004	0.002	-0.005	0.01	-0.003	-0.005	0.01	-0.008	0.005	0	0.005	-0.007
SCO1074	-0.006	0	0.001	-0.001	0.002	0	-0.006	-0.007	-0.005	0.003	-0.006	-0.009	0.001	-0.008	0.002	0.003	0.001	-0.005	-0.011	0.007	0.003	0.009	0.003	0.001	-0.004	-0.008	-0.007	-0.003	-0.001	0.002	0.011	-0.012	0	0.003	0.001	0.003	0.009	0.003	0.001	-0.001	0.007	-0.003	-0.003	0.006	0.003	0	0.001	-0.002	0.005
SCO1075	-0.007	-0.001	-0.001	0.005	0.007	0.007	0.013	-0.004	0.006	0.005	0.006	-0.004	0.005	-0.014	0.007	0	0.006	-0.006	-0.012	-0.014	-0.014	0.008	-0.001	0.05	0.041	0.011	-0.003	-0.007	0.002	-0.015	-0.009	0.008	-0.003	-0.006	-0.012	-0.008	-0.017	0.009	-0.005	0.012	-0.008	-0.011	0.014	0.002	0.023	0.001	0	0.004	-0.01
SCO1076	0.013	-0.012	-0.006	0.018	-0.004	-0.004	0.001	0	-0.001	-0.011	-0.003	-0.013	-0.001	-0.031	0.015	0.008	0.05	-0.014	0.032	-0.009	0.01	0.004	0.001	0.002	0.001	0.024	-0.013	-0.009	-0.005	-0.012	-0.003	-0.002	-0.01	0.008	-0.005	0	0.012	0.019	0.003	0.024	0	0.01	-0.005	0.01	0.015	0.003	0.012	-0.006	0.003
SCO1077	-0.001	-0.015	0.005	0.013	-0.012	-0.011	0.007	-0.005	0.025	0	0.004	0.005	0.029	-0.007	0.03	0.001	-0.01	-0.006	0.021	-0.013	-0.011	-0.008	-0.006	0.002	-0.011	0.012	-0.016	0.008	-0.004	0.02	0.016	-0.008	0	-0.001	0.005	0	-0.007	-0.004	0.008	-0.01	-0.028	-0.006	0.008	0.006	-0.004	0.005	0.021	-0.004	-0.014
SCO1078	0	-0.008	-0.014	0.014	-0.004	-0.006	0.002	-0.003	-0.004	-0.009	0.025	0.001	-0.001	-0.008	0.004	-0.005	0.019	-0.004	-0.007	-0.013	-0.003	0.001	-0.002	0.003	-0.013	0	0.003	0.003	-0.002	0.001	0.003	0.003	-0.01	-0.008	-0.006	-0.002	0.002	-0.004	-0.001	-0.009	0.012	-0.005	0.013	-0.002	0.005	0.009	0.011	-0.002	-0.008
SCO1079	-0.005	-0.009	-0.012	0.012	-0.006	0.012	0.003	-0.003	-0.015	-0.006	-0.002	-0.003	0.006	-0.012	0.015	0	0.012	-0.007	-0.002	-0.009	0.002	-0.005	-0.003	-0.01	-0.016	0.002	0.001	-0.001	0.005	0.002	-0.001	0.004	0.004	-0.006	-0.014	0.001	-0.001	-0.006	0.009	-0.001	0.01	-0.003	0.01	0.015	0.011	-0.007	0.008	-0.005	-0.008
SCO1080	0.009	0	-0.001	-0.004	0.015	-0.004	-0.007	-0.003	0.001	0.003	0.004	-0.005	0.007	-0.009	0	-0.006	0.001	-0.001	0.027	0.006	-0.006	-0.008	-0.013	0.001	0.009	-0.002	0.006	-0.001	0.001	0.013	0.024	0.007	-0.004	-0.011	0.006	-0.014	0.019	-0.001	-0.006	-0.008	-0.004	-0.003	-0.003	0.022	-0.013	-0.008	0.003	0.001	-0.01
SCO1081	0.001	0.027	0.006	-0.007	-0.007	0.016	0	-0.009	0	-0.005	0.001	-0.002	0.004	0.001	0.001	0.001	-0.009	0	0	-0.005	-0.001	0.004	-0.002	-0.004	-0.002	0.007	0.008	0.003	0.003	-0.003	-0.011	0.012	0.019	-0.009	-0.004	0.002	0.005	0.004	0.009	-0.012	0.003	0.004	-0.004	0.002	-0.008	-0.003	0.014	0.003	0.007
SCO1082	0	0.012	0.013	-0.003	-0.005	0.01	-0.002	-0.007	0	-0.008	-0.01	-0.001	0.002	0.001	0	0	-0.001	0.001	-0.004	0.002	-0.001	0.009	0.001	-0.001	-0.007	0.004	0.007	0.014	-0.003	-0.002	-0.008	0.011	0.006	-0.008	-0.001	0.004	0.006	0.009	0.002	-0.007	-0.002	0.003	-0.01	0.001	0.002	0	0.011	0.004	0.014
SCO1083	-0.012	0.009	-0.016	0.01	-0.011	0.005	0.004	-0.016	0	-0.009	0.024	0.007	0.003	-0.001	0.002	-0.007	0.001	-0.005	0.002	0.004	0.006	-0.014	-0.004	-0.01	-0.003	-0.006	-0.001	0.007	0.002	0.015	0.008	0.015	0.021	-0.021	0	0.01	-0.007	0.004	0.01	-0.013	-0.012	0	0.008	0.003	0.005	-0.002	-0.011	-0.005	0.001
SCO1084	-0.006	0.015	0.002	0.004	-0.009	0	0.001	-0.01	-0.035	-0.004	0.018	0.001	0.002	-0.001	-0.002	-0.005	-0.01	-0.005	-0.005	-0.013	0.021	-0.012	-0.005	0.019	-0.004	0.001	0.001	-0.006	0.016	0	-0.008	0.001	0.009	-0.005	-0.012	0.01	0.011	-0.004	0.001	-0.013	-0.024	-0.004	0.016	-0.01	-0.008	0.017	0.001	0.009	-0.004
SCO1085	0.059	0.005	0	0.01	-0.001	0	-0.006	-0.009	-0.003	0.003	0.019	0.007	-0.005	-0.004	0.002	-0.005	0.001	-0.007	-0.013	-0.003	-0.028	-0.002	0.001	-0.006	-0.003	0.006	-0.009	0.026	0	0.003	0.014	-0.008	-0.006	-0.002	-0.005	0.002	0.002	0.005	0	-0.008	-0.002	0.005	0.011	0.012	0.003	0.002	-0.003	0.004	0.002
SCO1086	-0.007	0.018	-0.025	-0.012	-0.006	0.005	0.009	-0.013	-0.014	-0.029	0.03	-0.005	0.024	-0.008	0.005	-0.007	-0.006	0.005	-0.003	-0.016	0.089	-0.02	0.005	-0.002	0.011	0.007	-0.026	0.038	0.007	-0.039	0.018	0.017	-0.016	0.002	-0.005	0.02	0.01	0.011	-0.004	0.003	0.023	0.024	0.024	0.011	0.003	0	0.007	-0.004	0.002
SCO1087	-0.002	0.003	-0.008	0.002	-0.013	0.008	0.015	-0.007	-0.004	-0.013	0.023	-0.025	0.009	-0.001	0.006	-0.005	0.007	0.004	-0.01	0.001	0.009	-0.012	0.002	-0.011	0.02	0.009	-0.027	0.012	0.009	-0.055	0.041	0.006	-0.018	0.013	0	0.01	-0.004	0.001	0.018	0.01	0.028	0.033	0.017	0.011	-0.008	-0.003	-0.003	-0.001	0.004
SCO1088	0.003	0	-0.005	0.006	-0.008	0.01	0.013	-0.01	-0.015	-0.008	0.023	-0.022	0.009	0.003	0.006	-0.003	0.016	0.004	-0.009	0.007	0.004	-0.006	0.003	0	0.026	0.002	-0.031	0.007	0.01	-0.066	0.048	0	0.006	0.018	-0.004	0.001	0.002	-0.003	0.022	0.011	0.032	0.033	0.022	0.015	-0.004	-0.002	-0.009	-0.001	0.007
SCO1089	0.005	0.009	-0.011	0.006	-0.002	0.009	0.017	-0.005	0.004	-0.004	0.038	-0.019	0	-0.005	0.004	-0.006	0.001	0.004	-0.011	0.005	0.002	0.001	0	0.009	0.023	0.009	-0.03	0.016	0.013	-0.064	0.052	0.001	-0.007	0.024	0.003	0.002	-0.002	0.003	0.031	0.014	0.028	0.032	0.033	0.017	-0.001	-0.01	-0.003	0.002	0.012
SCO1090	-0.002	0.004	0.002	0.001	-0.011	0.015	-0.003	-0.005	-0.014	0.002	0.009	-0.006	-0.008	-0.007	-0.012	0.002	0.012	0.008	0.006	-0.003	-0.006	0	-0.006	0.034	0.006	-0.006	-0.017	0	-0.007	-0.002	0.008	-0.001	-0.015	0.002	0.005	0.007	0.007	-0.005	0.005	-0.003	0.002	0.011	0.004	-0.004	-0.006	-0.004	-0.004	0.009	0.018
SCO1091	-0.01	0.007	0.001	0.01	0.005	0.002	-0.015	-0.002	0	-0.008	-0.007	-0.006	-0.007	-0.014	-0.002	-0.013	-0.001	0.007	0.003	0.003	-0.001	0.005	-0.002	-0.007	0.002	0.017	-0.006	-0.018	-0.003	-0.001	-0.005	0.003	-0.014	-0.011	-0.005	0.018	0.001	0.004	-0.001	-0.009	0.005	0.01	0.014	-0.001	-0.004	0.002	0	0.008	0.006
SCO1092	-0.005	0.01	-0.006	0.016	-0.005	0.003	0	0.009	0.021	-0.008	0.032	-0.005	-0.007	-0.025	-0.008	-0.003	0.003	-0.002	-0.017	-0.018	-0.004	-0.008	-0.002	0.003	0.01	0.021	-0.019	-0.003	-0.016	-0.013	-0.004	0.01	-0.017	0.001	-0.01	0.002	0.003	0.004	0.005	0.001	0.029	0.003	0.001	0.004	-0.005	-0.002	0.001	0.014	0.01
SCO1093	-0.001	0.003	-0.019	0.002	-0.005	-0.002	0.007	-0.004	0	0.002	0	-0.001	-0.004	-0.011	0.002	-0.002	0.016	-0.007	-0.015	-0.012	0.01	-0.003	0.005	-0.003	0.009	0	-0.005	-0.004	-0.009	-0.017	0.005	0.001	-0.008	-0.003	-0.009	-0.001	0.001	0.005	0	-0.005	-0.012	0.011	-0.007	0.002	-0.01	0.003	-0.005	0	-0.002
SCO1094	-0.001	-0.008	0.001	-0.009	-0.007	-0.008	0.004	-0.012	-0.03	-0.004	0.018	-0.001	0.014	-0.009	0.008	-0.008	0.015	-0.001	-0.004	-0.003	0.001	-0.007	0	-0.002	-0.004	0.032	-0.004	-0.012	0.003	-0.02	-0.008	-0.009	-0.009	-0.007	-0.01	-0.003	0.016	0.018	0	-0.009	0.013	0.016	-0.011	-0.007	-0.014	-0.006	-0.012	0.001	-0.009
SCO1095	-0.002	-0.008	-0.007	-0.01	-0.009	-0.013	0.013	-0.001	-0.011	0	0.022	0	-0.006	-0.009	-0.014	-0.013	-0.01	-0.009	-0.021	-0.005	0.01	0.011	0.002	0	0.002	-0.001	0.012	-0.01	0.002	-0.012	-0.003	-0.02	0.005	-0.009	0.001	-0.006	-0.001	0.01	-0.001	0.003	-0.007	-0.002	-0.034	0.002	-0.012	-0.003	-0.007	-0.007	-0.003
SCO1096	0.013	0.018	0.006	0.014	-0.009	-0.018	-0.013	0.006	-0.003	0.01	0.013	0.001	-0.02	-0.047	0.004	-0.009	0.005	0.007	0.001	-0.004	0.026	0.001	0.001	0.009	0.016	-0.001	0.008	-0.015	-0.024	0.012	0.008	0.002	-0.015	-0.01	-0.014	-0.016	0.012	0.006	0.011	0.017	-0.032	-0.011	-0.037	0.001	0.011	-0.015	-0.006	0.008	0.01
SCO1097	0	0.006	-0.013	-0.014	0.001	0.009	-0.003	-0.003	-0.015	0.004	0.002	0.003	0.007	-0.03	-0.002	-0.006	-0.006	0.004	-0.001	0.002	0	0.003	0.004	-0.002	0.005	0.002	0.011	-0.004	-0.01	-0.002	0.004	-0.006	-0.018	-0.003	-0.003	0	0.006	0.008	0.001	0.001	-0.021	0.009	-0.025	0.007	0.007	-0.009	-0.005	0.006	-0.002
SCO1098	0.008	-0.001	0	-0.006	0.001	0.002	-0.002	0.002	-0.009	0.004	-0.001	0.003	-0.011	0.017	0.01	-0.013	-0.011	-0.003	-0.005	-0.005	-0.006	0.001	-0.006	-0.004	0.007	0.009	-0.009	-0.007	-0.006	-0.003	-0.012	0.004	0.001	-0.003	0.004	0.004	-0.007	-0.009	-0.006	0.001	0.004	0	-0.003	-0.007	-0.011	0.014	0	-0.003	-0.007
SCO1099	0.009	-0.002	-0.012	-0.004	0.006	-0.003	-0.009	-0.002	0.012	0.003	0.006	0.002	0.016	0.013	-0.004	-0.001	0.001	0.004	0	-0.003	0.012	0.005	0.003	0.002	-0.017	0.014	0	-0.006	-0.005	0.001	-0.006	-0.003	0.008	0.001	0.003	-0.006	-0.002	-0.01	-0.001	0.006	0.009	-0.003	-0.006	0.009	-0.004	-0.01	0.006	-0.006	0.011
SCO1100	-0.022	0.006	-0.004	0	0.007	-0.009	0.009	-0.002	-0.013	0.005	0.005	-0.016	0.006	-0.01	-0.018	-0.001	-0.011	0	0.03	-0.001	0.012	-0.004	0	0.061	-0.037	-0.012	-0.019	0.01	0.012	0.016	0.002	0.003	0.008	-0.016	0.005	-0.028	0.003	-0.033	0.005	0.005	0.004	-0.002	0.011	-0.004	-0.008	-0.014	0.009	0.011	-0.002
SCO1101	0.009	-0.017	0.015	-0.008	0.002	-0.013	-0.01	0.002	0.002	0.005	0.008	-0.001	-0.008	0.013	-0.001	-0.009	0.006	-0.005	0	-0.001	-0.011	-0.019	0.005	-0.018	-0.024	0.004	-0.003	-0.002	0.006	0.001	-0.001	0	0.008	0.009	-0.011	0.005	0.004	-0.014	0	0.001	0	-0.008	-0.01	-0.008	0.002	0.008	0.002	0.001	0.005
SCO1102	0.009	0.005	0.01	-0.011	-0.002	-0.01	0.002	-0.001	0.008	0.003	0.01	0	-0.001	0.006	-0.002	-0.004	-0.004	0.003	-0.005	-0.001	0.012	-0.015	0.005	-0.009	-0.017	0.016	0.006	-0.009	-0.001	0	0.003	-0.007	-0.003	0.006	-0.002	0.01	0	-0.011	-0.003	-0.007	-0.01	0.007	0.001	0.004	-0.002	0.003	0.001	0.011	0.008
SCO1103	0.004	-0.004	-0.016	0.002	-0.005	-0.011	0.008	-0.004	0.001	-0.002	-0.003	-0.004	0.004	-0.001	-0.002	-0.006	0.002	-0.003	0.002	-0.001	0.003	0.006	0.005	0.004	0.003	-0.017	-0.004	0.001	-0.007	0.005	-0.002	-0.001	0.007	0.008	0.005	-0.005	-0.008	0.003	0	0.005	-0.006	-0.006	0.005	-0.001	0.004	0.012	0.002	-0.006	-0.014
SCO1104	0.002	0.006	0.003	-0.005	-0.005	-0.003	-0.008	0.002	-0.005	0.01	-0.011	-0.004	0.037	-0.002	-0.004	0.001	-0.002	-0.006	0.03	0.008	0.002	0.005	0.004	-0.015	0	0.012	0.002	-0.009	-0.005	0	-0.032	-0.008	0.009	0.008	0.007	0.014	-0.007	-0.002	-0.003	-0.004	-0.006	0.011	0.002	0.001	-0.005	-0.002	-0.013	0	0.001
SCO1105	-0.036	-0.005	0.006	0.006	0.004	-0.006	-0.005	-0.005	-0.002	0.016	0.024	0.001	-0.005	0.004	0.024	0.004	-0.006	0.006	-0.018	-0.002	-0.01	0.015	0.006	0.005	-0.01	0.001	0.009	0.018	0.001	-0.006	-0.004	0.003	-0.007	-0.001	0.009	-0.009	0.001	0.007	-0.003	-0.002	0.008	0.003	0.009	0.017	0.022	0.005	0.004	-0.024	0.012
SCO1106	-0.009	-0.002	-0.008	0.013	-0.001	-0.005	0.002	0	-0.011	0.005	0.006	-0.009	-0.002	0.001	0.011	-0.006	0	-0.001	-0.014	-0.006	0	0.006	-0.001	0.009	-0.001	-0.007	0.015	0.007	-0.011	-0.011	-0.001	0.009	-0.01	-0.013	-0.003	-0.007	0	0.011	0.006	-0.01	-0.009	-0.001	0.01	0.006	-0.003	0.003	-0.019	0.004	0.005
SCO1107	0.004	0.004	-0.01	-0.013	-0.014	-0.02	-0.008	-0.003	0.016	0.005	0.002	0.02	0.005	-0.017	-0.006	-0.001	0.004	-0.004	-0.004	-0.003	0.01	-0.004	-0.008	-0.002	-0.005	0	0.023	0.023	-0.002	-0.01	-0.002	0.009	0.008	-0.025	0.011	-0.006	0	0.009	-0.003	-0.013	-0.003	-0.002	0.01	0	0.003	0.004	-0.005	0.001	-0.005
SCO1108	0.013	0.018	-0.009	-0.016	-0.009	0.007	-0.008	0	-0.007	-0.001	0.044	0.001	0	0.01	-0.004	0.002	-0.003	0	0.003	-0.008	0.004	-0.003	0.004	0.005	-0.009	0.013	0.007	0.001	-0.009	-0.009	-0.005	0.001	-0.006	-0.005	0.008	0.006	-0.002	-0.008	-0.007	-0.007	-0.001	0.004	0.008	-0.008	-0.014	-0.001	0.004	-0.009	-0.01
SCO1109	-0.01	0	0.005	0.013	-0.003	0.003	0.025	0.009	0.001	0.001	0.007	0.008	0.035	0.007	0.009	0.008	-0.008	-0.008	-0.011	-0.036	-0.003	-0.001	-0.01	-0.013	0.013	-0.005	0.02	-0.012	0	-0.018	-0.019	0.009	-0.019	-0.027	0	0.019	0.016	0.019	-0.006	0.002	-0.024	0.015	-0.01	0.013	0.017	-0.003	0.003	-0.017	-0.011
SCO1110	-0.015	-0.012	-0.006	0.011	-0.003	0.004	0.012	0.003	0.017	-0.002	0.001	0.006	0.049	0.003	0.013	0.002	0.013	-0.002	-0.005	-0.014	-0.018	-0.006	0.003	0.001	0.008	-0.003	0.018	0.021	-0.003	-0.011	-0.013	-0.009	-0.033	-0.018	-0.001	0.001	0.01	0.006	0.005	0.001	-0.024	0.03	0.005	0.003	0.001	-0.008	0.002	-0.022	-0.02
SCO1111	-0.008	-0.007	0.006	-0.004	0.011	0.004	-0.01	-0.006	0.001	-0.007	0.004	-0.008	-0.009	-0.009	0.009	0.001	0.007	0.001	-0.01	-0.009	0.007	-0.002	0.005	-0.003	0.006	-0.009	-0.007	0.003	0.001	0.003	0	0.002	0.026	0.005	-0.004	-0.006	0.001	0	-0.001	-0.005	-0.002	0.01	-0.012	0.013	-0.006	-0.001	0.008	-0.002	0.001
SCO1112	-0.006	-0.009	0.015	-0.019	-0.018	-0.005	-0.013	-0.002	-0.021	0.009	-0.003	0.002	0.014	-0.017	-0.001	-0.003	-0.011	0	0.003	-0.003	0.017	-0.002	0.012	0.007	-0.025	0.004	0	-0.006	-0.022	0.005	-0.018	0.019	0.01	0.017	0.014	-0.004	0.007	-0.025	-0.002	0.004	0.015	0.001	0.005	-0.017	-0.007	-0.012	0.032	0.01	-0.005
SCO1113	0.005	0.003	0.004	0.001	-0.001	0.001	-0.009	-0.012	-0.005	0.007	0.004	0.003	-0.004	-0.011	-0.005	-0.003	-0.007	-0.01	0.002	0.009	-0.008	0.008	-0.003	0.013	0.002	0.003	-0.011	-0.005	0.004	0.016	0.002	0.005	0.003	-0.004	0.001	-0.002	0.006	-0.008	-0.007	0.086	0.002	-0.007	0.003	0.004	0.008	0.004	0.011	0	-0.001
SCO1114	-0.001	0.006	0.01	0.001	0.005	0.009	-0.006	0.002	0.006	-0.004	0	0.002	-0.002	0	0.008	-0.004	0.041	-0.007	-0.011	0.003	-0.007	0.002	0.004	0.007	-0.009	-0.012	-0.007	-0.006	0.001	0.007	0.002	-0.002	-0.003	-0.002	-0.002	-0.004	0.005	-0.013	-0.006	0.029	-0.007	0.004	-0.007	0.003	-0.002	0.001	0.001	-0.002	-0.001
SCO1115	-0.001	-0.005	0.014	0.005	0.005	0.016	-0.004	-0.004	-0.001	-0.002	-0.013	0.001	-0.014	0	0.014	0.003	-0.01	-0.009	-0.013	-0.005	-0.008	-0.003	0.007	0.004	-0.002	-0.007	-0.002	0.005	0.007	0.004	0.002	-0.009	0.033	-0.001	-0.004	0	0.006	-0.018	-0.001	0.021	-0.008	0.002	-0.008	0.011	-0.011	-0.003	-0.002	0.003	0.001
SCO1116	-0.008	-0.002	0.009	0.011	0.011	0	0.005	-0.002	0.01	-0.002	0.017	-0.005	-0.018	0.002	0	-0.001	-0.021	-0.007	-0.008	-0.004	-0.012	0.013	0.001	0.012	-0.003	-0.008	-0.001	-0.003	0.003	0.007	-0.003	0.004	0.018	-0.005	-0.007	-0.011	0.007	-0.021	0.004	0.003	-0.007	0.004	0.015	0.006	-0.005	-0.002	0.007	-0.003	0.001
SCO1117	-0.015	0.002	-0.004	0	-0.007	-0.001	-0.001	-0.004	-0.004	-0.008	-0.002	-0.008	0.007	0.002	-0.002	-0.008	-0.005	-0.001	0.002	-0.014	0.001	-0.013	0.004	-0.006	0.021	0.009	0.008	-0.002	-0.01	-0.004	0.003	0.005	0.015	0.004	0	0.014	-0.006	0.01	-0.008	-0.007	0.003	-0.001	0.002	0.006	-0.007	0.008	0.003	-0.006	-0.005
SCO1118	-0.025	-0.019	0.006	-0.011	0.013	-0.018	0.008	0	-0.004	-0.006	0.001	-0.038	-0.002	0.007	0.022	-0.006	0.008	0.033	0.002	-0.007	-0.008	-0.002	0.018	-0.002	0.042	-0.002	0.013	-0.009	-0.001	-0.03	0.02	0.011	0.029	0.005	0.008	-0.003	-0.012	0.004	-0.023	-0.016	0.003	0	0.015	0.03	0.029	0.008	0.014	-0.012	-0.016
SCO1119	-0.003	-0.004	0.019	0.005	0.005	-0.001	-0.002	-0.009	0.001	0.009	-0.002	0.007	-0.004	-0.002	0	0	-0.02	-0.004	0.002	-0.022	-0.004	-0.014	-0.002	0.002	0.017	0.002	-0.006	-0.019	-0.001	0.008	0.011	0.01	-0.009	-0.012	0.004	-0.006	0.005	0	-0.006	-0.005	0.001	-0.009	0.01	-0.004	-0.005	0.001	0.012	-0.001	-0.011
SCO1120	0.002	-0.007	-0.004	0.009	0.003	-0.013	-0.002	-0.003	-0.003	0.001	-0.004	-0.009	-0.003	-0.016	-0.006	-0.006	-0.004	-0.002	-0.003	-0.011	0.004	0.002	0.001	-0.019	-0.008	-0.002	0.001	0.005	-0.007	-0.003	0.01	-0.012	0.004	-0.006	0.003	-0.011	0.008	0.01	0	0.004	0.014	-0.003	0.008	-0.004	-0.009	0.002	-0.005	0.003	0.001
SCO1121	0.001	-0.002	0.001	-0.001	-0.006	-0.01	-0.004	-0.005	0.001	-0.003	0.011	0.001	-0.002	0.01	-0.007	-0.004	-0.002	-0.004	-0.003	-0.007	0.002	-0.007	-0.005	-0.003	0	0.006	0.001	0.009	-0.001	-0.006	0.005	0.004	-0.007	-0.005	-0.003	0	-0.001	0.008	0.007	0.001	-0.006	-0.005	0	0.004	-0.018	0.006	0	-0.01	0.002
SCO1122	0.001	-0.01	-0.002	0.002	-0.001	-0.005	-0.003	-0.003	0.007	0	0.007	-0.009	0.002	-0.001	-0.008	-0.002	-0.006	0.003	-0.001	-0.004	0.002	0.008	-0.002	0.01	0.001	-0.008	-0.011	-0.009	-0.004	-0.004	0.006	0.002	0.007	0.01	0.003	0.016	-0.001	-0.01	-0.005	-0.003	0.005	-0.004	-0.014	0.006	-0.011	-0.008	-0.006	-0.007	0
SCO1123	-0.008	-0.017	0.006	-0.001	0.004	-0.009	-0.001	-0.004	0.018	0	0.002	-0.003	0.003	-0.024	-0.01	0.001	0.008	0	0.013	0.006	0.002	0.011	-0.009	0.002	-0.001	0.002	0.001	-0.008	-0.005	0.01	-0.005	-0.011	-0.003	-0.001	0.001	-0.008	0.006	-0.004	-0.004	-0.001	0.009	-0.008	-0.002	0.004	0.004	-0.004	0.004	-0.002	0.009
SCO1124	-0.001	0	0	-0.004	0	-0.004	-0.016	-0.017	0.001	0.004	-0.006	-0.007	-0.003	0.009	0.004	0.004	0	-0.009	0.004	-0.009	0	0.002	0.005	0.003	0.038	-0.008	0.009	0	-0.007	0	-0.007	0.001	-0.008	0.017	0.002	-0.006	0.005	0.001	0.005	0.002	-0.004	-0.01	-0.002	-0.018	-0.01	-0.016	0.005	-0.006	0.011
SCO1125	0	-0.003	0.005	-0.014	0.002	0.002	-0.009	-0.014	-0.006	-0.002	0.005	-0.005	-0.007	-0.006	0	0.007	0.001	-0.008	-0.003	-0.008	0.007	-0.005	-0.007	0.007	0.041	0	-0.013	0.004	-0.008	0.004	-0.008	0	0.004	0	0.006	0.004	0.012	-0.009	-0.002	0.005	-0.009	-0.024	0.007	0.003	-0.002	-0.01	-0.009	0	-0.006
SCO1126	-0.003	0.005	-0.004	-0.002	-0.012	0.004	-0.003	-0.007	-0.001	-0.003	-0.001	0.001	0.001	0.005	-0.008	0.002	0.002	0.002	-0.009	-0.001	-0.008	-0.007	-0.008	0.003	0.003	-0.009	-0.003	0.001	-0.002	0.002	-0.008	-0.004	0	0.002	0.005	0.016	-0.005	-0.009	0.004	0.002	0.001	-0.004	-0.005	-0.004	-0.006	0	-0.009	0.005	-0.006
SCO1127	-0.002	0.009	0	0.002	-0.013	0.006	-0.009	-0.001	0	-0.002	0.002	-0.003	0	0.007	-0.002	-0.009	-0.004	0.001	-0.005	0.005	0.01	-0.01	0	-0.011	-0.005	0.003	0.004	-0.002	0.001	0.007	-0.004	0.003	-0.001	0.005	0.002	-0.013	0.003	-0.002	0.005	0	0.014	0.003	0	0.009	0.004	0.006	-0.009	0.003	-0.021
SCO1128	0.009	-0.011	0.005	0.007	-0.008	0.002	-0.007	-0.003	-0.001	0	0.002	0.001	0.003	-0.004	0.005	0.001	0	0.008	-0.018	-0.001	-0.009	0.005	-0.004	0.002	0.012	-0.013	0.01	-0.01	-0.002	-0.004	-0.013	0	0.001	-0.001	0.002	-0.006	0	-0.004	0.003	0.012	-0.001	-0.007	0.002	0.002	-0.003	-0.001	-0.009	0.009	-0.008
SCO1129	0.011	0.006	0.008	0	0.001	-0.011	-0.002	-0.004	0.002	-0.003	0.004	0.003	0.007	-0.012	0.002	0.002	0.001	0.004	-0.017	-0.002	0.007	-0.002	0.005	-0.001	0.011	-0.014	0.004	0.002	-0.005	-0.005	-0.004	-0.001	0.006	-0.001	0.003	-0.006	0.001	-0.013	-0.004	0.004	-0.005	0.005	-0.005	0.004	-0.003	-0.008	-0.014	0.005	-0.014
SCO1130	-0.01	0.001	0.004	-0.004	-0.012	-0.003	-0.001	-0.012	-0.001	-0.006	-0.005	-0.006	0.001	-0.009	0	-0.004	-0.001	0.001	0	-0.006	0.001	-0.005	-0.003	0.006	0.002	-0.013	0	0.006	0	0.003	-0.001	-0.01	0.014	0.001	-0.002	0.003	-0.001	0.003	-0.013	-0.004	-0.006	0.003	0.012	0.012	-0.001	0.001	-0.001	0.006	0.026
SCO1131	0.007	-0.009	-0.009	-0.003	-0.004	-0.013	-0.002	0	0.003	-0.001	0.01	0.005	0.002	-0.006	-0.01	-0.002	0	-0.003	0.002	0.005	-0.005	0.005	-0.003	-0.009	-0.011	-0.003	-0.01	-0.003	0.037	0	-0.006	0.021	0.007	0.008	-0.005	-0.003	-0.003	0.001	-0.002	0.003	0.003	0.001	0.006	-0.002	0.011	-0.001	-0.003	-0.007	-0.006
SCO1132	0.005	-0.011	-0.012	0.002	-0.004	-0.004	0.002	-0.007	0.002	-0.005	0.026	0.005	0.006	0.002	-0.006	0	-0.004	0.003	0.011	-0.004	-0.011	-0.004	-0.003	-0.015	-0.012	0	-0.008	-0.007	0.036	-0.001	0.002	0.016	-0.004	0.001	-0.005	-0.009	-0.011	-0.001	-0.005	-0.005	0.002	-0.004	0.008	-0.005	0.01	0.006	-0.003	-0.003	-0.01
SCO1133	0.01	-0.018	-0.012	-0.001	-0.007	-0.006	0.002	-0.002	0.004	-0.005	0.032	0.009	0.015	0.009	-0.019	-0.003	-0.005	0.002	0.027	-0.001	-0.003	-0.006	-0.013	-0.015	-0.009	-0.002	-0.008	0.003	0.043	0.002	0.008	0.007	-0.005	0.002	-0.007	-0.019	-0.01	-0.001	-0.007	-0.007	-0.004	-0.006	0.001	-0.014	0.006	0.012	-0.006	0.001	-0.011
SCO1134	0.009	-0.022	0	-0.006	-0.005	0.004	-0.003	0.005	-0.001	-0.009	0.028	0.008	0.007	-0.005	-0.017	-0.005	-0.013	0.005	-0.008	0.004	-0.005	-0.001	-0.011	-0.01	-0.006	0.016	-0.011	0.001	0.04	-0.002	-0.013	0.005	-0.006	0.004	-0.004	-0.022	-0.017	0.003	-0.003	-0.008	0.006	0.006	0.008	-0.009	0.019	0.005	0	0.006	-0.002
SCO1135	-0.001	0.002	-0.007	0.001	-0.013	0.01	0.001	0.001	0.004	0.002	-0.004	-0.006	0.001	0	-0.002	-0.005	0.013	0.001	-0.001	-0.014	0.005	0.008	0.004	0.001	-0.002	0.006	-0.001	0.005	-0.004	-0.011	-0.003	0.005	-0.006	0.002	0.001	-0.005	0.001	0	-0.006	-0.004	0	0.004	-0.011	-0.006	-0.001	-0.005	-0.005	0.007	-0.002
SCO1136	-0.005	-0.005	-0.012	0	0.006	0.01	0.002	0.001	0.001	-0.007	-0.002	0.003	0	0.018	-0.011	0.001	-0.003	-0.002	-0.001	-0.001	0.001	-0.006	0.001	0.008	0.003	0.014	0.008	0	-0.012	-0.005	-0.009	0.021	-0.002	-0.013	0.006	-0.025	-0.012	-0.013	0.007	-0.009	-0.006	-0.002	-0.004	0.017	0.012	0.005	0.001	0.003	0
SCO1137	-0.001	-0.011	-0.013	0.003	0.01	0.012	0.006	-0.005	-0.004	-0.008	0.004	0.006	-0.006	0.01	-0.009	-0.004	-0.003	-0.002	-0.001	-0.006	-0.012	-0.005	-0.003	-0.001	-0.016	-0.002	-0.001	-0.005	-0.013	-0.003	0.007	0.022	-0.007	-0.015	0	-0.007	-0.005	-0.012	0.006	-0.006	-0.02	-0.004	-0.004	0.005	0	0.002	0.002	0.006	0.005
SCO1138	-0.003	-0.013	0.007	0.002	-0.001	0.021	0.04	0.011	0.001	0.005	-0.011	0.003	-0.002	0.009	0.008	-0.022	0	-0.004	-0.004	-0.039	-0.004	0	0.005	-0.004	-0.01	0.012	0.005	-0.001	0.015	-0.003	0.004	0.029	-0.005	0.009	0.005	-0.002	0.017	0.004	-0.004	0.01	0.013	0.01	-0.011	-0.015	0.002	-0.037	-0.033	0.005	0.003
SCO1139	-0.007	-0.019	0.007	0.002	0.003	0.004	0.029	0.006	0.002	0.004	-0.002	0.001	0.007	0.001	0.011	-0.026	-0.002	0.004	0.007	-0.017	0	-0.004	0.013	0	0.004	0.005	0.003	-0.003	0.021	0.001	-0.003	0.027	0.005	0.002	-0.003	0.011	0.023	-0.007	0.004	0.006	0.013	0.015	-0.003	-0.009	0.001	-0.026	-0.026	-0.003	0.01
SCO1140	-0.007	-0.007	0.018	0.004	-0.003	0.015	0.032	0.007	-0.001	0.005	0.002	0.008	-0.001	0.003	0.008	-0.017	-0.004	-0.003	-0.001	-0.034	-0.003	-0.001	0.007	0.018	-0.002	0.018	0.01	-0.006	0.02	0.009	0.003	0.03	0.006	0.003	0.003	-0.007	0.019	0.004	-0.007	0.013	0.019	0.002	-0.022	-0.008	-0.001	-0.018	-0.015	-0.002	0.001
SCO1141	-0.003	-0.008	0.018	-0.005	0.001	0.003	-0.007	-0.005	-0.012	0	0.029	0.005	-0.011	-0.027	-0.012	-0.001	0	0.005	0.02	0	-0.021	-0.008	-0.006	-0.005	0.003	-0.002	-0.003	-0.004	-0.002	0.012	-0.001	0	-0.009	-0.005	0.009	-0.009	-0.01	-0.012	-0.002	-0.012	0.022	-0.009	-0.002	0.016	0.004	0.015	0.008	0.003	0.003
SCO1142	0	-0.012	0.001	0.001	-0.004	-0.003	0.01	-0.01	0.004	-0.002	-0.002	0.008	-0.005	-0.025	0.012	-0.006	-0.006	-0.002	-0.003	-0.01	-0.011	-0.007	0.013	0.006	0	0.006	0.003	-0.016	0.014	-0.002	0	-0.001	-0.003	0.001	0.001	-0.008	-0.003	0.006	-0.01	0.002	0.001	0.004	-0.015	-0.028	-0.01	0.009	0.001	0.009	-0.004
SCO1143	-0.003	-0.019	0.001	0.011	0.003	0	0.018	-0.014	-0.004	0.001	0	-0.008	0.016	-0.026	0.009	0.005	0.003	-0.001	0.002	0.006	-0.006	-0.009	-0.006	-0.021	-0.012	-0.004	-0.014	0.01	0.011	0.007	0.004	-0.01	0.007	0.004	-0.016	0.006	0.014	-0.003	-0.001	0	-0.007	0.003	0.013	0.026	-0.007	0.005	-0.005	0	0.017
SCO1144	-0.005	-0.024	0	0.016	0.004	0.015	0.023	-0.016	0.006	0.009	0.011	-0.007	0.021	-0.03	0.003	0.006	-0.008	0.006	-0.013	0.004	-0.005	0.004	0.005	-0.002	-0.024	0.004	-0.021	0.003	0.008	0	0.017	-0.008	-0.002	0.015	-0.016	0.014	0.004	-0.006	0.005	0.002	-0.004	0.003	0.01	0.021	0.004	-0.005	0	0.005	0.019
SCO1145	-0.004	0.001	0.011	-0.001	0.005	0.01	-0.01	-0.005	-0.007	-0.008	0.003	-0.021	0.003	-0.004	0.011	-0.01	0.005	0.01	0.021	-0.021	-0.016	-0.009	0.001	0.004	-0.003	0.024	-0.02	-0.007	0.009	0.015	0.007	-0.007	-0.016	0.03	-0.017	-0.009	-0.013	-0.013	0.007	0	-0.006	0.008	0.016	0.032	0.002	-0.002	-0.009	0	0
SCO1146	0.003	0.009	0.007	0.011	-0.001	-0.01	0	0	-0.009	-0.001	0.001	-0.006	0.001	0.004	-0.001	-0.007	0.005	-0.002	-0.01	-0.003	0.001	0.004	0.004	0.003	0.004	-0.002	-0.006	-0.011	-0.001	-0.005	-0.003	-0.011	-0.001	-0.002	-0.008	-0.002	0	-0.009	0.002	0.005	-0.012	0	-0.003	-0.005	-0.004	0.003	-0.014	-0.001	0.002
SCO1147	0.019	-0.013	0.01	-0.005	0.003	0.018	-0.008	0.002	0.009	0.004	0.015	-0.001	0.003	-0.005	0.014	-0.005	-0.008	0	-0.017	0.01	-0.001	0.012	-0.007	-0.012	0.011	-0.005	-0.006	-0.003	-0.001	0.015	-0.007	0.002	-0.002	-0.004	0	-0.001	0.005	0.001	0.001	-0.009	0.003	-0.004	0	0.024	0.008	0.01	-0.01	0	0.001
SCO1148	0.016	-0.008	-0.004	-0.006	0	0.002	0.007	0.002	-0.001	0.001	0.009	-0.009	0.001	-0.001	0.018	-0.006	-0.007	0.001	-0.002	-0.009	0.002	0.014	-0.008	-0.01	0.006	0.004	0.004	-0.012	-0.002	0.016	0	0.002	-0.002	-0.005	0.007	-0.006	0.004	0	-0.008	-0.008	0.005	-0.002	0.002	-0.005	0.002	0.014	-0.017	-0.005	0
SCO1149	0.006	-0.012	0.006	-0.004	-0.002	-0.003	-0.012	-0.006	-0.016	-0.001	-0.01	-0.009	-0.014	-0.019	0.027	-0.003	0.035	0.003	0.008	0.008	0.014	0.012	-0.001	-0.004	-0.015	0.029	-0.005	-0.005	-0.011	0	0.003	0.008	0.007	0.006	0.004	-0.003	-0.005	0.002	-0.012	-0.014	0.001	-0.018	-0.004	0.007	0.009	0	-0.013	-0.004	0.012
SCO1150	0.01	-0.006	-0.009	-0.008	-0.006	-0.021	-0.012	0.009	-0.026	0.005	0.001	-0.005	-0.009	0.01	0.023	-0.011	0.004	0.004	0.003	-0.006	-0.012	0.011	0.006	0.008	0.018	0.004	0.002	-0.002	-0.015	-0.012	0.004	-0.003	-0.016	0.008	0.002	-0.005	-0.001	-0.003	-0.017	-0.013	-0.002	-0.019	0.008	-0.029	0.007	-0.001	-0.022	0.003	0.002
SCO1151	-0.007	0.016	-0.007	0.001	-0.015	-0.012	0.008	-0.002	-0.015	-0.004	-0.009	-0.002	0.005	0.004	0.001	0.005	-0.002	0.003	-0.003	-0.013	-0.005	0.016	0.002	-0.002	0.003	-0.002	0.005	0.007	-0.002	0.02	0.005	0.01	0.014	0	-0.003	0.001	-0.005	0.001	0.007	0.001	-0.006	0.001	-0.004	-0.005	-0.016	-0.001	0.011	0.007	0.005
SCO1152	0.004	0.001	0.003	-0.007	0.001	0.001	-0.002	-0.002	0.004	0.001	0	0	0.005	-0.001	0.001	-0.002	-0.009	-0.002	-0.011	-0.007	0.007	0.004	0.002	-0.009	-0.005	0.002	-0.001	0	-0.008	0	-0.001	-0.006	-0.007	0	0	0.001	-0.005	-0.002	0.003	0.001	0.008	-0.005	-0.001	-0.003	0.001	-0.005	0.001	-0.001	0.006
SCO1153	0.004	0.001	0.001	-0.008	0	0.006	0.002	-0.001	-0.005	0	-0.01	0.002	0.005	0.003	-0.001	-0.006	0	-0.004	-0.012	-0.002	0.003	0.002	0.003	-0.002	0.001	0.004	0.002	-0.006	-0.006	0.002	0	-0.008	-0.003	0	0.002	-0.003	-0.001	0	0.005	0	0.003	-0.01	0.002	-0.003	0.007	0.001	0.005	0	0.006
SCO1154	0	-0.002	0.003	-0.01	0.006	0.004	0.002	-0.005	-0.004	0.004	-0.003	0.001	-0.005	-0.01	0.012	-0.008	0	-0.002	-0.011	-0.002	0.006	-0.004	0.003	0.001	0.007	-0.002	0.002	-0.001	0.003	-0.003	-0.003	0.004	0.007	-0.008	0.002	0.002	0	-0.002	-0.004	-0.007	-0.002	0.003	-0.001	-0.006	-0.002	0.002	-0.008	0.007	0.005
SCO1155	0	-0.003	-0.006	-0.002	-0.007	-0.005	0.003	-0.011	0.01	-0.001	-0.01	0.001	-0.005	-0.008	0.007	-0.006	0.004	0	-0.002	-0.003	0.007	0	0.006	0.003	-0.007	-0.001	0.005	0.004	0.005	0.009	0	-0.006	-0.007	-0.012	0.004	-0.004	-0.01	-0.009	-0.002	-0.006	0	-0.002	0.009	0.017	-0.011	0.008	-0.007	0.003	0.005
SCO1156	0.005	0.004	-0.003	-0.007	-0.001	0.009	-0.001	-0.006	0.005	-0.002	-0.022	-0.002	-0.004	-0.002	-0.006	-0.005	0.006	-0.001	-0.002	0	-0.003	-0.007	-0.005	-0.001	0	0.019	-0.004	0.003	-0.005	-0.002	-0.001	-0.01	-0.002	0.002	-0.003	-0.005	0.002	-0.003	0.002	-0.004	0.004	-0.006	-0.008	0	0.002	-0.001	-0.003	0.004	0
SCO1157	-0.016	0.011	-0.016	-0.005	-0.005	0.011	-0.005	0.001	-0.018	-0.005	-0.001	-0.005	0.003	-0.006	0.004	-0.008	0.01	-0.011	0.001	0	-0.017	0.002	0.006	0.008	0.018	0.015	-0.002	0.015	0.01	-0.007	0.014	-0.002	-0.007	-0.001	-0.004	0.006	0.003	-0.117	0.005	0.001	-0.007	0.005	-0.01	0.007	0	-0.007	-0.002	0.001	0.018
SCO1158	-0.019	0.003	-0.016	-0.004	0	0.014	-0.004	0.004	-0.018	-0.001	0	-0.004	0.007	-0.004	0.01	-0.014	0.001	-0.006	-0.001	0.004	-0.019	-0.01	0.004	0.005	-0.007	-0.002	-0.006	0.002	0.015	-0.001	0.011	-0.007	-0.005	0.003	-0.001	0.019	-0.003	-0.124	0.007	-0.001	-0.005	-0.001	-0.024	0.013	0.018	-0.009	-0.009	-0.007	-0.002
SCO1159	-0.015	-0.001	-0.013	0.005	-0.011	0.011	-0.002	-0.001	-0.007	0.003	-0.001	-0.009	0.004	-0.01	0.003	-0.004	0.037	-0.005	-0.004	-0.004	-0.017	0.005	0.001	0.005	-0.01	-0.012	-0.013	-0.002	0.005	0.005	0.012	0.007	-0.013	0.002	0.009	0.02	-0.004	-0.119	0.005	0.002	-0.001	-0.013	-0.018	0.005	0.02	-0.017	-0.006	0.001	0.008
SCO1160	-0.02	0	-0.012	0	0	0.01	0.007	0.002	0.008	0	-0.003	-0.004	0.004	0.012	0.004	-0.005	-0.005	-0.008	-0.004	0	-0.014	0	0.004	0.004	-0.007	-0.001	-0.011	-0.012	0.008	0.009	0.01	0.001	0.002	-0.003	-0.005	0.013	0.003	-0.125	0.012	-0.001	-0.008	0.001	-0.021	0.006	0.017	-0.011	-0.001	-0.003	0.007
SCO1161	-0.021	-0.005	-0.017	0.004	-0.003	0.001	-0.002	0.004	-0.013	0.004	0.005	-0.007	-0.011	0.006	0.008	-0.011	0.013	-0.023	0.008	0.006	-0.017	0.009	-0.006	0.005	-0.01	-0.009	-0.017	-0.008	0.008	0.013	0.007	0.015	-0.006	-0.006	0.004	0.003	0.005	-0.121	0.012	-0.003	0.009	-0.002	-0.021	0.009	0.027	-0.003	-0.001	-0.004	0.018
SCO1162	-0.006	0.016	0.013	0.002	0.001	0.02	-0.004	-0.009	0.007	0.007	-0.007	-0.012	-0.019	-0.012	0	0.01	0.006	-0.004	-0.005	-0.001	0.01	-0.014	0.004	-0.004	-0.005	0.001	-0.003	0	0.014	0.012	-0.003	-0.004	0.01	0.004	-0.004	0.009	-0.001	-0.001	0.001	0.006	0.002	-0.003	0.004	0.002	-0.004	-0.001	0.009	-0.012	-0.003
SCO1163	0.019	0.001	-0.004	-0.002	0.004	-0.005	-0.009	-0.009	-0.014	0.005	-0.006	0.002	-0.003	-0.005	0.003	-0.002	0.014	-0.003	-0.009	-0.012	0.01	-0.005	-0.007	0.002	0.011	-0.004	-0.006	0.006	0.011	0	-0.006	-0.008	-0.005	0.006	0.003	0.001	-0.003	0.001	0.011	-0.008	0.014	-0.008	-0.009	-0.007	0.021	0.001	0.009	-0.004	0.008
SCO1164	0.02	-0.01	0.007	0.003	-0.01	0.006	-0.018	-0.012	0.022	0.003	0.001	0.011	-0.018	-0.013	0.01	-0.003	0.004	-0.014	0.011	-0.002	0.001	-0.01	0.005	-0.006	-0.001	-0.001	-0.003	0.006	0.003	-0.016	0.002	0.017	0.004	-0.017	0.003	-0.009	-0.008	0.002	0.015	-0.009	0.004	0.005	0.01	-0.021	0.007	0.013	-0.013	-0.008	-0.006
SCO1165	-0.009	-0.016	-0.017	0.01	0.009	-0.006	-0.006	-0.008	0.008	-0.003	-0.001	-0.002	-0.001	-0.001	-0.004	-0.005	0.005	0.003	-0.006	0.001	-0.004	0.002	-0.004	0.004	0.002	0.016	0	-0.001	-0.008	-0.003	0	0.005	0.007	-0.007	-0.004	-0.001	0.002	-0.001	0	-0.003	-0.005	-0.002	0.002	-0.005	0.008	0.011	-0.006	-0.002	0.003
SCO1166	0.057	0.007	-0.004	0.006	-0.008	0.006	0.023	-0.004	-0.007	0	-0.002	0.008	-0.009	-0.008	-0.02	-0.009	0.009	-0.004	-0.004	-0.013	-0.008	0	0.002	-0.001	0.005	0.029	-0.004	-0.01	0.01	0.009	-0.004	-0.009	-0.009	-0.011	-0.004	0.001	0.003	-0.017	0.009	-0.008	0.009	0.005	0.022	0.009	-0.007	0.001	0.003	0.008	-0.004
SCO1167	0.003	-0.005	-0.017	-0.006	0.007	-0.004	-0.005	-0.009	-0.002	-0.001	-0.001	-0.013	-0.004	-0.023	0.004	-0.001	-0.007	-0.003	-0.003	-0.003	-0.008	-0.001	-0.005	-0.014	-0.007	0.009	-0.005	-0.015	0.002	0.002	0.003	-0.006	-0.008	0.001	-0.004	-0.006	-0.001	0.002	0.006	0.005	0.003	0.001	0.002	0.014	-0.002	-0.003	-0.019	0.009	0.018
SCO1168	0.01	-0.004	-0.015	-0.012	0.008	0.003	-0.011	-0.009	-0.002	0.006	-0.003	-0.009	-0.007	-0.001	0.016	-0.003	-0.003	-0.004	-0.001	-0.008	-0.003	-0.002	-0.001	-0.002	-0.002	0.014	-0.006	-0.006	0.003	0.007	-0.011	-0.001	0.004	-0.002	0	0.005	-0.007	-0.012	0.006	-0.003	0.004	-0.007	-0.003	0.012	0.005	0.005	-0.01	0	0.01
SCO1169	-0.031	0.018	0.008	-0.046	0.012	-0.007	-0.004	0	-0.012	0	-0.011	-0.002	0.035	-0.005	0.036	0.003	0.006	-0.005	0	-0.024	0.036	-0.007	0.009	-0.019	0.013	0.001	-0.007	0.005	-0.019	0.002	-0.007	-0.006	0.012	-0.011	0.024	-0.042	0.008	-0.034	0.022	-0.009	-0.004	0	0.002	0.009	0.047	0.007	0.006	0.005	0.005
SCO1170	-0.009	0.007	-0.012	-0.023	0.002	-0.007	-0.001	-0.014	-0.01	0.004	-0.003	0.005	0.012	0.01	0.03	0.002	-0.003	-0.006	-0.006	-0.01	0.013	-0.003	0.013	-0.006	0.003	-0.002	-0.005	0.003	-0.017	0.01	0.004	-0.008	0.02	-0.007	0.006	-0.02	0.006	-0.022	0.02	-0.013	0.002	0.005	0.001	0.011	0.039	0.007	0.006	0.003	0.007
SCO1171	-0.006	0.007	-0.015	-0.021	0	-0.002	-0.004	-0.001	-0.003	0.003	-0.011	0.004	0.012	0	0.023	0.005	-0.001	0.007	-0.008	-0.006	0.022	-0.004	0.013	-0.02	0.005	-0.001	0.008	0.002	-0.009	0.007	-0.007	0	0.025	0.004	0.005	-0.005	0.001	-0.023	0.022	-0.012	0.002	0.01	-0.001	-0.003	0.021	0.005	0.012	-0.004	0.002
SCO1172	0.003	-0.005	-0.003	-0.011	-0.007	-0.008	0.004	-0.013	-0.007	0.008	0.01	0.008	-0.004	0.001	0.006	-0.002	-0.005	0.004	-0.008	0.003	-0.003	0.006	0.003	-0.014	0.003	0.003	0.015	0	-0.002	-0.003	0	0.02	-0.007	0.012	0.005	0.005	-0.008	-0.023	0.005	-0.003	0.016	-0.005	-0.006	0.003	0.017	0.004	-0.002	-0.004	-0.003
SCO1173	0.001	-0.001	-0.005	0.001	0.003	-0.012	-0.006	-0.008	0.003	0.005	-0.003	0.009	-0.012	0	0.014	0.002	-0.004	0.001	0.009	-0.005	0.003	-0.005	-0.002	-0.011	-0.009	-0.005	0.013	-0.009	-0.005	-0.014	0.006	0.022	-0.001	0.001	-0.005	-0.007	-0.001	-0.016	-0.006	-0.006	0.015	-0.008	-0.004	-0.004	0.005	0.01	0.01	-0.006	-0.002
SCO1174	0.015	0.002	-0.001	-0.017	0.015	0.017	0.006	-0.009	-0.009	0.019	0.018	0.021	-0.005	0.003	0.009	0.002	-0.003	-0.006	-0.001	-0.008	-0.039	0.01	-0.005	0.003	-0.007	0.006	0	-0.009	-0.005	0.002	0.002	-0.019	-0.007	0.007	0.003	-0.006	0.012	-0.006	-0.016	-0.013	0.04	-0.017	-0.009	0.002	0.005	0.026	0.008	-0.018	0.018
SCO1175	-0.012	0.016	-0.01	-0.004	0.024	0.015	0.021	-0.003	-0.028	0	0.001	0.002	-0.004	0.007	-0.003	-0.006	-0.002	0.014	0.004	0.004	-0.025	0.015	-0.001	0.008	0.016	-0.014	-0.003	0.016	0.003	0.01	-0.003	-0.007	-0.011	-0.003	0.001	-0.004	-0.005	-0.006	-0.004	0	0.001	0.009	-0.016	-0.02	-0.006	-0.01	-0.006	0.004	0.004
SCO1176	0.002	-0.012	-0.011	0.001	0.078	0.005	0.006	-0.007	0.008	-0.002	0.006	-0.002	-0.002	0.007	0.009	-0.009	0.008	-0.002	-0.001	-0.026	0.008	0.001	0.001	-0.007	-0.009	-0.006	0.003	0.013	-0.009	0.003	0.009	-0.01	-0.008	-0.001	0.011	-0.008	0.003	-0.007	-0.003	-0.005	-0.004	0	-0.001	0.003	0.003	0.006	0.005	-0.008	0.007
SCO1177	-0.002	-0.004	-0.01	0.012	0.027	-0.003	0.007	-0.009	-0.003	-0.004	-0.006	-0.011	0.011	0	-0.007	0	-0.004	0	-0.013	-0.012	0.015	0.001	0	-0.011	0	-0.006	0.006	0	-0.01	-0.003	0.001	-0.01	0.001	-0.012	0.007	-0.015	-0.004	-0.018	-0.003	0.007	-0.001	0.008	-0.002	0.003	-0.006	0.008	0	0.002	-0.001
SCO1178	0.003	0	0.001	0.01	0.186	0	-0.012	-0.015	-0.001	-0.002	0.002	0	0.003	-0.002	-0.009	-0.015	-0.005	-0.007	0.006	0.002	0.012	0.005	-0.009	-0.002	-0.003	0.008	-0.012	0.017	-0.017	-0.013	-0.008	-0.007	-0.006	0.005	0.004	-0.024	0.016	-0.001	0.005	-0.001	0	-0.005	0.01	0.01	-0.01	-0.012	0	-0.015	0.002
SCO1179	-0.001	-0.014	0.016	0.005	-0.004	0.019	-0.009	-0.009	0.006	-0.009	0.01	-0.013	-0.006	0.013	0.001	-0.007	-0.007	0.001	-0.007	0.003	0	-0.001	-0.003	0.007	-0.004	-0.005	0.018	-0.02	-0.01	0.003	-0.013	0.001	-0.024	-0.009	0.006	0.003	0.001	0	0.005	0.006	-0.002	0.003	0.005	0.012	0	-0.007	0.001	-0.007	-0.004
SCO1180	-0.015	0.005	0.008	0	0.017	-0.012	-0.009	-0.013	0.001	0.003	-0.003	0.003	-0.006	-0.014	0.007	0.001	0.019	-0.005	-0.001	-0.012	-0.009	0	0.008	0	0.005	-0.002	0.003	-0.003	0	-0.002	-0.001	0.018	0.003	-0.002	-0.002	-0.007	-0.004	0.006	0.006	-0.001	0.016	0.015	0.014	0.013	-0.004	-0.005	0.001	0.002	-0.007
SCO1181	0.002	-0.008	-0.005	0.001	-0.003	-0.008	0.002	-0.002	-0.01	-0.003	-0.006	-0.003	-0.002	0.001	-0.004	-0.005	0	0.005	0.017	-0.002	-0.005	0.004	0.001	-0.011	-0.005	0	0.002	-0.011	-0.004	0.014	0.004	0.007	-0.017	-0.006	0	-0.004	-0.001	-0.002	-0.006	0.111	0.003	-0.005	-0.004	-0.008	0.006	-0.007	0.001	0.006	0.002
SCO1182	0.002	0	-0.015	-0.001	-0.005	0.004	0.003	-0.004	0.006	-0.002	0.003	0.003	0.001	0.004	-0.003	-0.004	-0.005	0	-0.008	-0.002	0.002	-0.002	0.003	0	0.003	0.002	0	-0.004	0.003	0.01	0.005	0.002	-0.007	0.002	-0.005	-0.003	0.002	0.002	-0.003	0.101	-0.002	0	-0.002	0.007	0.012	-0.004	0.004	0	0
SCO1183	-0.003	0.003	-0.01	-0.001	0.017	0	0.01	-0.001	0.004	0	0.009	0.001	0	-0.008	-0.006	-0.008	-0.004	-0.002	0.003	-0.022	-0.002	-0.012	0.004	-0.009	0.002	-0.002	0.001	-0.001	0.003	0.017	0.005	0.004	-0.013	0	-0.004	0.008	0.001	-0.01	-0.005	0.099	0.002	0.008	-0.003	-0.009	0.011	-0.002	0.009	-0.003	0.006
SCO1184	-0.008	0.006	-0.011	-0.003	-0.001	-0.001	0.01	-0.008	-0.002	-0.005	0.002	0.004	0.009	0.008	-0.009	-0.004	0	-0.003	-0.003	-0.024	-0.002	-0.007	0.009	-0.011	-0.007	0.002	0.001	-0.003	0.003	0.001	0.007	0.001	0.011	0.003	0.002	0.018	0.003	-0.003	-0.008	0.075	-0.001	0.009	-0.007	0.001	0.009	-0.001	0.007	-0.002	0.005
SCO1185	-0.013	0.005	0.001	-0.002	0.001	0.006	0.007	-0.008	0.002	-0.008	0.005	0.005	0.009	0.001	-0.008	-0.003	-0.009	-0.005	0.007	-0.019	0.011	-0.008	0.005	-0.009	-0.002	0	-0.006	-0.006	0.008	0.007	-0.001	-0.007	0.013	0	-0.003	0.015	0.009	-0.002	-0.01	0.04	0	0.011	0.001	0.006	0.009	-0.007	0.008	0	0.002
SCO1186	-0.003	0.006	0.016	0.003	-0.005	-0.005	-0.002	-0.011	-0.009	-0.003	-0.007	-0.004	-0.013	-0.009	-0.008	0.001	-0.005	-0.002	-0.002	-0.018	0.001	-0.009	0.006	0.002	0	-0.002	-0.014	0.002	0.003	0.011	-0.011	0.001	0.004	0.008	-0.009	-0.001	-0.004	-0.006	-0.004	0.012	0.007	0.003	0.01	0.001	-0.005	0.005	-0.001	0.01	-0.007
SCO1187	0.001	-0.002	0.012	0.013	-0.008	0	-0.008	-0.006	-0.006	-0.006	-0.005	0.001	-0.004	-0.004	-0.003	-0.005	-0.001	-0.002	-0.008	0.013	0.009	0	0	0.002	0.005	-0.012	-0.007	0.001	0.005	-0.005	0	-0.012	-0.006	0.003	-0.001	-0.009	0.007	0.012	-0.012	0	-0.003	0.01	0.006	-0.007	0.008	-0.002	0.009	0	0.005
SCO1188	-0.002	0.002	-0.002	-0.009	0.003	0.009	-0.009	-0.003	0.015	-0.005	-0.005	0.002	-0.004	-0.01	-0.001	-0.002	0.005	0.007	0.007	0.004	0.001	-0.007	0.005	-0.009	-0.012	-0.002	-0.001	0.005	-0.001	-0.011	0.002	-0.01	-0.007	-0.006	-0.006	-0.012	-0.005	0.003	-0.013	-0.009	0.006	-0.001	0.011	-0.018	0.011	-0.008	0	-0.015	0.008
SCO1189	0.01	0.002	0.001	-0.001	0.004	0.002	-0.006	-0.001	-0.011	-0.008	-0.003	-0.004	-0.018	-0.02	-0.002	-0.005	0.012	-0.002	-0.015	-0.003	0.018	-0.017	0	-0.007	0.006	0.007	-0.022	-0.004	0.008	-0.003	-0.003	-0.002	0	0.011	0	-0.005	-0.003	-0.008	0.021	-0.002	-0.008	0.023	0.002	0.002	0.014	-0.004	0.016	-0.011	0.009
SCO1190	0.015	-0.02	-0.016	-0.014	-0.017	-0.005	0	0	-0.001	-0.001	0	-0.006	0.012	0.003	-0.004	-0.001	-0.008	0.001	-0.012	0.014	0.01	0.026	-0.008	0.003	0.004	-0.011	0.009	-0.016	-0.007	-0.013	0.003	-0.009	-0.004	0.01	0.006	0.002	0.004	-0.004	-0.007	0	0.006	-0.001	-0.002	0.001	-0.006	0.001	0.01	-0.007	0.009
SCO1191	0.007	-0.014	-0.015	-0.009	-0.006	-0.018	-0.003	-0.018	-0.002	-0.004	0.006	0	0.025	0.001	-0.001	-0.003	0.022	0.003	0.002	-0.006	0.001	0.013	0	-0.008	-0.014	-0.013	-0.001	-0.011	-0.001	0	0.001	-0.009	-0.004	0.004	0.008	-0.006	0.003	-0.008	0.007	-0.01	0.03	-0.013	0.003	-0.004	0.002	0	0.007	0.004	0.016
SCO1192	0.012	-0.007	0.004	0	0.011	0.013	-0.003	0.004	0.001	0.006	0.014	0.014	-0.02	-0.002	0.008	-0.001	0.005	0.004	-0.004	-0.01	-0.035	-0.004	0.002	0	-0.007	0.01	-0.002	-0.02	0.008	-0.003	0.008	-0.021	-0.011	0.034	0.009	-0.004	0.005	0.003	-0.018	-0.014	0.015	-0.003	-0.002	0.02	0.004	0.021	-0.01	-0.007	0.012
SCO1193	-0.002	0.003	0.003	-0.006	-0.002	-0.011	0	-0.009	0.01	-0.003	0.001	-0.003	0.006	-0.014	-0.008	0.002	-0.026	0.005	-0.008	-0.001	-0.007	0.002	-0.005	-0.005	-0.002	0.001	-0.014	-0.001	-0.002	0	0.016	0	0.006	-0.01	0.001	-0.003	-0.004	0.007	0.001	-0.003	0.008	0.005	-0.002	-0.002	0.006	0.001	-0.003	0.002	0
SCO1194	-0.007	-0.01	-0.011	-0.002	0.014	0	0.003	-0.006	-0.002	0.006	-0.007	0.015	-0.002	-0.008	0.001	-0.006	-0.002	0.006	0.006	0.005	-0.004	0.002	-0.013	-0.01	0.013	-0.001	0.001	-0.007	-0.005	0	0	-0.012	0.006	0.007	-0.001	0.004	-0.008	0	0.005	-0.008	0.015	-0.006	0.008	-0.005	-0.007	0.005	-0.007	-0.001	-0.003
SCO1195	-0.001	-0.005	0.008	0.004	-0.018	-0.014	0.008	-0.008	-0.009	-0.001	0.004	0.006	-0.001	-0.006	-0.004	0.005	-0.002	-0.005	-0.003	-0.009	-0.014	0.008	0.004	0.002	0.006	0.005	-0.015	-0.002	-0.009	0	-0.006	-0.001	-0.004	-0.001	0.024	0.006	-0.01	-0.001	-0.005	-0.012	-0.013	0.01	0.016	-0.009	-0.025	0	-0.003	0.007	0.017
SCO1196	-0.003	0	-0.013	0.006	-0.008	0.002	-0.005	-0.008	0.001	0.007	0.014	-0.004	0.021	0.008	0.005	-0.002	0	-0.008	0.017	-0.007	-0.015	-0.005	0	0.015	-0.005	-0.01	0.001	0.001	-0.007	0.008	-0.006	0.003	0.013	-0.004	0.015	-0.004	0.006	-0.012	0.007	-0.006	-0.008	-0.01	-0.003	-0.013	-0.004	0.008	-0.008	-0.005	0.004
SCO1197	0.014	-0.001	-0.003	-0.009	-0.008	-0.006	-0.016	-0.008	-0.004	-0.004	0.007	-0.006	0.004	0.017	0	-0.008	0.002	0.001	0.013	0.007	-0.006	-0.008	-0.01	-0.001	-0.002	0.001	-0.002	-0.001	0.003	0.016	0.007	0.032	0.012	-0.007	-0.008	-0.01	0.016	0.002	-0.001	-0.012	-0.001	-0.003	0.004	-0.003	-0.002	0.003	0.003	0.006	-0.003
SCO1198	0.014	-0.004	-0.007	-0.006	-0.012	-0.006	-0.011	-0.005	0.012	-0.002	0.021	-0.004	0.006	0.015	-0.005	-0.014	0.004	-0.002	0.004	0.013	0.001	0.002	-0.011	0.008	0.004	-0.005	-0.002	0.004	0.002	0.003	-0.006	0.032	-0.003	-0.019	0.001	-0.005	0.02	-0.004	-0.003	-0.018	-0.009	-0.013	0.004	-0.011	-0.008	0.002	-0.003	-0.001	-0.004
SCO1199	0.023	-0.008	0	-0.005	-0.001	0.004	-0.011	-0.003	-0.011	0	0.001	0.003	0.006	0.005	-0.009	-0.012	-0.001	-0.005	0.003	0.017	-0.001	-0.003	-0.01	0.008	0	-0.005	0.002	-0.006	0.003	0.023	-0.002	0.023	0.009	-0.011	0	-0.006	0.022	0.005	-0.003	-0.016	-0.004	0	0.005	-0.006	-0.012	-0.012	0.006	-0.006	0.002
SCO1200	0.017	-0.009	-0.012	-0.004	-0.009	0	-0.019	-0.009	-0.017	0	0.006	-0.013	0.002	-0.005	-0.01	-0.01	0.024	-0.005	0.014	0.003	0.001	0.001	-0.01	0.009	0.002	-0.005	0.001	-0.01	-0.004	0.017	-0.002	-0.013	-0.007	-0.004	-0.001	-0.017	0.034	-0.002	0.009	-0.01	-0.01	0.003	0.026	-0.002	0.002	-0.009	0	0.003	-0.003
SCO1201	0.001	0.01	-0.006	0.009	0.005	-0.005	-0.01	0.001	-0.004	0.005	-0.008	-0.011	0.008	-0.004	-0.019	-0.011	0.001	-0.004	-0.016	0.01	0.003	0.007	-0.003	0.006	0.005	0.001	-0.008	-0.01	-0.002	0.006	-0.014	0.005	0.002	-0.004	-0.002	-0.005	0.03	-0.002	0	-0.003	0.004	-0.018	0.003	-0.003	-0.011	0.001	-0.002	0.007	0.001
SCO1202	0.011	0.013	0.008	0.006	-0.002	-0.004	-0.008	-0.01	0.008	-0.003	-0.005	-0.006	0.001	-0.004	-0.002	-0.001	-0.002	-0.002	0.005	0.005	-0.001	-0.003	0.001	0.006	-0.009	-0.011	-0.006	-0.003	-0.008	-0.007	-0.007	-0.002	-0.001	0.004	-0.004	-0.008	0.017	-0.005	-0.009	-0.006	-0.003	0.006	-0.011	0.01	-0.006	0.005	0.001	0.002	-0.005
SCO1203	-0.008	0.001	-0.004	0	0.001	-0.005	-0.01	-0.012	-0.004	-0.003	-0.01	-0.004	-0.004	0.004	0.001	0.005	0.004	0.004	-0.011	0.003	-0.003	-0.005	-0.004	0.006	0.005	-0.014	-0.008	-0.002	-0.001	0.011	0.006	0.013	0.003	0.003	-0.002	0	0.015	-0.003	0.001	-0.006	0.009	0.012	0.012	0.013	-0.012	0.005	-0.006	-0.006	0.008
SCO1204	0	0.01	-0.007	0.007	-0.004	0.006	-0.004	-0.002	0.002	-0.003	-0.008	-0.005	-0.002	-0.015	0.002	-0.001	0.004	-0.003	-0.022	-0.001	0.011	-0.007	-0.001	0	-0.01	-0.006	0.003	-0.002	-0.004	-0.004	0.001	0.005	0.002	-0.001	0.001	-0.014	0.002	0.003	0	-0.006	-0.001	0.003	0.009	-0.003	0.004	-0.002	-0.01	0	0.011
SCO1205	0.002	0.002	-0.002	0.002	-0.007	-0.001	-0.011	-0.002	0.008	0	0.005	0.014	-0.009	-0.009	0.002	-0.005	-0.001	0.002	-0.002	-0.003	0.001	-0.011	0.001	0	-0.005	0.002	0.002	0.009	0.005	-0.007	0.003	-0.005	-0.001	-0.003	-0.003	-0.004	0.002	0.002	-0.001	-0.014	-0.004	0.013	0.016	-0.002	0.017	-0.003	-0.001	0.006	-0.001
SCO1206	0.009	-0.013	0.003	0.003	-0.007	0.007	-0.003	-0.005	-0.014	0.002	-0.001	0.001	0.004	0	0.004	-0.006	0.004	0.005	-0.008	-0.006	0	-0.007	0	-0.008	-0.009	0.021	-0.008	0.006	0	-0.008	0.007	-0.001	-0.009	-0.01	-0.005	-0.004	-0.002	0.001	-0.005	-0.004	-0.007	-0.005	0.005	0.011	-0.002	0.001	-0.004	0.003	0.007
SCO1207	0.004	-0.007	0.004	0.008	-0.015	0.011	0.002	-0.003	0	0.005	0.005	-0.004	-0.005	-0.011	-0.008	-0.004	0.005	0.002	-0.005	-0.015	-0.013	-0.005	0.001	-0.002	-0.009	0.001	0.003	-0.008	-0.004	-0.001	0.004	-0.011	-0.001	-0.009	0.007	-0.001	-0.004	0.004	0.002	0.003	0.009	-0.006	0.006	-0.009	-0.002	-0.002	-0.004	0.007	-0.006
SCO1208	-0.007	0.001	-0.005	0.015	-0.01	0.012	-0.007	-0.009	-0.001	0	0.005	-0.011	-0.013	-0.007	-0.006	-0.018	0.005	-0.004	-0.002	-0.008	-0.02	0.002	-0.005	-0.002	-0.01	-0.006	0.01	0.003	0.01	0.005	-0.002	-0.008	0.007	-0.007	-0.001	0	0.004	0.018	-0.003	0.003	0.012	0.002	0.005	0.002	-0.009	0	-0.007	-0.008	0
SCO1209	-0.009	-0.005	-0.005	-0.007	0	0.001	-0.007	-0.003	0.006	0.001	-0.016	-0.009	0.001	0.005	0.003	-0.004	-0.001	-0.009	-0.002	0.009	-0.004	-0.004	-0.003	0	0.004	0.001	0.004	0.004	0.003	0.004	0.009	0.052	-0.004	0	0.007	0.005	-0.005	-0.001	0.015	-0.002	0.002	-0.002	-0.005	-0.006	-0.005	-0.003	-0.017	0.005	0.002
SCO1210	-0.003	0.005	0.012	0.006	0.006	0.005	0.002	-0.006	0.002	-0.004	0	-0.004	-0.02	0.021	0.007	-0.001	-0.012	0.004	0.021	0.009	-0.004	0.013	0.005	0.004	0.006	-0.014	0.007	-0.007	-0.007	0.01	-0.02	-0.006	-0.017	0.003	-0.003	-0.002	-0.009	0.015	0.007	-0.005	-0.007	0.008	-0.01	0.003	-0.003	0.002	0.012	-0.008	-0.002
SCO1211	-0.007	0.017	0.02	0.012	0.006	-0.003	-0.011	-0.006	0.001	-0.005	-0.001	0.003	-0.005	-0.001	-0.003	0.008	-0.002	0	-0.001	-0.007	0.006	-0.003	-0.009	0	0.016	0.003	-0.007	-0.012	-0.018	0.016	-0.007	-0.001	-0.015	-0.004	0.003	0.007	0.001	-0.016	0	0	-0.016	0.007	0.004	0.002	-0.008	-0.009	0.005	0.001	-0.003
SCO1212	-0.006	-0.003	0.009	0.003	-0.003	0.007	0.001	-0.007	0	0	0.01	0.002	0.007	-0.003	0.007	-0.002	-0.008	-0.002	-0.011	-0.001	-0.01	0.015	0.003	-0.004	-0.009	-0.005	0.002	0.003	-0.001	-0.002	0.004	-0.011	0.003	0.002	-0.005	0.003	-0.002	0.009	0.004	-0.005	0.006	-0.002	-0.005	-0.007	-0.004	0.001	0.001	0.002	0.002
SCO1213	-0.005	-0.001	0.008	-0.001	-0.005	0.014	0.001	-0.006	0	0	0.001	0.003	0.003	0	0.004	-0.002	-0.005	-0.003	0.002	0.004	-0.006	0.014	0.005	0.002	-0.008	-0.013	0.01	0.005	0.002	-0.003	0.003	-0.014	-0.001	0.005	-0.005	-0.001	0.001	0.008	0	-0.01	-0.003	-0.003	-0.003	-0.004	0.002	0.001	0	-0.006	-0.001
SCO1214	-0.007	-0.012	-0.014	0.001	0.001	-0.004	0.004	-0.005	0.011	-0.008	-0.013	0.026	0.005	0.006	0.027	-0.003	0.013	0.009	0.006	0.01	0.009	-0.005	-0.002	-0.013	-0.012	-0.005	0.002	-0.004	-0.006	-0.001	-0.022	-0.002	-0.015	0.004	0.001	-0.003	-0.009	-0.003	0.007	-0.004	0.007	-0.006	0.003	0.004	-0.01	0	-0.001	-0.003	0.008
SCO1215	0.004	0.009	0.053	0.001	0	0.001	0	-0.006	-0.005	-0.002	-0.003	-0.001	0.004	-0.011	-0.004	-0.004	-0.002	-0.002	-0.002	-0.005	0.001	0.009	-0.002	-0.006	-0.005	0.003	0.008	0.001	-0.008	-0.007	0.001	0.006	-0.008	-0.004	0.002	0.005	-0.002	0.002	-0.001	-0.007	0.004	0.002	0.009	-0.006	-0.001	0	0.001	0.003	0
SCO1216	0.007	-0.005	0.009	0	0.003	0.006	-0.008	-0.001	0.02	0.005	-0.035	-0.01	-0.004	-0.002	-0.003	0.002	0.057	-0.004	-0.015	0.002	0.007	-0.005	-0.002	-0.001	-0.007	0.015	0.004	-0.001	-0.014	-0.008	-0.008	0.001	-0.011	0.005	-0.006	-0.02	-0.001	-0.024	0.006	0	-0.001	-0.01	0.004	0	0.022	0.003	0.005	-0.01	0.003
SCO1217	-0.008	0.002	-0.002	0	0.007	0.001	-0.007	-0.005	0.001	-0.006	0.004	-0.003	-0.007	-0.002	-0.006	-0.003	0.001	-0.004	-0.009	-0.006	0.01	-0.008	0.005	-0.003	0.009	0	-0.009	-0.006	-0.003	-0.002	-0.009	0.008	-0.003	0.003	-0.003	0	0.004	-0.002	0.006	0.003	-0.01	0.004	0	-0.005	-0.004	-0.006	-0.001	0.006	0.004
SCO1218	-0.003	-0.005	-0.002	0.002	-0.004	-0.002	-0.008	-0.007	0.004	-0.005	0.001	0.002	-0.002	0.007	-0.007	0.003	0.001	0.003	-0.006	-0.001	0.007	-0.002	-0.008	-0.007	0	-0.002	0.005	-0.001	-0.005	0.004	0.003	0.001	0.007	-0.006	0	-0.002	0.004	-0.003	0.008	0.002	0.001	0.007	-0.004	-0.004	0.006	0.002	0.012	0.002	0.006
SCO1219	-0.002	0.007	0.001	-0.002	0.002	0.003	-0.007	-0.008	-0.001	0.004	0.004	-0.001	-0.007	0.017	0.006	-0.005	0.008	0.002	0.008	-0.007	-0.015	-0.006	-0.009	-0.019	-0.004	-0.007	-0.004	0.014	-0.007	0.008	-0.001	0.002	0.018	-0.01	-0.009	0.023	0	0.003	0.008	0.002	-0.01	0.012	0.005	-0.021	0.004	0.003	0.005	0.011	0.002
SCO1220	-0.004	0.001	-0.008	-0.004	0.008	0.007	0	-0.008	-0.003	-0.01	0.005	-0.003	-0.011	-0.01	-0.005	0.003	0.007	-0.002	0.004	-0.002	-0.003	0.007	0.006	-0.003	0	0	-0.003	0.001	-0.003	0	-0.001	0.018	-0.003	-0.007	-0.006	0.003	0.004	0	0.005	-0.008	0.001	0.003	0.008	-0.015	-0.002	-0.008	-0.002	-0.001	-0.003
SCO1221	0.006	-0.004	0.022	0.009	-0.015	0.002	-0.005	-0.016	-0.013	-0.007	-0.004	0.003	-0.007	0.008	0.013	-0.01	0.009	0.001	-0.021	-0.012	0.001	0.003	-0.001	0.006	-0.018	-0.004	0.027	0.014	-0.005	0.022	0	0.003	-0.001	0	-0.014	-0.016	-0.001	0	0.01	0.003	-0.008	-0.004	0.016	0.015	0.012	0.003	0.023	0.005	-0.015
SCO1222	0.013	-0.016	-0.012	-0.023	-0.036	-0.002	-0.012	-0.051	0.004	0.003	0.005	-0.009	-0.012	0.008	0.012	-0.011	0.01	0.003	-0.009	0.001	-0.05	0.003	0.002	0.008	-0.001	-0.002	-0.007	0.013	0.004	0.006	0.017	-0.006	-0.007	0.006	-0.003	0.008	-0.001	0.002	0.038	-0.014	-0.002	0.008	0.039	-0.002	0.019	0.004	0.059	-0.002	-0.023
SCO1223	0.002	-0.012	-0.015	-0.015	-0.038	-0.002	-0.013	-0.053	0.004	0	0.004	-0.011	-0.01	0.009	0.011	-0.012	0.008	-0.002	-0.001	-0.003	-0.044	-0.003	0	0.001	0.002	0.002	-0.013	-0.006	0.013	0	0.018	-0.009	-0.01	-0.006	-0.007	0	-0.006	0.008	0.039	-0.009	0.015	-0.001	0.031	-0.011	0.017	0.004	0.059	-0.005	-0.019
SCO1224	-0.011	0.006	0.002	0.015	-0.007	-0.007	-0.004	-0.019	0.006	0	0.004	-0.002	-0.016	0.001	-0.013	0.005	0.001	-0.007	0.002	-0.006	-0.008	0.005	0.011	-0.009	0.004	-0.001	-0.02	0.003	-0.006	0.014	0.003	0.013	0.031	-0.001	-0.01	-0.01	0	0.006	-0.008	-0.001	0.011	0.002	0.01	-0.001	-0.003	-0.002	0.004	0.01	0.014
SCO1225	0.007	0.004	0.004	-0.013	-0.005	0.014	-0.01	-0.029	0.005	-0.002	0.006	-0.012	0.011	0.002	0.012	-0.007	-0.001	0.002	-0.003	0.006	-0.016	-0.01	-0.006	-0.005	-0.004	-0.001	-0.004	0.014	0.001	0.004	0.007	0.001	-0.001	-0.011	-0.006	0.012	0.005	-0.006	0.005	0.002	-0.007	0.004	0.018	0.004	-0.017	0.008	-0.002	0.005	0.079
SCO1226	-0.003	-0.003	-0.008	0.005	-0.002	-0.004	-0.003	-0.005	0.001	-0.001	-0.005	0.001	-0.002	0	-0.002	0	0.001	-0.001	-0.006	0.009	0.002	0	0.005	-0.002	0.003	0.001	-0.005	-0.003	0.003	0	0.001	0.004	-0.008	0	-0.002	0.001	0.003	-0.005	0.006	-0.005	-0.005	0.012	0.004	0.003	-0.003	-0.006	-0.002	-0.003	-0.002
SCO1227	-0.002	0.005	0	0.006	0.003	-0.002	0.002	-0.006	0.001	-0.001	0.002	0.001	-0.01	0	-0.008	-0.001	-0.004	0	-0.006	-0.01	-0.002	0.002	0	0.002	-0.009	-0.007	0.007	0	0.004	-0.007	-0.005	0.005	0.031	0.001	0.002	-0.001	-0.002	-0.019	0.009	-0.001	-0.005	-0.001	0.001	-0.011	-0.006	-0.004	0.005	-0.011	0.003
SCO1228	0.008	0.005	-0.001	0.002	-0.001	0.012	0.002	-0.006	0.012	0.004	-0.013	0.007	-0.017	-0.004	-0.001	-0.003	0.004	-0.013	-0.006	-0.005	-0.003	-0.012	0.004	-0.004	-0.004	0.014	-0.004	0.006	0.001	-0.005	0.014	0.007	-0.008	0.008	0.003	-0.009	-0.005	0.008	0.005	-0.005	0.013	0.002	0.001	-0.018	0.009	0.003	0.005	0.001	0.002
SCO1229	0.019	-0.001	-0.021	-0.008	0	-0.015	-0.002	-0.008	-0.009	-0.001	-0.018	0.004	-0.005	-0.01	0	-0.001	-0.003	0	-0.01	-0.006	0.002	-0.009	0.001	0.002	-0.012	-0.003	-0.002	-0.002	0.002	-0.009	0.016	-0.003	0	0.001	0.001	0	-0.009	0.004	0.003	-0.004	0.009	-0.001	-0.003	-0.009	0.004	-0.002	-0.004	-0.003	0.006
SCO1230	-0.011	-0.013	-0.026	0.033	-0.009	-0.007	0.002	-0.006	0.009	-0.01	0.007	-0.004	0.005	-0.008	-0.026	-0.004	-0.01	-0.002	-0.007	0.005	-0.01	0.009	-0.001	0.011	-0.016	0	-0.007	-0.016	0.005	0.011	0	-0.004	-0.001	-0.003	0	0.022	-0.005	0	0	-0.006	0.01	0.006	0.014	-0.004	0.005	-0.001	-0.01	-0.011	0.006
SCO1231	-0.022	0.029	-0.019	0.029	-0.002	0.002	0.017	-0.008	-0.001	-0.003	-0.012	0.015	-0.001	-0.001	0.016	0.006	0.009	0.017	-0.005	0.001	0.001	0	-0.006	0.005	-0.008	0.005	0.013	0.004	-0.008	-0.012	0.007	0.007	0.036	0.004	-0.005	-0.003	0.006	-0.006	-0.01	-0.008	0.02	0.008	-0.006	0.004	-0.004	-0.001	-0.002	0.001	-0.008
SCO1232	-0.02	0.002	-0.009	0.055	0.002	0.013	0.012	-0.007	-0.021	0	-0.003	0.001	0.014	-0.004	0.006	0.001	-0.008	0.028	0.016	0.002	-0.017	-0.012	-0.001	-0.003	-0.007	-0.014	-0.001	0.004	-0.004	-0.004	0.007	-0.004	-0.009	0.016	-0.01	0.012	0.021	0.008	-0.014	-0.001	0.002	0.008	-0.012	-0.017	-0.005	-0.009	-0.003	-0.001	-0.015
SCO1233	-0.019	0.014	-0.011	0.048	0.014	0.015	0.005	-0.014	-0.003	0.002	-0.011	0.006	0.011	0.004	0.019	0.005	0.002	0.02	-0.003	0.006	-0.011	-0.02	-0.004	-0.002	-0.009	-0.006	0.011	0.009	-0.002	0.007	0.009	0.01	0.021	0.011	-0.012	-0.003	0.014	0.008	-0.013	-0.011	0.017	0.005	0.003	0.01	-0.006	0.005	-0.008	-0.002	-0.015
SCO1234	-0.019	-0.004	-0.005	0.057	0.005	0.002	0.012	-0.01	0.002	0.002	0.004	-0.005	0.015	-0.006	0.01	0.005	0	0.051	-0.003	0.003	-0.014	-0.004	-0.003	0.005	-0.012	-0.005	0.009	0.003	-0.011	0.004	0.014	0.013	0	0.001	-0.007	0.008	0.004	0.004	-0.012	-0.011	0.011	-0.001	-0.003	0.018	-0.003	-0.003	-0.018	-0.004	-0.005
SCO1235	-0.013	-0.002	0	0.059	0.001	-0.006	0.017	-0.01	0.031	-0.001	-0.015	0.004	0.011	0.013	0.01	0.009	0.014	0.046	-0.015	0.005	-0.012	-0.001	0.001	0.006	-0.006	-0.004	0.011	0.016	-0.012	0.005	0.009	0.014	0.009	0.004	-0.005	0	0.013	0.001	-0.008	-0.016	0.015	0.008	-0.006	0.028	0.003	-0.003	-0.018	-0.01	-0.001
SCO1236	-0.004	-0.001	-0.001	0.048	0.007	-0.008	0.008	-0.007	0.016	0.004	-0.031	0.001	0.003	-0.003	0.011	0.006	0	0.057	-0.009	0.002	-0.011	-0.001	0	-0.003	-0.002	0.011	0.002	0.008	-0.01	0.005	0.015	0.016	0.004	0.005	-0.004	0.012	0.001	0.009	-0.01	-0.011	0.009	0.005	0	0.019	0.002	-0.002	-0.023	-0.004	-0.008
SCO1237	0.003	-0.005	-0.007	-0.001	0.002	-0.01	-0.003	-0.002	-0.003	-0.001	0.009	0	0.002	-0.014	-0.001	-0.003	-0.012	-0.009	0.008	-0.003	-0.006	-0.002	-0.004	-0.01	0.008	0.003	-0.005	-0.003	0.002	0.005	-0.006	-0.011	0.011	-0.003	0.005	-0.01	0.002	0.008	0.018	-0.001	0.005	0	0.001	0.003	0.003	-0.001	-0.004	-0.003	-0.001
SCO1238	0.004	-0.001	-0.001	-0.007	0.011	0.001	0.001	0.007	-0.019	0.012	-0.002	-0.005	-0.011	-0.002	0.002	0.005	-0.004	0.008	-0.001	0.001	-0.025	-0.001	0.007	-0.002	0.003	0	-0.009	0.016	0.002	-0.002	0.009	0.004	0.005	-0.006	0.008	0	-0.007	-0.026	-0.014	0.004	0.002	0.03	-0.003	0.001	-0.003	0.006	-0.001	-0.003	-0.008
SCO1239	-0.001	0	0	-0.004	0.002	0.012	0	-0.006	0.002	0.011	-0.002	-0.005	0.006	0.006	-0.017	0.012	-0.007	0.009	-0.007	0.01	-0.008	-0.017	0.009	0.001	-0.002	-0.014	0.012	-0.01	-0.005	0.011	0.019	-0.009	-0.001	-0.003	0	-0.001	-0.008	-0.03	-0.02	-0.012	0.003	0.028	-0.011	-0.014	0.017	0.003	-0.003	-0.007	-0.01
SCO1240	0.015	0.006	-0.006	0.001	0.001	0.012	-0.025	-0.01	-0.017	0.003	-0.003	-0.012	-0.014	0.003	0.006	0.001	-0.007	-0.008	-0.012	0.01	-0.002	0.004	0.017	0.001	-0.007	0.001	-0.004	-0.021	-0.017	-0.004	-0.008	0.007	-0.002	-0.016	0.007	-0.005	-0.009	0.006	-0.01	-0.004	-0.005	0.008	0.025	-0.02	0.013	-0.006	-0.002	-0.008	0.006
SCO1241	-0.007	0.003	-0.012	0.006	-0.008	-0.016	-0.003	0.001	-0.002	0.004	-0.003	0.008	-0.005	-0.011	-0.014	-0.002	0.02	-0.01	0.002	0.014	0.001	0.004	0.001	0.01	0.016	0.017	-0.007	0	0.01	0.006	-0.006	-0.004	-0.022	-0.018	0.003	-0.009	-0.001	0.007	0.006	0	0	-0.011	0.005	-0.019	0.012	-0.005	0.022	-0.003	0.008
SCO1242	0	0.011	0.007	-0.004	-0.005	0.006	-0.008	0.002	0.002	0.005	-0.015	-0.002	-0.005	-0.008	0.004	0.003	-0.007	0.004	-0.011	0.001	-0.005	-0.012	0.004	0.001	-0.002	0.001	-0.001	0.014	0.004	-0.002	-0.003	0.002	0.001	-0.023	-0.001	-0.003	-0.003	-0.005	-0.001	-0.003	0.001	0.004	-0.003	-0.001	-0.002	0.003	-0.008	-0.004	-0.002
SCO1243	-0.003	-0.013	-0.023	0.013	0.011	0.002	-0.017	-0.011	0	-0.001	0.004	0.001	0	-0.007	0.003	-0.009	-0.006	-0.011	0.024	0.011	-0.001	-0.008	-0.007	-0.027	-0.011	0.01	0.002	0.001	0.006	0.002	0.013	-0.006	0.01	0.013	-0.014	0.007	-0.003	0.003	-0.004	-0.005	-0.011	-0.015	0.013	0	0.017	0.001	-0.002	-0.001	-0.009
SCO1244	0.009	-0.002	-0.01	0.008	-0.004	-0.016	-0.018	-0.013	-0.003	-0.005	0.015	0.007	0.009	0.019	0.009	0	0.009	0	0.006	-0.007	-0.012	-0.001	-0.011	-0.008	-0.011	-0.014	-0.012	0	-0.004	-0.012	0.014	0.002	0.003	0.009	-0.015	-0.009	-0.028	-0.002	0.007	-0.015	-0.004	-0.016	-0.001	-0.003	0.017	-0.003	0.002	-0.004	-0.009
SCO1245	0.013	-0.011	-0.018	0.008	-0.003	-0.017	-0.016	-0.013	-0.01	-0.008	-0.003	0.002	0.016	0.001	0.009	0	-0.005	-0.004	-0.008	-0.002	-0.016	-0.001	-0.011	-0.01	-0.007	-0.025	-0.011	-0.007	0.004	-0.007	0.017	0	0	0.013	-0.013	-0.005	-0.021	0.004	0.006	-0.015	-0.009	-0.012	-0.002	0.001	0.019	0.001	0	-0.006	-0.002
SCO1246	0.016	-0.003	-0.001	0.007	0.004	-0.001	-0.024	-0.008	0	0	-0.001	0.005	-0.004	-0.002	0.01	-0.001	-0.007	-0.006	0.017	-0.008	-0.01	0.005	-0.011	0.001	-0.002	-0.02	-0.019	-0.005	-0.002	-0.007	0	0.007	0.024	0.01	-0.017	-0.009	-0.013	-0.01	0.009	-0.014	0.009	-0.014	-0.011	-0.009	0.021	-0.005	0.005	-0.006	0.006
SCO1247	0.013	-0.012	-0.027	0.006	-0.01	-0.015	-0.013	-0.008	-0.014	-0.001	-0.005	-0.015	-0.001	0.001	0.019	-0.001	-0.006	-0.001	0.044	-0.008	0.017	0.006	-0.01	0.015	-0.001	0.005	-0.006	-0.016	0.009	-0.003	0.005	-0.003	-0.011	0.003	-0.013	0.007	-0.008	-0.026	0.017	-0.001	0.004	0	-0.014	-0.002	0.008	-0.011	-0.001	-0.016	0.003
SCO1248	0.007	-0.014	-0.013	-0.006	0.012	-0.006	0.001	-0.006	-0.009	0	-0.005	0.019	-0.006	-0.018	-0.001	-0.005	-0.012	0.008	0.052	-0.003	0.002	-0.017	0.001	-0.004	0.002	-0.004	-0.007	0.007	0.003	-0.006	-0.007	-0.008	-0.02	-0.007	-0.004	-0.009	-0.008	0.003	-0.014	-0.004	-0.003	0	0	-0.003	0.003	-0.004	-0.007	-0.005	-0.005
SCO1249	-0.001	-0.003	-0.025	-0.006	-0.009	-0.027	-0.001	-0.005	0.018	-0.007	-0.002	0.004	-0.014	-0.003	-0.002	-0.008	0.054	0.007	0.012	-0.001	0.005	-0.003	-0.004	-0.015	0.002	0.021	-0.009	0.007	-0.003	0.013	0	-0.012	-0.008	-0.015	0.003	-0.022	-0.012	0.003	-0.003	-0.004	-0.016	0.011	0.004	-0.008	0.003	-0.001	-0.016	-0.003	0.005
SCO1250	-0.014	-0.008	-0.007	-0.001	-0.006	0.022	-0.019	-0.001	0.003	-0.005	-0.015	0.032	0.008	0.027	0.003	-0.014	0.007	0.007	-0.003	-0.009	0.014	-0.013	0.003	-0.004	-0.029	-0.001	-0.001	0	-0.001	0.037	-0.014	-0.016	0.002	-0.009	0	-0.003	0.004	0.004	0.005	0.005	0.007	0	-0.004	0.006	-0.023	0.001	-0.017	0.014	0.009
SCO1251	-0.005	-0.005	-0.014	0.002	-0.007	0.013	-0.006	-0.004	-0.003	0.002	-0.019	0.02	0.006	0.01	0.005	-0.008	0.007	0.005	-0.02	-0.005	0.005	-0.016	-0.006	0.005	-0.011	-0.005	0.012	-0.005	-0.004	0.019	-0.005	-0.004	0.004	-0.01	-0.005	0.002	0.003	0.011	0.006	-0.005	-0.001	-0.01	-0.018	0.001	-0.022	0.005	-0.001	0.004	0.013
SCO1252	0.003	0.009	-0.015	-0.009	0	-0.01	-0.01	-0.007	-0.002	0	-0.023	0.018	-0.007	-0.003	0.005	0.001	-0.007	0.01	-0.006	-0.016	0.014	-0.025	-0.006	-0.003	-0.005	0.002	0.007	-0.011	-0.004	0.018	0.004	0	-0.011	-0.003	-0.001	0.005	-0.004	0.001	0.005	-0.005	0	-0.009	0	0	-0.023	-0.002	0.003	0.006	0.004
SCO1253	0.005	0	0.012	0.015	-0.016	-0.001	-0.012	-0.004	0.004	0.004	-0.005	-0.008	-0.01	-0.005	0.003	0.003	0.005	-0.001	0.008	-0.005	0.009	0.008	-0.001	-0.012	-0.003	-0.003	0.003	-0.008	-0.002	0.011	-0.005	0.037	-0.011	-0.01	0.001	-0.003	0.005	-0.004	-0.013	-0.005	0.005	-0.002	-0.004	0.001	0	-0.005	0.01	-0.005	0.004
SCO1254	-0.001	-0.004	0.011	-0.011	-0.006	-0.005	-0.001	0.004	-0.02	0.003	-0.009	0	-0.002	0	-0.002	-0.011	0.008	-0.002	-0.005	0.001	0.012	0.02	0.002	-0.017	-0.016	-0.013	-0.006	-0.014	0.006	-0.001	-0.042	-0.011	-0.005	-0.001	0.003	-0.017	0.002	0.003	0.008	0.001	-0.002	-0.004	-0.003	-0.002	0	0.002	-0.015	-0.002	0
SCO1255	0.01	-0.009	0.003	-0.018	0.001	-0.001	-0.005	-0.007	0	-0.001	-0.014	0.002	0.006	-0.023	0.002	-0.009	-0.006	-0.002	0.016	0.002	0.01	0.016	-0.001	-0.013	-0.011	-0.019	0.011	-0.012	0.008	-0.005	-0.034	-0.016	0.003	0.013	0.008	0.002	-0.004	0.009	0.008	0.007	0	0.002	0.004	0.008	-0.005	0.004	-0.016	0.005	-0.006
SCO1256	-0.002	-0.001	-0.002	0.014	0.006	0.015	0.008	-0.011	-0.029	-0.008	0.002	0.001	-0.004	-0.004	0.003	-0.003	-0.004	0.003	0.017	0.011	0.006	0.001	-0.013	-0.009	-0.015	-0.002	-0.023	-0.014	0.008	0.001	0.008	0.005	-0.006	-0.001	-0.014	-0.011	-0.014	0	0.007	0.074	0	-0.003	-0.005	-0.003	-0.012	-0.004	0.012	0.008	0.008
SCO1257	0.015	-0.006	0	0.02	-0.016	-0.01	0.045	-0.002	0.001	-0.021	0.007	-0.011	-0.022	-0.005	0.015	-0.007	0.004	-0.014	-0.017	-0.012	-0.005	0.007	-0.009	-0.002	0.001	-0.002	-0.005	0.001	0.024	-0.018	0.005	0.042	-0.004	0.005	-0.011	0.013	-0.008	0.007	0.008	-0.007	-0.005	0.001	-0.034	0.006	-0.002	-0.02	0.009	-0.014	0.008
SCO1258	0.008	-0.006	0.009	0.024	-0.008	-0.009	0.045	-0.007	-0.001	-0.018	0.003	-0.003	-0.03	0.003	0.007	-0.002	-0.001	0	0.005	-0.005	-0.006	0.001	-0.007	-0.01	0.001	0.001	-0.005	0	0.016	-0.016	0.013	0.056	0.002	0.001	-0.002	0.022	-0.005	-0.01	0.008	-0.011	0.003	-0.001	-0.026	0.007	0	-0.008	0.02	0.007	0.004
SCO1259	0.01	0.013	-0.001	0.006	-0.003	0.002	0.005	-0.003	-0.003	-0.013	0.001	0	0.001	-0.009	-0.001	-0.004	0.002	0.001	0	-0.002	-0.002	-0.01	-0.011	0.016	-0.02	0.002	-0.003	-0.005	-0.006	-0.003	0.006	0.012	0.008	0.021	-0.011	0.006	0	-0.009	-0.001	0.001	-0.004	-0.004	-0.017	0.007	-0.004	0.002	0.004	0.005	0.002
SCO1260	0.01	0.006	0.003	-0.006	0.011	-0.001	-0.01	0.003	0.001	-0.002	-0.007	-0.002	-0.007	0.002	-0.004	-0.014	-0.01	0.005	-0.003	-0.002	0.003	-0.012	-0.006	-0.004	0.001	-0.013	0.007	0.011	0.005	-0.013	-0.005	0.002	0	-0.001	0.001	0.006	-0.006	-0.003	0.003	-0.003	0	-0.009	0.003	-0.009	-0.002	-0.011	-0.009	-0.001	0.001
SCO1261	0.016	-0.001	-0.001	0.01	0.004	0.003	-0.007	-0.009	0.009	-0.002	-0.005	-0.001	-0.008	-0.005	0.003	-0.004	0.012	-0.004	-0.015	0.001	0.011	-0.003	-0.002	0.001	-0.001	-0.004	-0.014	0.003	-0.006	-0.015	-0.007	-0.002	0.007	0.005	-0.002	0.008	-0.002	-0.006	-0.002	0.001	-0.002	-0.001	0.002	0.002	-0.001	-0.005	-0.005	-0.004	-0.009
SCO1262	-0.004	-0.014	-0.006	0.001	0.004	-0.018	-0.004	-0.009	0.002	-0.007	0.023	0.003	-0.011	-0.002	-0.01	0.001	0.006	-0.001	0.02	0.003	0.007	0.009	-0.002	0.015	-0.004	0.009	-0.006	0.019	-0.004	-0.002	0.001	0.003	0.028	-0.017	0.001	0.007	0.001	0.01	-0.002	0.001	0.006	0	0	-0.003	0.018	0	0.01	-0.004	-0.003
SCO1263	-0.001	0.001	0.001	0.003	0.004	0.003	-0.016	-0.005	0.006	-0.001	0.007	0.004	0.002	-0.009	0.013	0.004	0.02	-0.011	-0.006	-0.004	-0.005	-0.025	0.003	0.009	-0.013	-0.001	-0.012	0.003	-0.009	0.008	0.003	0.008	0.014	-0.01	-0.002	0.013	0.001	0.004	0.005	-0.003	0.008	0.002	-0.001	-0.005	0.002	-0.016	0.008	0.008	0.01
SCO1264	-0.005	0.002	0.007	-0.015	0.001	0.002	-0.012	-0.009	-0.017	0	0.005	-0.013	-0.008	-0.008	-0.003	0	-0.004	-0.007	0.01	-0.005	0.004	-0.018	-0.006	0.003	-0.022	-0.01	0.014	0.002	-0.008	0.01	0.003	0.047	-0.009	0.011	-0.001	0.002	0.006	-0.004	-0.001	0.002	0.017	0.004	-0.018	-0.003	0.014	-0.003	0.005	-0.005	0.001
SCO1265	0.001	-0.001	0.006	-0.01	-0.022	0.005	0.003	0.005	0.025	-0.007	-0.009	0.008	-0.011	0.004	0.003	-0.005	-0.012	0.005	0	-0.001	0.014	-0.005	-0.004	0.013	0.01	-0.001	0.008	-0.001	0.003	-0.002	0.005	0.01	-0.006	-0.003	-0.005	-0.005	0.011	0.011	-0.001	-0.002	-0.003	0.005	-0.008	0.011	0	0.004	-0.011	0.003	0.008
SCO1266	-0.002	-0.006	0.01	-0.006	-0.022	-0.008	-0.003	0.003	-0.005	0.002	-0.006	-0.002	-0.02	0.011	0.003	-0.01	0.003	0.001	0.006	-0.012	0.001	-0.007	0.005	0.002	-0.006	-0.006	0.013	0	0.003	-0.002	0.005	-0.001	0.002	0.002	-0.004	-0.015	0.005	0.005	0.004	0.008	0.001	0.005	-0.007	-0.017	0.006	0.003	-0.012	-0.005	-0.002
SCO1267	0.006	0	-0.002	-0.004	0.023	0.003	0.01	0.006	-0.004	0.002	-0.001	0	-0.009	-0.008	0.007	-0.006	-0.021	-0.003	-0.022	-0.014	-0.015	-0.003	0	0.004	0.012	0.007	-0.007	-0.004	0	-0.001	-0.012	0.002	-0.014	-0.003	-0.011	0.005	0.011	0.003	-0.001	-0.006	-0.009	0.013	-0.003	0.004	-0.004	-0.005	-0.008	0.004	-0.016
SCO1268	0.002	0	0.007	0.003	-0.017	-0.015	-0.01	0.002	0.007	0.002	0	0.004	-0.007	-0.019	0.002	-0.006	-0.007	0.007	0.006	-0.009	-0.008	-0.017	-0.005	0.006	-0.004	0	0.01	-0.007	-0.002	-0.004	-0.009	0.005	-0.013	-0.004	-0.007	0.004	0.005	0.004	0.005	-0.005	0.013	-0.004	0.001	-0.014	0.007	-0.007	0	0.006	-0.002
SCO1269	-0.003	0.002	0.003	-0.001	-0.006	-0.01	0.004	0.005	0.002	-0.002	-0.007	0.005	-0.004	-0.006	0.007	-0.004	-0.008	0.008	0.006	-0.009	-0.005	-0.004	0.003	-0.002	0.001	-0.005	0.009	-0.013	-0.01	0.007	0.003	-0.002	-0.012	0.007	-0.005	-0.004	-0.002	0.004	0.002	0	0.011	0.007	-0.011	0.001	0.008	0	0.004	0.004	0.006
SCO1270	0.003	0.005	0	-0.004	-0.003	-0.021	0.001	0.002	0.002	-0.002	-0.003	-0.003	-0.009	0.002	0.014	-0.009	-0.012	0.006	0.005	0	-0.005	-0.009	-0.006	0.004	-0.004	0.001	0.003	-0.001	-0.003	0	0.011	0.007	0.004	0	-0.011	0.001	0	0.009	0.009	0.005	0.003	0	-0.004	-0.013	0.004	0.004	-0.009	0.006	-0.01
SCO1271	0.003	0.004	-0.006	-0.009	0.007	0	-0.001	0.005	0.011	-0.006	-0.007	-0.002	-0.001	-0.003	0.013	-0.013	-0.005	0.002	-0.001	-0.012	0.004	-0.01	0.002	0.01	-0.009	-0.007	0.01	-0.001	-0.014	0.006	0.007	-0.002	-0.001	0.003	-0.014	-0.002	-0.003	0.003	0.003	0.007	-0.002	-0.002	-0.004	-0.008	-0.002	-0.004	-0.004	0.011	-0.016
SCO1272	0.005	-0.008	-0.015	0.008	-0.019	0.02	0.002	-0.01	-0.002	-0.01	0.002	0.006	-0.008	-0.006	0.007	-0.009	-0.006	-0.004	-0.001	-0.007	-0.003	-0.006	-0.003	0.007	-0.023	-0.013	-0.007	-0.008	-0.009	-0.014	-0.003	-0.018	-0.003	0	0.001	-0.017	-0.002	-0.006	0.012	-0.017	-0.001	-0.011	0.017	0.008	0	-0.002	-0.016	0.001	-0.006
SCO1273	-0.003	-0.012	-0.004	-0.016	0.001	-0.013	0.008	0.008	-0.022	0.004	0.005	0.006	-0.009	-0.013	0.006	-0.011	-0.008	-0.006	-0.002	-0.013	0.001	-0.006	-0.005	0.023	-0.005	-0.01	-0.003	0.012	-0.01	0.001	-0.003	0.007	-0.002	-0.001	0.001	-0.01	0.004	0.007	0.013	0.005	0.006	0.005	-0.006	-0.001	0.004	-0.005	-0.005	-0.003	-0.001
SCO1274	0.003	0.007	0.001	0.002	-0.023	0.018	-0.005	-0.008	0.001	-0.006	0	-0.012	-0.003	0.01	0.002	0.001	-0.001	-0.003	-0.009	0.003	-0.003	-0.006	-0.007	0.016	0.007	0.004	0.012	-0.008	-0.003	0.008	-0.009	0.001	-0.012	0.004	-0.003	-0.004	0.001	0.003	0.006	-0.003	0.01	0.009	0.003	0.006	-0.003	-0.006	-0.001	0	0.004
SCO1275	0.008	0.001	0	-0.007	-0.021	-0.015	-0.002	-0.009	-0.014	-0.009	0.002	0.003	-0.001	-0.013	0.008	0	0.01	-0.002	-0.008	-0.004	0.002	-0.003	0.003	0.005	-0.003	-0.006	0.02	0.008	0.003	0.002	-0.005	0.003	0.003	-0.006	-0.004	0.01	0.004	0.008	0.005	0	0	0.009	-0.007	0.021	0.004	-0.003	-0.002	0	-0.003
SCO1276	0.002	-0.004	-0.006	-0.002	-0.017	-0.015	-0.008	-0.002	0.002	-0.002	0.008	-0.003	0.015	-0.015	0.016	-0.004	-0.001	0.003	-0.001	-0.001	-0.011	-0.013	-0.008	0.055	-0.006	-0.005	-0.005	0.039	0.007	0.004	-0.018	-0.011	0.009	0.01	-0.005	-0.011	-0.001	-0.01	0.001	0.003	-0.001	0.014	-0.024	-0.003	-0.003	0.004	-0.008	0.014	-0.004
SCO1277	0.004	-0.006	0.002	-0.002	-0.024	0.003	-0.01	0.004	0.017	0.004	0.008	-0.003	-0.005	-0.009	0.013	0.001	-0.014	0.003	-0.007	0.002	-0.005	-0.003	-0.003	0.047	0.004	0.006	0.014	0.013	-0.004	-0.006	-0.007	-0.013	0.019	0.006	-0.008	-0.018	0.009	-0.009	0.004	0.01	-0.003	0.012	-0.022	0.008	0.019	0.003	-0.016	0	-0.005
SCO1278	0	-0.006	-0.006	-0.001	-0.015	-0.01	-0.008	0.004	0.003	-0.002	0	-0.007	-0.001	-0.009	0.02	-0.001	-0.004	0.004	0.006	-0.005	-0.004	-0.001	-0.001	0.024	-0.01	0.011	0.006	-0.002	-0.001	-0.007	-0.012	-0.013	0.005	0.006	-0.004	-0.011	0.007	-0.006	0.002	0.004	-0.001	0.014	-0.005	-0.009	0.013	0.01	-0.011	0.005	-0.003
SCO1279	0.008	0.017	0.005	-0.009	-0.02	-0.005	-0.002	-0.005	-0.002	0.001	0	0.001	-0.007	0.01	0.01	0.002	-0.009	0.008	0.001	0.001	0.003	-0.017	-0.002	0.004	-0.018	-0.008	0.007	-0.011	-0.002	0.002	-0.006	0.004	0.007	0	-0.004	-0.009	-0.005	-0.011	-0.003	0.007	0.012	0.005	0.002	0.001	0.027	-0.004	-0.004	-0.005	-0.002
SCO1280	-0.001	-0.012	-0.003	-0.007	-0.019	0.004	-0.004	0.002	0	-0.005	-0.004	0.001	0.004	-0.002	-0.002	-0.005	0.002	-0.004	-0.007	-0.004	-0.004	-0.003	0.007	0.003	-0.008	0.009	0.007	0.005	-0.002	-0.006	0	-0.003	-0.008	0.005	-0.001	-0.002	-0.004	0.002	0.007	-0.001	0.008	0.002	0.008	0	0.004	0.001	-0.006	0.001	0
SCO1281	0.005	-0.001	0.004	0	-0.023	0.003	-0.003	0.002	0.001	-0.001	0.002	0	-0.004	0.003	0.003	-0.001	-0.001	-0.006	-0.004	-0.006	0	0	0.004	0.007	-0.01	0	0.004	0.001	-0.006	0.005	-0.006	-0.007	-0.002	0.003	-0.002	0.002	-0.005	-0.004	0.005	-0.001	0.004	0.003	-0.001	-0.003	0.01	-0.003	-0.004	-0.005	0.002
SCO1282	0.006	-0.003	0.001	-0.002	-0.039	-0.001	-0.001	-0.001	0.001	-0.002	0.002	-0.001	0	0.002	0.003	-0.001	-0.001	-0.001	-0.005	-0.011	-0.006	-0.004	0.005	0.004	-0.022	0.001	0.006	0.002	-0.004	0.004	-0.009	-0.007	0.002	0.004	-0.002	0.001	-0.011	-0.006	0.005	-0.004	0.002	0.002	0	-0.005	0.008	-0.005	-0.003	-0.004	-0.002
SCO1283	-0.004	0.001	0.004	-0.011	-0.029	-0.01	0.005	-0.007	-0.001	-0.006	0.003	0.002	-0.003	-0.027	-0.003	-0.002	0.009	0.004	0.006	0	-0.001	0.002	-0.001	-0.008	-0.008	-0.012	0.012	0.002	0.009	0.004	0.006	-0.001	0.008	-0.001	-0.004	-0.011	0.017	-0.003	0.008	-0.001	-0.005	0.005	-0.003	0.004	0.006	-0.01	-0.018	0.002	0.009
SCO1284	0.003	0	-0.001	0.002	-0.015	-0.002	0.001	0.001	0.003	-0.003	0.006	-0.004	-0.003	-0.002	0.004	-0.005	-0.003	-0.003	-0.003	-0.004	0.001	-0.002	0.002	-0.001	0.003	0.002	0.015	0.004	0.004	0.002	-0.001	-0.007	-0.01	0.003	-0.002	-0.001	0.002	0.004	0.004	0.002	-0.001	0.002	-0.004	-0.002	0.003	0	-0.006	-0.002	0.001
SCO1285	-0.006	0.002	0.009	-0.003	-0.02	-0.007	0.003	-0.001	-0.003	-0.004	-0.001	-0.004	-0.004	-0.006	-0.004	-0.009	0.002	-0.005	0.004	-0.002	-0.009	0.004	0.002	-0.004	0.006	0	0.009	-0.01	0.005	-0.003	0.001	0.004	-0.007	0.001	-0.002	-0.001	0.005	0.008	0.006	0.004	0.002	-0.002	0.004	-0.001	0.009	0.008	-0.006	0.008	0.002
SCO1286	-0.007	-0.007	-0.001	-0.002	-0.005	0.002	-0.006	-0.004	-0.002	-0.004	-0.005	0.005	0.002	-0.015	-0.001	-0.006	0.002	0.002	-0.001	0.004	-0.004	0.003	-0.003	0.003	0.006	-0.001	0.013	0	0.007	0.007	-0.006	0.002	-0.005	0.004	-0.002	-0.004	0.005	0.001	0.013	0	0.004	0.005	0.003	0.019	-0.002	-0.002	0	0.004	-0.008
SCO1287	-0.001	-0.007	-0.001	0	-0.019	-0.006	-0.001	-0.002	-0.008	-0.004	-0.011	-0.001	0.002	-0.008	0	-0.005	0	0.001	-0.005	-0.005	0	-0.002	0.002	-0.001	-0.016	0.008	0.017	-0.003	0.005	0	-0.002	-0.004	0.003	0.006	-0.002	-0.009	0.002	0.002	0.011	0.007	0.001	0.008	-0.001	0.007	-0.005	-0.001	-0.009	-0.003	0
SCO1288	-0.012	-0.015	-0.005	0.009	-0.016	-0.007	-0.004	-0.006	-0.004	-0.003	-0.002	-0.004	0.016	-0.024	-0.001	-0.014	-0.005	0.003	-0.002	-0.002	0.021	0.001	0	-0.003	0	0.014	0.019	0.012	0.012	-0.011	-0.004	0	0.014	0	-0.003	-0.024	0.007	-0.001	0.018	0.015	-0.015	0.008	-0.003	0.02	-0.019	0.003	-0.005	-0.001	-0.003
SCO1289	0.007	0.012	0.009	0.002	0	-0.005	-0.003	-0.009	-0.013	0.003	0.001	0.001	-0.006	0.01	-0.001	-0.004	-0.013	0	-0.003	-0.003	0.004	-0.013	0.003	-0.007	-0.005	-0.003	0.005	0.007	0.004	0.011	0.001	0.003	0.017	-0.011	0.005	-0.005	-0.003	-0.015	-0.003	0.005	0.008	-0.005	0.004	-0.002	0.003	-0.004	-0.002	-0.004	-0.006
SCO1290	0.015	0	0.004	-0.016	0.005	0.003	0	-0.008	-0.002	-0.006	-0.015	-0.005	0.014	0.005	-0.006	-0.004	-0.009	0.002	-0.002	0.02	-0.002	-0.018	0.008	-0.013	0.006	0.009	0.004	-0.011	0.013	0.001	0.01	-0.013	0	-0.006	0.064	0.014	-0.005	0.001	0.002	-0.006	0.008	0.004	-0.008	-0.003	-0.002	-0.004	-0.007	0.006	0.005
SCO1291	0.003	-0.007	-0.017	-0.004	0.002	-0.012	0.005	-0.008	0.008	-0.009	-0.007	0.003	0	-0.005	-0.014	0.003	0.002	0.003	0.003	0.016	-0.011	-0.008	0	-0.007	0.008	0	-0.003	-0.001	0.011	0.011	0.011	-0.021	-0.016	-0.005	0.019	0.021	-0.006	0.011	0.009	0.118	0.002	0.001	-0.022	0.014	0.004	0.003	0.008	0	0.005
SCO1292	0.005	-0.008	-0.004	0.001	-0.004	0.005	0.005	-0.011	0.004	-0.006	-0.002	0.007	0.003	0.004	-0.009	0.003	0	-0.001	0.004	0.013	0	0	0.003	-0.006	0.009	-0.003	-0.004	-0.004	0.015	0.007	0.001	-0.016	0.001	-0.001	0.003	0.006	0	0.005	0.006	0.128	0.002	0.005	-0.005	0.009	0.01	-0.002	0.002	-0.008	0.011
SCO1293	0.017	-0.01	-0.014	0.019	0	-0.006	0.02	-0.006	0.002	0.004	-0.002	0.017	0.004	0.02	-0.002	0.002	0.007	0.07	0.012	-0.008	-0.019	-0.004	-0.003	-0.007	0.01	-0.002	-0.023	-0.003	0.001	-0.026	0.009	-0.001	-0.001	-0.003	0.064	0.04	0.003	0.025	0.005	0.031	0.016	-0.001	0	0.002	-0.001	0.005	0.011	-0.006	0
SCO1294	-0.012	-0.031	-0.017	-0.023	-0.015	-0.006	-0.021	-0.013	0.003	-0.006	0.003	-0.025	0.008	-0.003	-0.003	0	0.008	0.016	-0.01	0.004	-0.028	0	-0.003	0.023	0.005	0.005	0.002	-0.002	0.007	-0.007	-0.01	-0.033	0.005	-0.023	0.004	-0.012	-0.013	-0.003	0.011	0.001	0.007	0.007	0.02	0.025	0.002	-0.003	0.059	0.01	-0.012
SCO1295	-0.005	-0.019	0.004	0.002	0.011	0.002	0.005	-0.006	-0.001	0.002	0.007	0.001	0.001	0.013	0.003	-0.002	0.008	0.004	-0.01	-0.025	0.004	-0.008	0.014	-0.008	-0.009	0.003	-0.003	-0.003	-0.005	0	0.004	-0.003	-0.022	0.006	-0.003	0.004	-0.003	0.028	-0.011	0.001	-0.006	0.006	0.004	0.003	0.003	-0.002	0.001	-0.006	0
SCO1296	0.007	-0.006	-0.004	-0.002	0.007	-0.003	-0.005	-0.004	0.006	0.001	0.008	-0.004	-0.004	-0.005	0.003	-0.004	0.014	0.001	-0.013	0	-0.005	0.001	0.004	0.003	-0.014	-0.006	-0.006	-0.007	0.007	0.003	0.002	-0.012	0.001	0.007	-0.005	-0.006	0.003	0.019	0.005	0.005	0.011	-0.002	0.002	-0.001	0.014	-0.004	-0.005	0.003	0.007
SCO1297	0.009	0.004	0.005	-0.001	-0.01	0	-0.003	-0.007	0.005	-0.004	-0.002	0.009	0.001	-0.014	-0.004	-0.003	-0.02	0.007	0.009	-0.01	-0.007	-0.008	0.003	0.009	0.003	0.016	-0.008	-0.012	-0.009	-0.01	-0.001	0.006	-0.017	-0.005	0.002	0.016	0.001	-0.005	0.005	-0.003	-0.012	-0.007	0.009	0.003	-0.015	-0.008	-0.013	0.007	-0.001
SCO1298	-0.002	0.003	-0.014	0.004	0.006	-0.002	-0.004	-0.004	-0.002	0.01	-0.007	-0.009	0.004	-0.026	0.01	0	-0.016	0.002	0.007	-0.012	0.004	-0.005	0	-0.016	-0.004	0.002	-0.003	-0.014	-0.012	0.006	0.005	-0.003	-0.002	0.007	0	-0.007	0.002	-0.011	0.008	0.007	-0.013	-0.002	-0.002	-0.008	0.004	0	0.001	0.002	0.006
SCO1299	-0.003	-0.019	-0.026	-0.001	0.011	-0.008	0.01	0.004	-0.002	-0.001	0.004	-0.006	-0.008	-0.002	-0.006	-0.011	-0.008	-0.007	-0.001	0.005	0.006	0.008	0.008	0.017	-0.007	0	-0.009	-0.015	0.004	-0.01	0.003	0.001	-0.013	-0.017	-0.001	-0.006	0.006	0.002	-0.01	-0.006	0	0.004	0.003	-0.012	0.004	0.009	-0.012	-0.005	0.004
SCO1300	-0.009	0.005	0.01	-0.002	-0.008	-0.003	-0.003	-0.004	-0.001	-0.003	0.002	-0.005	-0.006	-0.012	0.001	-0.002	-0.002	-0.004	0.005	-0.004	0.003	0.002	-0.001	0	-0.004	-0.004	-0.012	0.004	0.001	-0.007	0.002	0.008	0.019	0.006	0.002	0	0.001	0.001	0.001	-0.002	-0.003	-0.002	-0.006	-0.007	-0.008	0.004	0	-0.001	-0.004
SCO1301	-0.006	0.005	0.013	0.003	-0.003	0.004	-0.005	-0.009	0.012	0.002	-0.007	-0.008	-0.007	-0.014	-0.002	-0.003	-0.008	-0.003	-0.015	0.001	0.001	0.002	0.003	0.003	-0.002	-0.006	0.002	-0.005	-0.002	-0.012	-0.003	0.004	0.006	0.014	0.002	0.004	-0.001	-0.004	-0.004	-0.006	-0.007	0	-0.001	-0.012	-0.003	0.009	0	-0.004	-0.001
SCO1302	-0.007	0.007	0.003	-0.01	0.003	-0.01	-0.002	-0.006	0.004	0.004	-0.006	0.006	-0.005	-0.014	-0.003	-0.013	-0.012	0	0.015	-0.005	0.006	-0.011	0.004	-0.008	-0.016	0	-0.019	-0.012	-0.002	-0.006	0.007	-0.014	0.004	0.018	0.002	0.006	-0.003	0.015	0.001	-0.001	0.005	-0.002	0.004	-0.01	-0.012	-0.01	-0.011	0.003	-0.004
SCO1303	-0.001	0.013	-0.002	0.006	0	0.002	0.003	-0.005	-0.002	-0.002	0.002	-0.002	0.005	0.002	-0.003	0	0.003	0.004	-0.003	-0.003	0.005	0.006	-0.007	-0.001	-0.005	-0.024	0.002	0.01	0.003	-0.012	0.004	0.008	0.039	-0.007	0.007	0.004	0.001	-0.011	0.001	-0.003	0	-0.002	0.005	0.009	-0.007	0.006	-0.001	0.009	-0.006
SCO1304	0.062	0.013	0.004	0.003	0	-0.001	-0.004	-0.011	0.029	0	-0.014	-0.007	-0.001	0.004	-0.007	0.002	0.02	-0.004	0.032	-0.011	-0.009	-0.004	0.009	-0.012	0	0.006	-0.006	-0.01	0	-0.001	-0.005	-0.001	-0.003	-0.007	0.003	0.016	0	-0.001	-0.001	0.004	0.002	0.012	0.011	-0.001	0.022	0.004	0.015	0.006	-0.002
SCO1305	0.021	-0.01	0.001	0.014	-0.017	0.006	-0.011	-0.011	-0.016	-0.003	-0.003	-0.005	0.005	-0.001	0	-0.006	-0.011	-0.003	0.009	0.015	-0.008	0.004	-0.001	-0.007	0.016	-0.009	-0.002	-0.002	0	-0.003	-0.007	0.001	-0.001	0.002	-0.012	-0.007	0.004	-0.009	0.006	-0.007	-0.003	-0.01	0	-0.004	0.007	0	-0.002	0.002	0.006
SCO1306	0.014	-0.017	-0.007	0.004	-0.005	0.012	-0.007	-0.007	0.009	-0.004	-0.002	0.001	0.009	0.009	-0.012	-0.011	-0.006	-0.004	0	0.009	-0.004	0.001	0.004	-0.004	0.006	-0.01	0.003	0.001	-0.002	0.009	0.005	-0.004	0.007	0	-0.007	-0.023	0.004	-0.011	0.012	-0.003	-0.019	-0.016	-0.002	0.013	0.011	0.009	-0.004	-0.001	0.002
SCO1307	0.007	-0.019	-0.002	0.006	-0.013	-0.016	-0.018	-0.004	0.008	0.005	0.01	0.001	-0.011	0.009	-0.003	0.006	-0.008	0.009	-0.001	0.004	0.002	0.001	0.003	0.005	-0.004	0.002	-0.013	0.006	-0.002	0.002	0.001	0.009	0.008	0.009	-0.002	-0.006	0.001	0.003	0.002	-0.01	0.015	0.002	0.001	-0.001	0.002	0.004	-0.008	-0.003	0.005
SCO1308	0.008	-0.005	-0.014	0	-0.001	-0.01	-0.003	-0.009	-0.006	-0.005	0.001	0	-0.001	-0.004	0.004	-0.008	0.001	-0.007	-0.011	-0.006	-0.009	0	-0.007	0.01	-0.008	0.002	0.006	-0.026	-0.004	0.009	-0.01	0.005	0.003	-0.009	0.003	0.016	0.004	-0.001	-0.002	-0.001	0.009	-0.001	-0.003	-0.016	0.004	-0.003	0.003	-0.005	0.009
SCO1309	0.002	0.009	-0.002	0.001	0.004	0.004	-0.003	-0.004	0.004	-0.005	0.007	-0.004	-0.006	0.002	0.011	-0.003	-0.003	-0.002	-0.002	0.013	0.005	-0.006	0.006	-0.004	-0.014	-0.002	0.015	-0.002	-0.003	0.004	-0.008	0	0.004	0.009	0	-0.001	-0.006	0.006	0.004	-0.007	0.005	-0.005	0.009	0.001	-0.003	-0.01	0.007	0.004	0.002
SCO1310	-0.004	-0.001	-0.001	-0.003	0.012	-0.002	0	-0.002	0.003	0.001	0.005	-0.002	-0.015	0	0.004	0.002	0.006	0.003	0	-0.004	0.01	-0.006	0.003	-0.006	0.013	0.012	-0.017	-0.001	0	0.002	0.003	0.003	-0.005	-0.007	0.004	0	0	0	-0.002	0.002	-0.009	-0.003	-0.009	0.006	-0.016	0.001	-0.003	0	-0.007
SCO1311	0.008	-0.004	0.002	-0.008	-0.004	0.008	-0.006	-0.006	-0.02	-0.007	-0.015	0.023	0.007	-0.019	0.006	-0.006	-0.001	-0.006	0.01	0	0.004	-0.009	-0.002	-0.002	-0.011	-0.002	0.004	0	-0.002	0.015	-0.018	-0.01	-0.008	0.003	-0.007	-0.008	-0.003	0.001	0.008	-0.001	0.01	-0.006	-0.007	0.017	-0.003	0	0.007	-0.004	-0.005
SCO1312	0	0.01	-0.005	0	-0.004	0	0.003	-0.003	-0.039	0.006	0.024	0	0.004	0.015	-0.001	0.003	-0.006	-0.001	-0.01	-0.005	-0.005	-0.002	0.008	0.001	0.003	-0.013	0	-0.001	-0.021	0.01	-0.005	0.004	-0.01	0.005	0.003	0.004	0.004	-0.014	0.001	0.002	0	0.012	0.015	-0.002	0	0.004	0.001	0.006	-0.009
SCO1313	0	0.018	-0.003	0.005	0.01	0.005	-0.01	-0.02	-0.004	-0.001	0.004	-0.009	-0.006	0	0.001	0.002	-0.008	0.003	0.002	0.003	-0.018	-0.002	0.003	-0.002	-0.001	0.004	-0.008	0.001	0.024	-0.008	0.004	0.009	0.012	0	-0.006	0.013	0.006	-0.009	0.008	-0.006	-0.008	0.004	0.013	-0.006	0.002	0.005	0.021	-0.001	0.005
SCO1314	0.016	-0.009	0.009	0.014	-0.003	0.001	-0.004	-0.015	0.027	-0.001	0.026	0.002	-0.005	0.003	-0.003	0.002	0.017	0	-0.012	-0.001	0.002	-0.016	0.004	-0.01	-0.015	-0.003	-0.012	0.004	-0.004	0.007	0.011	-0.006	0.007	0.007	-0.004	0.009	0.001	-0.005	-0.003	-0.004	-0.002	0	-0.008	0.009	-0.019	-0.004	0.005	0.006	0.001
SCO1315	0.004	0.001	0.006	-0.006	-0.011	-0.019	0	-0.014	-0.014	0	-0.011	0.002	-0.01	0.011	-0.008	0.001	-0.009	0	0.002	-0.003	0	0.004	0.008	0.009	0.004	0	0.019	-0.012	-0.007	0.005	-0.009	0.004	-0.01	0.003	-0.002	0.001	0.006	0.022	0.001	-0.003	0.002	0.003	0.018	-0.003	-0.003	-0.006	-0.003	-0.003	0.002
SCO1316	0.01	0.004	-0.004	0	0.004	-0.009	-0.007	-0.009	0.006	-0.002	-0.009	0	0	-0.005	0.007	0.002	0.002	-0.006	-0.015	0	-0.006	0	0.002	-0.005	-0.002	0	0.016	0.001	0	0	-0.005	0.007	0.001	0.005	-0.002	0.012	-0.004	-0.003	-0.001	-0.003	0.003	0.008	0.003	0.005	-0.005	-0.002	0.003	0.003	-0.005
SCO1317	0.002	0.003	0	-0.015	0.005	-0.014	-0.011	-0.008	0.005	0.002	-0.005	-0.014	0.008	-0.01	-0.001	0.007	-0.01	-0.006	-0.002	0.007	0.002	-0.012	0.011	0.018	-0.002	0.006	-0.007	0.006	0.001	0.002	-0.022	0.032	-0.004	0.009	0.004	0.014	0	-0.012	0.014	-0.004	0.023	0.013	-0.003	0	0.016	-0.001	-0.004	-0.012	0.007
[truncated: 6,448 more rows]
[truncated: 68 more columns]
