# Supplementary material for: Machine‐Learning Analysis of Streptomyces coelicolor Transcriptomes Reveals a Transcription Regulatory Network Encompassing Biosynthetic Gene Clusters
Source: Adv Sci (Weinh). 2024 Sep 12;11(41):2403912. doi: 10.1002/advs.202403912 (PMC11538686; doi:10.1002/advs.202403912)
Supplement: Supplementary file 6 — Supplemental Table 6 [file ADVS-11-2403912-s001.xlsx]

## Sheet: Table S6
Table S6 | A matrix
	Glucose_1	Glucose_2	Glucose_3	Arabinose_1	Arabinose_2	Arabinose_3	Arginine_1	Arginine_2	Arginine_3	Cellobiose_1	Cellobiose_2	Cellobiose_3	DL-Malic_acid_1	DL-Malic_acid_2	DL-Malic_acid_3	ERR2195677	ERR2195694	ERR2313910	ERR2313911	ERR2313912	ERR2313913	ERR2313914	ERR2313915	ERR2313916	ERR2313917	ERR2313918	ERR2313919	ERR2313920	ERR2313921	ERR2313922	ERR2313923	ERR2815177	ERR2815178	ERR2815179	ERR2815180	ERR2815181	ERR2815182	ERR4904454_ERR4904455_ERR4904456_ERR4904457	ERR4904458_ERR4904459_ERR4904460_ERR4904461	ERR4904462_ERR4904463_ERR4904464_ERR4904465	ERR4904466_ERR4904467_ERR4904468_ERR4904469	ERR4904470_ERR4904471_ERR4904472_ERR4904473	ERR4904474_ERR4904475_ERR4904476_ERR4904477	ERR4904478_ERR4904479_ERR4904480_ERR4904481	ERR4904482_ERR4904483_ERR4904484_ERR4904485	Fructose_1	Fructose_2	Fructose_3	Fumaric_acid_1
0	-0.306	0.679	-0.373	-3.555	0.519	1.637	-0.143	-2.292	-3.846	-4.403	-2.536	-4.296	-5.703	-7.476	-6.72	-5.862	-7.433	3.948	5.11	-3.046	-0.657	0.663	0.409	2.697	2.717	0.586	0.576	-0.549	-0.828	1.238	-1.062	6.03	6.026	-1.944	-3.772	-4.383	-5.793	24.309	25.197	-6.066	-5.629	-13.169	-13.68	14.503	14.392	-8.059	-9.873	-9.875	-3.357
1	0.126	0.088	-0.214	4.318	3.542	3.095	5.8	8.224	9.705	7.581	7.474	8.449	8.513	9.073	8.881	7.274	5.339	7.871	7.036	-0.16	-0.512	2.542	3.073	1.988	4.307	1.278	4.429	12.381	11.069	12.346	11.77	5.2	4.621	13.374	13.667	-1.01	-0.311	4.146	4.713	-1.064	-0.674	-0.557	-0.628	1.418	1.519	-2.33	-1.696	-2.258	10.34
2	-0.155	0.101	0.055	3.376	3.568	4.54	-8.13	1.224	3.338	11.456	14.361	11.698	7.002	8.702	6.962	3.551	7.275	15.311	10.45	-16.377	-14.435	-11.815	-14.473	-9.1	-6.814	-17.903	-13.959	-8.694	-10.03	-11.153	-12.735	5.758	6.019	11.239	11.135	-11.223	-8.315	-1.978	-1.612	-9.465	-9.918	2.462	1.612	-4.271	-5.057	-1.281	-3.973	-2.508	14.156
3	0.612	-0.047	-0.565	2.748	4.76	4.897	-8.406	-7.886	-6.312	0.708	-0.339	4.016	-6.252	-5.856	-6.505	11.369	14.3	-7.394	-7.885	-7.848	-8.157	-8.222	-7.854	-10.64	-10.168	-9.508	-6.759	-5.39	-5.743	-5.419	-4.757	-8.448	-7.664	-8.96	-8.834	-2.821	-6.122	-4.432	-4.57	-1.304	-1.136	-2.869	-2.536	-4.793	-4.32	-3.416	-3.381	-4.429	-7.249
4	0.599	-0.004	-0.595	0.221	-2.184	-2.396	-2.438	-3.225	-1.823	-11.38	-11.618	-12.648	0.132	-1.748	0.856	-7.996	-7.935	-13.794	-13.822	-11.964	-13.201	-16.059	-14.619	-13.275	-12.96	-9.737	-13.606	-10.55	-10.334	-11.131	-8.117	-13.428	-12.201	-13.772	-14.442	-2.013	-3.794	-10.464	-9.771	-11.65	-11.727	-11.05	-10.75	-11.651	-11.183	1.232	2.158	1.594	-2.335
5	-0.133	-0.146	0.279	-0.616	-2.355	-3.549	-10.408	-8.088	-6.621	-0.122	0.018	-2.393	-0.075	-0.125	0.268	-5.296	-5.076	-2.543	-3.622	-4.255	-4.234	-7.253	-7.119	-7.602	-7.661	-7.485	-4.957	-4.108	-4.716	-3.559	-3.539	-2.576	-0.959	-1.962	-1.297	-5.274	-4.955	-4.927	-4.976	-3.051	-2.69	-3.273	-3.226	-3.908	-3.694	0.029	0.911	0.807	1.138
6	-1.473	3.577	-2.105	-20.217	-15.618	-15.088	-18.196	-20.077	-21.273	-30.594	-31.428	-31.097	-25.322	-26.926	-25.255	-24.201	-24.891	-30.109	-28.81	-34.857	-34.873	-30.344	-31.284	-36.19	-36.888	-36.942	-37.334	-35.323	-35.865	-38.199	-38.436	-26.855	-26.112	-22.285	-23.234	-29.817	-29.857	1.605	2.744	-0.253	0.417	-38.315	-38.942	-6.305	-6.079	-27.937	-28.288	-28.165	-22.972
7	-0.535	0.126	0.409	-0.174	-1.578	-1.394	5.48	5.204	4.435	5.424	5.997	3.968	3.982	4.878	4.666	2.028	4.021	0.953	1.997	-0.474	0.326	2.629	1.91	1.486	1.453	1.153	-2.444	1.584	1.078	2.931	1.652	3.759	2.475	-7.227	-7.537	-1.128	-0.616	4.404	4.844	0.1	0.353	5.742	5.417	4.027	3.503	3.783	3.349	3.318	5.972
8	-0.085	0.369	-0.283	-1.171	-0.9	-0.625	-2.453	-2.689	-3.123	-0.664	-1.041	-0.079	-0.786	-0.757	-1.062	-1.662	-2.102	-0.933	-0.919	-2.401	-1.945	-1.85	-1.49	-2.419	-1.199	-1.793	-2.167	-1.237	-1.585	-1.783	-2.524	-1.625	-1.595	-0.079	-0.695	-2.246	-1.975	-0.322	-0.053	-0.462	-0.36	-0.655	-0.649	-0.65	0.015	-1.827	-1.627	-1.566	-1.258
9	-0.968	0.072	0.896	4.241	-2.824	-1.34	3.237	3.924	3.242	-9.009	-9.004	-5.043	-6.484	-6.284	-7.77	23.418	22.659	-1.62	-0.651	-5.716	-6.536	-9.656	-10.206	-9.005	-8.777	-5.087	-2.058	-8.01	-8.151	-4.29	-1.268	5.544	5.704	19.504	21.14	11.051	17.693	13.098	13.822	-0.217	-0.053	-3.172	-3.07	0.611	0.611	-9.377	-11.224	-10.355	-5.153
10	0.093	0.241	-0.333	1.795	-1.729	-1.135	-5.119	-2.97	-2.041	-0.635	-0.895	-2.557	-4.174	-4.822	-3.356	4.993	4.026	-10.499	-11.024	-2.615	-0.216	-7.32	-5.416	7.096	5.828	8.522	10.129	1.151	1.443	6.1	4.967	-5.545	-2.891	-11.396	-7.507	-12.134	-11.982	-12.498	-9.155	-16.655	-16	-11.953	-12.589	-17.784	-15.187	-3.515	1.615	0.015	-3.342
11	-0.19	-0.274	0.465	6.266	6.873	7.558	-4.21	1.756	4.133	18.468	14.826	17.96	11.4	11.111	11.165	4.486	5.259	-25.771	-24.911	-20.73	-18.591	-17.078	-16.783	-12.002	-9.921	-14.673	-14.953	-9.782	-9.954	-10.964	-9.068	-22.125	-21.819	-17.49	-18.381	-4.953	-7.299	-7.97	-7.914	-5.21	-5.226	-1.263	-1.746	-0.636	-1.561	7.153	6.191	6.947	7.333
12	-1.006	1.342	-0.336	-1.99	-0.018	1.725	5.673	0.86	1.301	10.286	10.775	7.865	4.362	3.622	4.632	9.117	9.696	-5.513	-5.742	-7.348	-5.252	-5.754	-5.945	-1.487	-1.874	-2.634	-4.806	-8.569	-7.854	-7.943	-7.592	9.768	11.071	2.291	3.664	-2.877	-1.544	3.994	3.914	-1.457	-1.344	0.9	-0.112	2.904	2.362	-1.611	-3.059	-2.078	0.692
13	0.106	0.326	-0.432	0.725	-0.199	-1.343	-0.399	-1.231	-1.89	-0.589	-0.945	-0.636	0.841	0.58	0.404	1.381	0.971	1.116	-0.076	4.109	2.551	1.043	1.733	0.655	0.335	1.641	1.517	1.944	1.546	4.452	3.885	-0.05	-0.038	-0.69	-1.406	-1.559	-2.278	-0.071	-0.532	0.881	0.888	0.964	1.155	1.235	0.708	0.479	-0.389	0.165	-2.792
14	0.131	0.219	-0.351	-16.125	-15.641	-14.909	-21.255	-19.177	-18.769	3.995	4.199	5.5	-17.572	-16.808	-17.448	2.867	4.351	-14.081	-13.33	-13.939	-14.487	-16.256	-16.377	-17.825	-17.709	-18.071	-17.04	-16.667	-16.522	-18.786	-16.847	-19.987	-19.698	-13.068	-12.918	-6.979	-6.538	-1.31	-1.427	-0.657	-0.398	2.707	3.298	-2.248	-1.713	-11.503	-10.149	-11.141	-19.529
15	-0.883	0.125	0.758	2.427	3.014	2.007	8.003	4.703	3.988	-2.414	-3.733	-3.135	2.559	2.385	1.788	-4.884	-4.442	3.205	1.157	8.082	7.888	10.075	8.109	4.865	4.058	3.411	3.854	2.546	3.411	1.568	0.553	8.489	7.06	-0.049	-1.292	10.229	9.218	9.128	8.774	7.641	6.966	9.951	9.121	10.915	8.494	6.063	1.633	3.298	-1.618
16	0.02	-0.026	0.006	-0.608	-0.804	-0.353	0.375	1.898	0.518	2.375	3.426	3.751	-2.232	-1.083	-1.005	0.835	-1.051	5.663	9.087	7.494	8.183	10.407	10.984	7.181	7.812	6.486	1.461	5.707	6.167	5.379	4.755	12.055	11.321	14.178	12.763	14.987	13.341	6.246	6.014	4.11	3.854	4.167	3.664	5.405	4.752	-0.116	0.696	0.605	1.829
17	-0.226	0.491	-0.264	-0.53	-0.105	-1.42	-3.253	-3.581	-3.537	4.915	2.408	4.526	3.572	3.218	2.861	4.71	5.681	0.427	0.083	-0.993	-0.465	-2.238	-2.176	-3.158	-3.967	-3.269	-1.671	-3.805	-3.816	-3.974	-4.72	1.811	1.114	-2.203	-2.264	-1.257	-1.184	-0.97	-0.87	2.12	2.212	-0.767	-1.198	-0.243	-0.882	-1.14	-2.189	-1.473	-1.826
18	1.385	0.089	-1.475	-4.333	-5.775	-4.442	-2.943	-1.003	0.487	2.812	3.802	4.844	-4.619	-3.942	-2.039	2.112	2.433	-3.357	1.531	1.033	3.453	-0.093	4.488	8.491	8.276	8.57	6.441	7.643	8.357	8.246	7.418	6.715	7.07	8.369	6.955	4.665	6.723	7.608	8.512	6.987	7.486	5.557	6.248	6.028	8.657	-5.805	3.124	1.178	4.813
19	0.174	0.317	-0.491	-1.594	-3.534	-3.429	-1.155	0.144	-1.107	-5.077	-4.243	-5.579	-4.097	-4.27	-4.669	11.436	11.703	7.167	6.42	-1.728	-4.552	-1.888	-3.332	-8.38	-8.509	-6.165	-7.278	-8.917	-8.399	-8.754	-8.777	10.987	11.327	8.904	9.888	4.032	6.885	-7.791	-8.518	-4.434	-4.575	-2.579	-2.831	-6.602	-7.32	-4.817	-5.861	-5.68	-8.931
20	0.37	-0.826	0.457	2.689	3.14	3.532	12.446	-16.397	-17.999	0.215	1.979	0.349	-2.501	-3.856	-2.981	-4.625	-4.117	-9.537	-8.762	-11.641	-13.147	-12.806	-13.072	-10.939	-8.172	-13.578	-14.708	-5.164	-4.4	-5.763	-5.468	-7.077	-8.929	-17.326	-17.64	-5.284	-6.263	1.524	1.639	10.488	10.835	0.422	0.106	2.094	2.341	-2.477	-4.357	-2.641	-4.429
21	-1.053	0.431	0.622	0.563	2.35	-0.244	-13.549	-5.563	-2.952	4.242	5.148	-2.893	12.098	13.073	11.694	-3.444	-2.507	7.166	4.766	-14.614	-19.06	-4.884	-9.37	-25.831	-20.548	-26.796	-31.736	-4.387	-5.81	-8.679	-5.083	-11.419	-13.003	-20.407	-20.94	-23.833	-23.289	-7.286	-8.567	-6.275	-7.559	7.648	5.443	-0.592	-5.792	0.903	-8.551	-5.154	-1.026
22	0.01	-0.293	0.284	-1.33	0.74	1.442	2.828	3.896	1.875	-5.006	-3.616	-5.435	-0.553	-2.162	-1.251	-2.942	-3.612	-0.425	-1.781	0.682	0.4	-0.374	-0.907	-3.174	-3.026	-2.125	-3.343	-0.708	-0.211	-3.235	-1.715	-0.785	-0.707	2.786	3.91	-0.721	-1.257	-2.189	-1.635	-2.615	-3.045	-2.548	-3.455	-1.762	-2.507	-1.886	-3.568	-2.934	-2.398
23	-0.505	0.675	-0.17	-2.464	-4.899	-4.071	21.194	10.531	11.42	1.197	2.324	7.305	2.283	4.907	2.585	5.544	5.898	13.442	13.366	23.145	22.2	22.903	24.079	20.227	18.636	20.811	16.18	22.439	25.158	19.089	20.131	31.569	32.365	24.354	22.836	25.928	24.844	-1.379	-1.117	19.108	19.272	-8.494	-8.56	2.339	2.361	0.399	0.769	0.133	3.327
24	-0.407	0.176	0.231	-1.041	1.479	2.287	3.299	0.112	0.419	-2.859	-1.329	-2.155	-2.071	-2.483	-2.021	-9.319	-6.563	-2.26	-4.249	2.602	2.558	-3.438	-4.524	-8.925	-9.281	-10.459	-1.527	-4.427	-3.872	-8.02	-8.077	-2.836	-2.61	-0.448	2.486	-1.265	-1.899	0.205	-0.301	-0.166	-0.951	-2.01	-1.197	0.898	-0.019	0.04	-1.614	-0.621	-5.238
25	-1.567	0.986	0.582	-1.198	0.197	0.513	13.246	5.283	3.161	-2.366	-1.486	0.569	0.325	-0.005	-1.399	2.343	-1.307	26.291	19.605	26.901	27.037	26.749	23.258	15.337	13.894	15.219	10.427	13.051	13.774	16.139	16.104	19.474	20.61	24.616	24.148	30.823	27.065	13.548	12.597	11.335	10.171	10.685	10.627	15.758	13.293	4.237	-0.265	0.368	2.201
26	0.248	-0.347	0.099	-2.011	-1.913	-2.739	-4.476	-2.691	-2.43	-2.179	-0.812	-3.041	-0.26	-0.709	0.04	-5.129	-4.922	-6.895	-8.518	-12.35	-12.155	-11.262	-10.304	-11.006	-10.713	-10.587	-10.991	-9.564	-9.347	-8.651	-8.754	-9.98	-10.718	-8.024	-9.363	-11.934	-11.94	-4.558	-4.064	-2.979	-2.872	-3.484	-3.587	-3.948	-4.153	0.416	0.968	0.829	-0.523
27	-1.812	-0.149	1.961	5.52	11.881	9.56	19.155	9.666	5.547	-1.287	0.919	0.737	8.368	6.41	4.235	-10.455	-9.966	11.94	-2.742	0.419	-3.189	10.777	4.726	0.188	-1.039	-7.007	-13.08	-10.978	-8.742	-19.679	-18.621	15.725	11.017	9.58	12.942	21.8	17.759	4.949	1.688	9.98	7.845	-2.208	-5.83	10.076	1.231	12.716	-4.575	1.302	-1.883
28	0.173	-1.629	1.456	6.307	7.425	7.692	-5.356	-2.263	-3.31	-1.994	0.554	0.98	-20.943	-22.272	-21.707	-3.307	-5.561	5.501	5.577	-2.91	-4.877	-0.27	-1.637	-3.774	-3.918	-3.842	-6.917	-4.035	-4.259	-8.471	-8.203	5.074	5.035	2.856	3.821	-3.007	-0.57	-5.19	-5.018	-5.051	-4.852	-7.661	-7.881	-3.597	-3.208	-17.15	-19.657	-20.801	-27.329
29	0.482	-0.376	-0.106	-2.048	1.286	-0.058	-6.69	-5.943	-2.774	-3.327	-1.174	-5.006	4.17	4.287	4.686	-8.63	-8.846	-21.815	-21.111	-23.75	-24.367	-25.062	-26.624	-30.896	-30.439	-28.591	-25.562	-28.959	-28.923	-27.664	-26.014	-21.639	-21.308	-29.788	-29.469	-22.676	-22.484	-10.924	-10.637	-9.621	-9.361	-13.561	-13.957	-9.402	-9.442	3.538	1.812	2.512	-6.124
30	0.727	0.685	-1.411	-5.846	-3.45	-2.593	12.318	0.289	1.751	-6.979	-6.307	-2.459	-6.038	-2.821	-5.196	-7.415	-7.425	-3.28	-3.774	-5.503	-3.673	-1.447	-1.31	-7.119	-7.68	-3.477	-9.46	-8.861	-7.747	-8.296	-7.152	-6.303	-5.078	-0.146	0.893	-12.771	-10.936	-17.856	-18.176	-15.932	-15.696	-18.184	-18.863	-19.753	-20.306	-8.914	-7.852	-9.019	-0.058
31	-0.105	-0.2	0.305	0.579	2.484	2.269	13.976	12.077	11.632	-5.039	-6.838	-6.302	-3.318	-3.332	-3.377	13.161	12.881	-1.289	0.508	12.465	11.415	12.344	12.726	10.038	11.071	11.005	12.383	14.932	14.316	11.352	11.075	0.651	1.827	-3.608	-3.653	2.363	3.621	0.155	-0.172	1.007	0.727	-3.481	-2.93	-0.018	-0.275	2.659	2.434	2.618	2.314
32	3.005	-1.456	-1.549	-4.443	-6.001	-4.67	-12.382	-5.906	-3.328	0.513	8.096	3.997	-10.672	-10.161	-8.379	7.517	2.096	-2.618	-2.8	-8.114	-10.826	-7.029	-5.807	13.551	12.131	18.474	25.035	13.426	13.45	24.501	24.06	-14.831	-12.748	-15.29	-14.196	-9.206	-8.955	3.062	5.009	3.028	3.979	2.55	7.253	-2.974	6.162	-9.367	7.991	4.388	10.722
33	-1.139	1.074	0.065	0.772	-2.43	-1.474	-9.677	-10.438	-13.805	-17.097	-18.027	-16.86	-18.405	-19.497	-18.81	-2.522	-5.369	-17.761	-18.823	-18.994	-16.436	-20.967	-19.365	-14.345	-13.201	-13.279	-12.91	-18.848	-17.295	-17.014	-15.445	-18.377	-17.043	-15.906	-16.392	-16.075	-14.729	-16.585	-16.534	-18.359	-18.364	-12.373	-12.628	-17.224	-17.175	-7.229	-5.715	-9.546	-16.895
34	-0.898	0.776	0.123	-2.129	-1.831	-2.454	-5.114	-4.894	-5.427	3.176	3.108	3.169	-1.124	-1.306	-1.656	34.254	35.114	1.837	0.09	2.411	1.776	-1.347	-1.411	-1.712	-2.344	-4.19	0.007	-1.618	-1.55	-2.079	-1.954	0.185	0.4	3.482	2.706	27.766	26.334	1.433	1.369	1.398	1.017	-0.25	-0.439	1.219	0.347	-0.32	2.608	0.306	-3.356
35	0.412	-0.143	-0.269	-2.903	-2.522	-2.627	-16.196	-14.134	-11.285	3.621	3.323	3.961	-4.329	-4.484	-3.903	-5.97	-2.053	-3.43	-5.494	-8.608	-7.047	-9.11	-9.573	-5.83	-6.271	-7.501	-5.439	-5.35	-6.306	-6.124	-7.06	-12.1	-12.172	1.991	2.643	-16.915	-16.877	-3.274	-2.656	-6.964	-6.41	-7.391	-7.084	-4.483	-3.884	0.856	1.492	2.366	-2.469
36	-1.147	0.135	1.012	-2.994	-1.342	-1.24	1.183	0.899	-0.26	-3.369	-4.121	-4.584	-0.258	-0.325	-0.763	0.749	7.466	1.493	1.526	3.656	3.365	1.034	0.631	-2.305	-3.082	-3.509	-0.13	-1.199	-1.938	-2.345	-0.596	1.973	2.874	7.452	6.553	8.323	6.982	9.749	8.88	6.133	6.161	3.721	3.619	35.027	34.147	-2.022	-2.852	-2.997	-2.729
37	0.558	-0.124	-0.435	3.295	3.683	3.348	3.773	5.44	8.798	8.693	9.986	8.372	14.779	14.155	14.609	9.464	13.099	-6.255	-5.94	-6.773	-6.253	-10.31	-11.662	-4.454	-4.757	-4.367	-1.639	-6.078	-6.466	-0.973	-2.901	-1.16	-0.306	2.976	3.803	-1.977	2.73	19.985	20.003	27.462	27.41	24.236	23.902	22.557	23.049	5.107	4.227	5.042	18.809
38	0.568	-0.587	0.019	-0.275	-0.926	-1.534	16.385	15.778	15.141	-10.388	-11.277	-11.601	4.611	4.988	5.663	-18.234	-18.781	10.079	12.725	12.577	13.198	12.749	14.13	14.67	15.263	15.341	13.895	14.863	14.98	15.936	15.893	9.564	10.055	-4.347	-2.345	-20.531	-19.094	-16.034	-16.251	-12.739	-12.313	-12.391	-12.381	-15.365	-14.04	-1.912	0.123	-0.7	8.671
39	-0.207	1.687	-1.48	1.831	2.937	2.833	-5.746	-5.51	-6.43	-4.099	-2.673	-4.361	-0.431	-1.694	-0.189	2.933	-2.528	-1.932	-0.952	-3.516	-2.485	-0.976	-0.435	-1.781	-1.897	-0.092	-0.978	-3.694	-3.644	1.717	0.472	-8.894	-9.36	5.733	4.555	-10.133	-11.006	-2.541	-2.602	-3.839	-3.622	-5.42	-5.36	-4.451	-3.228	-4.526	-3.403	-3.729	-2.251
40	0.407	-0.787	0.38	2.559	2.81	2.029	-7.203	-12.095	-8.876	-10.468	-12.969	-11.576	-8.097	-10.51	-9.128	-1.977	-4.836	-5.233	-6.272	-5.64	-7.885	-11.131	-11.792	-11.457	-12.401	-12.587	-10.812	-12.369	-11.236	-11.119	-10.674	-0.891	-2.145	-14.48	-14.35	-4.634	-3.933	-7.226	-6.96	-4.442	-4.587	-4.644	-4.721	-5.84	-5.19	-12.397	-13.767	-14.498	-13.757
41	-0.044	0.095	-0.051	0.459	1.53	1.43	0.047	-1.172	-1.638	-3.953	-5.15	-3.315	-1.603	-2.986	-2.975	-5.679	-6.068	3.404	3.124	5.257	5.043	4.226	3.455	-0.09	-0.656	0.402	3.692	2.129	2.47	-3.237	-0.057	3.092	2.022	4.68	0.804	7.23	6.532	1.448	1.808	1.71	1.692	1.286	1.733	2.72	1.705	-1.87	-3.967	-3.359	-4.643
42	-0.094	1.178	-1.084	-0.412	0.638	1.533	10.292	4.455	3.461	-2.665	-5.039	-0.555	-3.011	-2.468	-2.832	-7.391	-12.726	-3.765	-1.054	-0.808	-0.372	4.404	3.94	1.101	0.26	5.133	2.324	0.302	0.484	4.25	5.453	-6.062	-5.657	0.513	0.251	-5.702	-5.175	3.578	3.316	8.868	9.061	-11.342	-10.834	4.683	5.063	-2.701	-2.229	-2.388	2.052
43	-0.062	0.007	0.055	-1.051	0.086	0.267	-1.171	-2.24	-0.888	1.748	1.451	0.95	1.14	1.875	1.65	5.632	9.598	-0.371	-1.114	-4.962	-6.058	-5.826	-7.213	-4.303	-3.234	1.703	0.644	-0.264	-0.226	4.679	9.109	-1.766	-2.397	-4.872	-7.05	0.671	1.636	3.754	4.697	0.557	0.71	-1.205	-1.623	-1.351	-0.735	1.217	1.057	1.895	0.796
44	0.543	-0.626	0.083	1.855	1.821	2.627	12.334	10.381	9.454	-0.511	0.971	0.024	-1.352	-0.86	-0.742	-13.008	-13.224	2.954	1.914	12.368	13.145	11.652	11.768	17.896	16.995	17.677	19.862	15.682	15.681	18.043	16.754	0.647	0.026	-1.95	-1.604	5.942	5.541	2.014	2.906	-0.08	-0.169	-5.094	-5.408	-0.583	-0.628	-4.244	-3.457	-4.28	1.015
45	0.532	-0.392	-0.14	4.114	-0.535	-0.601	-5.317	-3.517	-4.684	-9.917	-6.214	-7.956	-0.782	-3.945	-0.783	-5.484	-7.098	-7.569	-5.668	-6.104	-5.298	-5.368	-4.714	-1.652	0.471	0.542	-2.861	2.354	0.937	1.838	2.643	-2.62	-2.401	-10.701	-9.927	-19.6	-19.155	-6.949	-6.373	-8.35	-7.727	-8.82	-8.588	-10.087	-8.455	-2.577	-0.874	-3.364	-8.874
46	-0.744	0.42	0.324	-4.124	-2.295	-1.968	13.663	5.005	4.687	-2.51	-5.688	-2.147	-3.602	-3.421	-3.345	17.17	12.029	18.434	16.555	10.753	12.239	12.055	12.072	11.81	9.615	13.914	13.358	6.893	6.548	10.831	8.828	15.288	15.617	4.145	4.842	7.579	9.128	-12.361	-12.379	-9.446	-9.631	-12.152	-11.81	-11.728	-11.635	-3.816	-1.821	-2.922	-2.152
47	-0.256	0.268	-0.012	1.575	2.601	1.484	-1.512	-3.462	-2.285	-2.12	-1.958	-3.443	0.047	0.089	-0.284	-3.573	-2.003	24.153	22.258	8.193	5.849	9.628	6.473	7.559	7.251	8.332	3.072	6.528	7.002	5.986	7.772	18.186	16.838	-3.686	-2.795	-2.314	-2.791	-3.514	-3.617	-1.786	-2.094	-2.206	-3.055	-2.903	-4.174	3.142	0.324	0.786	-2.316
48	-3.075	-0.268	3.343	-14.034	-12.679	-10.032	-6.231	-10.722	-7.679	4.478	9.539	7.959	-5.626	-4.996	-5.999	-26.406	-29.716	-21.983	-22.649	-16.876	-17.854	-16.668	-17.389	-20.76	-21.678	-22.467	-22.119	-21.051	-19.512	-22.431	-22.63	-19.979	-20.104	-13.06	-13.786	-1.621	1.033	12.689	12.259	14.315	14.509	-9.657	-10.347	14.945	14.02	0.828	-2.885	-1.868	-3.567
49	-1.18	1.517	-0.337	-2.302	8.328	8.249	-3.327	-0.401	4.294	4.533	3.41	2.334	-16.273	-9.439	-12.7	-28.127	-29.878	-5.29	-5.714	-13.891	-16.833	-11.584	-10.8	-26.194	-25.716	-16.85	-21.281	-20.885	-19.9	-17.256	-16.675	-20.084	-20.654	-21.379	-20.263	-5.979	-5.442	-25.729	-25.696	-31.431	-31.476	-32.949	-33.088	-28.183	-28.231	13.477	14.892	15.097	14.315
50	-0.105	0.103	0.003	1.55	-0.427	-0.428	4.86	3.249	2.351	-3.197	-3.094	-3.579	-0.253	-0.491	-0.141	13.797	15.826	5.612	3.757	6.67	4.671	5.664	6.732	4.234	4.708	5.058	4.532	6.005	7.126	0.173	0.197	0.917	0.866	-4.022	-3.333	9.362	7.833	-6.279	-7.243	-1.755	-1.925	-4.954	-5.247	-3.352	-4.401	1.361	1.019	0.746	1.89
51	-0.528	0.395	0.134	0.999	0.471	0.246	4.924	3.962	4.767	0.851	0.259	-1.463	3.674	3.255	3.643	-6.742	-4.389	-3.496	-3.065	-0.276	-1.389	-1.085	-3.23	-2.92	-3.676	-4.121	-2.262	-3.467	-3.877	-2.988	-3.927	-4.21	-4.811	-1.348	-0.216	-2.023	-1.75	-2.313	-2.347	-1.69	-2.048	-1.478	-1.954	-2.314	-3.25	3.153	2.135	2.708	1.437
52	0.455	0.145	-0.6	0.264	1.5	1.388	8.229	6.404	5.895	2.848	2.089	2.852	4.363	5.761	4.352	-2.28	-4.577	2.57	2.674	2.11	2.017	2.979	0.667	3.031	1.525	3.028	1.791	-0.437	-0.903	3.069	1.429	-0.654	-1.171	-3.694	-3.82	-2.97	-3.109	-0.652	-0.839	-4.369	-4.973	-6.796	-6.941	-2.981	-3.838	2.812	2.358	2.556	5.089
53	0.24	-0.791	0.551	5.009	7.378	4.822	23.833	18.143	16.377	-14.615	-19.858	-14.568	-4.562	-6.536	-6.166	7.463	5.969	19.033	15.794	21.645	20.118	26.42	25.056	17.098	16.937	17.305	16.871	18.523	18.704	14.064	15.253	9.257	7.463	15.38	16.142	12.005	12.78	-17.85	-18.395	-8.213	-8.67	-17.868	-18.019	-13.349	-15.878	10.292	8.441	8.242	-4.168
54	0.03	-0.212	0.182	-1.592	-1.677	-1.054	9.17	7.976	8.583	4.02	3.949	4.438	3.536	3.964	3.889	9.786	9.406	-0.139	-0.721	-2.527	-2.221	-0.691	-0.015	-0.162	-0.489	0.451	-1.585	-0.348	-0.737	1.28	-0.61	0.944	1.638	8.072	8.844	-1.208	-0.203	1.258	1.142	2.473	2.683	-2.61	-3.453	0.448	0.691	8.714	8.836	9.156	5.086
55	2.938	0.044	-2.983	12.147	0.207	3.707	-23.5	-23.279	-23.39	-19.664	-22.359	-20.884	-18.741	-19.902	-19.204	-15.679	-16.075	-23.183	-22.663	-21.657	-21.543	-22.007	-21.943	-23.66	-24.263	-18.61	-20.846	-22.856	-23.108	-18.188	-16.998	-12.088	-11.537	4.738	3.798	-13.358	-11.527	-6.767	-6.099	23.792	24.196	-5.239	-4.741	-6.64	-5.562	-12.73	-12.067	-11.43	-23.032
56	0.015	-0.385	0.371	1.556	-0.656	-2.091	-3.015	0.2	0.149	1.749	0.301	-3.026	6.054	7.068	6.72	-9.187	-10.534	2.039	-0.353	-4.477	-5.902	-4.322	-4.761	-10.323	-10.224	-9.86	-6.087	-10.16	-10.123	-7.511	-8.736	-3.42	-3.896	-7.938	-7.716	-0.417	-1.41	3.896	3.305	8.542	8.571	2.173	2.035	3.773	3.938	1.987	1.958	1.399	3.694
57	1.31	-1.05	-0.26	-3.075	1.007	2.011	-13.926	-14.543	-2.017	13.11	11.963	12.095	-4.204	-2.172	-1.543	-29.388	-25.434	0.575	2.092	-31.88	-35.354	-36.608	-37.356	-40.064	-40.179	-40.922	-36.318	-40.132	-40.083	-40.207	-38.697	-24.379	-23.612	6.691	6.473	-22.76	-23.571	1.438	1.618	-6.168	-5.616	-0.363	-0.411	5.899	7.121	5.138	4.723	6.353	2.741
58	1.826	-2.684	0.857	0.597	-4.665	-5.871	-11.699	-8.499	-9.125	-12.155	-9.021	-7.935	-6.998	-7.347	-7.48	1.507	-6.915	13.373	12.125	-10.232	-18.593	-5.455	-5.933	-25.246	-25.195	-15.084	-24.726	-19.382	-18.091	-17.993	-12.969	5.008	4.174	-24.002	-22.319	5.449	0.192	-25.07	-25.397	-26.457	-26.236	-35.35	-36.077	-21.336	-21.444	-18.665	-16.59	-20.043	-8.704
59	0.558	-0.119	-0.439	-8.566	-4.584	-2.409	-3.442	-3.537	-2.683	4.271	4.672	3.994	-2.569	-2.893	-2.155	-24.963	-23.743	-8.887	-7.257	-7.468	-8.387	-5.137	-6.058	-2.742	-2.841	-3.958	-6.01	-2.119	-2.387	-5.426	-4.642	-7.823	-7.728	0.849	1.48	-0.486	-0.09	-3.654	-2.718	-19.455	-19.153	-14.607	-14.411	-5.878	-4.64	3.544	5.248	5.328	0.172
60	0.501	0.334	-0.835	-2.065	-3.218	-2.821	-9.927	-6.866	-6.124	-5.524	-4.14	-5.429	-1.656	-4.883	-1.21	-6.85	-6.357	-4.251	-3.689	-5.355	-6.317	-8.15	-7.92	-7.102	-6.713	-8.283	-6.87	-5.417	-5.47	-5.394	-5.636	0.283	1.265	4.994	6.364	2.192	0.378	-0.437	-0.836	-0.29	-0.193	-2.48	-2.311	0.686	1.048	-2.019	0.254	0.659	-4.145
61	-0.194	0.266	-0.071	-0.937	0.015	1.025	0.585	-0.328	0.602	-0.777	-1.772	-2.286	-0.866	-0.482	-0.435	-4.644	-3.411	-9.496	-8.18	-8.07	-8.407	-6.497	-5.863	-10.647	-10.639	-9.41	-9.375	-10.473	-10.156	-8.292	-8.521	-9.964	-10.212	-7.76	-6.418	-7.639	-6.556	-11.955	-11.753	-9.006	-8.984	-9.785	-10.01	-10.856	-11.245	-2.577	-4.367	-2.711	-2.26
62	0.348	0.584	-0.932	-6.519	-2.988	-2.434	-2.188	-8.578	-10.051	-9.28	-11.733	-9.413	-13.338	-13.513	-13.668	-6.771	-11.376	5.823	7.326	-3.999	-3.887	2.304	2.162	-1.348	-1.994	0.108	-1.127	-4.474	-4.797	-5.704	-5.249	-0.652	-1.38	-6.554	-6.6	-6.371	-5.75	2.199	2.139	7.611	7.534	0.929	1.178	3.893	4.458	-9.33	-9.274	-9.134	-14.77
63	-0.343	-0.084	0.428	0.019	0.339	-1.764	-14.622	-14.453	-18.48	-32.708	-35.341	-34.817	0.909	-10.139	1.6	-31.918	-34.579	-26.878	-23.405	-27.344	-20.066	-18.161	-16.111	-22.289	-24.618	-22.317	-17.481	-32.315	-31.695	-23.4	-25.098	-38.663	-39.704	-3.49	-3.566	-4.052	-4.549	-39.782	-40.274	-42.979	-43.031	-42.831	-42.959	-41.399	-41.81	7.158	5.609	7.37	-29.532
64	0.496	-1.114	0.618	42.236	45.05	44.432	4.792	6.002	6.9	1.86	2.52	1.539	6.236	5.09	5.16	27.199	24.581	4.496	5.175	6.449	5.905	6.911	6.995	3.788	4.186	4.67	3.447	6.306	5.586	3.978	3.832	2.881	3.062	1.566	2.128	0.449	0.198	-0.385	-0.509	1.49	1.506	0.16	-0.242	0.571	-0.357	7.743	4.664	5.452	1.183
65	-0.857	-0.603	1.46	2.834	-4.472	-3.246	-11.281	-7.187	-9.05	-18.841	-17.854	-17.882	-14.639	-14.068	-15.076	11.446	2.099	-12.857	-12.686	-13.391	-18.774	-12.233	-13.436	-23.392	-23.168	-20.63	-20.469	-18.156	-18.593	-21.28	-19.754	-13.598	-13.993	-16.969	-16.472	2.434	0.514	-24.86	-25.203	-22.51	-22.737	-24.274	-23.995	-23.306	-23.904	-8.671	-8.299	-10.724	-19.448
66	0.142	0.636	-0.778	4.384	1.388	0.709	4.273	7.444	2.123	-0.192	-3.587	-1.166	-5.408	-6.854	-7.015	-16.553	-12.718	-13.686	-14.71	-14.011	-13.969	-11.198	-11.809	-13.719	-13.716	-13.461	-16.148	-14.165	-14.046	-15.486	-16.476	-9.03	-9.317	-7.356	-5.359	-12.95	-11.871	-14.945	-15.21	-12.796	-12.81	-17.922	-18.712	-14.796	-16.193	0.008	-3.007	-0.812	-12.629
67	0.52	-0.314	-0.205	-1.625	-2.134	-3.687	-13.969	-9.169	-4.542	17.034	15.11	16.437	11.563	11.767	11.804	-6.976	-4.279	8.807	11.028	-2.234	-3.218	4.957	5.533	-3.543	-3.029	-1.979	-1.205	-2.904	-4.023	-0.635	-1.633	6.747	7.268	14.902	15.507	-7.67	-2.222	6.809	6.354	12.264	12.106	20.151	20.312	12.255	13.003	-6.343	-6.122	-6.511	2.206
68	-1.132	0.82	0.312	-0.235	-0.71	1.073	-30.583	-13.151	3.815	-26.313	-33.982	-28.775	-22.43	-25.567	-24.956	9.681	-1.113	2.585	3.558	-14.837	-23.489	-16.56	-22.322	-28.252	-28.072	-25.903	-25.513	-26.568	-26.15	-23.189	-25.147	15.828	15.652	-3.799	-4.312	-1.662	0.435	-10.768	-10.605	-16.139	-16.153	-14.335	-14.431	-14.716	-14.475	-26.663	-20.534	-23.795	-23.09
69	0.329	0.178	-0.507	-2.011	-1.233	-0.605	-3.661	-2.945	-3.095	1.415	0.901	1.19	-0.391	-0.083	-0.478	-2.137	-3.052	0.744	-0.376	2.299	2.186	-0.069	0.6	0.536	0.458	0.967	3.285	0.57	0.945	3.631	4.34	-1.34	-0.896	5.423	5.786	-0.398	0.402	3.454	3.614	3.638	3.924	2.834	3.457	3.031	4.38	-0.265	1.139	0.967	-0.899
70	-0.553	0.485	0.068	-7.125	-2.219	-1.461	7.375	3.881	2.357	8.405	7.903	7.597	4.064	4.845	4.862	4.054	1.646	11.511	9.213	5.082	5.46	4.759	1.651	-2.334	-3.533	-4.948	-7.602	-3.84	-3.989	-7.879	-8.332	11.591	11.988	10.685	9.481	-2.273	-4.148	-0.118	0.772	-5.699	-5.822	-15.053	-15.441	-4.426	-4.604	2.874	3.01	3.384	4.415
71	-0.027	-0.167	0.195	-1.975	-0.005	-0.662	-0.142	0.512	0.385	-1.217	0.459	0.019	2.878	3.846	2.724	0.888	2.94	1.798	-0.942	-1.913	-1.862	-1.475	-1.109	-1.079	-1.929	-2.94	-4.189	-1.921	-1.923	-2.77	-2.143	4.342	5.255	5.354	5.104	-1.201	-0.914	10.859	11.874	4.79	4.921	9.315	8.637	8.155	8.02	2.966	2.307	2.281	-0.636
72	-3.505	-0.011	3.516	-13.177	-11.361	-8.575	-1.858	-5.234	-3.085	17.914	25.984	22.974	-10.69	-9.63	-9.895	-12.167	-16.027	-6.538	-6.203	-0.643	-0.501	-4.825	-5.405	-5.063	-5.332	-5.334	-2.227	-5.852	-5.025	-3.795	-3.822	-9.077	-9.409	-5.275	-4.604	11.725	12.376	13.545	13.004	12.091	12.086	-1.656	-1.804	14.355	14.598	4.645	6.252	5.318	-9.034
73	0.288	0.065	-0.353	-5.349	-4.577	-4.208	-10.646	-10.53	-9.294	-4.328	-2.334	-2.353	-2.386	-1.493	-2.089	23.499	24.055	3.531	1.182	-2.946	-6.396	-6.099	-7.047	-9.328	-9.482	-8.482	-6.966	-9.251	-6.318	-7.945	-6.574	6.398	4.691	-6.359	-6.448	22.959	21.862	-6.968	-6.666	-8.889	-8.953	-8.905	-9.004	-7.353	-7.759	-8.315	-7.87	-8.347	-5.675
74	0.946	-1.11	0.164	-2.283	-2.297	-3.077	-0.832	0.896	-0.382	3.61	6.6	1.528	-10.431	-9.416	-10.275	-3.832	-9.299	15.764	18.884	3.232	1.389	5.819	5.711	4.107	4.739	3.918	3.589	6.034	5.692	4.523	4.55	15.685	15.509	-4.498	-4.634	4.163	3.756	-6.834	-6.736	-6.689	-6.515	-10.651	-10.209	-8.04	-7.458	-4.603	-5.22	-6.495	2.01
75	0.501	-1.131	0.629	0.098	2.329	1.683	-2.399	-1.678	-2.538	-11.11	-11.621	-10.72	-7.298	-8.708	-7.949	-4.707	-8.568	-0.985	-0.74	-5.711	-6.989	-3.797	-4.476	-11.572	-12.255	-7.824	-11.465	-10.844	-10.852	-9.608	-8.683	-3.186	-3.339	-11.443	-12.307	-4.128	-4.897	-7.022	-7.215	-9.886	-9.706	-11.416	-11.733	-5.403	-5.659	-2.347	-4.42	-3.631	-8.844
76	0.008	-0.231	0.224	1.739	2.123	1.04	0.186	-1.13	-1.093	-3.552	-2.562	-2.857	-0.134	-0.425	-1.214	-3.667	-3.567	1.794	2.094	3.4	3.403	2.814	3.529	0.176	0.271	0.852	-0.509	-1.076	-0.701	0.388	0.811	4.642	3.343	5.761	7.313	4.61	3.548	-3.15	-3.286	-0.2	-0.019	-2.977	-3.439	-3.072	-4.43	1.097	-0.927	0.011	-3.043
77	-0.412	0.362	0.05	-0.712	-0.977	-1.089	-1.134	-1.891	-1.048	-1.858	-1.468	-2.736	-1.105	-1.008	-0.994	-1.557	-5.451	-2.52	-1.193	0.988	0.188	1.206	1.611	0.738	0.857	0.548	-2.156	0.265	1.427	0.625	1.256	-1.452	-0.705	-1.354	0.889	-2.041	-3.144	11.45	10.63	7.814	7.709	-1.077	-1.1	23.146	22.236	-0.271	-1.314	-1.259	-1.728
78	-0.909	0.569	0.34	1.37	0.522	0.813	-3.997	-3.773	-3.448	0.095	-0.719	-1.927	-0.022	-0.043	-0.428	0.184	0.009	-1.04	-1.177	1.997	1.831	-2.347	-3.322	-2.478	-2.766	-2.566	-0.689	-1.657	-1.366	-2	-1.647	1.208	1.389	2.859	4.078	-0.008	0.835	1.959	2.33	2.674	2.726	0.909	1.205	2.711	2.591	-2.669	-3.113	-3.065	-0.605
79	-0.085	0.23	-0.145	2.035	0.773	1.256	2.726	3.391	3.633	-0.704	-1.281	0.779	-0.671	-0.615	-0.382	16.754	24.739	-0.058	1.421	1.293	1.158	2.331	2.164	-0.671	-0.535	-0.765	1.055	1.4	1.029	0.753	2.842	0.528	1.163	-3.683	-2.26	9.309	10.656	-4.425	-4.982	-2.875	-2.901	-3.502	-3.417	-3.401	-3.78	-1.216	-1.85	-2.285	-0.588
80	0.18	-0.891	0.711	1.354	-0.881	-1.837	-3.151	-1.436	-3.461	-8.742	-8.145	-7.137	-6.749	-8.936	-7.206	1.14	-1.409	-0.744	-1.102	-6.673	-6.963	-6.993	-6.841	-9.31	-10.085	-5.837	-8.985	-10.477	-10.551	-6.624	-5.435	-1.525	-1.179	-12.107	-10.179	-3.777	-3.254	-12.133	-11.82	-13.697	-13.32	-16.003	-16.041	-11.888	-11.062	-2.488	-1.461	-1.193	-6.708
81	0.175	-0.245	0.07	-0.745	-1.086	-0.918	0.577	1.662	0.879	0.372	0.385	1.837	-0.448	0.225	0.246	2.842	0.897	4.335	1.342	1.375	0.45	-1.078	-0.849	-3.446	-2.172	-5.432	-0.45	0.182	-0.584	1.121	1.025	0.636	1.833	3.983	2.349	1.975	1.622	-0.018	-0.431	0.145	0.367	-0.673	-0.998	-0.004	-0.108	-0.354	-1.178	-1.327	0.639
82	-0.35	0.575	-0.225	-0.09	-0.306	0.898	8.363	6.052	6.359	0.283	-1.695	-0.949	2.566	3.141	2.43	7.923	6.522	-2.32	-0.415	-8.418	-7.98	-7.46	-6.786	-9.876	-9.026	-6.278	-7.345	-10.783	-11.818	-7.363	-8.394	22.684	24.813	9.533	7.877	-7.088	-5.873	1.834	1.852	-2.971	-2.626	-3.148	-3.785	-1.317	-1.47	2.183	2.931	2.283	2.484
83	0.629	-1.194	0.565	-1.655	-2.859	-2.872	-13.892	-12.495	-11.768	-0.63	1.682	1.449	-10.191	-10.772	-10.467	-0.039	-0.939	-11.053	-9.653	-14.042	-16.641	-17.042	-16.944	-20.201	-19.507	-17.147	-14.477	-17.927	-17.417	-16.059	-15.825	-5.56	-6.233	-10.128	-9.591	-0.991	-0.167	-3.042	-2.902	-4.487	-4.384	-3.83	-3.387	-2.884	-2.086	-8.983	-8.787	-9.562	-8.602
84	-0.882	2.723	-1.842	-7.272	-2.772	-1.436	-9.267	-10.521	-11.547	-9.418	-9.172	-9.798	-8.18	-6.85	-7.559	-9.108	-6.709	-10.43	-10.093	-16.73	-17.406	-12.428	-12.166	-16.474	-16.054	-16.03	-17.263	-16.374	-16.523	-15.561	-15.687	4.909	5.01	1.166	0.745	-5.719	-8.743	25.935	25.17	26.566	27.092	-7.763	-8.66	28.846	28.61	-6.638	-8.381	-7.115	-4.318
85	-0.382	0.811	-0.43	-1.954	-2.93	-2.46	1.245	-0.021	-1.056	-2.164	-4.163	-3.708	-3.303	-2.868	-3.428	0.401	0.422	5.175	5.085	9.381	9.534	8.181	7.536	9.017	8.715	8.369	7.299	6.218	6.729	3.42	4.857	5.23	5.555	6.654	5.553	12.808	12.589	3.44	3.152	-1.8	-2.448	-0.126	0.167	2.618	1.71	-0.132	-0.23	-0.638	-6.002
86	-0.375	-0.079	0.453	1.433	0.969	1.045	3.425	3.288	3.101	-0.354	-0.85	-0.629	0.22	0.335	0.294	-2.841	-2.45	3.003	2.342	2.233	1.242	2.646	1.379	0.683	0.786	1.754	2	3.364	2.614	3.853	4.234	0.069	-0.512	2.426	2.214	0.496	-0.147	-0.037	-0.864	0.624	0.972	-1.865	-2.122	0.287	-0.173	1.891	2.01	2.004	1.21
87	-3.835	6.224	-2.389	-11.314	-9.795	-10.247	34.619	29.39	29.692	13.022	9.017	12.932	-11.837	-9.903	-10.869	-1.189	-5.159	-10.988	-10.686	-5.745	-3.65	-6.633	-7.607	-5.251	-5.73	-3.429	-3.839	-6.531	-6.86	0.274	1.142	-7.754	-8.574	-8.037	-7.758	8.91	6.942	-0.981	-1.332	-10.366	-10.329	-13.885	-14.196	-8.003	-8.497	34.459	37.077	37.154	-11.755
88	0.577	0.127	-0.703	7.188	9.173	9.937	1.555	3.984	7.661	6.67	6.704	7.919	-0.059	-0.967	-0.358	-0.447	3.543	-15.564	-18.203	-28.271	-31.122	-30.126	-32.09	-31.886	-31.731	-32.569	-33.326	-30.453	-30.504	-30.197	-27.67	-14.816	-15.087	2.068	3.377	-11.475	-9.522	3.461	3.536	3.607	3.735	4.554	3.796	4.007	3.391	6.487	4.703	4.88	-5.554
89	-1.203	1.73	-0.527	-0.154	0.486	0.571	17.079	12.141	11.117	-1.449	-1.79	-1.85	-2.108	-1.814	-2.703	33.749	25.674	4.949	2.813	7.725	7.242	5.124	5.517	3.287	3.186	3.273	5.585	4.968	5.705	5.082	4.892	6.195	5.896	0.627	-1.456	46.357	42.878	-0.823	-1.267	-0.358	-0.915	-1.781	-2.373	1.039	-1.089	4.818	3.837	3.944	-2.873
90	-0.527	0.328	0.199	-23.603	-20.812	-20.107	6.548	1.274	-2.618	-7.724	-3.204	0.959	-7.273	-6.367	-13.485	-3.005	0.298	-15.858	-13.5	-12.306	-9.585	-6.498	-5.897	-3.109	-3.208	-1.997	-0.656	-8.712	-7.805	-4.359	-4.562	-26.477	-27.205	-29.116	-28.627	-14.106	-13.73	-28.656	-28.941	-29.164	-29.243	-29.472	-29.386	-28.673	-28.98	-15.587	-17.201	-13.076	-3.917
91	-0.28	0.292	-0.012	-0.908	-2.087	-2.828	0.408	-0.69	0.491	29.45	28.31	30.373	1.811	2.032	2.389	8.547	7.468	3.381	2.018	7.448	6.934	4.806	4.452	3.126	2.889	2.908	4.164	3.729	3.685	2.297	2.66	-0.555	-0.315	-3.979	-2.479	9.275	10.708	2.371	2.492	2.27	2.321	0.328	0.22	2.778	2.625	-1.531	-1.475	-0.704	2.901
92	0.682	0.051	-0.733	-3.932	-4.553	-6.397	-7.878	-6.646	-5.906	-3.328	-2.098	-7.014	-3.069	-3.607	-3.307	-5.693	-6.104	-9.157	-7.018	-11.911	-12.115	-11.073	-10.751	-8.233	-6.857	-11.359	-10.804	-3.461	-3.44	-8.728	-8.509	-0.149	0.13	-10.111	-7.406	-11.391	-9.432	-10.959	-10.734	-1.653	-1.582	-8.447	-8.756	-10.204	-10.278	-8.03	-7.826	-8.856	-7.24
93	-0.686	1.291	-0.605	5.257	9.756	11.148	3.072	-1.73	-1.907	1.195	-1.98	1.529	1.683	-4.21	-0.183	0.933	2.921	-4.785	-4.419	-4.922	-5.497	-4.542	-6.43	-8.256	-8.577	-7.583	-6.853	-8.783	-9.362	-4.336	-6.194	-6.037	-7.351	12.211	11.142	1.685	1	-6.265	-6.207	-2.425	-2.589	-3.432	-3.585	-4.802	-5.658	2.355	1.778	3.202	-7.605
94	-0.375	0.567	-0.192	-1.422	-0.693	-0.608	-3.817	-4.9	-5.032	-3.018	-3.263	-3.113	-1.989	-2.317	-2.16	2.372	1.554	0.867	-1.519	-0.479	-0.377	-0.264	1.389	-7.332	-6.368	-7.132	-5.036	-4.72	-4.577	-4.942	-4.894	2.485	2.878	-0.229	1.306	0.16	0.158	1.428	1.121	1.114	0.948	-1.015	-1.858	1.428	1.21	-2.83	-3.453	-3.055	-4.283
95	-0.361	0.228	0.132	1.871	1.631	0.361	4.805	1.476	1.403	1.673	0.761	1.79	3.683	3.968	3.518	3.051	3.656	2.895	2.529	5.28	6.19	4.279	4.273	6.41	4.96	4.969	1.378	2.778	2.662	2.237	4.184	6.401	6.281	4.296	3.713	3.802	2.318	3.222	2.747	1.656	1.62	2.797	2.552	3.021	2.662	4.167	3.225	3.151	0.473
96	-0.865	0.235	0.63	1.725	0.783	0.942	2.135	0.992	-2.043	-0.343	-2.451	0.246	0.617	-0.266	-1.581	-6.086	-6.779	5.079	3.08	13.193	10.509	10.301	6.705	0.609	0.887	0.344	2.457	0.691	2.02	2.58	1.807	5.299	5.601	2.8	1.35	16.971	14.654	10.135	9.614	11.38	9.698	11.218	12.454	13.224	11.944	3.068	-0.68	0.017	-2.024
97	-0.744	0.751	-0.007	-0.828	0.371	0.163	2.96	1.441	1.78	-0.7	-0.286	-2.07	0.496	0.738	0.296	-1.303	0.027	5.694	3.762	8.096	8.683	5.345	4.705	0.236	0.518	-0.039	4.305	2.001	1.564	1.235	1.204	2.721	2.941	3.661	4.346	3.857	2.477	1.488	0.347	-0.745	-1.175	0.187	-0.409	2.369	0.543	3.835	1.599	2.223	-1.44
98	-0.844	0.624	0.22	0.746	1.377	1.208	10.93	6.812	4.626	-1.241	-0.676	0.515	-2.23	-3.061	-3.035	-2.096	-2.26	5.033	4.789	11.336	13.467	13.679	14.052	17.317	16.357	14.857	11.864	15.411	15.574	13.594	12.807	12.651	12.824	6.49	5.809	12.141	10.88	16.845	17.085	13.246	13.243	12.292	12.218	14.815	14.601	4.658	3.369	3.571	-0.626
99	0.34	-0.375	0.035	2.689	0.434	0.456	0.457	0.394	0.583	-1.039	-1.944	-1.672	-0.503	-1.232	-0.576	2.918	0.442	0.763	1.376	3.624	3.501	4.489	4.448	2.883	2.909	2.573	4.506	4.64	4.243	3.2	2.067	-1.375	-0.948	0.036	-0.915	-0.59	-1.12	-1.52	-2.018	-1.764	-1.848	-2.011	-1.738	-0.777	-1.309	-1.349	-2.245	-1.203	0.18
100	-0.217	0.329	-0.112	-0.85	-0.957	-0.158	0.507	-0.057	-0.265	-0.163	-0.44	-0.086	-0.299	-0.708	-0.124	-5.276	-1.875	-1.8	-0.404	2.044	2.509	-1.003	1.074	3.771	3.335	5.001	4.843	0.68	1.161	3.782	2.002	-0.993	-1.484	0.731	2.163	1.173	1.475	4.022	4.384	1.453	1.512	-4.017	-3.776	-0.659	-0.119	1.468	2.784	2.508	2.695
101	-0.447	-0.213	0.66	1.475	2.469	2.515	-2.857	-3.807	-3.005	7.885	9.913	7.282	-1.849	-0.152	-1.176	2.127	1.848	1.446	1	3.797	2.864	-1.534	-0.259	-2.849	-2.859	-1.998	1.581	-1.574	-0.615	-2.8	-3.519	1.108	1.823	0.27	2.071	1.905	1.996	2.642	2.558	3.129	2.888	-0.876	-0.994	2.673	2.45	-0.283	-0.917	-1.114	1.798
102	0.717	-1.835	1.118	-6.727	0.106	-2.484	-4.27	-7.014	-4.295	-14.126	-13.893	-15.239	4.123	3.665	4.128	-3.879	-3.315	-5.628	-10.982	-21.328	-27.103	-20.577	-22.279	-32.23	-32.431	-28.608	-35.043	-27.32	-26.89	-31.852	-29.653	-5.581	-6.034	-13.729	-12.127	-8.085	-6.378	-14.889	-15.529	-2.326	-2.077	-13.191	-14.771	-12.546	-14.29	0.747	-3.369	-1.567	-1.204
103	-0.018	0.128	-0.11	-2.523	0.476	0.119	-2.445	-5.084	-4.033	-1.063	0.989	-1.67	0.343	-0.598	-0.047	7.022	4.117	12.94	7.332	19.956	19.942	3.942	3.895	0.888	0.249	-1.355	34.999	3.592	3.388	2.953	2.465	2.173	3.03	4.539	6.366	9.111	8.656	7.615	6.492	5.505	5.169	4.526	4.917	10.33	8.766	-1.656	-1.36	-1.737	-3.445
104	-0.101	0.206	-0.106	-3.587	-1.153	-1.799	-1.892	-2.694	-2.849	-2.183	-2.097	-0.968	-2.497	-2.605	-2.933	1.806	1.152	1.243	-0.33	2.188	3.609	0.661	2.588	3.009	2.466	3.539	4.208	1.83	2.793	-0.55	2.36	1.797	2.043	3.839	0.749	3.941	3.492	1.788	1.333	2.337	2.254	-0.624	-0.31	2.471	2.691	-1.823	-1.241	-2.042	-2.407
105	0.404	-0.638	0.234	-0.854	-1.355	-1.502	11.43	7.831	7.406	-1.964	-1.769	-3.128	0.526	1.018	0.987	13.448	10.302	8.655	7.369	7.509	8.428	12.509	12.409	11.477	11.64	11.2	7.816	9.825	9.697	7.499	8.198	3.102	4.065	15.105	16.495	-2.752	-1.943	-4.344	-4.553	-3.778	-3.905	-10.324	-10.894	-3.585	-4.804	2.051	1.414	2.043	-0.02
106	-0.116	0.351	-0.234	-0.211	-1.941	-1.521	3.2	1.1	1.673	-1.588	-1.088	-1.768	-1.503	-0.627	-1.054	-3.883	-5.79	0.598	0.433	2.416	3.944	0.831	2.172	1.373	0.642	1.691	2.192	0.327	-0.105	-0.345	0.232	-2.725	-2.93	1.294	-1.787	0.622	-0.064	-3.691	-4.539	-0.074	0.047	-4.602	-5.003	-2.154	-2.689	1.517	0.822	1.391	-1.489
107	-0.562	0.421	0.141	2.882	3.398	3.938	-9.126	-5.033	-3.293	-5.747	-6.219	-4.293	-1.152	-0.959	-1.84	-3.86	-4.951	2.198	-0.493	-7.58	-10.537	-5.285	-7.096	8.849	11.763	5.969	4.771	16.837	16.206	13.225	12.768	4.563	4.143	-2.457	0.031	2.39	2.732	-7.914	-7.979	-5.679	-5.75	-6.569	-6.668	-7.868	-8.326	5.339	2.503	3.16	-5.14
108	-0.181	-0.277	0.459	0.565	1.1	0.809	4.385	4.303	4.363	-3.092	-2.215	-1.704	-0.471	-0.453	-0.976	-2.244	0.336	9.914	7.466	11.058	10.807	7.982	8.321	4.26	4.056	4.633	3.716	5.594	6.601	6.034	4.805	5.957	5.962	7.808	8.317	5.773	6.112	2.226	1.077	2.859	3.037	0.298	-0.081	3.545	2.059	1.3	-1.464	-0.132	-3.262
109	0.476	-0.069	-0.408	-2.5	-0.356	0.259	-15.565	-8.128	-8.69	-8.232	-7.234	-8.618	-18.268	-17.248	-17.223	-20.299	-18.172	-11.477	-13.939	-2.999	-5.153	-13.954	-14.238	2.496	2.946	-0.259	-5.698	4.817	3.798	0.738	1.01	-11.142	-9.412	-8.022	-8.147	-10.719	-14.66	3.401	2.995	-3.161	-2.857	-20.922	-21.169	0.037	0.125	-9.102	-9.584	-9.447	-23.197
110	-0.131	-0.299	0.429	0.458	1.532	2.41	12.769	8.706	9.1	0.701	0.082	0.58	-0.109	0.561	0.336	9.232	10.557	3.948	5.386	0.242	-0.317	2.889	2.259	-0.226	-1.601	2.54	1.382	-2.319	-1.002	1.247	1.665	7.752	6.258	4.7	6.485	5.177	9.035	-1.691	-1.462	1.834	1.944	-1.404	-2.506	-0.169	-1.468	2.256	2.217	1.943	0.623
111	0.283	-0.344	0.061	0.749	1.092	1.124	0.716	1.47	0.468	-8.706	-7.914	-7.288	-3.484	-3.778	-3.308	3.462	2.197	3.626	5.736	2.304	1.356	2.542	2.036	3.358	3.482	3.398	3.822	3.878	3.987	5.14	4.476	9.104	9.223	-0.779	0.808	7.431	6.231	1.624	1.349	-5.535	-5.715	-1.563	-1.254	1.585	1.619	-2.86	-2.551	-2.124	-1.08
112	-0.292	-0.193	0.485	-3.206	-4.317	-5.072	1.355	-1.563	-0.815	-5.839	-5.266	-6.023	-3.63	-4.5	-4.007	5.854	6.06	-4.19	-4.15	0.922	0.724	2.983	3.194	-0.796	-0.859	1.726	1.042	0.385	1.737	0.296	2.826	-4.439	-4.498	-1.081	0.626	-6.826	-4.998	-1.932	-1.145	3.84	4.027	2.23	1.917	-0.062	-0.349	-5.246	-6.248	-6.201	-4.852
113	0.438	-0.219	-0.219	-1.512	-1.492	-0.057	-4.375	-2.538	-2.315	0.318	4.971	1.562	-3.396	-4.133	-3.091	6.198	4.079	5.081	-0.168	4.039	3.663	1.78	4.381	3.205	2.882	3.926	6.132	3.697	4.641	5.054	4.799	7.297	8.468	10.06	14.933	5.545	6.304	2.712	4.105	1.377	1.942	7.159	8.652	0.397	4.559	-3.505	1.198	0.467	3.325
114	0.354	-0.394	0.04	0.208	0.05	0.148	0.313	0.632	0.593	-1.022	-0.319	-1.856	-0.994	-1.029	-1.167	0.359	-3.247	0.421	-0.745	-3.067	-2.263	-1.456	-0.452	-0.112	-0.113	-0.499	0.456	0.721	0.94	-0.448	0.073	-2.235	-1.591	-3.47	-3.082	-4.243	-3.848	0.086	0.519	-0.395	0.238	-0.852	-1.097	-1.214	-1.171	-0.451	-0.471	-0.277	-1.369
115	-0.64	1.223	-0.583	-3.155	-2.396	-2.962	-7.508	-7.529	-6.451	-3.956	-4.796	-2.748	-5.555	-4.808	-5.759	-2.957	1.126	-1.83	-3.017	-8.129	-8.386	-6.367	-7.308	-11.002	-11.226	-11.454	-9.107	-11.759	-11.572	-10.624	-11.098	1.962	1.293	-2.197	-4.632	-3.057	-1.785	-2.198	-2.795	11.655	11.606	12.147	12.545	5.533	5.888	-7.144	-6.161	-6.356	-2.954
116	-0.042	-0.039	0.081	2.394	2.769	1.384	-2.591	-1.002	-0.976	0.246	0.389	0.412	0.153	0.507	0.546	-27.458	24.114	1.808	0.606	0.63	0.805	1.408	1.572	0.238	0.693	-0.449	-1.587	0.696	0.373	2.243	0.929	2.569	1.428	2.149	4.514	2.36	3.536	1.414	1.663	2.66	2.384	4.577	4.257	-0.015	0.39	-0.84	-0.713	-0.552	-0.637
[truncated: 405 more columns]
