# Supplementary material for: Machine‐Learning Analysis of Streptomyces coelicolor Transcriptomes Reveals a Transcription Regulatory Network Encompassing Biosynthetic Gene Clusters
Source: Adv Sci (Weinh). 2024 Sep 12;11(41):2403912. doi: 10.1002/advs.202403912 (PMC11538686; doi:10.1002/advs.202403912)
Supplement: Supplementary file 8 — Supplemental Table 8 [file ADVS-11-2403912-s006.xlsx]

## Sheet: Table S8
Table S8 | iModulon table
Component	imodulon_size	explained_variance	Regulatory	Associated regulator	iModulon function
0	113	0.003147	TRUE	SCO5147	Heat shock, protein misfolding response
1	3	0.00291943	FALSE	-	Succinate dehydrogenase, fumarate reductase
2	411	0.00443162	FALSE	-	Carbohydrate, AA, cofactor met.
3	57	0.00516395	FALSE	-	Nar3, urease
4	9	0.00424236	TRUE	SCO1697	SoxR
5	6	0.00112841	TRUE	SCO3413	TipA
6	29	0.0400657	TRUE	SCO4005	Glycopeptide response 1; ABC transporters for defense mechanisms
7	244	0.00351532	FALSE	-	Genomic deletion 1
8	402	0.000417209	FALSE	-	UC 1
9	39	0.00638403	FALSE	-	CDA BGC
10	638	0.0151487	FALSE	-	cAMP supplemented M1146 strain
11	19	0.0042529	TRUE	SCO5552	Sulfur metabolism
12	34	0.00549166	FALSE	-	UC_carbon metabolism
13	2	0.000330708	TRUE	SCO4938	SCO4938 OE
14	24	0.00410195	FALSE	-	UC_Glycolyticc, PPP, xylose uptake
15	183	0.00696136	FALSE	-	Genomic deletion 2
16	311	0.00467116	FALSE	-	UC 2
17	14	0.00719781	FALSE	-	GlnR, Nir
18	184	0.00809297	FALSE	-	UC 3
19	6	0.00194931	TRUE	SCO2232	Maltose utilization
20	9	0.00406504	TRUE	SCO1576	Arginine biosynthesis
21	50	0.010303	FALSE	-	Translation
22	15	0.00374566	FALSE	-	Lantibiotic BGC
23	77	0.0145403	FALSE	-	UC 4
24	138	0.00299203	FALSE	-	UC 5
25	164	0.026621	FALSE	-	Cold-shock 1
26	31	0.00361441	TRUE	SCO7104	SCO7104 OE
27	317	0.0487252	FALSE	-	UC 6
28	107	0.0100832	FALSE	-	Arsonopolyketide BGC
29	9	0.0201273	FALSE	-	NRPS BGC
30	41	0.00412994	FALSE	-	Nucleotide metabolism
31	178	0.00220446	FALSE	-	Fatty acid metabolism 1
32	346	0.016769	FALSE	-	UC 7
33	6	0.0103351	TRUE	SCO0037	Cold-shock 2
34	15	0.0247782	FALSE	-	Phosphate uptake
35	68	0.00502013	FALSE	-	Siderophore 1
36	26	0.00223035	FALSE	-	Vancomycin response
37	120	0.00432171	FALSE	-	Terpenoid BGC
38	13	0.0125109	FALSE	-	L-alanine metabolism
39	105	0.00214603	FALSE	-	DNA damage response
40	6	0.00744507	FALSE	-	Nar2
41	10	0.00293574	FALSE	-	SigN OE
42	9	0.00249225	FALSE	-	UC 8
43	3	0.00132499	FALSE	-	WhiG OE
44	2	0.00667929	FALSE	-	UC 9
45	11	0.00691224	TRUE	SCO0194	Isorenieratene BGC
46	9	0.00358719	FALSE	-	Phenylacetate degradation
47	15	0.00700552	FALSE	-	Carbohydrate metabolism 1
48	70	0.00664582	TRUE	SCO0600	Osmoprotection
49	25	0.0188755	FALSE	-	Prodiginine BGC
50	13	0.00512109	FALSE	-	Carbohydrate metabolism 2
51	8	0.000899547	TRUE	SCO6239	SCO6239 OE
52	5	0.000969994	FALSE	-	LitS OE
53	19	0.0101501	FALSE	-	NDH (respiratory complex I)
54	6	0.0017115	FALSE	-	Mannitol/sorbitol utilization
55	107	0.0149178	TRUE	SCO5190	WblC
56	12	0.00161366	FALSE	-	TCS 4020-4021, 4155-4156
57	48	0.0284576	TRUE	SCO4394	Siderophore 2
58	122	0.0274366	FALSE	-	UC 10
59	12	0.00244882	FALSE	-	Superoxide dismutase, Co/cobalamin metabolism
60	27	0.00147531	FALSE	-	UC 11
61	45	0.00443485	FALSE	-	Genomic deletion 3; M1146 & M1152
62	74	0.0036249	FALSE	-	Biotin, CoA metabolism
63	21	0.0333952	FALSE	-	Actinorhodin BGC
64	29	0.00145748	FALSE	-	Arabinose utilization
65	31	0.0147938	TRUE	SCO2954	UC 12
66	43	0.00726615	FALSE	-	Arsonopolyketide BGC2
67	33	0.00646279	FALSE	-	Iron uptake
68	39	0.0187907	TRUE	SCO0204	OsdR
69	8	0.000659059	TRUE	SCO0895	HrdC OE
70	13	0.0031092	TRUE	SCO2120	MacR
71	301	0.00115426	FALSE	-	Diverse metabolism
72	99	0.00475467	TRUE	SCO7341	Gas vesicle protein
73	67	0.0068489	FALSE	-	Chaplins
74	19	0.00354052	TRUE	SCO0864 / SCO0866	UC inorganic metal
75	41	0.00700129	TRUE	SCO3709	Siderophore 3
76	27	0.00194494	TRUE	SCO3450	SCO3450 OE
77	5	0.000734903	FALSE	-	Glycopeptide response 2
78	12	0.00375567	FALSE	-	Sporulation
79	58	0.0111165	FALSE	-	Phosphate limitation
80	25	0.00670755	FALSE	-	UC 13
81	4	0.000830507	FALSE	-	cvnF8 KO
82	33	0.00248803	FALSE	-	Fatty acid metabolism 2
83	3	0.00370685	TRUE	SCO6685	SapB
84	71	0.00670559	FALSE	-	Glycopeptide response 3
85	132	0.00370344	FALSE	-	TCS 5282-5283
86	19	0.010395	FALSE	-	Thiostrepton response
87	50	0.00423921	TRUE	SCO4035	Development
88	22	0.00393005	FALSE	-	Hydrolytic enzymes
89	75	0.0173036	FALSE	-	Spore pigment, Nar, gas vesicle; morphogenesis
90	20	0.0183012	FALSE	-	Coelimycin P1 BGC
91	4	0.00182925	FALSE	-	Cellobiose utilization
92	8	0.00686691	FALSE	-	Pyrimidine biosynthesis
93	61	0.00208749	TRUE	SCO5216	SigR
94	3	0.000749529	TRUE	SCO0159	SCO0159 OE
95	8	0.000806169	TRUE	SCO4409	SCO1876 / SCO4409 OE
96	314	0.00902467	FALSE	-	UC 14
97	61	0.00368378	TRUE	SCO7105 / SCO7112	SCO7105 / SCO7112 OE
98	274	0.00631433	FALSE	-	Genomic deletion 4
99	17	0.000572678	TRUE	SCO4895	SCO4895 OE
100	8	0.000988717	TRUE	SCO4864	SCO4864 OE
101	39	0.000962707	FALSE	-	Galactose utilization
102	90	0.0139762	FALSE	-	ABC transporters, SCO6666(-)
103	395	0.0140969	FALSE	-	UC 15
104	6	0.000481248	TRUE	SCO2639	SCO2639 OE
105	40	0.00192872	FALSE	-	Urate degradation/utilization
106	3	0.000573453	TRUE	SCO1723	SCO1723 OE
107	15	0.00144237	FALSE	-	Gluconeogenesis, CoA metabolsm
108	27	0.00526229	TRUE	SCO1276	SigJ
109	66	0.00580887	TRUE	SCO3356	SigE
110	19	0.00205226	TRUE	SCO3626	CoA metabolism, fatty acid degradation
111	93	0.00142291	FALSE	-	Nir
112	4	0.00142271	TRUE	SCO2465	HrdA OE
113	198	0.00599558	FALSE	-	UC 16
114	2	0.000468984	TRUE	SCO0414	SCO0414 OE
115	12	0.00198083	TRUE	SCO5778	GluR
116	325	0.000375375	FALSE	-	UC 17
