# Supplementary material for: Machine‐Learning Analysis of Streptomyces coelicolor Transcriptomes Reveals a Transcription Regulatory Network Encompassing Biosynthetic Gene Clusters
Source: Adv Sci (Weinh). 2024 Sep 12;11(41):2403912. doi: 10.1002/advs.202403912 (PMC11538686; doi:10.1002/advs.202403912)
Supplement: Supplementary file 9 — Supplemental Table 9 [file ADVS-11-2403912-s012.xlsx]

## Sheet: Table S9
Table S9 | List of previously known regulation
Regulator	Target	Regulatory Function	Experimental evidence	Reference DOI
SCO0204	SCO0200	activation	EMSA, RT-PCR	10.1128/mSystems.00014-16
SCO0204	SCO0204	Unknown	EMSA	10.1128/mSystems.00014-16
SCO0204	SCO0207	Unknown	EMSA	10.1128/mSystems.00014-16
SCO0204	SCO0208	Unknown	EMSA	10.1128/mSystems.00014-16
SCO0204	SCO1541	repression	EMSA, RT-PCR	10.1128/mSystems.00014-16
SCO0204	SCO2967	Unknown	EMSA	10.1128/mSystems.00014-16
SCO0204	SCO5320	repression	EMSA, RT-PCR	10.1128/mSystems.00014-16
SCO0204	SCO5321	repression	EMSA, RT-PCR	10.1128/mSystems.00014-16
SCO0204	SCO5978	Unknown	EMSA	10.1128/mSystems.00014-16
SCO0204	SCO5979	Unknown	EMSA	10.1128/mSystems.00014-16
SCO0204	SCO6040	Unknown	EMSA	10.1128/mSystems.00014-16
SCO0204	SCO6041	Unknown	EMSA	10.1128/mSystems.00014-16
SCO0310	SCO5085	Unknown	DACA	10.1007/s10295-009-0591-2
SCO0561	SCO0560	repression	EMSA, S1	10.1128/jb.182.13.3767-3774.2000
SCO0561	SCO0561	repression	EMSA, S1	10.1128/jb.182.13.3767-3774.2000
SCO0599	SCO0600	repression	IVT, S1	10.1128/JB.186.24.8490-8498.2004
SCO0600	SCO0600	repression	IVT, S1	10.1046/j.1365-2958.2001.02622.x
SCO0600	SCO0666	activation	IVT, S1	10.1046/j.1365-2958.2001.02622.x
SCO0608	SCO1541	Unknown	EMSA, DACA	10.1007/s10482-015-0479-2
SCO0608	SCO2924	Unknown	EMSA, DACA	10.1007/s10482-015-0479-2
SCO0608	SCO3925	Unknown	EMSA	10.1007/s10482-015-0479-2
SCO0608	SCO3926	Unknown	EMSA, DACA	10.1007/s10482-015-0479-2
SCO1135	SCO1132	repression	FP, EMSA, RT-PCR	10.1111/mmi.13342
SCO1135	SCO1133	repression	FP, EMSA, RT-PCR	10.1111/mmi.13342
SCO1135	SCO1134	repression	FP, EMSA, RT-PCR	10.1111/mmi.13342
SCO1480	SCO5085	Unknown	EMSA	10.1007/s10295-009-0591-2
SCO1480	SCO5877	Unknown	EMSA, DACA	10.1007/s10295-009-0591-2
SCO1489	SCO1489	repression	FP, EMSA	10.1128/JB.181.21.6832-6835.1999
SCO1489	SCO3323	repression	FP, EMSA, S1	10.1046/j.1365-2958.2001.02387.x
SCO1489	SCO3328	activation	FP, EMSA, S1	10.1046/j.1365-2958.2001.02387.x
SCO1489	SCO5243	repression	FP, EMSA, S1	10.1046/j.1365-2958.2001.02417.x
SCO1489	SCO5621	repression	FP, EMSA, S1	10.1046/j.1365-2958.2001.02387.x
SCO1568	SCO1568	activation	EMSA, S1	10.1128/jb.185.23.6756-6763.2003
SCO1576	SCO0255	Unknown	EMSA	10.3389/fmicb.2018.00361
SCO1576	SCO0256	Unknown	EMSA	10.3389/fmicb.2018.00361
SCO1576	SCO0800	Unknown	EMSA	10.1371/journal.pone.0032697
SCO1576	SCO0801	Unknown	EMSA	10.1371/journal.pone.0032697
SCO1576	SCO1086	Unknown	EMSA	10.1371/journal.pone.0032697
SCO1576	SCO1220	Unknown	EMSA	10.1371/journal.pone.0032697
SCO1576	SCO1221	Unknown	EMSA	10.1371/journal.pone.0032697
SCO1576	SCO1236	Unknown	EMSA	10.1371/journal.pone.0032697
SCO1576	SCO1483	repression	EMSA, RT-PCR	10.1371/journal.pone.0032697
SCO1576	SCO1487	Unknown	EMSA, luxAB, RT-PCR	10.1371/journal.pone.0032697
SCO1576	SCO1488	repression	EMSA, luxAB, RT-PCR	10.1371/journal.pone.0032697
SCO1576	SCO1570	repression	EMSA, luxAB	10.1371/journal.pone.0032697
SCO1576	SCO1580	repression	EMSA, RT-PCR	10.1371/journal.pone.0032697
SCO1576	SCO1581	Unknown	EMSA	10.1371/journal.pone.0032697
SCO1576	SCO1863	Unknown	EMSA	10.3389/fmicb.2018.00361
SCO1576	SCO1864	Unknown	EMSA	10.3389/fmicb.2018.00361
SCO1576	SCO2014	Unknown	EMSA, luxAB	10.1371/journal.pone.0032697
SCO1576	SCO2015	Unknown	EMSA	10.1371/journal.pone.0032697
SCO1576	SCO2054	Unknown	EMSA, luxAB	10.1371/journal.pone.0032697
SCO1576	SCO2055	Unknown	EMSA	10.1371/journal.pone.0032697
SCO1576	SCO2210	activation	EMSA, RT-PCR	10.1371/journal.pone.0032697
SCO1576	SCO2231	Unknown	EMSA	10.1371/journal.pone.0032697
SCO1576	SCO2232	Unknown	EMSA	10.1371/journal.pone.0032697
SCO1576	SCO2528	Unknown	EMSA, luxAB	10.1371/journal.pone.0032697
SCO1576	SCO2529	Unknown	EMSA	10.1371/journal.pone.0032697
SCO1576	SCO2686	Unknown	EMSA	10.1371/journal.pone.0032697
SCO1576	SCO3034	repression	EMSA, luxAB, RT-PCR	10.1371/journal.pone.0032697
SCO1576	SCO3067	Unknown	EMSA	10.1371/journal.pone.0032697
SCO1576	SCO3068	Unknown	EMSA	10.1371/journal.pone.0032697
SCO1576	SCO3943	Unknown	EMSA	10.1371/journal.pone.0032697
SCO1576	SCO3978	Unknown	EMSA	10.1371/journal.pone.0032697
SCO1576	SCO3979	Unknown	EMSA	10.1371/journal.pone.0032697
SCO1576	SCO4158	Unknown	EMSA	10.1371/journal.pone.0032697
SCO1576	SCO4159	Unknown	EMSA	10.3389/fmicb.2018.00361
SCO1576	SCO4293	Unknown	EMSA	10.1371/journal.pone.0032697
SCO1576	SCO4425	activation	EMSA, RNA-Seq	10.3389/fmicb.2018.00361
SCO1576	SCO4426	Unknown	EMSA	10.3389/fmicb.2018.00361
SCO1576	SCO5226	Unknown	EMSA, luxAB	10.1371/journal.pone.0032697
SCO1576	SCO5326	Unknown	EMSA	10.3389/fmicb.2018.00361
SCO1576	SCO5583	Unknown	EMSA, luxAB	10.1371/journal.pone.0032697
SCO1576	SCO5864	Unknown	EMSA	10.1371/journal.pone.0032697
SCO1576	SCO5896	activation	EMSA, RNA-Seq	10.3389/fmicb.2018.00361
SCO1576	SCO5976	Unknown	EMSA	10.1371/journal.pone.0032697
SCO1576	SCO7036	repression	EMSA, RT-PCR	10.1371/journal.pone.0032697
SCO1576	SCO7302	Unknown	EMSA	10.1371/journal.pone.0032697
SCO1576	SCO7303	Unknown	EMSA	10.1371/journal.pone.0032697
SCO1576	SCO7314	Unknown	EMSA	10.1371/journal.pone.0032697
SCO1678	SCO1678	activation	EMSA, RT-PCR	10.1155/2017/9529501
SCO1678	SCO1679	repression	EMSA, RT-PCR	10.1155/2017/9529501
SCO1697	SCO0320	activation	EMSA	10.1371/journal.pone.0106181
SCO1697	SCO1178	activation	EMSA, S1	10.1128/JB.00965-10
SCO1697	SCO1909	activation	EMSA, S1	10.1128/JB.00965-10
SCO1697	SCO2478	activation	EMSA, S1	10.1128/JB.00965-10
SCO1697	SCO4266	activation	EMSA, S1	10.1128/JB.00965-10
SCO1697	SCO7008	activation	EMSA, S1	10.1128/JB.00965-10
SCO1839	SCO3925	Unknown	DACA	10.1007/s10482-015-0479-2
SCO2120	SCO0607	activation	FP, EMSA, ChIP-qPCR	10.1128/AEM.02178-18
SCO2120	SCO1700	activation	EMSA, ChIP-qPCR	10.1128/AEM.02178-18
SCO2120	SCO2101	Unknown	FP, EMSA, ChIP-Seq	10.1128/AEM.02178-18
SCO2120	SCO4011	activation	FP, EMSA, ChIP-qPCR	10.1128/AEM.02178-18
SCO2120	SCO4225	activation	EMSA, ChIP-qPCR	10.1128/AEM.02178-18
SCO2120	SCO4924	activation	EMSA, ChIP-qPCR	10.1128/AEM.02178-18
SCO2120	SCO6728	activation	FP, EMSA, ChIP-Seq	10.1128/AEM.02178-18
SCO2120	SCO7460	activation	FP, EMSA, ChIP-Seq	10.1128/AEM.02178-18
SCO2120	SCO7613	activation	EMSA, ChIP-qPCR	10.1128/AEM.02178-18
SCO2792	SCO1541	Unknown	DACA	10.1007/s10482-015-0479-2
SCO2792	SCO2699	activation	EMSA, RT-PCR	10.1128/JB.187.9.3180-3187.2005
SCO2792	SCO2700	activation	EMSA, RT-PCR	10.1128/JB.187.9.3180-3187.2005
SCO2792	SCO2924	Unknown	DACA	10.1007/s10482-015-0479-2
SCO2792	SCO3926	Unknown	DACA	10.1007/s10482-015-0479-2
SCO2792	SCO5085	Unknown	EMSA, DACA	10.1007/s10295-009-0591-2
SCO2792	SCO5877	Unknown	EMSA, DACA	10.1007/s10295-009-0591-2
SCO2950	SCO1541	Unknown	DACA	10.1007/s10482-015-0479-2
SCO2950	SCO2924	Unknown	DACA	10.1007/s10482-015-0479-2
SCO2950	SCO3925	Unknown	DACA	10.1007/s10482-015-0479-2
SCO2950	SCO3926	Unknown	DACA	10.1007/s10482-015-0479-2
SCO2958	SCO2473	activation	EMSA, RT-PCR	10.1099/mic.0.054817-0
SCO2958	SCO2486	activation	EMSA, RT-PCR	10.1099/mic.0.054817-0
SCO2958	SCO2959	activation	EMSA, RT-PCR	10.1099/mic.0.054817-0
SCO2958	SCO6102	Unknown	EMSA, RT-PCR	10.1099/mic.0.054817-0
SCO2964	SCO2964	activation	FP, EMSA	10.1128/JB.00040-13
SCO3013	SCO1489	repression	FP, EMSA, RT-PCR, RNA-Seq	10.3389/fmicb.2017.02013
SCO3013	SCO6029	activation	FP, EMSA, RT-PCR, RNA-Seq	10.3389/fmicb.2017.02013
SCO3063	SCO0072	Unknown	EMSA	10.1111/j.1365-2958.2012.08126.x
SCO3063	SCO1147	activation	EMSA, RT-PCR	10.1111/j.1365-2958.2012.08126.x
SCO3063	SCO1753	Unknown	EMSA	10.1111/j.1365-2958.2012.08126.x
SCO3063	SCO2014	activation	EMSA, RT-PCR	10.1111/j.1365-2958.2012.08126.x
SCO3063	SCO2026	Unknown	EMSA	10.1111/j.1365-2958.2012.08126.x
SCO3063	SCO2833	activation	EMSA, RT-PCR	10.1007/s00253-014-6102-z
SCO3063	SCO3139	Unknown	FP	10.1007/s00253-014-6102-z
SCO3063	SCO3139	activation	EMSA, RT-PCR	10.1111/j.1365-2958.2012.08126.x
SCO3063	SCO4883	repression	EMSA, RT-PCR	10.1111/j.1365-2958.2012.08126.x
SCO3063	SCO5085	activation	FP, EMSA, RT-PCR	10.1111/j.1365-2958.2012.08126.x
SCO3063	SCO5393	Unknown	FP	10.1007/s00253-014-6102-z
SCO3063	SCO5393	repression	EMSA, RT-PCR	10.1111/j.1365-2958.2012.08126.x
SCO3063	SCO6198	Unknown	EMSA	10.1111/j.1365-2958.2012.08126.x
SCO3063	SCO6222	repression	EMSA, RT-PCR	10.1111/j.1365-2958.2012.08126.x
SCO3063	SCO6280	repression	FP, EMSA, RT-PCR	10.1111/j.1365-2958.2012.08126.x
SCO3063	SCO6705	Unknown	EMSA	10.1007/s00253-014-6102-z
SCO3063	SCO6706	Unknown	EMSA	10.1007/s00253-014-6102-z
SCO3063	SCO6748	repression	EMSA, RT-PCR	10.1111/j.1365-2958.2012.08126.x
SCO3063	SCO7336	Unknown	EMSA	10.1007/s00253-014-6102-z
SCO3063	SCO7337	Unknown	EMSA	10.1007/s00253-014-6102-z
SCO3129	SCO3128	repression	EMSA, RT-PCR	10.1016/j.synbio.2018.10.012
SCO3129	SCO3129	repression	EMSA, RT-PCR	10.1016/j.synbio.2018.10.012
SCO3129	SCO3130	repression	EMSA, RT-PCR	10.1016/j.synbio.2018.10.012
SCO3133	SCO3132	activation	EMSA, RT-PCR	10.1111/mmi.12156
SCO3133	SCO3133	repression	EMSA, RT-PCR	10.1111/mmi.12156
SCO3133	SCO4827	activation	EMSA, RT-PCR	10.1042/BJ20130838
SCO3133	SCO5999	activation	EMSA, RT-PCR	10.1111/mmi.12156
SCO3133	SCO6243	activation	EMSA, RT-PCR	10.1042/BJ20130838
SCO3133	SCO7000	activation	EMSA, RT-PCR	10.1042/BJ20130838
SCO3198	SCO1541	Unknown	DACA	10.1007/s10482-015-0479-2
SCO3198	SCO2924	Unknown	DACA	10.1007/s10482-015-0479-2
SCO3198	SCO3925	Unknown	DACA	10.1007/s10482-015-0479-2
SCO3198	SCO3926	Unknown	DACA	10.1007/s10482-015-0479-2
SCO3201	SCO3201	repression	FP, EMSA, xylE	10.1128/AEM.00819-10
SCO3201	SCO6266	activation	EMSA, RT-PCR	10.1128/AEM.00819-10
SCO3202	SCO3034	activation	IVT	10.1093/nar/25.13.2566
SCO3202	SCO5085	activation	IVT	10.1128/jb.178.11.3402-3405.1996
SCO3202	SCO5085	activation	IVT	10.1128/jb.178.11.3402-3405.1996
SCO3202	SCO5877	activation	IVT	10.1128/jb.178.11.3402-3405.1996
SCO3226	SCO3215	repression	ChIP-chip, MA	10.1371/journal.pone.0200673
SCO3226	SCO3217	repression	ChIP-chip, MA	10.1371/journal.pone.0200673
SCO3226	SCO3230	repression	ChIP-chip, MA	10.1371/journal.pone.0200673
SCO3226	SCO5085	repression	ChIP-chip, MA	10.1371/journal.pone.0200673
SCO3226	SCO5881	repression	ChIP-chip, MA	10.1371/journal.pone.0200673
SCO3226	SCO3217	Unknown	EMSA, ChIP	10.1128/JB.00305-07
SCO3226	SCO3226	activation	ChIP-chip, MA	10.1371/journal.pone.0200673
SCO3226	SCO5085	repression	EMSA, ChIP	10.1128/JB.00305-07
SCO3226	SCO5881	repression	EMSA, ChIP	10.1128/JB.00305-07
SCO3323	SCO4768	activation	IVT, S1	10.1128/JB.182.16.4606-4616.2000
SCO3356	SCO3202	activation	IVT, S1	10.1128/JB.181.1.204-211.1999
SCO3356	SCO0662	Unknown	ChIP-Seq	10.1111/mmi.14250
SCO3356	SCO0663	Unknown	ChIP-Seq	10.1111/mmi.14250
SCO3356	SCO0664	Unknown	ChIP-Seq	10.1111/mmi.14250
SCO3356	SCO0736	Unknown	ChIP-Seq	10.1111/mmi.14250
SCO3356	SCO0848	Unknown	ChIP-Seq	10.1111/mmi.14250
SCO3356	SCO0849	Unknown	ChIP-Seq	10.1111/mmi.14250
SCO3356	SCO0877	Unknown	ChIP-Seq	10.1111/mmi.14250
SCO3356	SCO0878	Unknown	ChIP-Seq	10.1111/mmi.14250
SCO3356	SCO0879	Unknown	ChIP-Seq	10.1111/mmi.14250
SCO3356	SCO1023	Unknown	ChIP-Seq	10.1111/mmi.14250
SCO3356	SCO1024	Unknown	ChIP-Seq	10.1111/mmi.14250
SCO3356	SCO1168	Unknown	ChIP-Seq	10.1111/mmi.14250
SCO3356	SCO1647	Unknown	ChIP-Seq	10.1111/mmi.14250
SCO3356	SCO1738	Unknown	ChIP-Seq	10.1111/mmi.14250
SCO3356	SCO1755	Unknown	ChIP-Seq	10.1111/mmi.14250
SCO3356	SCO1875	Unknown	ChIP-Seq	10.1111/mmi.14250
SCO3356	SCO2055	Unknown	ChIP-Seq	10.1111/mmi.14250
SCO3356	SCO2167	Unknown	ChIP-Seq	10.1111/mmi.14250
SCO3356	SCO2168	Unknown	ChIP-Seq	10.1111/mmi.14250
SCO3356	SCO2255	Unknown	ChIP-Seq	10.1111/mmi.14250
SCO3356	SCO2293	Unknown	ChIP-Seq	10.1111/mmi.14250
SCO3356	SCO2294	Unknown	ChIP-Seq	10.1111/mmi.14250
SCO3356	SCO2334	Unknown	IVT, ChIP-Seq, S1	10.1111/mmi.14250
SCO3356	SCO2368	Unknown	ChIP-Seq	10.1111/mmi.14250
SCO3356	SCO2410	Unknown	ChIP-Seq	10.1111/mmi.14250
SCO3356	SCO2411	Unknown	ChIP-Seq	10.1111/mmi.14250
SCO3356	SCO2412	Unknown	ChIP-Seq	10.1111/mmi.14250
SCO3356	SCO2413	Unknown	ChIP-Seq	10.1111/mmi.14250
SCO3356	SCO2414	Unknown	ChIP-Seq	10.1111/mmi.14250
SCO3356	SCO2415	Unknown	ChIP-Seq	10.1111/mmi.14250
SCO3356	SCO2416	Unknown	ChIP-Seq	10.1111/mmi.14250
SCO3356	SCO2417	Unknown	ChIP-Seq	10.1111/mmi.14250
SCO3356	SCO2418	Unknown	ChIP-Seq	10.1111/mmi.14250
SCO3356	SCO2419	Unknown	ChIP-Seq	10.1111/mmi.14250
SCO3356	SCO2609	Unknown	ChIP-Seq	10.1111/mmi.14250
SCO3356	SCO2610	Unknown	ChIP-Seq	10.1111/mmi.14250
SCO3356	SCO2611	Unknown	IVT, ChIP-Seq, S1	10.1111/mmi.14250
SCO3356	SCO2629	Unknown	ChIP-Seq	10.1111/mmi.14250
SCO3356	SCO2807	Unknown	ChIP-Seq	10.1111/mmi.14250
SCO3356	SCO2892	Unknown	ChIP-Seq	10.1111/mmi.14250
SCO3356	SCO2897	Unknown	ChIP-Seq, S1	10.1111/mmi.14250
SCO3356	SCO2939	Unknown	ChIP-Seq	10.1111/mmi.14250
SCO3356	SCO2974	Unknown	ChIP-Seq	10.1111/mmi.14250
SCO3356	SCO2975	Unknown	ChIP-Seq	10.1111/mmi.14250
SCO3356	SCO3034	activation	IVT	10.1093/nar/25.13.2566
SCO3356	SCO3034	Unknown	ChIP-Seq	10.1111/mmi.14250
SCO3356	SCO3044	Unknown	ChIP-Seq, S1	10.1111/mmi.14250
SCO3356	SCO3098	Unknown	ChIP-Seq	10.1111/mmi.14250
SCO3356	SCO3194	Unknown	IVT, ChIP-Seq, S1	10.1111/mmi.14250
SCO3356	SCO3202	activation	IVT	10.1093/nar/25.13.2566
SCO3356	SCO3202	Unknown	ChIP-Seq	10.1111/mmi.14250
SCO3356	SCO3341	Unknown	ChIP-Seq	10.1111/mmi.14250
SCO3356	SCO3342	Unknown	ChIP-Seq	10.1111/mmi.14250
SCO3356	SCO3396	Unknown	IVT, ChIP-Seq, S1	10.1111/mmi.14250
SCO3356	SCO3397	Unknown	ChIP-Seq, S1	10.1111/mmi.14250
SCO3356	SCO3419	Unknown	ChIP-Seq	10.1111/mmi.14250
SCO3356	SCO3424	Unknown	ChIP-Seq	10.1111/mmi.14250
SCO3356	SCO3471	activation	IVT	10.1093/nar/25.13.2566
SCO3356	SCO3481	Unknown	ChIP-Seq	10.1111/mmi.14250
SCO3356	SCO3548	Unknown	ChIP-Seq	10.1111/mmi.14250
SCO3356	SCO3559	Unknown	ChIP-Seq	10.1111/mmi.14250
SCO3356	SCO3712	Unknown	ChIP-Seq, S1	10.1111/mmi.14250
SCO3356	SCO3728	Unknown	ChIP-Seq	10.1111/mmi.14250
SCO3356	SCO3761	Unknown	ChIP-Seq	10.1111/mmi.14250
SCO3356	SCO3899	Unknown	ChIP-Seq	10.1111/mmi.14250
SCO3356	SCO3900	Unknown	ChIP-Seq	10.1111/mmi.14250
SCO3356	SCO3972	Unknown	ChIP-Seq	10.1111/mmi.14250
SCO3356	SCO4042	Unknown	ChIP-Seq	10.1111/mmi.14250
SCO3356	SCO4069	Unknown	ChIP-Seq	10.1111/mmi.14250
SCO3356	SCO4120	Unknown	ChIP-Seq	10.1111/mmi.14250
SCO3356	SCO4133	Unknown	ChIP-Seq	10.1111/mmi.14250
SCO3356	SCO4134	Unknown	ChIP-Seq, S1	10.1111/mmi.14250
SCO3356	SCO4158	Unknown	ChIP-Seq	10.1111/mmi.14250
SCO3356	SCO4159	Unknown	ChIP-Seq	10.1111/mmi.14250
SCO3356	SCO4253	Unknown	ChIP-Seq	10.1111/mmi.14250
SCO3356	SCO4263	Unknown	ChIP-Seq, S1	10.1111/mmi.14250
SCO3356	SCO4289	Unknown	ChIP-Seq	10.1111/mmi.14250
SCO3356	SCO4439	Unknown	ChIP-Seq	10.1111/mmi.14250
SCO3356	SCO4467	Unknown	ChIP-Seq	10.1111/mmi.14250
SCO3356	SCO4468	Unknown	ChIP-Seq	10.1111/mmi.14250
SCO3356	SCO4471	Unknown	IVT, ChIP-Seq, S1	10.1111/mmi.14250
SCO3356	SCO4494	Unknown	ChIP-Seq	10.1111/mmi.14250
SCO3356	SCO4582	Unknown	ChIP-Seq	10.1111/mmi.14250
SCO3356	SCO4613	Unknown	ChIP-Seq	10.1111/mmi.14250
SCO3356	SCO4651	Unknown	ChIP-Seq	10.1111/mmi.14250
SCO3356	SCO4847	Unknown	ChIP-Seq, S1	10.1111/mmi.14250
SCO3356	SCO4849	Unknown	ChIP-Seq	10.1111/mmi.14250
SCO3356	SCO4904	Unknown	ChIP-Seq	10.1111/mmi.14250
SCO3356	SCO4934	Unknown	ChIP-Seq, S1	10.1111/mmi.14250
SCO3356	SCO4968	Unknown	ChIP-Seq	10.1111/mmi.14250
SCO3356	SCO5030	Unknown	ChIP-Seq, S1	10.1111/mmi.14250
SCO3356	SCO5039	Unknown	ChIP-Seq	10.1111/mmi.14250
SCO3356	SCO5049	Unknown	ChIP-Seq	10.1111/mmi.14250
SCO3356	SCO5213	Unknown	ChIP-Seq	10.1111/mmi.14250
SCO3356	SCO5255	Unknown	ChIP-Seq	10.1111/mmi.14250
SCO3356	SCO5310	Unknown	ChIP-Seq	10.1111/mmi.14250
SCO3356	SCO5336	Unknown	ChIP-Seq	10.1111/mmi.14250
SCO3356	SCO5358	Unknown	ChIP-Seq, S1	10.1111/mmi.14250
SCO3356	SCO5535	Unknown	ChIP-Seq	10.1111/mmi.14250
SCO3356	SCO5705	Unknown	ChIP-Seq	10.1111/mmi.14250
SCO3356	SCO5742	Unknown	ChIP-Seq	10.1111/mmi.14250
SCO3356	SCO5856	Unknown	ChIP-Seq	10.1111/mmi.14250
SCO3356	SCO5981	Unknown	ChIP-Seq	10.1111/mmi.14250
SCO3356	SCO6028	Unknown	ChIP-Seq	10.1111/mmi.14250
SCO3356	SCO6130	Unknown	ChIP-Seq	10.1111/mmi.14250
SCO3356	SCO6177	Unknown	ChIP-Seq	10.1111/mmi.14250
SCO3356	SCO6178	Unknown	ChIP-Seq	10.1111/mmi.14250
SCO3356	SCO6179	Unknown	ChIP-Seq	10.1111/mmi.14250
SCO3356	SCO6190	Unknown	ChIP-Seq	10.1111/mmi.14250
SCO3356	SCO6262	Unknown	ChIP-Seq	10.1111/mmi.14250
SCO3356	SCO6263	Unknown	ChIP-Seq	10.1111/mmi.14250
SCO3356	SCO6353	Unknown	ChIP-Seq	10.1111/mmi.14250
SCO3356	SCO6354	Unknown	ChIP-Seq	10.1111/mmi.14250
SCO3356	SCO6355	Unknown	ChIP-Seq	10.1111/mmi.14250
SCO3356	SCO6356	Unknown	ChIP-Seq	10.1111/mmi.14250
SCO3356	SCO6357	Unknown	ChIP-Seq	10.1111/mmi.14250
SCO3356	SCO6379	Unknown	ChIP-Seq	10.1111/mmi.14250
SCO3356	SCO6750	Unknown	ChIP-Seq	10.1111/mmi.14250
SCO3356	SCO6773	Unknown	ChIP-Seq	10.1111/mmi.14250
SCO3356	SCO6832	Unknown	ChIP-Seq	10.1111/mmi.14250
SCO3356	SCO6833	Unknown	ChIP-Seq	10.1111/mmi.14250
SCO3356	SCO6979	Unknown	ChIP-Seq	10.1111/mmi.14250
SCO3356	SCO6980	Unknown	ChIP-Seq	10.1111/mmi.14250
SCO3356	SCO6981	Unknown	ChIP-Seq	10.1111/mmi.14250
SCO3356	SCO6982	Unknown	ChIP-Seq	10.1111/mmi.14250
SCO3356	SCO7233	Unknown	ChIP-Seq, S1	10.1111/mmi.14250
SCO3356	SCO7657	Unknown	ChIP-Seq, S1	10.1111/mmi.14250
SCO3356	SCO7658	Unknown	ChIP-Seq	10.1111/mmi.14250
SCO3356	SCO7730	Unknown	ChIP-Seq	10.1111/mmi.14250
SCO3361	SCO3361	repression	EMSA, RT-PCR	10.1007/s00253-017-8339-9
SCO3361	SCO3362	activation	EMSA, RT-PCR	10.1007/s00253-017-8339-9
SCO3361	SCO4184	activation	EMSA, RT-PCR	10.1007/s00253-017-8339-9
SCO3361	SCO5085	activation	EMSA, RT-PCR	10.1007/s00253-017-8339-9
SCO3375	SCO1541	Unknown	DACA	10.1007/s10482-015-0479-2
SCO3571	SCO0381	Unknown	ChIP-chip	10.1128/mBio.00407-12
SCO3571	SCO1273	Unknown	ChIP-chip	10.1128/mBio.00407-12
SCO3571	SCO3217	activation	ChIP-chip, RT-PCR, MA	10.1128/mBio.00407-12
SCO3571	SCO3229	activation	ChIP-chip, MA	10.1128/mBio.00407-12
SCO3571	SCO3230	activation	ChIP-chip, RT-PCR, MA	10.1128/mBio.00407-12
SCO3571	SCO4562	repression	ChIP-chip, MA	10.1128/mBio.00407-12
SCO3571	SCO4921	activation	ChIP-chip, MA	10.1128/mBio.00407-12
SCO3571	SCO4979	activation	ChIP-chip, MA	10.1128/mBio.00407-12
SCO3571	SCO5084	Unknown	ChIP-chip	10.1128/mBio.00407-12
SCO3571	SCO5085	activation	ChIP-chip, RT-PCR, MA	10.1128/mBio.00407-12
SCO3571	SCO5222	repression	ChIP-chip, RT-PCR, MA	10.1128/mBio.00407-12
SCO3571	SCO5223	repression	ChIP-chip, MA	10.1128/mBio.00407-12
SCO3571	SCO5261	activation	ChIP-chip, MA	10.1128/mBio.00407-12
SCO3571	SCO5881	Unknown	ChIP-chip	10.1128/mBio.00407-12
SCO3571	SCO6271	activation	ChIP-chip, MA	10.1128/mBio.00407-12
SCO3571	SCO6272	activation	ChIP-chip, RT-PCR, MA	10.1128/mBio.00407-12
SCO3571	SCO6275	activation	ChIP-chip, RT-PCR, MA	10.1128/mBio.00407-12
SCO3571	SCO6276	Unknown	ChIP-chip	10.1128/mBio.00407-12
SCO3571	SCO6282	Unknown	ChIP-chip	10.1128/mBio.00407-12
SCO3571	SCO6283	Unknown	ChIP-chip	10.1128/mBio.00407-12
SCO3571	SCO6429	activation	ChIP-chip, MA	10.1128/mBio.00407-12
SCO3606	SCO1541	Unknown	DACA	10.1007/s10482-015-0479-2
SCO3606	SCO3925	Unknown	DACA	10.1007/s10482-015-0479-2
SCO3606	SCO5877	Unknown	DACA	10.1007/s10295-009-0591-2
SCO3668	SCO3668	repression	IVT, S1	10.1128/jb.179.19.5999-6004.1997
SCO3668	SCO3669	repression	IVT, S1	10.1128/jb.179.19.5999-6004.1997
SCO3668	SCO3670	repression	IVT, S1	10.1128/jb.179.19.5999-6004.1997
SCO3668	SCO3671	repression	IVT, S1	10.1128/jb.179.19.5999-6004.1997
SCO3859	SCO1541	Unknown	DACA	10.1007/s10482-015-0479-2
SCO3859	SCO3926	Unknown	DACA	10.1007/s10482-015-0479-2
SCO3859	SCO5877	Unknown	DACA	10.1007/s10295-009-0591-2
SCO3925	SCO3926	activation	EMSA, S1, RT-PCR	10.1111/j.1365-2958.2004.04186.x
SCO3932	SCO5085	Unknown	DACA	10.1007/s10295-009-0591-2
SCO4035	SCO5321	activation	IVT	10.1128/JB.180.9.2515-2521.1998
SCO4118	SCO2907	activation	EMSA, RT-PCR	10.1111/j.1365-2958.2009.07020.x
SCO4118	SCO3925	activation	EMSA, DACA, RT-PCR	10.1007/s10482-015-0479-2
SCO4118	SCO5085	activation	EMSA, RT-PCR	10.1111/j.1365-2958.2005.04817.x
SCO4159	SCO0255	repression	FP, EMSA, RT-PCR	10.1111/j.1365-2958.2007.06092.x
SCO4159	SCO0888	repression	FP, EMSA, RT-PCR	10.1111/j.1365-2958.2007.06092.x
SCO4159	SCO1236	repression	FP, EMSA, RT-PCR	10.1111/j.1365-2958.2007.06092.x
SCO4159	SCO1863	Unknown	FP, EMSA, RT-PCR	10.1111/j.1365-2958.2007.06092.x
SCO4159	SCO1864	repression	EMSA, RT-PCR	10.1128/JB.00185-15
SCO4159	SCO2195	Unknown	FP, EMSA, RT-PCR	10.1111/j.1365-2958.2007.06092.x
SCO4159	SCO2198	activation	FP, EMSA, RT-PCR	10.1111/j.1365-2958.2007.06092.x
SCO4159	SCO2198	Unknown	EMSA	10.1111/mmi.12080
SCO4159	SCO2210	activation	FP, EMSA, RT-PCR	10.1111/j.1365-2958.2007.06092.x
SCO4159	SCO2400	Unknown	FP, EMSA, RT-PCR	10.1111/j.1365-2958.2007.06092.x
SCO4159	SCO2404	repression	FP, EMSA, RT-PCR	10.1111/j.1365-2958.2007.06092.x
SCO4159	SCO2473	activation	FP, EMSA, RT-PCR	10.1016/j.bbrc.2009.05.147
SCO4159	SCO2486	activation	FP, EMSA, RT-PCR	10.1111/j.1365-2958.2007.06092.x
SCO4159	SCO2486	Unknown	EMSA	10.1111/mmi.12080
SCO4159	SCO2958	activation	EMSA, RT-PCR	10.1099/mic.0.054817-0
SCO4159	SCO4683	repression	FP, EMSA, RT-PCR	10.1111/j.1365-2958.2007.06092.x
SCO4159	SCO5085	repression	FP, EMSA, RT-PCR	10.1074/jbc.M116.762476
SCO4159	SCO5583	activation	FP, EMSA, RT-PCR	10.1111/j.1365-2958.2007.06092.x
SCO4159	SCO5584	Unknown	FP, EMSA, RT-PCR	10.1111/j.1365-2958.2007.06092.x
SCO4159	SCO5585	Unknown	FP, EMSA, RT-PCR	10.1111/j.1365-2958.2007.06092.x
SCO4159	SCO5881	activation	FP, EMSA, RT-PCR	10.1074/jbc.M116.762476
SCO4159	SCO7155	Unknown	FP, EMSA, RT-PCR	10.1111/j.1365-2958.2007.06092.x
SCO4159	SCO7162	repression	EMSA, RT-PCR	10.1016/j.bbrc.2016.02.044
SCO4159	SCO7163	repression	EMSA, RT-PCR	10.1016/j.bbrc.2016.02.044
SCO4159	SCO7164	repression	EMSA, RT-PCR	10.1016/j.bbrc.2016.02.044
SCO4159	SCO7165	repression	EMSA, RT-PCR	10.1016/j.bbrc.2016.02.044
SCO4159	SCO7166	repression	EMSA, RT-PCR	10.1016/j.bbrc.2016.02.044
SCO4159	SCO7167	repression	EMSA, RT-PCR	10.1016/j.bbrc.2016.02.044
SCO4230	SCO0034	Unknown	ChIP-chip	10.1093/nar/gks766
SCO4230	SCO1394	Unknown	ChIP-chip	10.1093/nar/gks766
SCO4230	SCO2198	repression	ChIP-chip, MA	10.1093/nar/gks766
SCO4230	SCO2198	repression	FP, EMSA, luxAB	10.1093/nar/gkp162
SCO4230	SCO2210	repression	ChIP-chip, MA	10.1093/nar/gks766
SCO4230	SCO2210	repression	FP, EMSA, luxAB	10.1093/nar/gkp162
SCO4230	SCO4142	activation	ChIP-chip, MA	10.1093/nar/gks766
SCO4230	SCO4228	activation	ChIP-chip, MA	10.1093/nar/gks766
SCO4230	SCO4229	activation	ChIP-chip, MA	10.1093/nar/gks766
SCO4230	SCO5583	repression	FP, EMSA, luxAB	10.1093/nar/gkp162
SCO4230	SCO5584	repression	FP, EMSA, luxAB	10.1093/nar/gkp162
SCO4230	SCO5626	repression	ChIP-chip, MA	10.1093/nar/gks766
SCO4230	SCO0033	Unknown	ChIP-chip	10.1093/nar/gks766
SCO4230	SCO0034	Unknown	EMSA	10.1002/pmic.200600883
SCO4230	SCO0079	Unknown	ChIP-chip	10.1093/nar/gks766
SCO4230	SCO0080	Unknown	ChIP-chip	10.1093/nar/gks766
SCO4230	SCO0096	Unknown	ChIP-chip	10.1093/nar/gks766
SCO4230	SCO0097	Unknown	ChIP-chip	10.1093/nar/gks766
SCO4230	SCO0098	Unknown	ChIP-chip	10.1093/nar/gks766
SCO4230	SCO0099	Unknown	ChIP-chip	10.1093/nar/gks766
SCO4230	SCO0100	Unknown	ChIP-chip	10.1093/nar/gks766
SCO4230	SCO0101	Unknown	ChIP-chip	10.1093/nar/gks766
SCO4230	SCO0102	Unknown	ChIP-chip	10.1093/nar/gks766
SCO4230	SCO0103	Unknown	ChIP-chip	10.1093/nar/gks766
SCO4230	SCO0105	Unknown	ChIP-chip	10.1093/nar/gks766
SCO4230	SCO0106	Unknown	ChIP-chip	10.1093/nar/gks766
SCO4230	SCO0107	Unknown	ChIP-chip	10.1093/nar/gks766
SCO4230	SCO0108	Unknown	ChIP-chip	10.1093/nar/gks766
SCO4230	SCO0109	Unknown	ChIP-chip	10.1093/nar/gks766
SCO4230	SCO0110	Unknown	ChIP-chip	10.1093/nar/gks766
SCO4230	SCO0117	activation	ChIP-chip, MA	10.1093/nar/gks766
SCO4230	SCO0118	Unknown	ChIP-chip	10.1093/nar/gks766
SCO4230	SCO0119	Unknown	ChIP-chip	10.1093/nar/gks766
SCO4230	SCO0123	Unknown	ChIP-chip	10.1093/nar/gks766
SCO4230	SCO0124	Unknown	ChIP-chip	10.1093/nar/gks766
SCO4230	SCO0166	Unknown	ChIP-chip	10.1093/nar/gks766
SCO4230	SCO0214	Unknown	ChIP-chip	10.1093/nar/gks766
SCO4230	SCO0215	Unknown	ChIP-chip	10.1093/nar/gks766
SCO4230	SCO0216	Unknown	ChIP-chip	10.1093/nar/gks766
SCO4230	SCO0222	repression	ChIP-chip, MA	10.1093/nar/gks766
SCO4230	SCO0223	Unknown	ChIP-chip	10.1093/nar/gks766
SCO4230	SCO0224	activation	ChIP-chip, MA	10.1093/nar/gks766
SCO4230	SCO0225	Unknown	ChIP-chip	10.1093/nar/gks766
SCO4230	SCO0233	Unknown	ChIP-chip	10.1093/nar/gks766
SCO4230	SCO0234	Unknown	ChIP-chip	10.1093/nar/gks766
SCO4230	SCO0244	Unknown	ChIP-chip	10.1093/nar/gks766
SCO4230	SCO0256	Unknown	ChIP-chip	10.1093/nar/gks766
SCO4230	SCO0257	Unknown	ChIP-chip	10.1093/nar/gks766
SCO4230	SCO0290	Unknown	ChIP-chip	10.1093/nar/gks766
SCO4230	SCO0291	Unknown	ChIP-chip	10.1093/nar/gks766
SCO4230	SCO0292	Unknown	ChIP-chip	10.1093/nar/gks766
SCO4230	SCO0316	Unknown	ChIP-chip	10.1093/nar/gks766
SCO4230	SCO0317	Unknown	ChIP-chip	10.1093/nar/gks766
SCO4230	SCO0318	Unknown	ChIP-chip	10.1093/nar/gks766
SCO4230	SCO0347	Unknown	ChIP-chip	10.1093/nar/gks766
SCO4230	SCO0403	Unknown	ChIP-chip	10.1093/nar/gks766
SCO4230	SCO0404	Unknown	ChIP-chip	10.1093/nar/gks766
SCO4230	SCO0405	Unknown	ChIP-chip	10.1093/nar/gks766
SCO4230	SCO0406	Unknown	ChIP-chip	10.1093/nar/gks766
SCO4230	SCO0407	Unknown	ChIP-chip	10.1093/nar/gks766
SCO4230	SCO0433	Unknown	ChIP-chip	10.1093/nar/gks766
SCO4230	SCO0434	Unknown	ChIP-chip	10.1093/nar/gks766
SCO4230	SCO0534	activation	ChIP-chip, MA	10.1093/nar/gks766
SCO4230	SCO0535	Unknown	ChIP-chip	10.1093/nar/gks766
SCO4230	SCO0551	Unknown	ChIP-chip	10.1093/nar/gks766
SCO4230	SCO0552	Unknown	ChIP-chip	10.1093/nar/gks766
SCO4230	SCO0639	Unknown	ChIP-chip	10.1093/nar/gks766
SCO4230	SCO0640	Unknown	ChIP-chip	10.1093/nar/gks766
SCO4230	SCO0641	Unknown	ChIP-chip	10.1093/nar/gks766
SCO4230	SCO0642	Unknown	ChIP-chip	10.1093/nar/gks766
SCO4230	SCO0643	Unknown	ChIP-chip	10.1093/nar/gks766
SCO4230	SCO0688	Unknown	ChIP-chip	10.1093/nar/gks766
SCO4230	SCO0689	Unknown	ChIP-chip	10.1093/nar/gks766
SCO4230	SCO0690	Unknown	ChIP-chip	10.1093/nar/gks766
SCO4230	SCO0705	Unknown	ChIP-chip	10.1093/nar/gks766
SCO4230	SCO0706	Unknown	ChIP-chip	10.1093/nar/gks766
SCO4230	SCO0707	Unknown	ChIP-chip	10.1093/nar/gks766
SCO4230	SCO0722	Unknown	ChIP-chip	10.1093/nar/gks766
SCO4230	SCO0723	Unknown	ChIP-chip	10.1093/nar/gks766
SCO4230	SCO0724	Unknown	ChIP-chip	10.1093/nar/gks766
SCO4230	SCO0725	Unknown	ChIP-chip	10.1093/nar/gks766
SCO4230	SCO0751	Unknown	ChIP-chip	10.1093/nar/gks766
SCO4230	SCO0752	Unknown	ChIP-chip	10.1093/nar/gks766
SCO4230	SCO0753	Unknown	ChIP-chip	10.1093/nar/gks766
SCO4230	SCO0754	Unknown	ChIP-chip	10.1093/nar/gks766
SCO4230	SCO0772	Unknown	ChIP-chip	10.1093/nar/gks766
SCO4230	SCO0778	Unknown	ChIP-chip	10.1093/nar/gks766
SCO4230	SCO0779	Unknown	ChIP-chip	10.1093/nar/gks766
SCO4230	SCO0780	Unknown	ChIP-chip	10.1093/nar/gks766
SCO4230	SCO0812	Unknown	ChIP-chip	10.1093/nar/gks766
SCO4230	SCO0813	Unknown	ChIP-chip	10.1093/nar/gks766
SCO4230	SCO0881	Unknown	ChIP-chip	10.1093/nar/gks766
SCO4230	SCO0938	Unknown	ChIP-chip	10.1093/nar/gks766
SCO4230	SCO0941	Unknown	ChIP-chip	10.1093/nar/gks766
SCO4230	SCO0942	Unknown	ChIP-chip	10.1093/nar/gks766
SCO4230	SCO0943	Unknown	ChIP-chip	10.1093/nar/gks766
SCO4230	SCO0944	Unknown	ChIP-chip	10.1093/nar/gks766
SCO4230	SCO0961	Unknown	ChIP-chip	10.1093/nar/gks766
SCO4230	SCO0962	Unknown	ChIP-chip	10.1093/nar/gks766
SCO4230	SCO0963	Unknown	ChIP-chip	10.1093/nar/gks766
SCO4230	SCO0966	Unknown	ChIP-chip	10.1093/nar/gks766
SCO4230	SCO0967	Unknown	ChIP-chip	10.1093/nar/gks766
SCO4230	SCO0968	Unknown	ChIP-chip	10.1093/nar/gks766
SCO4230	SCO0969	Unknown	ChIP-chip	10.1093/nar/gks766
SCO4230	SCO0970	Unknown	ChIP-chip	10.1093/nar/gks766
SCO4230	SCO1007	Unknown	ChIP-chip	10.1093/nar/gks766
SCO4230	SCO1008	Unknown	ChIP-chip	10.1093/nar/gks766
SCO4230	SCO1009	Unknown	ChIP-chip	10.1093/nar/gks766
SCO4230	SCO1010	Unknown	ChIP-chip	10.1093/nar/gks766
SCO4230	SCO1011	Unknown	ChIP-chip	10.1093/nar/gks766
SCO4230	SCO1012	Unknown	ChIP-chip	10.1093/nar/gks766
SCO4230	SCO1013	Unknown	ChIP-chip	10.1093/nar/gks766
SCO4230	SCO1021	Unknown	ChIP-chip	10.1093/nar/gks766
SCO4230	SCO1022	Unknown	ChIP-chip	10.1093/nar/gks766
SCO4230	SCO1023	Unknown	ChIP-chip	10.1093/nar/gks766
SCO4230	SCO1024	Unknown	ChIP-chip	10.1093/nar/gks766
SCO4230	SCO1025	Unknown	ChIP-chip	10.1093/nar/gks766
SCO4230	SCO1052	Unknown	ChIP-chip	10.1093/nar/gks766
SCO4230	SCO1053	Unknown	ChIP-chip	10.1093/nar/gks766
SCO4230	SCO1056	Unknown	ChIP-chip	10.1093/nar/gks766
SCO4230	SCO1057	Unknown	ChIP-chip	10.1093/nar/gks766
SCO4230	SCO1060	Unknown	ChIP-chip	10.1093/nar/gks766
SCO4230	SCO1061	Unknown	ChIP-chip	10.1093/nar/gks766
SCO4230	SCO1062	Unknown	ChIP-chip	10.1093/nar/gks766
SCO4230	SCO1075	Unknown	ChIP-chip	10.1093/nar/gks766
SCO4230	SCO1076	Unknown	ChIP-chip	10.1093/nar/gks766
SCO4230	SCO1077	activation	ChIP-chip, MA	10.1093/nar/gks766
SCO4230	SCO1078	Unknown	ChIP-chip	10.1093/nar/gks766
SCO4230	SCO1091	Unknown	ChIP-chip	10.1093/nar/gks766
SCO4230	SCO1092	Unknown	ChIP-chip	10.1093/nar/gks766
SCO4230	SCO1127	Unknown	ChIP-chip	10.1093/nar/gks766
SCO4230	SCO1128	Unknown	ChIP-chip	10.1093/nar/gks766
SCO4230	SCO1129	Unknown	ChIP-chip	10.1093/nar/gks766
SCO4230	SCO1137	Unknown	ChIP-chip	10.1093/nar/gks766
SCO4230	SCO1138	Unknown	ChIP-chip	10.1093/nar/gks766
SCO4230	SCO1150	Unknown	ChIP-chip	10.1093/nar/gks766
SCO4230	SCO1151	Unknown	ChIP-chip	10.1093/nar/gks766
SCO4230	SCO1152	Unknown	ChIP-chip	10.1093/nar/gks766
SCO4230	SCO1153	Unknown	ChIP-chip	10.1093/nar/gks766
SCO4230	SCO1154	Unknown	ChIP-chip	10.1093/nar/gks766
SCO4230	SCO1155	Unknown	ChIP-chip	10.1093/nar/gks766
SCO4230	SCO1160	repression	ChIP-chip, MA	10.1093/nar/gks766
SCO4230	SCO1164	Unknown	ChIP-chip	10.1093/nar/gks766
SCO4230	SCO1165	Unknown	ChIP-chip	10.1093/nar/gks766
SCO4230	SCO1166	Unknown	ChIP-chip	10.1093/nar/gks766
SCO4230	SCO1167	Unknown	ChIP-chip	10.1093/nar/gks766
SCO4230	SCO1182	repression	ChIP-chip, MA	10.1093/nar/gks766
SCO4230	SCO1184	Unknown	ChIP-chip	10.1093/nar/gks766
SCO4230	SCO1185	Unknown	ChIP-chip	10.1093/nar/gks766
SCO4230	SCO1188	Unknown	ChIP-chip	10.1093/nar/gks766
SCO4230	SCO1189	repression	ChIP-chip, MA	10.1093/nar/gks766
SCO4230	SCO1190	Unknown	ChIP-chip	10.1093/nar/gks766
SCO4230	SCO1191	Unknown	ChIP-chip	10.1093/nar/gks766
SCO4230	SCO1192	Unknown	ChIP-chip	10.1093/nar/gks766
SCO4230	SCO1196	Unknown	EMSA	10.1093/nar/gkm1150
SCO4230	SCO1207	Unknown	ChIP-chip	10.1093/nar/gks766
SCO4230	SCO1208	Unknown	ChIP-chip	10.1093/nar/gks766
SCO4230	SCO1209	Unknown	ChIP-chip	10.1093/nar/gks766
SCO4230	SCO1210	Unknown	ChIP-chip	10.1093/nar/gks766
SCO4230	SCO1214	Unknown	ChIP-chip	10.1093/nar/gks766
SCO4230	SCO1215	Unknown	ChIP-chip	10.1093/nar/gks766
SCO4230	SCO1222	Unknown	ChIP-chip	10.1093/nar/gks766
SCO4230	SCO1223	Unknown	ChIP-chip	10.1093/nar/gks766
SCO4230	SCO1224	Unknown	ChIP-chip	10.1093/nar/gks766
SCO4230	SCO1225	Unknown	ChIP-chip	10.1093/nar/gks766
SCO4230	SCO1226	Unknown	ChIP-chip	10.1093/nar/gks766
SCO4230	SCO1275	Unknown	ChIP-chip	10.1093/nar/gks766
SCO4230	SCO1276	Unknown	ChIP-chip	10.1093/nar/gks766
SCO4230	SCO1296	Unknown	ChIP-chip	10.1093/nar/gks766
SCO4230	SCO1297	Unknown	ChIP-chip	10.1093/nar/gks766
SCO4230	SCO1298	Unknown	ChIP-chip	10.1093/nar/gks766
SCO4230	SCO1299	Unknown	ChIP-chip	10.1093/nar/gks766
SCO4230	SCO1304	Unknown	ChIP-chip	10.1093/nar/gks766
SCO4230	SCO1305	activation	ChIP-chip, MA	10.1093/nar/gks766
SCO4230	SCO1325	Unknown	ChIP-chip	10.1093/nar/gks766
SCO4230	SCO1326	Unknown	ChIP-chip	10.1093/nar/gks766
SCO4230	SCO1327	Unknown	ChIP-chip	10.1093/nar/gks766
SCO4230	SCO1328	Unknown	ChIP-chip	10.1093/nar/gks766
SCO4230	SCO1329	Unknown	ChIP-chip	10.1093/nar/gks766
SCO4230	SCO1330	Unknown	ChIP-chip	10.1093/nar/gks766
SCO4230	SCO1331	Unknown	ChIP-chip	10.1093/nar/gks766
SCO4230	SCO1333	Unknown	ChIP-chip	10.1093/nar/gks766
SCO4230	SCO1360	Unknown	ChIP-chip	10.1093/nar/gks766
SCO4230	SCO1361	activation	ChIP-chip, MA	10.1093/nar/gks766
SCO4230	SCO1374	Unknown	ChIP-chip	10.1093/nar/gks766
SCO4230	SCO1375	Unknown	ChIP-chip	10.1093/nar/gks766
SCO4230	SCO1376	Unknown	ChIP-chip	10.1093/nar/gks766
SCO4230	SCO1377	Unknown	ChIP-chip	10.1093/nar/gks766
SCO4230	SCO1384	Unknown	ChIP-chip	10.1093/nar/gks766
SCO4230	SCO1385	Unknown	ChIP-chip	10.1093/nar/gks766
SCO4230	SCO1389	Unknown	ChIP-chip	10.1093/nar/gks766
SCO4230	SCO1390	Unknown	ChIP-chip	10.1093/nar/gks766
SCO4230	SCO1391	Unknown	ChIP-chip	10.1093/nar/gks766
SCO4230	SCO1392	Unknown	ChIP-chip	10.1093/nar/gks766
SCO4230	SCO1393	Unknown	ChIP-chip	10.1093/nar/gks766
SCO4230	SCO1394	Unknown	EMSA	10.1093/nar/gkm1150
SCO4230	SCO1397	Unknown	ChIP-chip	10.1093/nar/gks766
SCO4230	SCO1398	Unknown	ChIP-chip	10.1093/nar/gks766
SCO4230	SCO1399	Unknown	ChIP-chip	10.1093/nar/gks766
SCO4230	SCO1400	Unknown	ChIP-chip	10.1093/nar/gks766
SCO4230	SCO1402	Unknown	ChIP-chip	10.1093/nar/gks766
SCO4230	SCO1403	Unknown	ChIP-chip	10.1093/nar/gks766
SCO4230	SCO1404	Unknown	ChIP-chip	10.1093/nar/gks766
SCO4230	SCO1405	Unknown	ChIP-chip	10.1093/nar/gks766
SCO4230	SCO1407	Unknown	ChIP-chip	10.1093/nar/gks766
SCO4230	SCO1430	repression	ChIP-chip, MA	10.1093/nar/gks766
SCO4230	SCO1431	Unknown	ChIP-chip	10.1093/nar/gks766
SCO4230	SCO1432	Unknown	ChIP-chip	10.1093/nar/gks766
SCO4230	SCO1433	Unknown	ChIP-chip	10.1093/nar/gks766
SCO4230	SCO1434	Unknown	ChIP-chip	10.1093/nar/gks766
SCO4230	SCO1438	Unknown	ChIP-chip	10.1093/nar/gks766
SCO4230	SCO1439	repression	ChIP-chip, MA	10.1093/nar/gks766
SCO4230	SCO1440	Unknown	ChIP-chip	10.1093/nar/gks766
SCO4230	SCO1441	repression	ChIP-chip, MA	10.1093/nar/gks766
SCO4230	SCO1463	Unknown	ChIP-chip	10.1093/nar/gks766
SCO4230	SCO1464	Unknown	ChIP-chip	10.1093/nar/gks766
SCO4230	SCO1478	repression	EMSA, luxAB	10.1128/AEM.00465-11
SCO4230	SCO1487	Unknown	ChIP-chip	10.1093/nar/gks766
SCO4230	SCO1488	Unknown	ChIP-chip	10.1093/nar/gks766
SCO4230	SCO1489	Unknown	ChIP-chip	10.1093/nar/gks766
SCO4230	SCO1499	Unknown	ChIP-chip	10.1093/nar/gks766
SCO4230	SCO1517	Unknown	ChIP-chip	10.1093/nar/gks766
SCO4230	SCO1518	Unknown	ChIP-chip	10.1093/nar/gks766
SCO4230	SCO1519	Unknown	ChIP-chip	10.1093/nar/gks766
SCO4230	SCO1520	Unknown	ChIP-chip	10.1093/nar/gks766
SCO4230	SCO1521	Unknown	ChIP-chip	10.1093/nar/gks766
SCO4230	SCO1527	Unknown	ChIP-chip	10.1093/nar/gks766
SCO4230	SCO1528	Unknown	ChIP-chip	10.1093/nar/gks766
SCO4230	SCO1529	Unknown	ChIP-chip	10.1093/nar/gks766
SCO4230	SCO1537	Unknown	ChIP-chip	10.1093/nar/gks766
SCO4230	SCO1538	Unknown	ChIP-chip	10.1093/nar/gks766
SCO4230	SCO1539	Unknown	ChIP-chip	10.1093/nar/gks766
SCO4230	SCO1544	Unknown	ChIP-chip	10.1093/nar/gks766
SCO4230	SCO1545	Unknown	ChIP-chip	10.1093/nar/gks766
SCO4230	SCO1547	Unknown	ChIP-chip	10.1093/nar/gks766
SCO4230	SCO1548	Unknown	ChIP-chip	10.1093/nar/gks766
SCO4230	SCO1549	Unknown	ChIP-chip	10.1093/nar/gks766
SCO4230	SCO1550	Unknown	ChIP-chip	10.1093/nar/gks766
SCO4230	SCO1551	Unknown	ChIP-chip	10.1093/nar/gks766
SCO4230	SCO1557	Unknown	ChIP-chip	10.1093/nar/gks766
SCO4230	SCO1565	repression	EMSA, MA	10.1002/pmic.200600883
SCO4230	SCO1565	Unknown	FP, luxAB	10.1099/mic.0.026799-0
SCO4230	SCO1566	repression	ChIP-chip, MA	10.1093/nar/gks766
SCO4230	SCO1567	Unknown	ChIP-chip	10.1093/nar/gks766
SCO4230	SCO1583	Unknown	ChIP-chip	10.1093/nar/gks766
SCO4230	SCO1592	Unknown	ChIP-chip	10.1093/nar/gks766
SCO4230	SCO1593	Unknown	ChIP-chip	10.1093/nar/gks766
SCO4230	SCO1596	Unknown	ChIP-chip	10.1093/nar/gks766
SCO4230	SCO1597	activation	ChIP-chip, MA	10.1093/nar/gks766
SCO4230	SCO1633	Unknown	ChIP-chip	10.1093/nar/gks766
SCO4230	SCO1634	Unknown	ChIP-chip	10.1093/nar/gks766
SCO4230	SCO1635	Unknown	ChIP-chip	10.1093/nar/gks766
SCO4230	SCO1636	Unknown	ChIP-chip	10.1093/nar/gks766
SCO4230	SCO1639	Unknown	ChIP-chip	10.1093/nar/gks766
SCO4230	SCO1640	Unknown	ChIP-chip	10.1093/nar/gks766
SCO4230	SCO1643	Unknown	ChIP-chip	10.1093/nar/gks766
SCO4230	SCO1644	Unknown	ChIP-chip	10.1093/nar/gks766
SCO4230	SCO1645	Unknown	ChIP-chip	10.1093/nar/gks766
SCO4230	SCO1646	Unknown	ChIP-chip	10.1093/nar/gks766
SCO4230	SCO1648	Unknown	ChIP-chip	10.1093/nar/gks766
SCO4230	SCO1649	Unknown	ChIP-chip	10.1093/nar/gks766
SCO4230	SCO1654	Unknown	ChIP-chip	10.1093/nar/gks766
SCO4230	SCO1655	Unknown	ChIP-chip	10.1093/nar/gks766
SCO4230	SCO1677	Unknown	ChIP-chip	10.1093/nar/gks766
SCO4230	SCO1686	Unknown	ChIP-chip	10.1093/nar/gks766
SCO4230	SCO1687	Unknown	ChIP-chip	10.1093/nar/gks766
SCO4230	SCO1688	Unknown	ChIP-chip	10.1093/nar/gks766
SCO4230	SCO1689	Unknown	ChIP-chip	10.1093/nar/gks766
SCO4230	SCO1695	Unknown	ChIP-chip	10.1093/nar/gks766
SCO4230	SCO1707	Unknown	ChIP-chip	10.1093/nar/gks766
SCO4230	SCO1708	Unknown	ChIP-chip	10.1093/nar/gks766
SCO4230	SCO1709	Unknown	ChIP-chip	10.1093/nar/gks766
SCO4230	SCO1710	Unknown	ChIP-chip	10.1093/nar/gks766
SCO4230	SCO1711	Unknown	ChIP-chip	10.1093/nar/gks766
SCO4230	SCO1739	activation	ChIP-chip, MA	10.1093/nar/gks766
SCO4230	SCO1740	activation	ChIP-chip, MA	10.1093/nar/gks766
SCO4230	SCO1741	Unknown	ChIP-chip	10.1093/nar/gks766
SCO4230	SCO1749	repression	ChIP-chip, MA	10.1093/nar/gks766
SCO4230	SCO1753	Unknown	ChIP-chip	10.1093/nar/gks766
SCO4230	SCO1754	Unknown	ChIP-chip	10.1093/nar/gks766
SCO4230	SCO1760	Unknown	ChIP-chip	10.1093/nar/gks766
SCO4230	SCO1761	Unknown	ChIP-chip	10.1093/nar/gks766
SCO4230	SCO1762	Unknown	ChIP-chip	10.1093/nar/gks766
SCO4230	SCO1763	Unknown	ChIP-chip	10.1093/nar/gks766
SCO4230	SCO1764	Unknown	ChIP-chip	10.1093/nar/gks766
SCO4230	SCO1765	Unknown	ChIP-chip	10.1093/nar/gks766
SCO4230	SCO1776	Unknown	ChIP-chip	10.1093/nar/gks766
SCO4230	SCO1777	Unknown	ChIP-chip	10.1093/nar/gks766
SCO4230	SCO1782	Unknown	ChIP-chip	10.1093/nar/gks766
SCO4230	SCO1783	Unknown	ChIP-chip	10.1093/nar/gks766
SCO4230	SCO1784	Unknown	ChIP-chip	10.1093/nar/gks766
SCO4230	SCO1785	Unknown	ChIP-chip	10.1093/nar/gks766
SCO4230	SCO1791	Unknown	ChIP-chip	10.1093/nar/gks766
SCO4230	SCO1792	Unknown	ChIP-chip	10.1093/nar/gks766
SCO4230	SCO1793	Unknown	ChIP-chip	10.1093/nar/gks766
SCO4230	SCO1823	Unknown	ChIP-chip	10.1093/nar/gks766
SCO4230	SCO1824	Unknown	ChIP-chip	10.1093/nar/gks766
SCO4230	SCO1825	Unknown	ChIP-chip	10.1093/nar/gks766
SCO4230	SCO1826	activation	ChIP-chip, MA	10.1093/nar/gks766
SCO4230	SCO1835	Unknown	ChIP-chip	10.1093/nar/gks766
SCO4230	SCO1836	repression	ChIP-chip, MA	10.1093/nar/gks766
SCO4230	SCO1837	Unknown	ChIP-chip	10.1093/nar/gks766
SCO4230	SCO1841	Unknown	ChIP-chip	10.1093/nar/gks766
SCO4230	SCO1844	Unknown	ChIP-chip	10.1093/nar/gks766
SCO4230	SCO1845	Unknown	ChIP-chip	10.1093/nar/gks766
SCO4230	SCO1850	Unknown	ChIP-chip	10.1093/nar/gks766
SCO4230	SCO1851	Unknown	ChIP-chip	10.1093/nar/gks766
SCO4230	SCO1852	Unknown	ChIP-chip	10.1093/nar/gks766
SCO4230	SCO1860	Unknown	ChIP-chip	10.1093/nar/gks766
SCO4230	SCO1863	Unknown	ChIP-chip	10.1093/nar/gks766
SCO4230	SCO1864	Unknown	ChIP-chip	10.1093/nar/gks766
SCO4230	SCO1865	Unknown	ChIP-chip	10.1093/nar/gks766
SCO4230	SCO1875	Unknown	ChIP-chip	10.1093/nar/gks766
SCO4230	SCO1879	Unknown	ChIP-chip	10.1093/nar/gks766
SCO4230	SCO1880	Unknown	ChIP-chip	10.1093/nar/gks766
SCO4230	SCO1881	Unknown	ChIP-chip	10.1093/nar/gks766
SCO4230	SCO1887	Unknown	ChIP-chip	10.1093/nar/gks766
SCO4230	SCO1888	Unknown	ChIP-chip	10.1093/nar/gks766
SCO4230	SCO1899	Unknown	ChIP-chip	10.1093/nar/gks766
SCO4230	SCO1900	Unknown	ChIP-chip	10.1093/nar/gks766
SCO4230	SCO1901	activation	ChIP-chip, MA	10.1093/nar/gks766
SCO4230	SCO1902	Unknown	ChIP-chip	10.1093/nar/gks766
SCO4230	SCO1903	Unknown	ChIP-chip	10.1093/nar/gks766
SCO4230	SCO1906	Unknown	EMSA	10.1093/nar/gkm1150
SCO4230	SCO1906	activation	ChIP-chip, MA	10.1093/nar/gks766
SCO4230	SCO1907	Unknown	ChIP-chip	10.1093/nar/gks766
SCO4230	SCO1909	Unknown	ChIP-chip	10.1093/nar/gks766
SCO4230	SCO1910	Unknown	ChIP-chip	10.1093/nar/gks766
SCO4230	SCO1911	Unknown	ChIP-chip	10.1093/nar/gks766
SCO4230	SCO1912	Unknown	ChIP-chip	10.1093/nar/gks766
SCO4230	SCO1913	Unknown	ChIP-chip	10.1093/nar/gks766
SCO4230	SCO1925	Unknown	ChIP-chip	10.1093/nar/gks766
SCO4230	SCO1932	Unknown	ChIP-chip	10.1093/nar/gks766
SCO4230	SCO1933	Unknown	ChIP-chip	10.1093/nar/gks766
SCO4230	SCO1934	Unknown	ChIP-chip	10.1093/nar/gks766
SCO4230	SCO1967	Unknown	ChIP-chip	10.1093/nar/gks766
SCO4230	SCO1968	repression	EMSA, MA	10.1002/pmic.200600883
SCO4230	SCO1968	activation	ChIP-chip, MA	10.1093/nar/gks766
SCO4230	SCO1968	Unknown	FP, luxAB	10.1099/mic.0.026799-0
SCO4230	SCO1978	Unknown	ChIP-chip	10.1093/nar/gks766
SCO4230	SCO1983	Unknown	ChIP-chip	10.1093/nar/gks766
SCO4230	SCO1984	Unknown	ChIP-chip	10.1093/nar/gks766
SCO4230	SCO1985	Unknown	ChIP-chip	10.1093/nar/gks766
SCO4230	SCO1986	Unknown	ChIP-chip	10.1093/nar/gks766
SCO4230	SCO1992	Unknown	ChIP-chip	10.1093/nar/gks766
SCO4230	SCO1993	Unknown	ChIP-chip	10.1093/nar/gks766
SCO4230	SCO1994	Unknown	ChIP-chip	10.1093/nar/gks766
SCO4230	SCO2004	Unknown	ChIP-chip	10.1093/nar/gks766
SCO4230	SCO2005	Unknown	ChIP-chip	10.1093/nar/gks766
SCO4230	SCO2006	Unknown	ChIP-chip	10.1093/nar/gks766
SCO4230	SCO2007	Unknown	ChIP-chip	10.1093/nar/gks766
SCO4230	SCO2008	repression	ChIP-chip, MA	10.1093/nar/gks766
SCO4230	SCO2009	Unknown	ChIP-chip	10.1093/nar/gks766
SCO4230	SCO2010	repression	ChIP-chip, MA	10.1093/nar/gks766
SCO4230	SCO2013	repression	ChIP-chip, MA	10.1093/nar/gks766
SCO4230	SCO2014	Unknown	ChIP-chip	10.1093/nar/gks766
SCO4230	SCO2015	Unknown	ChIP-chip	10.1093/nar/gks766
SCO4230	SCO2016	Unknown	ChIP-chip	10.1093/nar/gks766
SCO4230	SCO2017	Unknown	ChIP-chip	10.1093/nar/gks766
SCO4230	SCO2018	Unknown	ChIP-chip	10.1093/nar/gks766
SCO4230	SCO2062	Unknown	ChIP-chip	10.1093/nar/gks766
SCO4230	SCO2063	Unknown	ChIP-chip	10.1093/nar/gks766
SCO4230	SCO2064	Unknown	ChIP-chip	10.1093/nar/gks766
SCO4230	SCO2065	Unknown	ChIP-chip	10.1093/nar/gks766
SCO4230	SCO2068	activation	FP, EMSA, xylE	10.1099/mic.0.2007/007070-0
SCO4230	SCO2089	Unknown	ChIP-chip	10.1093/nar/gks766
SCO4230	SCO2090	Unknown	ChIP-chip	10.1093/nar/gks766
SCO4230	SCO2091	Unknown	ChIP-chip	10.1093/nar/gks766
SCO4230	SCO2125	Unknown	ChIP-chip	10.1093/nar/gks766
SCO4230	SCO2126	Unknown	ChIP-chip	10.1093/nar/gks766
SCO4230	SCO2131	Unknown	ChIP-chip	10.1093/nar/gks766
SCO4230	SCO2146	Unknown	ChIP-chip	10.1093/nar/gks766
SCO4230	SCO2147	Unknown	ChIP-chip	10.1093/nar/gks766
SCO4230	SCO2148	repression	ChIP-chip, MA	10.1093/nar/gks766
SCO4230	SCO2155	Unknown	ChIP-chip	10.1093/nar/gks766
SCO4230	SCO2156	Unknown	ChIP-chip	10.1093/nar/gks766
SCO4230	SCO2157	Unknown	ChIP-chip	10.1093/nar/gks766
SCO4230	SCO2166	Unknown	ChIP-chip	10.1093/nar/gks766
SCO4230	SCO2167	Unknown	ChIP-chip	10.1093/nar/gks766
SCO4230	SCO2168	Unknown	ChIP-chip	10.1093/nar/gks766
SCO4230	SCO2169	Unknown	ChIP-chip	10.1093/nar/gks766
SCO4230	SCO2175	Unknown	ChIP-chip	10.1093/nar/gks766
SCO4230	SCO2176	Unknown	ChIP-chip	10.1093/nar/gks766
SCO4230	SCO2183	Unknown	ChIP-chip	10.1093/nar/gks766
SCO4230	SCO2184	Unknown	ChIP-chip	10.1093/nar/gks766
SCO4230	SCO2185	Unknown	ChIP-chip	10.1093/nar/gks766
SCO4230	SCO2186	Unknown	ChIP-chip	10.1093/nar/gks766
SCO4230	SCO2187	Unknown	ChIP-chip	10.1093/nar/gks766
SCO4230	SCO2194	Unknown	ChIP-chip	10.1093/nar/gks766
SCO4230	SCO2195	Unknown	ChIP-chip	10.1093/nar/gks766
SCO4230	SCO2196	Unknown	ChIP-chip	10.1093/nar/gks766
SCO4230	SCO2197	Unknown	ChIP-chip	10.1093/nar/gks766
SCO4230	SCO2199	Unknown	ChIP-chip	10.1093/nar/gks766
SCO4230	SCO2200	activation	ChIP-chip, MA	10.1093/nar/gks766
SCO4230	SCO2201	Unknown	ChIP-chip	10.1093/nar/gks766
SCO4230	SCO2202	Unknown	ChIP-chip	10.1093/nar/gks766
SCO4230	SCO2203	Unknown	ChIP-chip	10.1093/nar/gks766
SCO4230	SCO2204	Unknown	ChIP-chip	10.1093/nar/gks766
SCO4230	SCO2205	Unknown	ChIP-chip	10.1093/nar/gks766
SCO4230	SCO2206	Unknown	ChIP-chip	10.1093/nar/gks766
SCO4230	SCO2208	Unknown	ChIP-chip	10.1093/nar/gks766
SCO4230	SCO2209	Unknown	ChIP-chip	10.1093/nar/gks766
SCO4230	SCO2211	Unknown	ChIP-chip	10.1093/nar/gks766
SCO4230	SCO2212	Unknown	ChIP-chip	10.1093/nar/gks766
SCO4230	SCO2213	Unknown	ChIP-chip	10.1093/nar/gks766
SCO4230	SCO2226	Unknown	ChIP-chip	10.1093/nar/gks766
SCO4230	SCO2227	Unknown	ChIP-chip	10.1093/nar/gks766
SCO4230	SCO2228	Unknown	ChIP-chip	10.1093/nar/gks766
SCO4230	SCO2241	Unknown	ChIP-chip	10.1093/nar/gks766
SCO4230	SCO2244	Unknown	ChIP-chip	10.1093/nar/gks766
SCO4230	SCO2245	Unknown	ChIP-chip	10.1093/nar/gks766
SCO4230	SCO2246	Unknown	ChIP-chip	10.1093/nar/gks766
SCO4230	SCO2256	Unknown	ChIP-chip	10.1093/nar/gks766
SCO4230	SCO2257	repression	ChIP-chip, MA	10.1093/nar/gks766
SCO4230	SCO2258	Unknown	ChIP-chip	10.1093/nar/gks766
SCO4230	SCO2262	Unknown	EMSA	10.1093/nar/gkm1150
SCO4230	SCO2286	activation	FP, EMSA, xylE	10.1099/mic.0.2007/007070-0
SCO4230	SCO2293	Unknown	ChIP-chip	10.1093/nar/gks766
SCO4230	SCO2294	Unknown	ChIP-chip	10.1093/nar/gks766
SCO4230	SCO2295	Unknown	ChIP-chip	10.1093/nar/gks766
SCO4230	SCO2310	Unknown	ChIP-chip	10.1093/nar/gks766
SCO4230	SCO2311	Unknown	ChIP-chip	10.1093/nar/gks766
SCO4230	SCO2312	Unknown	ChIP-chip	10.1093/nar/gks766
SCO4230	SCO2313	Unknown	ChIP-chip	10.1093/nar/gks766
SCO4230	SCO2318	Unknown	ChIP-chip	10.1093/nar/gks766
SCO4230	SCO2319	Unknown	ChIP-chip	10.1093/nar/gks766
SCO4230	SCO2323	Unknown	ChIP-chip	10.1093/nar/gks766
SCO4230	SCO2328	Unknown	ChIP-chip	10.1093/nar/gks766
SCO4230	SCO2329	Unknown	ChIP-chip	10.1093/nar/gks766
SCO4230	SCO2335	Unknown	ChIP-chip	10.1093/nar/gks766
SCO4230	SCO2336	Unknown	ChIP-chip	10.1093/nar/gks766
SCO4230	SCO2347	Unknown	ChIP-chip	10.1093/nar/gks766
SCO4230	SCO2348	activation	ChIP-chip, MA	10.1093/nar/gks766
SCO4230	SCO2350	Unknown	ChIP-chip	10.1093/nar/gks766
SCO4230	SCO2351	Unknown	ChIP-chip	10.1093/nar/gks766
SCO4230	SCO2362	Unknown	ChIP-chip	10.1093/nar/gks766
SCO4230	SCO2367	Unknown	ChIP-chip	10.1093/nar/gks766
SCO4230	SCO2368	Unknown	ChIP-chip	10.1093/nar/gks766
SCO4230	SCO2369	Unknown	ChIP-chip	10.1093/nar/gks766
SCO4230	SCO2370	Unknown	ChIP-chip	10.1093/nar/gks766
SCO4230	SCO2371	Unknown	ChIP-chip	10.1093/nar/gks766
SCO4230	SCO2397	Unknown	ChIP-chip	10.1093/nar/gks766
SCO4230	SCO2398	Unknown	ChIP-chip	10.1093/nar/gks766
SCO4230	SCO2399	Unknown	ChIP-chip	10.1093/nar/gks766
SCO4230	SCO2400	Unknown	ChIP-chip	10.1093/nar/gks766
SCO4230	SCO2401	Unknown	ChIP-chip	10.1093/nar/gks766
SCO4230	SCO2404	Unknown	ChIP-chip	10.1093/nar/gks766
SCO4230	SCO2405	Unknown	ChIP-chip	10.1093/nar/gks766
SCO4230	SCO2416	Unknown	ChIP-chip	10.1093/nar/gks766
SCO4230	SCO2417	Unknown	ChIP-chip	10.1093/nar/gks766
SCO4230	SCO2418	Unknown	ChIP-chip	10.1093/nar/gks766
SCO4230	SCO2424	Unknown	ChIP-chip	10.1093/nar/gks766
SCO4230	SCO2428	Unknown	ChIP-chip	10.1093/nar/gks766
SCO4230	SCO2431	Unknown	ChIP-chip	10.1093/nar/gks766
SCO4230	SCO2432	Unknown	ChIP-chip	10.1093/nar/gks766
SCO4230	SCO2433	Unknown	ChIP-chip	10.1093/nar/gks766
SCO4230	SCO2441	Unknown	ChIP-chip	10.1093/nar/gks766
SCO4230	SCO2442	Unknown	ChIP-chip	10.1093/nar/gks766
SCO4230	SCO2443	Unknown	ChIP-chip	10.1093/nar/gks766
SCO4230	SCO2446	Unknown	ChIP-chip	10.1093/nar/gks766
SCO4230	SCO2447	Unknown	ChIP-chip	10.1093/nar/gks766
SCO4230	SCO2449	Unknown	ChIP-chip	10.1093/nar/gks766
SCO4230	SCO2450	Unknown	ChIP-chip	10.1093/nar/gks766
SCO4230	SCO2452	Unknown	ChIP-chip	10.1093/nar/gks766
SCO4230	SCO2453	Unknown	ChIP-chip	10.1093/nar/gks766
SCO4230	SCO2454	Unknown	ChIP-chip	10.1093/nar/gks766
SCO4230	SCO2455	Unknown	ChIP-chip	10.1093/nar/gks766
SCO4230	SCO2460	Unknown	ChIP-chip	10.1093/nar/gks766
SCO4230	SCO2461	Unknown	ChIP-chip	10.1093/nar/gks766
SCO4230	SCO2462	Unknown	ChIP-chip	10.1093/nar/gks766
SCO4230	SCO2465	Unknown	EMSA	10.1093/nar/gkm1150
SCO4230	SCO2467	Unknown	ChIP-chip	10.1093/nar/gks766
SCO4230	SCO2468	Unknown	ChIP-chip	10.1093/nar/gks766
SCO4230	SCO2469	Unknown	ChIP-chip	10.1093/nar/gks766
SCO4230	SCO2470	Unknown	ChIP-chip	10.1093/nar/gks766
SCO4230	SCO2471	Unknown	ChIP-chip	10.1093/nar/gks766
SCO4230	SCO2472	Unknown	ChIP-chip	10.1093/nar/gks766
SCO4230	SCO2479	Unknown	ChIP-chip	10.1093/nar/gks766
SCO4230	SCO2480	Unknown	ChIP-chip	10.1093/nar/gks766
SCO4230	SCO2481	Unknown	ChIP-chip	10.1093/nar/gks766
SCO4230	SCO2482	activation	ChIP-chip, MA	10.1093/nar/gks766
SCO4230	SCO2493	Unknown	ChIP-chip	10.1093/nar/gks766
SCO4230	SCO2494	Unknown	ChIP-chip	10.1093/nar/gks766
SCO4230	SCO2495	Unknown	ChIP-chip	10.1093/nar/gks766
SCO4230	SCO2496	Unknown	ChIP-chip	10.1093/nar/gks766
SCO4230	SCO2497	Unknown	ChIP-chip	10.1093/nar/gks766
SCO4230	SCO2498	Unknown	ChIP-chip	10.1093/nar/gks766
SCO4230	SCO2504	Unknown	ChIP-chip	10.1093/nar/gks766
SCO4230	SCO2505	Unknown	ChIP-chip	10.1093/nar/gks766
SCO4230	SCO2526	Unknown	ChIP-chip	10.1093/nar/gks766
SCO4230	SCO2532	activation	EMSA, MA	10.1002/pmic.200600883
SCO4230	SCO2532	Unknown	ChIP-chip	10.1093/nar/gks766
SCO4230	SCO2537	Unknown	ChIP-chip	10.1093/nar/gks766
SCO4230	SCO2538	Unknown	ChIP-chip	10.1093/nar/gks766
SCO4230	SCO2557	Unknown	ChIP-chip	10.1093/nar/gks766
SCO4230	SCO2558	Unknown	ChIP-chip	10.1093/nar/gks766
SCO4230	SCO2561	Unknown	ChIP-chip	10.1093/nar/gks766
SCO4230	SCO2562	Unknown	ChIP-chip	10.1093/nar/gks766
SCO4230	SCO2563	Unknown	ChIP-chip	10.1093/nar/gks766
SCO4230	SCO2566	Unknown	ChIP-chip	10.1093/nar/gks766
SCO4230	SCO2567	Unknown	ChIP-chip	10.1093/nar/gks766
SCO4230	SCO2569	Unknown	ChIP-chip	10.1093/nar/gks766
SCO4230	SCO2570	Unknown	ChIP-chip	10.1093/nar/gks766
SCO4230	SCO2579	Unknown	ChIP-chip	10.1093/nar/gks766
SCO4230	SCO2580	Unknown	ChIP-chip	10.1093/nar/gks766
SCO4230	SCO2581	Unknown	ChIP-chip	10.1093/nar/gks766
SCO4230	SCO2582	Unknown	ChIP-chip	10.1093/nar/gks766
SCO4230	SCO2589	Unknown	ChIP-chip	10.1093/nar/gks766
SCO4230	SCO2590	Unknown	ChIP-chip	10.1093/nar/gks766
SCO4230	SCO2593	repression	ChIP-chip, MA	10.1093/nar/gks766
SCO4230	SCO2594	repression	ChIP-chip, MA	10.1093/nar/gks766
SCO4230	SCO2603	Unknown	ChIP-chip	10.1093/nar/gks766
SCO4230	SCO2604	Unknown	ChIP-chip	10.1093/nar/gks766
SCO4230	SCO2605	Unknown	ChIP-chip	10.1093/nar/gks766
SCO4230	SCO2608	Unknown	ChIP-chip	10.1093/nar/gks766
SCO4230	SCO2609	Unknown	ChIP-chip	10.1093/nar/gks766
SCO4230	SCO2610	Unknown	ChIP-chip	10.1093/nar/gks766
SCO4230	SCO2611	Unknown	ChIP-chip	10.1093/nar/gks766
SCO4230	SCO2612	Unknown	ChIP-chip	10.1093/nar/gks766
SCO4230	SCO2625	Unknown	ChIP-chip	10.1093/nar/gks766
SCO4230	SCO2626	Unknown	ChIP-chip	10.1093/nar/gks766
SCO4230	SCO2627	repression	ChIP-chip, MA	10.1093/nar/gks766
SCO4230	SCO2628	Unknown	ChIP-chip	10.1093/nar/gks766
SCO4230	SCO2631	Unknown	ChIP-chip	10.1093/nar/gks766
SCO4230	SCO2632	Unknown	ChIP-chip	10.1093/nar/gks766
SCO4230	SCO2640	Unknown	ChIP-chip	10.1093/nar/gks766
SCO4230	SCO2650	Unknown	ChIP-chip	10.1093/nar/gks766
SCO4230	SCO2681	Unknown	ChIP-chip	10.1093/nar/gks766
SCO4230	SCO2682	Unknown	ChIP-chip	10.1093/nar/gks766
SCO4230	SCO2685	activation	ChIP-chip, MA	10.1093/nar/gks766
SCO4230	SCO2686	Unknown	ChIP-chip	10.1093/nar/gks766
SCO4230	SCO2687	Unknown	ChIP-chip	10.1093/nar/gks766
SCO4230	SCO2692	Unknown	ChIP-chip	10.1093/nar/gks766
SCO4230	SCO2724	Unknown	ChIP-chip	10.1093/nar/gks766
SCO4230	SCO2725	Unknown	ChIP-chip	10.1093/nar/gks766
SCO4230	SCO2736	Unknown	ChIP-chip	10.1093/nar/gks766
SCO4230	SCO2737	Unknown	ChIP-chip	10.1093/nar/gks766
SCO4230	SCO2738	Unknown	ChIP-chip	10.1093/nar/gks766
SCO4230	SCO2739	Unknown	ChIP-chip	10.1093/nar/gks766
SCO4230	SCO2740	Unknown	ChIP-chip	10.1093/nar/gks766
SCO4230	SCO2763	Unknown	ChIP-chip	10.1093/nar/gks766
SCO4230	SCO2764	Unknown	ChIP-chip	10.1093/nar/gks766
SCO4230	SCO2765	Unknown	ChIP-chip	10.1093/nar/gks766
SCO4230	SCO2770	Unknown	ChIP-chip	10.1093/nar/gks766
SCO4230	SCO2771	Unknown	ChIP-chip	10.1093/nar/gks766
SCO4230	SCO2782	Unknown	ChIP-chip	10.1093/nar/gks766
SCO4230	SCO2783	Unknown	ChIP-chip	10.1093/nar/gks766
SCO4230	SCO2784	Unknown	ChIP-chip	10.1093/nar/gks766
SCO4230	SCO2785	Unknown	ChIP-chip	10.1093/nar/gks766
SCO4230	SCO2790	Unknown	ChIP-chip	10.1093/nar/gks766
SCO4230	SCO2791	Unknown	ChIP-chip	10.1093/nar/gks766
SCO4230	SCO2792	Unknown	ChIP-chip	10.1093/nar/gks766
SCO4230	SCO2794	Unknown	ChIP-chip	10.1093/nar/gks766
SCO4230	SCO2795	Unknown	ChIP-chip	10.1093/nar/gks766
SCO4230	SCO2810	Unknown	ChIP-chip	10.1093/nar/gks766
SCO4230	SCO2811	Unknown	ChIP-chip	10.1093/nar/gks766
SCO4230	SCO2812	Unknown	ChIP-chip	10.1093/nar/gks766
SCO4230	SCO2817	Unknown	ChIP-chip	10.1093/nar/gks766
SCO4230	SCO2818	Unknown	ChIP-chip	10.1093/nar/gks766
SCO4230	SCO2821	Unknown	ChIP-chip	10.1093/nar/gks766
SCO4230	SCO2822	Unknown	ChIP-chip	10.1093/nar/gks766
SCO4230	SCO2823	Unknown	ChIP-chip	10.1093/nar/gks766
SCO4230	SCO2824	Unknown	ChIP-chip	10.1093/nar/gks766
SCO4230	SCO2832	Unknown	ChIP-chip	10.1093/nar/gks766
SCO4230	SCO2833	Unknown	ChIP-chip	10.1093/nar/gks766
SCO4230	SCO2837	Unknown	ChIP-chip	10.1093/nar/gks766
SCO4230	SCO2838	Unknown	ChIP-chip	10.1093/nar/gks766
SCO4230	SCO2854	Unknown	ChIP-chip	10.1093/nar/gks766
SCO4230	SCO2855	Unknown	ChIP-chip	10.1093/nar/gks766
SCO4230	SCO2856	Unknown	ChIP-chip	10.1093/nar/gks766
SCO4230	SCO2861	Unknown	ChIP-chip	10.1093/nar/gks766
SCO4230	SCO2862	Unknown	ChIP-chip	10.1093/nar/gks766
SCO4230	SCO2875	Unknown	ChIP-chip	10.1093/nar/gks766
SCO4230	SCO2876	Unknown	ChIP-chip	10.1093/nar/gks766
SCO4230	SCO2877	Unknown	ChIP-chip	10.1093/nar/gks766
SCO4230	SCO2878	Unknown	EMSA	10.1002/pmic.200600883
SCO4230	SCO2878	activation	ChIP-chip, MA	10.1093/nar/gks766
SCO4230	SCO2879	Unknown	ChIP-chip	10.1093/nar/gks766
SCO4230	SCO2884	Unknown	ChIP-chip	10.1093/nar/gks766
SCO4230	SCO2894	Unknown	ChIP-chip	10.1093/nar/gks766
SCO4230	SCO2895	Unknown	ChIP-chip	10.1093/nar/gks766
SCO4230	SCO2896	Unknown	ChIP-chip	10.1093/nar/gks766
SCO4230	SCO2898	Unknown	ChIP-chip	10.1093/nar/gks766
SCO4230	SCO2899	Unknown	ChIP-chip	10.1093/nar/gks766
SCO4230	SCO2903	Unknown	ChIP-chip	10.1093/nar/gks766
SCO4230	SCO2904	Unknown	ChIP-chip	10.1093/nar/gks766
SCO4230	SCO2905	Unknown	ChIP-chip	10.1093/nar/gks766
SCO4230	SCO2906	Unknown	ChIP-chip	10.1093/nar/gks766
SCO4230	SCO2914	Unknown	ChIP-chip	10.1093/nar/gks766
SCO4230	SCO2915	repression	ChIP-chip, MA	10.1093/nar/gks766
SCO4230	SCO2916	Unknown	ChIP-chip	10.1093/nar/gks766
SCO4230	SCO2917	Unknown	ChIP-chip	10.1093/nar/gks766
SCO4230	SCO2918	Unknown	ChIP-chip	10.1093/nar/gks766
SCO4230	SCO2921	Unknown	ChIP-chip	10.1093/nar/gks766
SCO4230	SCO2922	Unknown	ChIP-chip	10.1093/nar/gks766
SCO4230	SCO2923	Unknown	ChIP-chip	10.1093/nar/gks766
SCO4230	SCO2924	Unknown	ChIP-chip	10.1093/nar/gks766
SCO4230	SCO2925	Unknown	ChIP-chip	10.1093/nar/gks766
SCO4230	SCO2926	Unknown	ChIP-chip	10.1093/nar/gks766
SCO4230	SCO2927	Unknown	ChIP-chip	10.1093/nar/gks766
SCO4230	SCO2928	Unknown	ChIP-chip	10.1093/nar/gks766
SCO4230	SCO2936	Unknown	ChIP-chip	10.1093/nar/gks766
SCO4230	SCO2937	Unknown	ChIP-chip	10.1093/nar/gks766
SCO4230	SCO2957	Unknown	ChIP-chip	10.1093/nar/gks766
SCO4230	SCO2960	Unknown	ChIP-chip	10.1093/nar/gks766
SCO4230	SCO2961	Unknown	ChIP-chip	10.1093/nar/gks766
SCO4230	SCO2968	Unknown	ChIP-chip	10.1093/nar/gks766
SCO4230	SCO2969	repression	ChIP-chip, MA	10.1093/nar/gks766
SCO4230	SCO2970	Unknown	ChIP-chip	10.1093/nar/gks766
SCO4230	SCO2971	repression	ChIP-chip, MA	10.1093/nar/gks766
SCO4230	SCO2972	Unknown	ChIP-chip	10.1093/nar/gks766
SCO4230	SCO2985	Unknown	ChIP-chip	10.1093/nar/gks766
SCO4230	SCO2986	Unknown	ChIP-chip	10.1093/nar/gks766
SCO4230	SCO3002	Unknown	ChIP-chip	10.1093/nar/gks766
SCO4230	SCO3003	Unknown	ChIP-chip	10.1093/nar/gks766
SCO4230	SCO3004	Unknown	ChIP-chip	10.1093/nar/gks766
SCO4230	SCO3005	Unknown	ChIP-chip	10.1093/nar/gks766
SCO4230	SCO3007	Unknown	ChIP-chip	10.1093/nar/gks766
SCO4230	SCO3020	Unknown	ChIP-chip	10.1093/nar/gks766
SCO4230	SCO3025	Unknown	ChIP-chip	10.1093/nar/gks766
SCO4230	SCO3026	Unknown	ChIP-chip	10.1093/nar/gks766
SCO4230	SCO3027	Unknown	ChIP-chip	10.1093/nar/gks766
SCO4230	SCO3033	repression	ChIP-chip, MA	10.1093/nar/gks766
SCO4230	SCO3034	Unknown	ChIP-chip	10.1093/nar/gks766
SCO4230	SCO3035	Unknown	ChIP-chip	10.1093/nar/gks766
SCO4230	SCO3041	Unknown	ChIP-chip	10.1093/nar/gks766
SCO4230	SCO3042	Unknown	ChIP-chip	10.1093/nar/gks766
SCO4230	SCO3043	Unknown	ChIP-chip	10.1093/nar/gks766
SCO4230	SCO3045	Unknown	ChIP-chip	10.1093/nar/gks766
SCO4230	SCO3060	Unknown	ChIP-chip	10.1093/nar/gks766
SCO4230	SCO3061	Unknown	ChIP-chip	10.1093/nar/gks766
SCO4230	SCO3067	Unknown	ChIP-chip	10.1093/nar/gks766
SCO4230	SCO3068	Unknown	ChIP-chip	10.1093/nar/gks766
SCO4230	SCO3069	Unknown	ChIP-chip	10.1093/nar/gks766
SCO4230	SCO3070	Unknown	ChIP-chip	10.1093/nar/gks766
SCO4230	SCO3075	Unknown	ChIP-chip	10.1093/nar/gks766
SCO4230	SCO3076	Unknown	ChIP-chip	10.1093/nar/gks766
SCO4230	SCO3077	Unknown	ChIP-chip	10.1093/nar/gks766
SCO4230	SCO3079	Unknown	ChIP-chip	10.1093/nar/gks766
SCO4230	SCO3080	Unknown	ChIP-chip	10.1093/nar/gks766
SCO4230	SCO3081	repression	ChIP-chip, MA	10.1093/nar/gks766
SCO4230	SCO3082	Unknown	ChIP-chip	10.1093/nar/gks766
SCO4230	SCO3101	repression	ChIP-chip, MA	10.1093/nar/gks766
SCO4230	SCO3102	Unknown	ChIP-chip	10.1093/nar/gks766
SCO4230	SCO3103	Unknown	ChIP-chip	10.1093/nar/gks766
SCO4230	SCO3109	Unknown	ChIP-chip	10.1093/nar/gks766
SCO4230	SCO3110	Unknown	ChIP-chip	10.1093/nar/gks766
SCO4230	SCO3119	Unknown	ChIP-chip	10.1093/nar/gks766
SCO4230	SCO3120	Unknown	ChIP-chip	10.1093/nar/gks766
SCO4230	SCO3121	Unknown	ChIP-chip	10.1093/nar/gks766
SCO4230	SCO3122	Unknown	ChIP-chip	10.1093/nar/gks766
SCO4230	SCO3123	Unknown	ChIP-chip	10.1093/nar/gks766
SCO4230	SCO3125	Unknown	ChIP-chip	10.1093/nar/gks766
SCO4230	SCO3126	Unknown	ChIP-chip	10.1093/nar/gks766
SCO4230	SCO3127	Unknown	ChIP-chip	10.1093/nar/gks766
SCO4230	SCO3128	Unknown	ChIP-chip	10.1093/nar/gks766
SCO4230	SCO3132	Unknown	ChIP-chip	10.1093/nar/gks766
SCO4230	SCO3133	Unknown	ChIP-chip	10.1093/nar/gks766
SCO4230	SCO3137	Unknown	ChIP-chip	10.1093/nar/gks766
SCO4230	SCO3138	Unknown	ChIP-chip	10.1093/nar/gks766
SCO4230	SCO3150	Unknown	ChIP-chip	10.1093/nar/gks766
SCO4230	SCO3151	Unknown	ChIP-chip	10.1093/nar/gks766
SCO4230	SCO3152	Unknown	ChIP-chip	10.1093/nar/gks766
SCO4230	SCO3153	Unknown	ChIP-chip	10.1093/nar/gks766
SCO4230	SCO3166	Unknown	ChIP-chip	10.1093/nar/gks766
SCO4230	SCO3167	Unknown	ChIP-chip	10.1093/nar/gks766
SCO4230	SCO3172	Unknown	ChIP-chip	10.1093/nar/gks766
SCO4230	SCO3173	Unknown	ChIP-chip	10.1093/nar/gks766
SCO4230	SCO3184	Unknown	ChIP-chip	10.1093/nar/gks766
SCO4230	SCO3185	Unknown	ChIP-chip	10.1093/nar/gks766
SCO4230	SCO3198	Unknown	ChIP-chip	10.1093/nar/gks766
SCO4230	SCO3199	Unknown	ChIP-chip	10.1093/nar/gks766
SCO4230	SCO3203	Unknown	ChIP-chip	10.1093/nar/gks766
SCO4230	SCO3204	activation	ChIP-chip, MA	10.1093/nar/gks766
SCO4230	SCO3205	Unknown	ChIP-chip	10.1093/nar/gks766
SCO4230	SCO3217	repression	ChIP-chip, MA	10.1093/nar/gks766
SCO4230	SCO3230	Unknown	ChIP-chip	10.1093/nar/gks766
SCO4230	SCO3231	Unknown	ChIP-chip	10.1093/nar/gks766
SCO4230	SCO3232	Unknown	ChIP-chip	10.1093/nar/gks766
SCO4230	SCO3233	Unknown	ChIP-chip	10.1093/nar/gks766
SCO4230	SCO3261	Unknown	ChIP-chip	10.1093/nar/gks766
SCO4230	SCO3262	Unknown	ChIP-chip	10.1093/nar/gks766
SCO4230	SCO3263	Unknown	ChIP-chip	10.1093/nar/gks766
SCO4230	SCO3264	Unknown	ChIP-chip	10.1093/nar/gks766
SCO4230	SCO3278	Unknown	ChIP-chip	10.1093/nar/gks766
SCO4230	SCO3279	Unknown	ChIP-chip	10.1093/nar/gks766
SCO4230	SCO3280	Unknown	ChIP-chip	10.1093/nar/gks766
SCO4230	SCO3281	Unknown	ChIP-chip	10.1093/nar/gks766
SCO4230	SCO3282	Unknown	ChIP-chip	10.1093/nar/gks766
SCO4230	SCO3288	repression	ChIP-chip, MA	10.1093/nar/gks766
SCO4230	SCO3289	repression	ChIP-chip, MA	10.1093/nar/gks766
SCO4230	SCO3300	Unknown	ChIP-chip	10.1093/nar/gks766
SCO4230	SCO3301	Unknown	ChIP-chip	10.1093/nar/gks766
SCO4230	SCO3302	Unknown	ChIP-chip	10.1093/nar/gks766
SCO4230	SCO3305	Unknown	ChIP-chip	10.1093/nar/gks766
SCO4230	SCO3306	Unknown	ChIP-chip	10.1093/nar/gks766
SCO4230	SCO3309	Unknown	ChIP-chip	10.1093/nar/gks766
SCO4230	SCO3310	repression	ChIP-chip, MA	10.1093/nar/gks766
SCO4230	SCO3311	Unknown	ChIP-chip	10.1093/nar/gks766
SCO4230	SCO3330	Unknown	ChIP-chip	10.1093/nar/gks766
SCO4230	SCO3331	Unknown	ChIP-chip	10.1093/nar/gks766
SCO4230	SCO3332	Unknown	ChIP-chip	10.1093/nar/gks766
SCO4230	SCO3333	Unknown	ChIP-chip	10.1093/nar/gks766
SCO4230	SCO3334	Unknown	ChIP-chip	10.1093/nar/gks766
SCO4230	SCO3337	Unknown	ChIP-chip	10.1093/nar/gks766
SCO4230	SCO3338	Unknown	ChIP-chip	10.1093/nar/gks766
SCO4230	SCO3339	Unknown	ChIP-chip	10.1093/nar/gks766
SCO4230	SCO3340	Unknown	ChIP-chip	10.1093/nar/gks766
SCO4230	SCO3341	Unknown	ChIP-chip	10.1093/nar/gks766
SCO4230	SCO3350	Unknown	ChIP-chip	10.1093/nar/gks766
SCO4230	SCO3351	Unknown	ChIP-chip	10.1093/nar/gks766
SCO4230	SCO3366	Unknown	ChIP-chip	10.1093/nar/gks766
SCO4230	SCO3367	Unknown	ChIP-chip	10.1093/nar/gks766
SCO4230	SCO3368	Unknown	ChIP-chip	10.1093/nar/gks766
SCO4230	SCO3369	activation	ChIP-chip, MA	10.1093/nar/gks766
SCO4230	SCO3373	repression	ChIP-chip, MA	10.1093/nar/gks766
SCO4230	SCO3374	Unknown	ChIP-chip	10.1093/nar/gks766
SCO4230	SCO3375	Unknown	ChIP-chip	10.1093/nar/gks766
SCO4230	SCO3376	Unknown	ChIP-chip	10.1093/nar/gks766
SCO4230	SCO3377	Unknown	ChIP-chip	10.1093/nar/gks766
SCO4230	SCO3378	Unknown	ChIP-chip	10.1093/nar/gks766
SCO4230	SCO3379	Unknown	ChIP-chip	10.1093/nar/gks766
SCO4230	SCO3380	Unknown	ChIP-chip	10.1093/nar/gks766
SCO4230	SCO3381	Unknown	ChIP-chip	10.1093/nar/gks766
SCO4230	SCO3384	Unknown	ChIP-chip	10.1093/nar/gks766
SCO4230	SCO3385	Unknown	ChIP-chip	10.1093/nar/gks766
SCO4230	SCO3394	Unknown	ChIP-chip	10.1093/nar/gks766
SCO4230	SCO3395	Unknown	ChIP-chip	10.1093/nar/gks766
SCO4230	SCO3396	Unknown	ChIP-chip	10.1093/nar/gks766
SCO4230	SCO3398	Unknown	ChIP-chip	10.1093/nar/gks766
SCO4230	SCO3399	Unknown	ChIP-chip	10.1093/nar/gks766
SCO4230	SCO3400	Unknown	ChIP-chip	10.1093/nar/gks766
SCO4230	SCO3421	Unknown	ChIP-chip	10.1093/nar/gks766
SCO4230	SCO3422	Unknown	ChIP-chip	10.1093/nar/gks766
SCO4230	SCO3423	Unknown	ChIP-chip	10.1093/nar/gks766
SCO4230	SCO3424	Unknown	ChIP-chip	10.1093/nar/gks766
SCO4230	SCO3425	Unknown	ChIP-chip	10.1093/nar/gks766
SCO4230	SCO3426	Unknown	ChIP-chip	10.1093/nar/gks766
SCO4230	SCO3427	Unknown	ChIP-chip	10.1093/nar/gks766
SCO4230	SCO3428	Unknown	ChIP-chip	10.1093/nar/gks766
SCO4230	SCO3429	Unknown	ChIP-chip	10.1093/nar/gks766
SCO4230	SCO3509	Unknown	ChIP-chip	10.1093/nar/gks766
SCO4230	SCO3510	Unknown	ChIP-chip	10.1093/nar/gks766
SCO4230	SCO3511	Unknown	ChIP-chip	10.1093/nar/gks766
SCO4230	SCO3512	Unknown	ChIP-chip	10.1093/nar/gks766
SCO4230	SCO3513	Unknown	ChIP-chip	10.1093/nar/gks766
SCO4230	SCO3517	activation	ChIP-chip, MA	10.1093/nar/gks766
SCO4230	SCO3518	Unknown	ChIP-chip	10.1093/nar/gks766
SCO4230	SCO3519	Unknown	ChIP-chip	10.1093/nar/gks766
SCO4230	SCO3520	Unknown	ChIP-chip	10.1093/nar/gks766
SCO4230	SCO3541	Unknown	ChIP-chip	10.1093/nar/gks766
SCO4230	SCO3542	Unknown	ChIP-chip	10.1093/nar/gks766
SCO4230	SCO3547	Unknown	ChIP-chip	10.1093/nar/gks766
SCO4230	SCO3548	Unknown	ChIP-chip	10.1093/nar/gks766
SCO4230	SCO3560	Unknown	ChIP-chip	10.1093/nar/gks766
SCO4230	SCO3561	Unknown	ChIP-chip	10.1093/nar/gks766
SCO4230	SCO3562	Unknown	ChIP-chip	10.1093/nar/gks766
SCO4230	SCO3563	Unknown	ChIP-chip	10.1093/nar/gks766
SCO4230	SCO3564	Unknown	ChIP-chip	10.1093/nar/gks766
SCO4230	SCO3565	Unknown	ChIP-chip	10.1093/nar/gks766
SCO4230	SCO3566	Unknown	ChIP-chip	10.1093/nar/gks766
SCO4230	SCO3584	Unknown	ChIP-chip	10.1093/nar/gks766
SCO4230	SCO3585	Unknown	ChIP-chip	10.1093/nar/gks766
SCO4230	SCO3589	Unknown	ChIP-chip	10.1093/nar/gks766
SCO4230	SCO3593	Unknown	ChIP-chip	10.1093/nar/gks766
SCO4230	SCO3594	Unknown	ChIP-chip	10.1093/nar/gks766
SCO4230	SCO3595	Unknown	ChIP-chip	10.1093/nar/gks766
SCO4230	SCO3596	Unknown	ChIP-chip	10.1093/nar/gks766
SCO4230	SCO3597	Unknown	ChIP-chip	10.1093/nar/gks766
SCO4230	SCO3598	Unknown	ChIP-chip	10.1093/nar/gks766
SCO4230	SCO3602	Unknown	ChIP-chip	10.1093/nar/gks766
SCO4230	SCO3603	Unknown	ChIP-chip	10.1093/nar/gks766
SCO4230	SCO3604	Unknown	ChIP-chip	10.1093/nar/gks766
SCO4230	SCO3605	Unknown	ChIP-chip	10.1093/nar/gks766
SCO4230	SCO3607	Unknown	ChIP-chip	10.1093/nar/gks766
SCO4230	SCO3608	Unknown	ChIP-chip	10.1093/nar/gks766
SCO4230	SCO3609	Unknown	ChIP-chip	10.1093/nar/gks766
SCO4230	SCO3611	Unknown	ChIP-chip	10.1093/nar/gks766
SCO4230	SCO3612	activation	ChIP-chip, MA	10.1093/nar/gks766
SCO4230	SCO3613	Unknown	ChIP-chip	10.1093/nar/gks766
SCO4230	SCO3662	Unknown	ChIP-chip	10.1093/nar/gks766
SCO4230	SCO3663	Unknown	ChIP-chip	10.1093/nar/gks766
SCO4230	SCO3664	Unknown	ChIP-chip	10.1093/nar/gks766
SCO4230	SCO3665	Unknown	ChIP-chip	10.1093/nar/gks766
SCO4230	SCO3690	Unknown	ChIP-chip	10.1093/nar/gks766
SCO4230	SCO3691	Unknown	ChIP-chip	10.1093/nar/gks766
SCO4230	SCO3697	activation	ChIP-chip, MA	10.1093/nar/gks766
SCO4230	SCO3698	Unknown	ChIP-chip	10.1093/nar/gks766
SCO4230	SCO3699	Unknown	ChIP-chip	10.1093/nar/gks766
SCO4230	SCO3718	Unknown	ChIP-chip	10.1093/nar/gks766
SCO4230	SCO3731	Unknown	ChIP-chip	10.1093/nar/gks766
SCO4230	SCO3761	Unknown	ChIP-chip	10.1093/nar/gks766
SCO4230	SCO3762	Unknown	ChIP-chip	10.1093/nar/gks766
SCO4230	SCO3772	activation	ChIP-chip, MA	10.1093/nar/gks766
SCO4230	SCO3773	Unknown	ChIP-chip	10.1093/nar/gks766
SCO4230	SCO3774	Unknown	ChIP-chip	10.1093/nar/gks766
SCO4230	SCO3775	Unknown	ChIP-chip	10.1093/nar/gks766
SCO4230	SCO3790	Unknown	EMSA	10.1093/nar/gkm1150
SCO4230	SCO3791	Unknown	ChIP-chip	10.1093/nar/gks766
SCO4230	SCO3792	Unknown	ChIP-chip	10.1093/nar/gks766
SCO4230	SCO3798	Unknown	ChIP-chip	10.1093/nar/gks766
SCO4230	SCO3799	Unknown	ChIP-chip	10.1093/nar/gks766
SCO4230	SCO3800	Unknown	ChIP-chip	10.1093/nar/gks766
SCO4230	SCO3807	Unknown	ChIP-chip	10.1093/nar/gks766
SCO4230	SCO3808	Unknown	ChIP-chip	10.1093/nar/gks766
SCO4230	SCO3811	Unknown	ChIP-chip	10.1093/nar/gks766
SCO4230	SCO3812	activation	ChIP-chip, MA	10.1093/nar/gks766
SCO4230	SCO3813	Unknown	ChIP-chip	10.1093/nar/gks766
SCO4230	SCO3814	Unknown	ChIP-chip	10.1093/nar/gks766
SCO4230	SCO3843	Unknown	ChIP-chip	10.1093/nar/gks766
SCO4230	SCO3847	Unknown	ChIP-chip	10.1093/nar/gks766
SCO4230	SCO3852	Unknown	ChIP-chip	10.1093/nar/gks766
SCO4230	SCO3856	Unknown	ChIP-chip	10.1093/nar/gks766
SCO4230	SCO3857	Unknown	ChIP-chip	10.1093/nar/gks766
SCO4230	SCO3862	Unknown	ChIP-chip	10.1093/nar/gks766
SCO4230	SCO3863	Unknown	ChIP-chip	10.1093/nar/gks766
SCO4230	SCO3870	Unknown	ChIP-chip	10.1093/nar/gks766
SCO4230	SCO3871	Unknown	ChIP-chip	10.1093/nar/gks766
SCO4230	SCO3872	Unknown	ChIP-chip	10.1093/nar/gks766
SCO4230	SCO3878	Unknown	ChIP-chip	10.1093/nar/gks766
SCO4230	SCO3880	Unknown	ChIP-chip	10.1093/nar/gks766
SCO4230	SCO3881	Unknown	ChIP-chip	10.1093/nar/gks766
SCO4230	SCO3882	Unknown	ChIP-chip	10.1093/nar/gks766
SCO4230	SCO3883	Unknown	ChIP-chip	10.1093/nar/gks766
SCO4230	SCO3901	Unknown	ChIP-chip	10.1093/nar/gks766
SCO4230	SCO3915	Unknown	ChIP-chip	10.1093/nar/gks766
SCO4230	SCO3916	Unknown	ChIP-chip	10.1093/nar/gks766
SCO4230	SCO3919	Unknown	ChIP-chip	10.1093/nar/gks766
SCO4230	SCO3920	Unknown	ChIP-chip	10.1093/nar/gks766
SCO4230	SCO3921	Unknown	ChIP-chip	10.1093/nar/gks766
SCO4230	SCO3922	Unknown	ChIP-chip	10.1093/nar/gks766
SCO4230	SCO3923	Unknown	ChIP-chip	10.1093/nar/gks766
SCO4230	SCO3924	Unknown	ChIP-chip	10.1093/nar/gks766
SCO4230	SCO3925	Unknown	ChIP-chip	10.1093/nar/gks766
SCO4230	SCO3940	Unknown	ChIP-chip	10.1093/nar/gks766
SCO4230	SCO3941	Unknown	ChIP-chip	10.1093/nar/gks766
SCO4230	SCO3942	Unknown	ChIP-chip	10.1093/nar/gks766
SCO4230	SCO3943	Unknown	ChIP-chip	10.1093/nar/gks766
SCO4230	SCO3944	Unknown	ChIP-chip	10.1093/nar/gks766
SCO4230	SCO3945	Unknown	ChIP-chip	10.1093/nar/gks766
SCO4230	SCO3946	Unknown	ChIP-chip	10.1093/nar/gks766
SCO4230	SCO3961	repression	ChIP-chip, MA	10.1093/nar/gks766
SCO4230	SCO3962	Unknown	ChIP-chip	10.1093/nar/gks766
SCO4230	SCO3963	Unknown	ChIP-chip	10.1093/nar/gks766
SCO4230	SCO3972	Unknown	ChIP-chip	10.1093/nar/gks766
SCO4230	SCO3990	Unknown	ChIP-chip	10.1093/nar/gks766
SCO4230	SCO3991	Unknown	ChIP-chip	10.1093/nar/gks766
SCO4230	SCO3992	Unknown	ChIP-chip	10.1093/nar/gks766
SCO4230	SCO3993	Unknown	ChIP-chip	10.1093/nar/gks766
SCO4230	SCO3999	Unknown	ChIP-chip	10.1093/nar/gks766
SCO4230	SCO4000	Unknown	ChIP-chip	10.1093/nar/gks766
SCO4230	SCO4001	Unknown	ChIP-chip	10.1093/nar/gks766
SCO4230	SCO4002	Unknown	ChIP-chip	10.1093/nar/gks766
SCO4230	SCO4007	Unknown	ChIP-chip	10.1093/nar/gks766
SCO4230	SCO4008	Unknown	ChIP-chip	10.1093/nar/gks766
SCO4230	SCO4011	Unknown	ChIP-chip	10.1093/nar/gks766
SCO4230	SCO4012	Unknown	ChIP-chip	10.1093/nar/gks766
SCO4230	SCO4013	Unknown	ChIP-chip	10.1093/nar/gks766
SCO4230	SCO4015	Unknown	ChIP-chip	10.1093/nar/gks766
SCO4230	SCO4016	Unknown	ChIP-chip	10.1093/nar/gks766
SCO4230	SCO4017	Unknown	ChIP-chip	10.1093/nar/gks766
SCO4230	SCO4018	Unknown	ChIP-chip	10.1093/nar/gks766
SCO4230	SCO4019	Unknown	ChIP-chip	10.1093/nar/gks766
SCO4230	SCO4020	Unknown	ChIP-chip	10.1093/nar/gks766
SCO4230	SCO4046	Unknown	ChIP-chip	10.1093/nar/gks766
SCO4230	SCO4047	Unknown	ChIP-chip	10.1093/nar/gks766
SCO4230	SCO4067	Unknown	ChIP-chip	10.1093/nar/gks766
SCO4230	SCO4070	Unknown	ChIP-chip	10.1093/nar/gks766
SCO4230	SCO4071	Unknown	ChIP-chip	10.1093/nar/gks766
SCO4230	SCO4090	Unknown	ChIP-chip	10.1093/nar/gks766
SCO4230	SCO4091	Unknown	ChIP-chip	10.1093/nar/gks766
SCO4230	SCO4092	Unknown	ChIP-chip	10.1093/nar/gks766
SCO4230	SCO4093	Unknown	ChIP-chip	10.1093/nar/gks766
SCO4230	SCO4094	Unknown	ChIP-chip	10.1093/nar/gks766
SCO4230	SCO4097	Unknown	ChIP-chip	10.1093/nar/gks766
SCO4230	SCO4107	Unknown	ChIP-chip	10.1093/nar/gks766
SCO4230	SCO4108	Unknown	ChIP-chip	10.1093/nar/gks766
SCO4230	SCO4117	Unknown	ChIP-chip	10.1093/nar/gks766
SCO4230	SCO4119	Unknown	ChIP-chip	10.1093/nar/gks766
SCO4230	SCO4123	Unknown	ChIP-chip	10.1093/nar/gks766
SCO4230	SCO4125	Unknown	ChIP-chip	10.1093/nar/gks766
SCO4230	SCO4126	Unknown	ChIP-chip	10.1093/nar/gks766
SCO4230	SCO4127	repression	ChIP-chip, MA	10.1093/nar/gks766
SCO4230	SCO4129	Unknown	ChIP-chip	10.1093/nar/gks766
SCO4230	SCO4130	Unknown	ChIP-chip	10.1093/nar/gks766
SCO4230	SCO4131	Unknown	ChIP-chip	10.1093/nar/gks766
SCO4230	SCO4132	Unknown	ChIP-chip	10.1093/nar/gks766
SCO4230	SCO4133	Unknown	ChIP-chip	10.1093/nar/gks766
SCO4230	SCO4134	Unknown	ChIP-chip	10.1093/nar/gks766
SCO4230	SCO4135	Unknown	ChIP-chip	10.1093/nar/gks766
SCO4230	SCO4141	activation	ChIP-chip, MA	10.1093/nar/gks766
SCO4230	SCO4142	Unknown	FP, EMSA	10.1111/j.1365-2958.2005.04631.x
SCO4230	SCO4145	Unknown	ChIP-chip	10.1093/nar/gks766
SCO4230	SCO4146	Unknown	ChIP-chip	10.1093/nar/gks766
SCO4230	SCO4152	Unknown	ChIP-chip	10.1093/nar/gks766
SCO4230	SCO4156	Unknown	ChIP-chip	10.1093/nar/gks766
SCO4230	SCO4157	Unknown	ChIP-chip	10.1093/nar/gks766
SCO4230	SCO4159	repression	FP, EMSA, luxAB	10.1093/nar/gkp162
SCO4230	SCO4181	Unknown	ChIP-chip	10.1093/nar/gks766
SCO4230	SCO4182	Unknown	ChIP-chip	10.1093/nar/gks766
SCO4230	SCO4183	Unknown	ChIP-chip	10.1093/nar/gks766
SCO4230	SCO4193	Unknown	ChIP-chip	10.1093/nar/gks766
SCO4230	SCO4206	Unknown	ChIP-chip	10.1093/nar/gks766
SCO4230	SCO4207	Unknown	ChIP-chip	10.1093/nar/gks766
SCO4230	SCO4208	Unknown	ChIP-chip	10.1093/nar/gks766
SCO4230	SCO4209	Unknown	ChIP-chip	10.1093/nar/gks766
SCO4230	SCO4218	Unknown	ChIP-chip	10.1093/nar/gks766
SCO4230	SCO4219	Unknown	ChIP-chip	10.1093/nar/gks766
SCO4230	SCO4220	Unknown	ChIP-chip	10.1093/nar/gks766
SCO4230	SCO4221	Unknown	ChIP-chip	10.1093/nar/gks766
SCO4230	SCO4228	repression	EMSA, MA	10.1002/pmic.200600883
SCO4230	SCO4228	Unknown	FP, EMSA	10.1111/j.1365-2958.2005.04631.x
SCO4230	SCO4229	repression	EMSA, MA	10.1002/pmic.200600883
SCO4230	SCO4229	activation	EMSA, xylE	10.1093/nar/gkm1150
SCO4230	SCO4229	Unknown	FP, EMSA	10.1111/j.1365-2958.2005.04631.x
SCO4230	SCO4230	repression	EMSA, MA	10.1002/pmic.200600883
SCO4230	SCO4230	activation	EMSA, xylE	10.1093/nar/gkm1150
SCO4230	SCO4230	Unknown	FP, EMSA	10.1111/j.1365-2958.2005.04631.x
SCO4230	SCO4239	Unknown	ChIP-chip	10.1093/nar/gks766
SCO4230	SCO4240	Unknown	ChIP-chip	10.1093/nar/gks766
SCO4230	SCO4241	Unknown	ChIP-chip	10.1093/nar/gks766
SCO4230	SCO4242	Unknown	ChIP-chip	10.1093/nar/gks766
SCO4230	SCO4246	Unknown	ChIP-chip	10.1093/nar/gks766
SCO4230	SCO4247	Unknown	ChIP-chip	10.1093/nar/gks766
SCO4230	SCO4248	Unknown	ChIP-chip	10.1093/nar/gks766
SCO4230	SCO4249	Unknown	ChIP-chip	10.1093/nar/gks766
SCO4230	SCO4250	Unknown	ChIP-chip	10.1093/nar/gks766
SCO4230	SCO4251	Unknown	ChIP-chip	10.1093/nar/gks766
SCO4230	SCO4252	Unknown	ChIP-chip	10.1093/nar/gks766
SCO4230	SCO4253	Unknown	ChIP-chip	10.1093/nar/gks766
SCO4230	SCO4254	Unknown	ChIP-chip	10.1093/nar/gks766
SCO4230	SCO4256	repression	ChIP-chip, MA	10.1093/nar/gks766
SCO4230	SCO4257	repression	ChIP-chip, MA	10.1093/nar/gks766
SCO4230	SCO4258	repression	ChIP-chip, MA	10.1093/nar/gks766
SCO4230	SCO4261	Unknown	EMSA	10.1002/pmic.200600883
SCO4230	SCO4262	Unknown	EMSA	10.1002/pmic.200600883
SCO4230	SCO4280	Unknown	ChIP-chip	10.1093/nar/gks766
SCO4230	SCO4281	Unknown	ChIP-chip	10.1093/nar/gks766
SCO4230	SCO4286	Unknown	ChIP-chip	10.1093/nar/gks766
SCO4230	SCO4287	Unknown	ChIP-chip	10.1093/nar/gks766
SCO4230	SCO4288	Unknown	ChIP-chip	10.1093/nar/gks766
SCO4230	SCO4289	Unknown	ChIP-chip	10.1093/nar/gks766
SCO4230	SCO4290	Unknown	ChIP-chip	10.1093/nar/gks766
SCO4230	SCO4291	Unknown	ChIP-chip	10.1093/nar/gks766
SCO4230	SCO4321	Unknown	ChIP-chip	10.1093/nar/gks766
SCO4230	SCO4322	Unknown	ChIP-chip	10.1093/nar/gks766
SCO4230	SCO4323	Unknown	ChIP-chip	10.1093/nar/gks766
SCO4230	SCO4324	Unknown	ChIP-chip	10.1093/nar/gks766
SCO4230	SCO4325	Unknown	ChIP-chip	10.1093/nar/gks766
SCO4230	SCO4340	Unknown	ChIP-chip	10.1093/nar/gks766
SCO4230	SCO4341	Unknown	ChIP-chip	10.1093/nar/gks766
SCO4230	SCO4342	Unknown	ChIP-chip	10.1093/nar/gks766
SCO4230	SCO4343	Unknown	ChIP-chip	10.1093/nar/gks766
SCO4230	SCO4344	Unknown	ChIP-chip	10.1093/nar/gks766
SCO4230	SCO4345	Unknown	ChIP-chip	10.1093/nar/gks766
SCO4230	SCO4346	Unknown	ChIP-chip	10.1093/nar/gks766
SCO4230	SCO4351	Unknown	ChIP-chip	10.1093/nar/gks766
SCO4230	SCO4352	Unknown	ChIP-chip	10.1093/nar/gks766
SCO4230	SCO4353	Unknown	ChIP-chip	10.1093/nar/gks766
SCO4230	SCO4354	Unknown	ChIP-chip	10.1093/nar/gks766
SCO4230	SCO4370	Unknown	ChIP-chip	10.1093/nar/gks766
SCO4230	SCO4371	Unknown	ChIP-chip	10.1093/nar/gks766
SCO4230	SCO4382	Unknown	ChIP-chip	10.1093/nar/gks766
SCO4230	SCO4383	Unknown	ChIP-chip	10.1093/nar/gks766
SCO4230	SCO4402	Unknown	ChIP-chip	10.1093/nar/gks766
SCO4230	SCO4403	Unknown	ChIP-chip	10.1093/nar/gks766
SCO4230	SCO4404	Unknown	ChIP-chip	10.1093/nar/gks766
SCO4230	SCO4405	Unknown	ChIP-chip	10.1093/nar/gks766
SCO4230	SCO4419	Unknown	ChIP-chip	10.1093/nar/gks766
SCO4230	SCO4420	Unknown	ChIP-chip	10.1093/nar/gks766
SCO4230	SCO4421	Unknown	ChIP-chip	10.1093/nar/gks766
SCO4230	SCO4422	Unknown	ChIP-chip	10.1093/nar/gks766
SCO4230	SCO4425	Unknown	ChIP-chip	10.1093/nar/gks766
SCO4230	SCO4425	repression	FP, EMSA, luxAB	10.1111/j.1365-2958.2009.06624.x
SCO4230	SCO4426	Unknown	ChIP-chip	10.1093/nar/gks766
SCO4230	SCO4431	repression	ChIP-chip, MA	10.1093/nar/gks766
SCO4230	SCO4432	Unknown	ChIP-chip	10.1093/nar/gks766
SCO4230	SCO4454	Unknown	ChIP-chip	10.1093/nar/gks766
SCO4230	SCO4455	Unknown	ChIP-chip	10.1093/nar/gks766
SCO4230	SCO4459	Unknown	ChIP-chip	10.1093/nar/gks766
SCO4230	SCO4460	Unknown	ChIP-chip	10.1093/nar/gks766
SCO4230	SCO4461	Unknown	ChIP-chip	10.1093/nar/gks766
SCO4230	SCO4462	Unknown	ChIP-chip	10.1093/nar/gks766
SCO4230	SCO4479	Unknown	ChIP-chip	10.1093/nar/gks766
SCO4230	SCO4505	Unknown	ChIP-chip	10.1093/nar/gks766
SCO4230	SCO4506	Unknown	ChIP-chip	10.1093/nar/gks766
SCO4230	SCO4512	Unknown	ChIP-chip	10.1093/nar/gks766
SCO4230	SCO4513	Unknown	ChIP-chip	10.1093/nar/gks766
SCO4230	SCO4514	Unknown	ChIP-chip	10.1093/nar/gks766
SCO4230	SCO4515	Unknown	ChIP-chip	10.1093/nar/gks766
SCO4230	SCO4516	Unknown	ChIP-chip	10.1093/nar/gks766
SCO4230	SCO4521	Unknown	ChIP-chip	10.1093/nar/gks766
SCO4230	SCO4522	Unknown	ChIP-chip	10.1093/nar/gks766
SCO4230	SCO4523	Unknown	ChIP-chip	10.1093/nar/gks766
SCO4230	SCO4524	Unknown	ChIP-chip	10.1093/nar/gks766
SCO4230	SCO4526	Unknown	ChIP-chip	10.1093/nar/gks766
SCO4230	SCO4527	Unknown	ChIP-chip	10.1093/nar/gks766
SCO4230	SCO4528	Unknown	ChIP-chip	10.1093/nar/gks766
SCO4230	SCO4529	Unknown	ChIP-chip	10.1093/nar/gks766
SCO4230	SCO4540	Unknown	ChIP-chip	10.1093/nar/gks766
SCO4230	SCO4541	Unknown	ChIP-chip	10.1093/nar/gks766
SCO4230	SCO4542	Unknown	ChIP-chip	10.1093/nar/gks766
SCO4230	SCO4543	Unknown	ChIP-chip	10.1093/nar/gks766
SCO4230	SCO4544	Unknown	ChIP-chip	10.1093/nar/gks766
SCO4230	SCO4547	Unknown	ChIP-chip	10.1093/nar/gks766
SCO4230	SCO4548	Unknown	ChIP-chip	10.1093/nar/gks766
SCO4230	SCO4562	repression	ChIP-chip, MA	10.1093/nar/gks766
SCO4230	SCO4563	Unknown	ChIP-chip	10.1093/nar/gks766
SCO4230	SCO4579	Unknown	ChIP-chip	10.1093/nar/gks766
SCO4230	SCO4583	Unknown	ChIP-chip	10.1093/nar/gks766
SCO4230	SCO4587	Unknown	ChIP-chip	10.1093/nar/gks766
SCO4230	SCO4588	Unknown	ChIP-chip	10.1093/nar/gks766
SCO4230	SCO4594	Unknown	ChIP-chip	10.1093/nar/gks766
SCO4230	SCO4607	repression	ChIP-chip, MA	10.1093/nar/gks766
SCO4230	SCO4612	Unknown	ChIP-chip	10.1093/nar/gks766
SCO4230	SCO4613	Unknown	ChIP-chip	10.1093/nar/gks766
SCO4230	SCO4614	Unknown	ChIP-chip	10.1093/nar/gks766
SCO4230	SCO4630	Unknown	ChIP-chip	10.1093/nar/gks766
SCO4230	SCO4635	Unknown	ChIP-chip	10.1093/nar/gks766
SCO4230	SCO4636	Unknown	ChIP-chip	10.1093/nar/gks766
SCO4230	SCO4637	Unknown	ChIP-chip	10.1093/nar/gks766
SCO4230	SCO4638	Unknown	ChIP-chip	10.1093/nar/gks766
SCO4230	SCO4644	Unknown	ChIP-chip	10.1093/nar/gks766
SCO4230	SCO4645	Unknown	ChIP-chip	10.1093/nar/gks766
SCO4230	SCO4646	Unknown	ChIP-chip	10.1093/nar/gks766
SCO4230	SCO4678	Unknown	ChIP-chip	10.1093/nar/gks766
SCO4230	SCO4679	Unknown	ChIP-chip	10.1093/nar/gks766
SCO4230	SCO4698	Unknown	ChIP-chip	10.1093/nar/gks766
SCO4230	SCO4699	Unknown	ChIP-chip	10.1093/nar/gks766
SCO4230	SCO4701	Unknown	ChIP-chip	10.1093/nar/gks766
SCO4230	SCO4702	Unknown	ChIP-chip	10.1093/nar/gks766
SCO4230	SCO4703	Unknown	ChIP-chip	10.1093/nar/gks766
SCO4230	SCO4704	Unknown	ChIP-chip	10.1093/nar/gks766
SCO4230	SCO4705	Unknown	ChIP-chip	10.1093/nar/gks766
SCO4230	SCO4710	Unknown	ChIP-chip	10.1093/nar/gks766
SCO4230	SCO4711	Unknown	ChIP-chip	10.1093/nar/gks766
SCO4230	SCO4712	Unknown	ChIP-chip	10.1093/nar/gks766
SCO4230	SCO4713	Unknown	ChIP-chip	10.1093/nar/gks766
SCO4230	SCO4714	Unknown	ChIP-chip	10.1093/nar/gks766
SCO4230	SCO4715	Unknown	ChIP-chip	10.1093/nar/gks766
SCO4230	SCO4716	Unknown	ChIP-chip	10.1093/nar/gks766
SCO4230	SCO4717	Unknown	ChIP-chip	10.1093/nar/gks766
SCO4230	SCO4722	Unknown	ChIP-chip	10.1093/nar/gks766
SCO4230	SCO4723	Unknown	ChIP-chip	10.1093/nar/gks766
SCO4230	SCO4724	Unknown	ChIP-chip	10.1093/nar/gks766
SCO4230	SCO4725	Unknown	ChIP-chip	10.1093/nar/gks766
SCO4230	SCO4726	Unknown	ChIP-chip	10.1093/nar/gks766
SCO4230	SCO4727	Unknown	ChIP-chip	10.1093/nar/gks766
SCO4230	SCO4768	Unknown	ChIP-chip	10.1093/nar/gks766
SCO4230	SCO4773	Unknown	ChIP-chip	10.1093/nar/gks766
SCO4230	SCO4779	Unknown	ChIP-chip	10.1093/nar/gks766
SCO4230	SCO4780	Unknown	ChIP-chip	10.1093/nar/gks766
SCO4230	SCO4781	Unknown	ChIP-chip	10.1093/nar/gks766
SCO4230	SCO4794	Unknown	ChIP-chip	10.1093/nar/gks766
SCO4230	SCO4795	Unknown	ChIP-chip	10.1093/nar/gks766
SCO4230	SCO4798	Unknown	ChIP-chip	10.1093/nar/gks766
SCO4230	SCO4799	Unknown	ChIP-chip	10.1093/nar/gks766
SCO4230	SCO4800	repression	ChIP-chip, MA	10.1093/nar/gks766
SCO4230	SCO4803	Unknown	ChIP-chip	10.1093/nar/gks766
SCO4230	SCO4804	Unknown	ChIP-chip	10.1093/nar/gks766
SCO4230	SCO4811	Unknown	ChIP-chip	10.1093/nar/gks766
SCO4230	SCO4812	Unknown	ChIP-chip	10.1093/nar/gks766
SCO4230	SCO4813	Unknown	ChIP-chip	10.1093/nar/gks766
SCO4230	SCO4816	Unknown	ChIP-chip	10.1093/nar/gks766
SCO4230	SCO4820	Unknown	ChIP-chip	10.1093/nar/gks766
SCO4230	SCO4821	Unknown	ChIP-chip	10.1093/nar/gks766
SCO4230	SCO4822	Unknown	ChIP-chip	10.1093/nar/gks766
SCO4230	SCO4823	Unknown	ChIP-chip	10.1093/nar/gks766
SCO4230	SCO4835	Unknown	ChIP-chip	10.1093/nar/gks766
SCO4230	SCO4836	activation	ChIP-chip, MA	10.1093/nar/gks766
SCO4230	SCO4837	Unknown	ChIP-chip	10.1093/nar/gks766
SCO4230	SCO4838	Unknown	ChIP-chip	10.1093/nar/gks766
SCO4230	SCO4839	Unknown	ChIP-chip	10.1093/nar/gks766
SCO4230	SCO4858	Unknown	ChIP-chip	10.1093/nar/gks766
SCO4230	SCO4859	Unknown	ChIP-chip	10.1093/nar/gks766
SCO4230	SCO4860	Unknown	ChIP-chip	10.1093/nar/gks766
SCO4230	SCO4867	Unknown	ChIP-chip	10.1093/nar/gks766
SCO4230	SCO4868	Unknown	ChIP-chip	10.1093/nar/gks766
SCO4230	SCO4869	repression	ChIP-chip, MA	10.1093/nar/gks766
SCO4230	SCO4874	activation	ChIP-chip, MA	10.1093/nar/gks766
SCO4230	SCO4875	Unknown	ChIP-chip	10.1093/nar/gks766
SCO4230	SCO4876	Unknown	ChIP-chip	10.1093/nar/gks766
SCO4230	SCO4878	activation	ChIP-chip, MA	10.1093/nar/gks766
SCO4230	SCO4879	repression	EMSA, MA	10.1002/pmic.200600883
SCO4230	SCO4879	Unknown	ChIP-chip	10.1093/nar/gks766
SCO4230	SCO4880	activation	ChIP-chip, MA	10.1093/nar/gks766
SCO4230	SCO4883	Unknown	ChIP-chip	10.1093/nar/gks766
SCO4230	SCO4884	Unknown	ChIP-chip	10.1093/nar/gks766
SCO4230	SCO4885	Unknown	ChIP-chip	10.1093/nar/gks766
SCO4230	SCO4886	Unknown	ChIP-chip	10.1093/nar/gks766
SCO4230	SCO4899	Unknown	ChIP-chip	10.1093/nar/gks766
SCO4230	SCO4900	Unknown	ChIP-chip	10.1093/nar/gks766
SCO4230	SCO4901	Unknown	ChIP-chip	10.1093/nar/gks766
SCO4230	SCO4902	Unknown	ChIP-chip	10.1093/nar/gks766
SCO4230	SCO4903	Unknown	ChIP-chip	10.1093/nar/gks766
SCO4230	SCO4913	Unknown	ChIP-chip	10.1093/nar/gks766
SCO4230	SCO4914	Unknown	ChIP-chip	10.1093/nar/gks766
SCO4230	SCO4915	Unknown	ChIP-chip	10.1093/nar/gks766
SCO4230	SCO4916	Unknown	ChIP-chip	10.1093/nar/gks766
SCO4230	SCO4917	Unknown	ChIP-chip	10.1093/nar/gks766
SCO4230	SCO4918	Unknown	ChIP-chip	10.1093/nar/gks766
SCO4230	SCO4919	Unknown	ChIP-chip	10.1093/nar/gks766
SCO4230	SCO4920	Unknown	ChIP-chip	10.1093/nar/gks766
SCO4230	SCO4930	Unknown	ChIP-chip	10.1093/nar/gks766
SCO4230	SCO4931	Unknown	ChIP-chip	10.1093/nar/gks766
SCO4230	SCO4932	Unknown	ChIP-chip	10.1093/nar/gks766
SCO4230	SCO4934	Unknown	ChIP-chip	10.1093/nar/gks766
SCO4230	SCO4935	Unknown	ChIP-chip	10.1093/nar/gks766
SCO4230	SCO4947	Unknown	ChIP-chip	10.1093/nar/gks766
SCO4230	SCO4948	Unknown	ChIP-chip	10.1093/nar/gks766
SCO4230	SCO4952	Unknown	ChIP-chip	10.1093/nar/gks766
SCO4230	SCO4978	repression	ChIP-chip, MA	10.1093/nar/gks766
SCO4230	SCO4979	repression	ChIP-chip, MA	10.1093/nar/gks766
SCO4230	SCO4983	Unknown	ChIP-chip	10.1093/nar/gks766
SCO4230	SCO4984	Unknown	ChIP-chip	10.1093/nar/gks766
SCO4230	SCO4990	Unknown	ChIP-chip	10.1093/nar/gks766
SCO4230	SCO4991	Unknown	ChIP-chip	10.1093/nar/gks766
SCO4230	SCO4992	repression	ChIP-chip, MA	10.1093/nar/gks766
SCO4230	SCO4993	Unknown	ChIP-chip	10.1093/nar/gks766
SCO4230	SCO4996	Unknown	ChIP-chip	10.1093/nar/gks766
SCO4230	SCO5003	Unknown	ChIP-chip	10.1093/nar/gks766
SCO4230	SCO5004	Unknown	ChIP-chip	10.1093/nar/gks766
SCO4230	SCO5010	Unknown	ChIP-chip	10.1093/nar/gks766
SCO4230	SCO5011	Unknown	ChIP-chip	10.1093/nar/gks766
SCO4230	SCO5012	Unknown	ChIP-chip	10.1093/nar/gks766
SCO4230	SCO5017	Unknown	ChIP-chip	10.1093/nar/gks766
SCO4230	SCO5018	repression	ChIP-chip, MA	10.1093/nar/gks766
SCO4230	SCO5019	Unknown	ChIP-chip	10.1093/nar/gks766
SCO4230	SCO5020	Unknown	ChIP-chip	10.1093/nar/gks766
SCO4230	SCO5021	Unknown	ChIP-chip	10.1093/nar/gks766
SCO4230	SCO5022	Unknown	ChIP-chip	10.1093/nar/gks766
SCO4230	SCO5023	Unknown	ChIP-chip	10.1093/nar/gks766
SCO4230	SCO5036	Unknown	ChIP-chip	10.1093/nar/gks766
SCO4230	SCO5037	Unknown	ChIP-chip	10.1093/nar/gks766
SCO4230	SCO5038	Unknown	ChIP-chip	10.1093/nar/gks766
SCO4230	SCO5039	Unknown	ChIP-chip	10.1093/nar/gks766
SCO4230	SCO5040	Unknown	ChIP-chip	10.1093/nar/gks766
SCO4230	SCO5041	Unknown	ChIP-chip	10.1093/nar/gks766
SCO4230	SCO5042	repression	ChIP-chip, MA	10.1093/nar/gks766
SCO4230	SCO5045	Unknown	ChIP-chip	10.1093/nar/gks766
SCO4230	SCO5046	Unknown	ChIP-chip	10.1093/nar/gks766
SCO4230	SCO5048	Unknown	ChIP-chip	10.1093/nar/gks766
SCO4230	SCO5049	Unknown	ChIP-chip	10.1093/nar/gks766
SCO4230	SCO5050	Unknown	ChIP-chip	10.1093/nar/gks766
SCO4230	SCO5051	Unknown	ChIP-chip	10.1093/nar/gks766
SCO4230	SCO5063	Unknown	ChIP-chip	10.1093/nar/gks766
SCO4230	SCO5064	Unknown	ChIP-chip	10.1093/nar/gks766
SCO4230	SCO5100	Unknown	ChIP-chip	10.1093/nar/gks766
SCO4230	SCO5112	Unknown	ChIP-chip	10.1093/nar/gks766
SCO4230	SCO5113	Unknown	ChIP-chip	10.1093/nar/gks766
SCO4230	SCO5114	Unknown	ChIP-chip	10.1093/nar/gks766
SCO4230	SCO5117	Unknown	ChIP-chip	10.1093/nar/gks766
SCO4230	SCO5118	Unknown	ChIP-chip	10.1093/nar/gks766
SCO4230	SCO5119	Unknown	ChIP-chip	10.1093/nar/gks766
SCO4230	SCO5120	Unknown	ChIP-chip	10.1093/nar/gks766
SCO4230	SCO5142	Unknown	ChIP-chip	10.1093/nar/gks766
SCO4230	SCO5143	Unknown	ChIP-chip	10.1093/nar/gks766
SCO4230	SCO5144	Unknown	ChIP-chip	10.1093/nar/gks766
SCO4230	SCO5145	Unknown	ChIP-chip	10.1093/nar/gks766
SCO4230	SCO5161	Unknown	ChIP-chip	10.1093/nar/gks766
SCO4230	SCO5190	Unknown	ChIP-chip	10.1093/nar/gks766
SCO4230	SCO5220	Unknown	ChIP-chip	10.1093/nar/gks766
SCO4230	SCO5221	Unknown	ChIP-chip	10.1093/nar/gks766
SCO4230	SCO5222	Unknown	ChIP-chip	10.1093/nar/gks766
SCO4230	SCO5246	Unknown	ChIP-chip	10.1093/nar/gks766
SCO4230	SCO5247	Unknown	ChIP-chip	10.1093/nar/gks766
SCO4230	SCO5248	Unknown	ChIP-chip	10.1093/nar/gks766
SCO4230	SCO5249	repression	ChIP-chip, MA	10.1093/nar/gks766
SCO4230	SCO5259	Unknown	ChIP-chip	10.1093/nar/gks766
SCO4230	SCO5260	Unknown	ChIP-chip	10.1093/nar/gks766
SCO4230	SCO5261	Unknown	ChIP-chip	10.1093/nar/gks766
SCO4230	SCO5262	Unknown	ChIP-chip	10.1093/nar/gks766
SCO4230	SCO5287	Unknown	ChIP-chip	10.1093/nar/gks766
SCO4230	SCO5288	Unknown	ChIP-chip	10.1093/nar/gks766
SCO4230	SCO5300	Unknown	ChIP-chip	10.1093/nar/gks766
SCO4230	SCO5301	Unknown	ChIP-chip	10.1093/nar/gks766
SCO4230	SCO5329	Unknown	ChIP-chip	10.1093/nar/gks766
SCO4230	SCO5331	Unknown	ChIP-chip	10.1093/nar/gks766
SCO4230	SCO5333	Unknown	ChIP-chip	10.1093/nar/gks766
SCO4230	SCO5353	Unknown	ChIP-chip	10.1093/nar/gks766
SCO4230	SCO5354	Unknown	ChIP-chip	10.1093/nar/gks766
SCO4230	SCO5358	Unknown	ChIP-chip	10.1093/nar/gks766
SCO4230	SCO5359	Unknown	ChIP-chip	10.1093/nar/gks766
SCO4230	SCO5360	Unknown	ChIP-chip	10.1093/nar/gks766
SCO4230	SCO5364	Unknown	ChIP-chip	10.1093/nar/gks766
SCO4230	SCO5365	Unknown	ChIP-chip	10.1093/nar/gks766
SCO4230	SCO5366	Unknown	ChIP-chip	10.1093/nar/gks766
SCO4230	SCO5367	Unknown	ChIP-chip	10.1093/nar/gks766
SCO4230	SCO5368	Unknown	ChIP-chip	10.1093/nar/gks766
SCO4230	SCO5369	Unknown	ChIP-chip	10.1093/nar/gks766
SCO4230	SCO5370	Unknown	ChIP-chip	10.1093/nar/gks766
SCO4230	SCO5396	Unknown	ChIP-chip	10.1093/nar/gks766
SCO4230	SCO5399	Unknown	ChIP-chip	10.1093/nar/gks766
SCO4230	SCO5400	Unknown	ChIP-chip	10.1093/nar/gks766
SCO4230	SCO5401	Unknown	ChIP-chip	10.1093/nar/gks766
SCO4230	SCO5404	Unknown	ChIP-chip	10.1093/nar/gks766
SCO4230	SCO5405	Unknown	ChIP-chip	10.1093/nar/gks766
SCO4230	SCO5422	Unknown	ChIP-chip	10.1093/nar/gks766
SCO4230	SCO5423	Unknown	ChIP-chip	10.1093/nar/gks766
SCO4230	SCO5424	Unknown	ChIP-chip	10.1093/nar/gks766
SCO4230	SCO5425	Unknown	ChIP-chip	10.1093/nar/gks766
SCO4230	SCO5427	Unknown	ChIP-chip	10.1093/nar/gks766
SCO4230	SCO5428	Unknown	ChIP-chip	10.1093/nar/gks766
SCO4230	SCO5430	Unknown	ChIP-chip	10.1093/nar/gks766
SCO4230	SCO5431	Unknown	ChIP-chip	10.1093/nar/gks766
SCO4230	SCO5432	Unknown	ChIP-chip	10.1093/nar/gks766
SCO4230	SCO5435	Unknown	ChIP-chip	10.1093/nar/gks766
SCO4230	SCO5436	Unknown	ChIP-chip	10.1093/nar/gks766
SCO4230	SCO5443	Unknown	ChIP-chip	10.1093/nar/gks766
SCO4230	SCO5444	repression	ChIP-chip, MA	10.1093/nar/gks766
SCO4230	SCO5445	Unknown	ChIP-chip	10.1093/nar/gks766
SCO4230	SCO5446	Unknown	ChIP-chip	10.1093/nar/gks766
SCO4230	SCO5447	Unknown	EMSA	10.1093/nar/gkm1150
SCO4230	SCO5447	repression	ChIP-chip, MA	10.1093/nar/gks766
SCO4230	SCO5448	Unknown	ChIP-chip	10.1093/nar/gks766
SCO4230	SCO5456	Unknown	ChIP-chip	10.1093/nar/gks766
SCO4230	SCO5458	Unknown	ChIP-chip	10.1093/nar/gks766
SCO4230	SCO5459	Unknown	ChIP-chip	10.1093/nar/gks766
SCO4230	SCO5460	Unknown	ChIP-chip	10.1093/nar/gks766
SCO4230	SCO5467	Unknown	ChIP-chip	10.1093/nar/gks766
SCO4230	SCO5468	Unknown	ChIP-chip	10.1093/nar/gks766
SCO4230	SCO5470	Unknown	ChIP-chip	10.1093/nar/gks766
SCO4230	SCO5471	Unknown	ChIP-chip	10.1093/nar/gks766
SCO4230	SCO5472	Unknown	ChIP-chip	10.1093/nar/gks766
SCO4230	SCO5473	Unknown	ChIP-chip	10.1093/nar/gks766
SCO4230	SCO5476	repression	ChIP-chip, MA	10.1093/nar/gks766
SCO4230	SCO5477	Unknown	ChIP-chip	10.1093/nar/gks766
SCO4230	SCO5484	Unknown	ChIP-chip	10.1093/nar/gks766
SCO4230	SCO5485	Unknown	ChIP-chip	10.1093/nar/gks766
SCO4230	SCO5486	Unknown	ChIP-chip	10.1093/nar/gks766
SCO4230	SCO5487	Unknown	ChIP-chip	10.1093/nar/gks766
SCO4230	SCO5509	Unknown	ChIP-chip	10.1093/nar/gks766
SCO4230	SCO5510	Unknown	ChIP-chip	10.1093/nar/gks766
SCO4230	SCO5511	Unknown	ChIP-chip	10.1093/nar/gks766
SCO4230	SCO5518	Unknown	ChIP-chip	10.1093/nar/gks766
SCO4230	SCO5519	Unknown	ChIP-chip	10.1093/nar/gks766
SCO4230	SCO5520	Unknown	ChIP-chip	10.1093/nar/gks766
SCO4230	SCO5529	Unknown	ChIP-chip	10.1093/nar/gks766
SCO4230	SCO5531	Unknown	ChIP-chip	10.1093/nar/gks766
SCO4230	SCO5532	Unknown	ChIP-chip	10.1093/nar/gks766
SCO4230	SCO5533	Unknown	ChIP-chip	10.1093/nar/gks766
SCO4230	SCO5534	Unknown	ChIP-chip	10.1093/nar/gks766
SCO4230	SCO5535	Unknown	ChIP-chip	10.1093/nar/gks766
SCO4230	SCO5539	repression	ChIP-chip, MA	10.1093/nar/gks766
SCO4230	SCO5540	repression	ChIP-chip, MA	10.1093/nar/gks766
SCO4230	SCO5550	Unknown	ChIP-chip	10.1093/nar/gks766
SCO4230	SCO5568	Unknown	ChIP-chip	10.1093/nar/gks766
SCO4230	SCO5569	Unknown	ChIP-chip	10.1093/nar/gks766
SCO4230	SCO5570	Unknown	ChIP-chip	10.1093/nar/gks766
SCO4230	SCO5571	Unknown	ChIP-chip	10.1093/nar/gks766
SCO4230	SCO5572	Unknown	ChIP-chip	10.1093/nar/gks766
SCO4230	SCO5577	Unknown	ChIP-chip	10.1093/nar/gks766
SCO4230	SCO5578	Unknown	ChIP-chip	10.1093/nar/gks766
SCO4230	SCO5585	repression	FP, EMSA, luxAB	10.1093/nar/gkp162
SCO4230	SCO5587	Unknown	ChIP-chip	10.1093/nar/gks766
SCO4230	SCO5588	Unknown	ChIP-chip	10.1093/nar/gks766
SCO4230	SCO5593	Unknown	ChIP-chip	10.1093/nar/gks766
SCO4230	SCO5594	Unknown	ChIP-chip	10.1093/nar/gks766
SCO4230	SCO5595	Unknown	ChIP-chip	10.1093/nar/gks766
SCO4230	SCO5596	Unknown	ChIP-chip	10.1093/nar/gks766
SCO4230	SCO5627	Unknown	ChIP-chip	10.1093/nar/gks766
SCO4230	SCO5629	Unknown	ChIP-chip	10.1093/nar/gks766
SCO4230	SCO5630	Unknown	ChIP-chip	10.1093/nar/gks766
SCO4230	SCO5631	Unknown	ChIP-chip	10.1093/nar/gks766
SCO4230	SCO5632	Unknown	ChIP-chip	10.1093/nar/gks766
SCO4230	SCO5638	Unknown	ChIP-chip	10.1093/nar/gks766
SCO4230	SCO5639	Unknown	ChIP-chip	10.1093/nar/gks766
SCO4230	SCO5640	Unknown	ChIP-chip	10.1093/nar/gks766
SCO4230	SCO5641	Unknown	ChIP-chip	10.1093/nar/gks766
SCO4230	SCO5642	Unknown	ChIP-chip	10.1093/nar/gks766
SCO4230	SCO5647	Unknown	ChIP-chip	10.1093/nar/gks766
SCO4230	SCO5648	activation	ChIP-chip, MA	10.1093/nar/gks766
SCO4230	SCO5667	Unknown	ChIP-chip	10.1093/nar/gks766
SCO4230	SCO5668	Unknown	ChIP-chip	10.1093/nar/gks766
SCO4230	SCO5669	Unknown	ChIP-chip	10.1093/nar/gks766
SCO4230	SCO5690	Unknown	ChIP-chip	10.1093/nar/gks766
SCO4230	SCO5691	Unknown	ChIP-chip	10.1093/nar/gks766
SCO4230	SCO5692	Unknown	ChIP-chip	10.1093/nar/gks766
SCO4230	SCO5693	repression	ChIP-chip, MA	10.1093/nar/gks766
SCO4230	SCO5703	Unknown	ChIP-chip	10.1093/nar/gks766
SCO4230	SCO5707	Unknown	ChIP-chip	10.1093/nar/gks766
SCO4230	SCO5708	Unknown	ChIP-chip	10.1093/nar/gks766
SCO4230	SCO5709	Unknown	ChIP-chip	10.1093/nar/gks766
SCO4230	SCO5710	Unknown	ChIP-chip	10.1093/nar/gks766
SCO4230	SCO5716	Unknown	ChIP-chip	10.1093/nar/gks766
SCO4230	SCO5728	Unknown	ChIP-chip	10.1093/nar/gks766
SCO4230	SCO5729	Unknown	ChIP-chip	10.1093/nar/gks766
SCO4230	SCO5742	Unknown	ChIP-chip	10.1093/nar/gks766
SCO4230	SCO5743	Unknown	ChIP-chip	10.1093/nar/gks766
SCO4230	SCO5746	activation	ChIP-chip, MA	10.1093/nar/gks766
SCO4230	SCO5748	Unknown	ChIP-chip	10.1093/nar/gks766
SCO4230	SCO5750	Unknown	ChIP-chip	10.1093/nar/gks766
SCO4230	SCO5751	Unknown	ChIP-chip	10.1093/nar/gks766
SCO4230	SCO5754	Unknown	ChIP-chip	10.1093/nar/gks766
SCO4230	SCO5755	Unknown	ChIP-chip	10.1093/nar/gks766
SCO4230	SCO5777	Unknown	ChIP-chip	10.1093/nar/gks766
SCO4230	SCO5778	Unknown	ChIP-chip	10.1093/nar/gks766
SCO4230	SCO5807	Unknown	ChIP-chip	10.1093/nar/gks766
SCO4230	SCO5808	Unknown	ChIP-chip	10.1093/nar/gks766
SCO4230	SCO5822	repression	ChIP-chip, MA	10.1093/nar/gks766
SCO4230	SCO5833	Unknown	ChIP-chip	10.1093/nar/gks766
SCO4230	SCO5834	Unknown	ChIP-chip	10.1093/nar/gks766
SCO4230	SCO5845	Unknown	ChIP-chip	10.1093/nar/gks766
SCO4230	SCO5846	Unknown	ChIP-chip	10.1093/nar/gks766
SCO4230	SCO5888	repression	ChIP-chip, MA	10.1093/nar/gks766
SCO4230	SCO5889	repression	ChIP-chip, MA	10.1093/nar/gks766
SCO4230	SCO5890	repression	ChIP-chip, MA	10.1093/nar/gks766
SCO4230	SCO5891	repression	ChIP-chip, MA	10.1093/nar/gks766
SCO4230	SCO5901	Unknown	ChIP-chip	10.1093/nar/gks766
SCO4230	SCO5902	Unknown	ChIP-chip	10.1093/nar/gks766
SCO4230	SCO5903	Unknown	ChIP-chip	10.1093/nar/gks766
SCO4230	SCO5904	Unknown	ChIP-chip	10.1093/nar/gks766
SCO4230	SCO5905	Unknown	ChIP-chip	10.1093/nar/gks766
SCO4230	SCO5907	Unknown	ChIP-chip	10.1093/nar/gks766
SCO4230	SCO5908	Unknown	ChIP-chip	10.1093/nar/gks766
SCO4230	SCO5909	Unknown	ChIP-chip	10.1093/nar/gks766
SCO4230	SCO5910	Unknown	ChIP-chip	10.1093/nar/gks766
SCO4230	SCO5912	Unknown	ChIP-chip	10.1093/nar/gks766
SCO4230	SCO5917	Unknown	ChIP-chip	10.1093/nar/gks766
SCO4230	SCO5918	Unknown	ChIP-chip	10.1093/nar/gks766
SCO4230	SCO5921	Unknown	ChIP-chip	10.1093/nar/gks766
SCO4230	SCO5922	Unknown	ChIP-chip	10.1093/nar/gks766
SCO4230	SCO5925	Unknown	ChIP-chip	10.1093/nar/gks766
SCO4230	SCO5926	Unknown	ChIP-chip	10.1093/nar/gks766
SCO4230	SCO5927	Unknown	ChIP-chip	10.1093/nar/gks766
SCO4230	SCO5928	Unknown	ChIP-chip	10.1093/nar/gks766
SCO4230	SCO5929	Unknown	ChIP-chip	10.1093/nar/gks766
SCO4230	SCO5930	Unknown	ChIP-chip	10.1093/nar/gks766
SCO4230	SCO5932	Unknown	ChIP-chip	10.1093/nar/gks766
SCO4230	SCO5933	Unknown	ChIP-chip	10.1093/nar/gks766
SCO4230	SCO5945	Unknown	ChIP-chip	10.1093/nar/gks766
SCO4230	SCO5968	Unknown	ChIP-chip	10.1093/nar/gks766
SCO4230	SCO5969	Unknown	ChIP-chip	10.1093/nar/gks766
SCO4230	SCO5970	Unknown	ChIP-chip	10.1093/nar/gks766
SCO4230	SCO5971	Unknown	ChIP-chip	10.1093/nar/gks766
SCO4230	SCO5976	Unknown	ChIP-chip	10.1093/nar/gks766
SCO4230	SCO5977	Unknown	ChIP-chip	10.1093/nar/gks766
SCO4230	SCO5978	Unknown	ChIP-chip	10.1093/nar/gks766
SCO4230	SCO5979	Unknown	ChIP-chip	10.1093/nar/gks766
SCO4230	SCO5982	Unknown	ChIP-chip	10.1093/nar/gks766
SCO4230	SCO5983	Unknown	ChIP-chip	10.1093/nar/gks766
SCO4230	SCO5996	Unknown	ChIP-chip	10.1093/nar/gks766
SCO4230	SCO5997	Unknown	ChIP-chip	10.1093/nar/gks766
SCO4230	SCO5999	Unknown	ChIP-chip	10.1093/nar/gks766
SCO4230	SCO6005	Unknown	ChIP-chip	10.1093/nar/gks766
SCO4230	SCO6006	Unknown	ChIP-chip	10.1093/nar/gks766
SCO4230	SCO6021	Unknown	ChIP-chip	10.1093/nar/gks766
SCO4230	SCO6033	Unknown	ChIP-chip	10.1093/nar/gks766
SCO4230	SCO6034	Unknown	ChIP-chip	10.1093/nar/gks766
SCO4230	SCO6041	Unknown	ChIP-chip	10.1093/nar/gks766
SCO4230	SCO6042	Unknown	ChIP-chip	10.1093/nar/gks766
SCO4230	SCO6043	Unknown	ChIP-chip	10.1093/nar/gks766
SCO4230	SCO6044	Unknown	ChIP-chip	10.1093/nar/gks766
SCO4230	SCO6069	Unknown	ChIP-chip	10.1093/nar/gks766
SCO4230	SCO6070	Unknown	ChIP-chip	10.1093/nar/gks766
SCO4230	SCO6071	Unknown	ChIP-chip	10.1093/nar/gks766
SCO4230	SCO6077	Unknown	ChIP-chip	10.1093/nar/gks766
SCO4230	SCO6078	Unknown	ChIP-chip	10.1093/nar/gks766
SCO4230	SCO6095	Unknown	ChIP-chip	10.1093/nar/gks766
SCO4230	SCO6096	Unknown	ChIP-chip	10.1093/nar/gks766
SCO4230	SCO6108	Unknown	ChIP-chip	10.1093/nar/gks766
SCO4230	SCO6112	Unknown	ChIP-chip	10.1093/nar/gks766
SCO4230	SCO6113	Unknown	ChIP-chip	10.1093/nar/gks766
SCO4230	SCO6114	Unknown	ChIP-chip	10.1093/nar/gks766
SCO4230	SCO6115	Unknown	ChIP-chip	10.1093/nar/gks766
SCO4230	SCO6116	Unknown	ChIP-chip	10.1093/nar/gks766
SCO4230	SCO6130	Unknown	ChIP-chip	10.1093/nar/gks766
SCO4230	SCO6131	Unknown	ChIP-chip	10.1093/nar/gks766
SCO4230	SCO6145	Unknown	ChIP-chip	10.1093/nar/gks766
SCO4230	SCO6152	Unknown	ChIP-chip	10.1093/nar/gks766
SCO4230	SCO6153	Unknown	ChIP-chip	10.1093/nar/gks766
SCO4230	SCO6155	Unknown	ChIP-chip	10.1093/nar/gks766
SCO4230	SCO6156	Unknown	ChIP-chip	10.1093/nar/gks766
SCO4230	SCO6157	Unknown	ChIP-chip	10.1093/nar/gks766
SCO4230	SCO6158	Unknown	ChIP-chip	10.1093/nar/gks766
SCO4230	SCO6159	Unknown	ChIP-chip	10.1093/nar/gks766
SCO4230	SCO6167	Unknown	ChIP-chip	10.1093/nar/gks766
SCO4230	SCO6169	Unknown	EMSA	10.1093/nar/gkm1150
SCO4230	SCO6170	Unknown	ChIP-chip	10.1093/nar/gks766
SCO4230	SCO6171	Unknown	ChIP-chip	10.1093/nar/gks766
SCO4230	SCO6172	Unknown	ChIP-chip	10.1093/nar/gks766
SCO4230	SCO6179	Unknown	ChIP-chip	10.1093/nar/gks766
SCO4230	SCO6180	Unknown	ChIP-chip	10.1093/nar/gks766
SCO4230	SCO6196	Unknown	ChIP-chip	10.1093/nar/gks766
SCO4230	SCO6197	Unknown	ChIP-chip	10.1093/nar/gks766
SCO4230	SCO6198	repression	ChIP-chip, MA	10.1093/nar/gks766
SCO4230	SCO6199	Unknown	ChIP-chip	10.1093/nar/gks766
SCO4230	SCO6200	Unknown	ChIP-chip	10.1093/nar/gks766
SCO4230	SCO6201	Unknown	ChIP-chip	10.1093/nar/gks766
SCO4230	SCO6202	Unknown	ChIP-chip	10.1093/nar/gks766
SCO4230	SCO6207	Unknown	ChIP-chip	10.1093/nar/gks766
SCO4230	SCO6208	Unknown	ChIP-chip	10.1093/nar/gks766
SCO4230	SCO6209	Unknown	ChIP-chip	10.1093/nar/gks766
SCO4230	SCO6214	repression	ChIP-chip, MA	10.1093/nar/gks766
SCO4230	SCO6215	Unknown	ChIP-chip	10.1093/nar/gks766
SCO4230	SCO6216	Unknown	ChIP-chip	10.1093/nar/gks766
SCO4230	SCO6217	Unknown	ChIP-chip	10.1093/nar/gks766
SCO4230	SCO6223	Unknown	ChIP-chip	10.1093/nar/gks766
SCO4230	SCO6224	Unknown	ChIP-chip	10.1093/nar/gks766
SCO4230	SCO6231	Unknown	ChIP-chip	10.1093/nar/gks766
SCO4230	SCO6232	Unknown	ChIP-chip	10.1093/nar/gks766
SCO4230	SCO6233	Unknown	ChIP-chip	10.1093/nar/gks766
SCO4230	SCO6234	Unknown	ChIP-chip	10.1093/nar/gks766
SCO4230	SCO6235	Unknown	ChIP-chip	10.1093/nar/gks766
SCO4230	SCO6236	Unknown	ChIP-chip	10.1093/nar/gks766
SCO4230	SCO6237	Unknown	ChIP-chip	10.1093/nar/gks766
SCO4230	SCO6238	Unknown	ChIP-chip	10.1093/nar/gks766
SCO4230	SCO6239	Unknown	ChIP-chip	10.1093/nar/gks766
SCO4230	SCO6240	Unknown	ChIP-chip	10.1093/nar/gks766
SCO4230	SCO6247	Unknown	ChIP-chip	10.1093/nar/gks766
SCO4230	SCO6259	Unknown	ChIP-chip	10.1093/nar/gks766
SCO4230	SCO6260	Unknown	ChIP-chip	10.1093/nar/gks766
SCO4230	SCO6261	Unknown	ChIP-chip	10.1093/nar/gks766
SCO4230	SCO6265	Unknown	ChIP-chip	10.1093/nar/gks766
SCO4230	SCO6266	repression	ChIP-chip, MA	10.1093/nar/gks766
SCO4230	SCO6268	activation	ChIP-chip, MA	10.1093/nar/gks766
SCO4230	SCO6269	Unknown	ChIP-chip	10.1093/nar/gks766
SCO4230	SCO6272	Unknown	ChIP-chip	10.1093/nar/gks766
SCO4230	SCO6273	Unknown	ChIP-chip	10.1093/nar/gks766
SCO4230	SCO6274	activation	ChIP-chip, MA	10.1093/nar/gks766
SCO4230	SCO6275	Unknown	ChIP-chip	10.1093/nar/gks766
SCO4230	SCO6303	Unknown	ChIP-chip	10.1093/nar/gks766
SCO4230	SCO6304	Unknown	ChIP-chip	10.1093/nar/gks766
SCO4230	SCO6309	Unknown	ChIP-chip	10.1093/nar/gks766
SCO4230	SCO6310	Unknown	ChIP-chip	10.1093/nar/gks766
SCO4230	SCO6319	Unknown	ChIP-chip	10.1093/nar/gks766
SCO4230	SCO6345	Unknown	ChIP-chip	10.1093/nar/gks766
SCO4230	SCO6346	Unknown	ChIP-chip	10.1093/nar/gks766
SCO4230	SCO6347	Unknown	ChIP-chip	10.1093/nar/gks766
SCO4230	SCO6366	Unknown	ChIP-chip	10.1093/nar/gks766
SCO4230	SCO6367	Unknown	ChIP-chip	10.1093/nar/gks766
SCO4230	SCO6368	Unknown	ChIP-chip	10.1093/nar/gks766
SCO4230	SCO6395	Unknown	ChIP-chip	10.1093/nar/gks766
SCO4230	SCO6396	Unknown	ChIP-chip	10.1093/nar/gks766
SCO4230	SCO6411	Unknown	ChIP-chip	10.1093/nar/gks766
SCO4230	SCO6412	Unknown	ChIP-chip	10.1093/nar/gks766
SCO4230	SCO6413	Unknown	ChIP-chip	10.1093/nar/gks766
SCO4230	SCO6428	Unknown	ChIP-chip	10.1093/nar/gks766
SCO4230	SCO6429	Unknown	ChIP-chip	10.1093/nar/gks766
SCO4230	SCO6431	Unknown	ChIP-chip	10.1093/nar/gks766
SCO4230	SCO6432	Unknown	ChIP-chip	10.1093/nar/gks766
SCO4230	SCO6433	Unknown	ChIP-chip	10.1093/nar/gks766
SCO4230	SCO6434	Unknown	ChIP-chip	10.1093/nar/gks766
SCO4230	SCO6435	Unknown	ChIP-chip	10.1093/nar/gks766
SCO4230	SCO6436	Unknown	ChIP-chip	10.1093/nar/gks766
SCO4230	SCO6437	Unknown	ChIP-chip	10.1093/nar/gks766
SCO4230	SCO6442	Unknown	ChIP-chip	10.1093/nar/gks766
SCO4230	SCO6443	Unknown	ChIP-chip	10.1093/nar/gks766
SCO4230	SCO6444	Unknown	ChIP-chip	10.1093/nar/gks766
SCO4230	SCO6445	Unknown	ChIP-chip	10.1093/nar/gks766
SCO4230	SCO6466	Unknown	ChIP-chip	10.1093/nar/gks766
SCO4230	SCO6467	Unknown	ChIP-chip	10.1093/nar/gks766
SCO4230	SCO6473	Unknown	ChIP-chip	10.1093/nar/gks766
SCO4230	SCO6488	Unknown	ChIP-chip	10.1093/nar/gks766
SCO4230	SCO6489	Unknown	ChIP-chip	10.1093/nar/gks766
SCO4230	SCO6490	Unknown	ChIP-chip	10.1093/nar/gks766
SCO4230	SCO6491	Unknown	ChIP-chip	10.1093/nar/gks766
SCO4230	SCO6492	Unknown	ChIP-chip	10.1093/nar/gks766
SCO4230	SCO6501	Unknown	ChIP-chip	10.1093/nar/gks766
SCO4230	SCO6502	repression	ChIP-chip, MA	10.1093/nar/gks766
SCO4230	SCO6511	Unknown	ChIP-chip	10.1093/nar/gks766
SCO4230	SCO6512	Unknown	ChIP-chip	10.1093/nar/gks766
SCO4230	SCO6513	Unknown	ChIP-chip	10.1093/nar/gks766
SCO4230	SCO6529	Unknown	ChIP-chip	10.1093/nar/gks766
SCO4230	SCO6530	Unknown	ChIP-chip	10.1093/nar/gks766
SCO4230	SCO6534	Unknown	ChIP-chip	10.1093/nar/gks766
SCO4230	SCO6535	Unknown	ChIP-chip	10.1093/nar/gks766
SCO4230	SCO6546	Unknown	ChIP-chip	10.1093/nar/gks766
SCO4230	SCO6547	Unknown	ChIP-chip	10.1093/nar/gks766
SCO4230	SCO6548	Unknown	ChIP-chip	10.1093/nar/gks766
SCO4230	SCO6560	Unknown	ChIP-chip	10.1093/nar/gks766
SCO4230	SCO6567	repression	ChIP-chip, MA	10.1093/nar/gks766
SCO4230	SCO6568	Unknown	ChIP-chip	10.1093/nar/gks766
SCO4230	SCO6569	repression	ChIP-chip, MA	10.1093/nar/gks766
SCO4230	SCO6570	repression	ChIP-chip, MA	10.1093/nar/gks766
SCO4230	SCO6576	Unknown	ChIP-chip	10.1093/nar/gks766
SCO4230	SCO6577	Unknown	ChIP-chip	10.1093/nar/gks766
SCO4230	SCO6578	Unknown	ChIP-chip	10.1093/nar/gks766
SCO4230	SCO6579	Unknown	ChIP-chip	10.1093/nar/gks766
SCO4230	SCO6580	Unknown	ChIP-chip	10.1093/nar/gks766
SCO4230	SCO6581	Unknown	ChIP-chip	10.1093/nar/gks766
SCO4230	SCO6582	Unknown	ChIP-chip	10.1093/nar/gks766
SCO4230	SCO6583	Unknown	ChIP-chip	10.1093/nar/gks766
SCO4230	SCO6584	Unknown	ChIP-chip	10.1093/nar/gks766
SCO4230	SCO6593	Unknown	ChIP-chip	10.1093/nar/gks766
SCO4230	SCO6594	Unknown	ChIP-chip	10.1093/nar/gks766
SCO4230	SCO6595	Unknown	ChIP-chip	10.1093/nar/gks766
SCO4230	SCO6596	Unknown	ChIP-chip	10.1093/nar/gks766
SCO4230	SCO6597	Unknown	ChIP-chip	10.1093/nar/gks766
SCO4230	SCO6602	Unknown	ChIP-chip	10.1093/nar/gks766
SCO4230	SCO6603	Unknown	ChIP-chip	10.1093/nar/gks766
SCO4230	SCO6604	Unknown	ChIP-chip	10.1093/nar/gks766
SCO4230	SCO6611	Unknown	ChIP-chip	10.1093/nar/gks766
SCO4230	SCO6612	Unknown	ChIP-chip	10.1093/nar/gks766
SCO4230	SCO6613	Unknown	ChIP-chip	10.1093/nar/gks766
SCO4230	SCO6614	Unknown	ChIP-chip	10.1093/nar/gks766
SCO4230	SCO6620	Unknown	ChIP-chip	10.1093/nar/gks766
SCO4230	SCO6621	repression	ChIP-chip, MA	10.1093/nar/gks766
SCO4230	SCO6622	Unknown	ChIP-chip	10.1093/nar/gks766
SCO4230	SCO6623	repression	ChIP-chip, MA	10.1093/nar/gks766
SCO4230	SCO6627	Unknown	ChIP-chip	10.1093/nar/gks766
SCO4230	SCO6635	Unknown	ChIP-chip	10.1093/nar/gks766
SCO4230	SCO6636	Unknown	ChIP-chip	10.1093/nar/gks766
SCO4230	SCO6658	Unknown	ChIP-chip	10.1093/nar/gks766
SCO4230	SCO6659	Unknown	ChIP-chip	10.1093/nar/gks766
SCO4230	SCO6686	Unknown	ChIP-chip	10.1093/nar/gks766
SCO4230	SCO6687	Unknown	ChIP-chip	10.1093/nar/gks766
SCO4230	SCO6697	Unknown	ChIP-chip	10.1093/nar/gks766
SCO4230	SCO6698	Unknown	ChIP-chip	10.1093/nar/gks766
SCO4230	SCO6702	Unknown	ChIP-chip	10.1093/nar/gks766
SCO4230	SCO6703	Unknown	ChIP-chip	10.1093/nar/gks766
SCO4230	SCO6704	Unknown	ChIP-chip	10.1093/nar/gks766
SCO4230	SCO6707	Unknown	ChIP-chip	10.1093/nar/gks766
SCO4230	SCO6708	Unknown	ChIP-chip	10.1093/nar/gks766
SCO4230	SCO6709	Unknown	ChIP-chip	10.1093/nar/gks766
SCO4230	SCO6710	Unknown	ChIP-chip	10.1093/nar/gks766
SCO4230	SCO6711	Unknown	ChIP-chip	10.1093/nar/gks766
SCO4230	SCO6712	Unknown	ChIP-chip	10.1093/nar/gks766
SCO4230	SCO6723	Unknown	ChIP-chip	10.1093/nar/gks766
SCO4230	SCO6724	Unknown	ChIP-chip	10.1093/nar/gks766
SCO4230	SCO6729	activation	ChIP-chip, MA	10.1093/nar/gks766
SCO4230	SCO6730	Unknown	ChIP-chip	10.1093/nar/gks766
SCO4230	SCO6742	Unknown	ChIP-chip	10.1093/nar/gks766
SCO4230	SCO6743	Unknown	ChIP-chip	10.1093/nar/gks766
SCO4230	SCO6755	Unknown	ChIP-chip	10.1093/nar/gks766
SCO4230	SCO6756	Unknown	ChIP-chip	10.1093/nar/gks766
SCO4230	SCO6757	Unknown	ChIP-chip	10.1093/nar/gks766
SCO4230	SCO6758	Unknown	ChIP-chip	10.1093/nar/gks766
SCO4230	SCO6759	Unknown	ChIP-chip	10.1093/nar/gks766
SCO4230	SCO6773	Unknown	ChIP-chip	10.1093/nar/gks766
SCO4230	SCO6774	Unknown	ChIP-chip	10.1093/nar/gks766
SCO4230	SCO6775	Unknown	ChIP-chip	10.1093/nar/gks766
SCO4230	SCO6795	Unknown	ChIP-chip	10.1093/nar/gks766
SCO4230	SCO6796	Unknown	ChIP-chip	10.1093/nar/gks766
SCO4230	SCO6797	Unknown	ChIP-chip	10.1093/nar/gks766
SCO4230	SCO6798	Unknown	ChIP-chip	10.1093/nar/gks766
SCO4230	SCO6808	Unknown	ChIP-chip	10.1093/nar/gks766
SCO4230	SCO6809	Unknown	ChIP-chip	10.1093/nar/gks766
SCO4230	SCO6811	Unknown	ChIP-chip	10.1093/nar/gks766
SCO4230	SCO6812	Unknown	ChIP-chip	10.1093/nar/gks766
SCO4230	SCO6813	Unknown	ChIP-chip	10.1093/nar/gks766
SCO4230	SCO6816	Unknown	ChIP-chip	10.1093/nar/gks766
SCO4230	SCO6817	Unknown	ChIP-chip	10.1093/nar/gks766
SCO4230	SCO6818	Unknown	ChIP-chip	10.1093/nar/gks766
SCO4230	SCO6819	Unknown	ChIP-chip	10.1093/nar/gks766
SCO4230	SCO6820	Unknown	ChIP-chip	10.1093/nar/gks766
SCO4230	SCO6821	Unknown	ChIP-chip	10.1093/nar/gks766
SCO4230	SCO6822	Unknown	ChIP-chip	10.1093/nar/gks766
SCO4230	SCO6823	Unknown	ChIP-chip	10.1093/nar/gks766
SCO4230	SCO6824	Unknown	ChIP-chip	10.1093/nar/gks766
SCO4230	SCO6833	Unknown	ChIP-chip	10.1093/nar/gks766
SCO4230	SCO6834	Unknown	ChIP-chip	10.1093/nar/gks766
SCO4230	SCO6835	Unknown	ChIP-chip	10.1093/nar/gks766
SCO4230	SCO6836	Unknown	ChIP-chip	10.1093/nar/gks766
SCO4230	SCO6843	Unknown	ChIP-chip	10.1093/nar/gks766
SCO4230	SCO6844	Unknown	ChIP-chip	10.1093/nar/gks766
SCO4230	SCO6845	Unknown	ChIP-chip	10.1093/nar/gks766
SCO4230	SCO6848	Unknown	ChIP-chip	10.1093/nar/gks766
SCO4230	SCO6849	Unknown	ChIP-chip	10.1093/nar/gks766
SCO4230	SCO6850	Unknown	ChIP-chip	10.1093/nar/gks766
SCO4230	SCO6869	Unknown	ChIP-chip	10.1093/nar/gks766
SCO4230	SCO6870	Unknown	ChIP-chip	10.1093/nar/gks766
SCO4230	SCO6871	Unknown	ChIP-chip	10.1093/nar/gks766
SCO4230	SCO6872	Unknown	ChIP-chip	10.1093/nar/gks766
SCO4230	SCO6879	Unknown	ChIP-chip	10.1093/nar/gks766
SCO4230	SCO6880	Unknown	ChIP-chip	10.1093/nar/gks766
SCO4230	SCO6881	Unknown	ChIP-chip	10.1093/nar/gks766
SCO4230	SCO6898	Unknown	ChIP-chip	10.1093/nar/gks766
SCO4230	SCO6899	Unknown	ChIP-chip	10.1093/nar/gks766
SCO4230	SCO6900	Unknown	ChIP-chip	10.1093/nar/gks766
SCO4230	SCO6901	Unknown	ChIP-chip	10.1093/nar/gks766
SCO4230	SCO6906	Unknown	ChIP-chip	10.1093/nar/gks766
SCO4230	SCO6907	Unknown	ChIP-chip	10.1093/nar/gks766
SCO4230	SCO6908	Unknown	ChIP-chip	10.1093/nar/gks766
SCO4230	SCO6926	Unknown	ChIP-chip	10.1093/nar/gks766
SCO4230	SCO6927	repression	ChIP-chip, MA	10.1093/nar/gks766
SCO4230	SCO6937	Unknown	ChIP-chip	10.1093/nar/gks766
SCO4230	SCO6938	Unknown	ChIP-chip	10.1093/nar/gks766
SCO4230	SCO6972	Unknown	ChIP-chip	10.1093/nar/gks766
SCO4230	SCO6973	Unknown	ChIP-chip	10.1093/nar/gks766
SCO4230	SCO6974	Unknown	ChIP-chip	10.1093/nar/gks766
SCO4230	SCO6975	Unknown	ChIP-chip	10.1093/nar/gks766
SCO4230	SCO6978	Unknown	ChIP-chip	10.1093/nar/gks766
SCO4230	SCO6979	Unknown	ChIP-chip	10.1093/nar/gks766
SCO4230	SCO6980	Unknown	ChIP-chip	10.1093/nar/gks766
SCO4230	SCO6988	Unknown	ChIP-chip	10.1093/nar/gks766
SCO4230	SCO6994	Unknown	ChIP-chip	10.1093/nar/gks766
SCO4230	SCO6995	Unknown	ChIP-chip	10.1093/nar/gks766
SCO4230	SCO7000	Unknown	ChIP-chip	10.1093/nar/gks766
SCO4230	SCO7001	Unknown	ChIP-chip	10.1093/nar/gks766
SCO4230	SCO7003	Unknown	ChIP-chip	10.1093/nar/gks766
SCO4230	SCO7004	Unknown	ChIP-chip	10.1093/nar/gks766
SCO4230	SCO7005	Unknown	ChIP-chip	10.1093/nar/gks766
SCO4230	SCO7007	Unknown	ChIP-chip	10.1093/nar/gks766
SCO4230	SCO7008	Unknown	ChIP-chip	10.1093/nar/gks766
SCO4230	SCO7009	Unknown	ChIP-chip	10.1093/nar/gks766
SCO4230	SCO7010	Unknown	ChIP-chip	10.1093/nar/gks766
SCO4230	SCO7011	Unknown	ChIP-chip	10.1093/nar/gks766
SCO4230	SCO7012	Unknown	ChIP-chip	10.1093/nar/gks766
SCO4230	SCO7013	Unknown	ChIP-chip	10.1093/nar/gks766
SCO4230	SCO7015	Unknown	ChIP-chip	10.1093/nar/gks766
SCO4230	SCO7016	repression	ChIP-chip, MA	10.1093/nar/gks766
SCO4230	SCO7017	Unknown	ChIP-chip	10.1093/nar/gks766
SCO4230	SCO7018	Unknown	ChIP-chip	10.1093/nar/gks766
SCO4230	SCO7019	Unknown	ChIP-chip	10.1093/nar/gks766
SCO4230	SCO7020	Unknown	ChIP-chip	10.1093/nar/gks766
SCO4230	SCO7021	Unknown	ChIP-chip	10.1093/nar/gks766
SCO4230	SCO7023	Unknown	ChIP-chip	10.1093/nar/gks766
SCO4230	SCO7024	Unknown	ChIP-chip	10.1093/nar/gks766
SCO4230	SCO7025	Unknown	ChIP-chip	10.1093/nar/gks766
SCO4230	SCO7028	Unknown	ChIP-chip	10.1093/nar/gks766
SCO4230	SCO7029	Unknown	ChIP-chip	10.1093/nar/gks766
SCO4230	SCO7030	Unknown	ChIP-chip	10.1093/nar/gks766
SCO4230	SCO7031	Unknown	ChIP-chip	10.1093/nar/gks766
SCO4230	SCO7037	Unknown	ChIP-chip	10.1093/nar/gks766
SCO4230	SCO7041	Unknown	ChIP-chip	10.1093/nar/gks766
SCO4230	SCO7042	Unknown	ChIP-chip	10.1093/nar/gks766
SCO4230	SCO7043	Unknown	ChIP-chip	10.1093/nar/gks766
SCO4230	SCO7044	Unknown	ChIP-chip	10.1093/nar/gks766
SCO4230	SCO7045	Unknown	ChIP-chip	10.1093/nar/gks766
SCO4230	SCO7046	Unknown	ChIP-chip	10.1093/nar/gks766
SCO4230	SCO7047	Unknown	ChIP-chip	10.1093/nar/gks766
SCO4230	SCO7077	Unknown	ChIP-chip	10.1093/nar/gks766
SCO4230	SCO7078	Unknown	ChIP-chip	10.1093/nar/gks766
SCO4230	SCO7079	Unknown	ChIP-chip	10.1093/nar/gks766
SCO4230	SCO7080	Unknown	ChIP-chip	10.1093/nar/gks766
SCO4230	SCO7083	Unknown	ChIP-chip	10.1093/nar/gks766
SCO4230	SCO7084	Unknown	ChIP-chip	10.1093/nar/gks766
SCO4230	SCO7085	Unknown	ChIP-chip	10.1093/nar/gks766
SCO4230	SCO7086	Unknown	ChIP-chip	10.1093/nar/gks766
SCO4230	SCO7087	Unknown	ChIP-chip	10.1093/nar/gks766
SCO4230	SCO7088	Unknown	ChIP-chip	10.1093/nar/gks766
SCO4230	SCO7089	Unknown	ChIP-chip	10.1093/nar/gks766
[truncated: 3,425 more rows]
