# Supplementary material for: Machine‐Learning Analysis of Streptomyces coelicolor Transcriptomes Reveals a Transcription Regulatory Network Encompassing Biosynthetic Gene Clusters
Source: Adv Sci (Weinh). 2024 Sep 12;11(41):2403912. doi: 10.1002/advs.202403912 (PMC11538686; doi:10.1002/advs.202403912)
Supplement: Supplementary file 10 — Supplemental Table 10 [file ADVS-11-2403912-s004.xlsx]

## Sheet: Table S10
Table S10 | List of regulatory iModulons
iM	iModulon function	Putative regulator	Gene name	Putative binding motif	Evidence
0	Heat shock, protein misfolding response	SCO5147	SCO5147		• Sigma factor binding motif is found and the sigma factor, SCO5147, is the member of this iModulon. • SCO5147 is homolog of SigE, whose binding motif is similar to the detected motif.
4	SoxR	SCO1697	soxR		• The iModulon activity is extremely low in soxR deletion strain. • Known SoxR regulons are enriched in this iModulon.
5	TipA	SCO3413	tipA	-	• The iModulon activity is extremely high in strains cultured with thiostrepton. • tipA is the member of this iModulon.
6	Glycopeptide response 1; ABC transporters for defense mechanisms	SCO4005	SCO4005		• Probable sigma factor binding motif is found and the sigma factor, SCO4005, is the member of this iModulon.
11	Sulfur metabolism	SCO5552	ndgR	-	• Subset of known NdgR regulons are enriched in this iModulon.
13	SCO4938	SCO4938	SCO4938	-	• The iModulon activity is extremely high in SCO4938 overexpression strain. • SCO4938 is the member of this iModulon.
19	Maltose utilization	SCO2232	malR	-	• Previously characterized (10.1046/j.1365-2958.1997.d01-1878.x).
20	Arginine biosynthesis	SCO1576	argR	-	• Subset of known ArgR regulons are enriched in this iModulon.
26	SCO7104 OE	SCO7104	SCO7104	-	• The iModulon activity is extremely high in SCO7104 overexpression strain. • SCO7104 is the member of this iModulon.
33	Cold-shock 2	SCO0037	SCO0037	-	• The iModulon activity is extremely high in SCO0037 overexpression strain. • Although SCO0037 is not included in this iModulon, the gene weight of SCO0037 is high (>0.1).
45	Isorenieratene BGC	SCO0194	litS	-	• Previously characterized (10.1128/JB.187.5.1825-1832.2005).
48	Osmoprotection	SCO0600	sigB		• The putative SigB binding motif is found. • SigB is known to control itself and its two paralogues (SigL and SigM) in a hierarchical order and the three sigma factors are included in this iModulon (10.1111/j.1365-2958.2005.04761.x).
51	SCO6239 OE	SCO6239	SCO6239	-	• The iModulon activity is extremely high in SCO6239 overexpression strain. • SCO6239 is the member of this iModulon.
55	WblC	SCO5190	wblC		• Known WblC regulons are enriched in this iModulon.
57	Iron acquisition 2	SCO4394	dmdR1		• Iron box motif is found (10.1042/BJ20031945).
65	UC 12	SCO2954	sigU		• The putative SigU binding motif is found (10.1128/jb.01759-07). • sigU is the member of this iModulon.
68	OsdR	SCO0204	osdR	-	• Predicted OsdR regulons are enriched in this iModulon (10.1128/mSystems.00014-16).
69	HrdC OE	SCO0895	hrdC	-	• The iModulon activity is extremely high in hrdC overexpression strain. • hrdC is the member of this iModulon.
70	MacR	SCO2120	macR		• Known MacR regulons are enriched in this iModulon.
72	Gas vesicle	SCO7341	sigG		• The iModulon activity is extremely high in sigG overexpression strain. • Promoter motif for SigB homologs is found (10.3390/ijms22157849).
74	UC inorganic metal	SCO0864 / SCO0866	SCO0864 / SCO0866		• Probable sigma factor binding motif is found. • SCO0864 and SCO0866 are the member of this iModulon.
75	Coelichelin	SCO3709	SCO3709	-	• The iModulon activity is extremely high in SCO3709 overexpression strain. • SCO3709 is the member of this iModulon.
76	SCO3450 OE	SCO3450	SCO3450	-	• The iModulon activity is extremely high in SCO3450 overexpression strain. • SCO3450 is the member of this iModulon.
83	SapB	SCO6685	ramR	-	• Known RamR regulons are enriched in this iModulon.
87	UC 14	SCO4035	sigF		• sigF is the member of this iModulon. • Promoter motif for SigB homologs is found (10.3390/ijms22157849).
93	SigR	SCO5216	sigR		• Subset of known SigR regulons are enriched in this iModulon.
94	SCO0159 OE	SCO0159	SCO0159	-	• The iModulon activity is extremely high in SCO0159 overexpression strain. • SCO0159 is the member of this iModulon.
95	SCO1876 / SCO4409 OE	SCO4409	SCO4409	-	• The iModulon activity is extremely high in both SCO1876 and SCO4409 overexpression strains. • SCO4409 is the member of this iModulon.
97	SCO7105 / SCO7112 OE	SCO7105 / SCO7112	SCO7105 / SCO7112		• Probable sigma factor binding motif is found. • The iModulon activity is extremely high in both SCO7105 and SCO7112 overexpression strains. • SCO7105 and SCO7112 are the member of this iModulon.
99	SCO4895 OE	SCO4895	SCO4895		• Probable sigma factor binding motif is found. • The iModulon activity is extremely high in SCO4895 overexpression strain. • SCO4895 is the member of this iModulon.
100	SCO4864 OE	SCO4864	SCO4864	-	• The iModulon activity is extremely high in SCO4864 overexpression strain. • SCO4864 is the member of this iModulon.
104	SCO2639	SCO2639	SCO2639	-	• The iModulon activity is extremely high in SCO2639 overexpression strain. • SCO2639 is the member of this iModulon.
106	SCO1723 OE	SCO1723	SCO1723	-	• The iModulon activity is extremely high in SCO1723 overexpression strain. • SCO1723 is the member of this iModulon.
108	SigJ	SCO1276	sigJ	-	• The iModulon activity is high in sigJ overexpression strain. • sigJ is the member of this iModulon.
109	SigE	SCO3356	sigE		• Subset of known SigE regulons are enriched in this iModulon.
110	CoA metabolism, fatty acid degradation	SCO3626	SCO3626	-	• The iModulon activity is high in SCO3626 overexpression strain. • SCO3626 is the member of this iModulon.
112	HrdA OE	SCO2465	hrdA	-	• The iModulon activity is extremely high in hrdA overexpression strain.
114	SCO0414 OE	SCO0414	SCO0414	-	• The iModulon activity is high in SCO0414 overexpression strain. • SCO0414 is the member of this iModulon.
115	GluR	SCO5778	gluR	-	• Known GluR regulons are enriched in this iModulon.
