# Supplementary material for: Machine‐Learning Analysis of Streptomyces coelicolor Transcriptomes Reveals a Transcription Regulatory Network Encompassing Biosynthetic Gene Clusters
Source: Adv Sci (Weinh). 2024 Sep 12;11(41):2403912. doi: 10.1002/advs.202403912 (PMC11538686; doi:10.1002/advs.202403912)
Supplement: Supplementary file 11 — Supplemental Table 12 [file ADVS-11-2403912-s008.xlsx]

## Sheet: Table S11
Table S12 | Gene expression in different phosphate concentration
	Phosphate_1X_1	Phosphate_1X_2	Phosphate_1X_3	Phosphate_2X_1	Phosphate_2X_2	Phosphate_2X_3	Phosphate_1/10X_1	Phosphate_1/10X_2	Phosphate_1/10X_3	Phosphate_1/30X_1	Phosphate_1/30X_2	Phosphate_1/30X_3	Phosphate_1/5X_1	Phosphate_1/5X_2	Phosphate_1/5X_3
SCO0020	0.062	0	0.079	0.057	0.023	0	0.456	0.484	0.324	0.793	0.559	0.492	0.178	0.318	0.079
SCO0021	-0.405	-0.874	-0.737	-0.443	-0.707	-0.983	-0.307	0.421	0.057	0.446	0.429	0.61	0.016	-0.185	-0.29
SCO0022	-0.449	-0.614	-0.482	-0.611	-0.296	-0.688	0.532	0.052	0.624	-0.227	-0.174	-0.094	-0.045	-0.116	-0.36
SCO0025	-0.336	-0.558	-0.558	-0.174	-0.39	-0.558	-0.185	-0.195	-0.162	0.246	-0.276	-0.002	-0.198	-0.558	-0.558
SCO0026	1.184	1.131	0.949	1.073	0.954	1.341	1.341	1.272	1.249	1.189	1.055	1.103	1.498	1.598	1.529
SCO0027	-0.224	0.156	-0.135	-0.12	-0.162	-0.139	-0.127	-0.134	0.368	-0.125	0.174	-0.171	-0.243	0.318	-0.36
SCO0028	0.018	-0.02	-0.307	-0.307	-0.307	-0.307	-0.307	-0.307	0.259	-0.307	-0.088	-0.307	-0.307	-0.307	-0.307
SCO0029	0.074	0.438	-0.489	-0.574	0.068	-0.214	-0.013	-0.486	0.192	-0.362	-0.217	-0.563	-0.847	-0.412	-0.6
SCO0030	-0.179	-0.179	-0.041	-0.032	0.053	0.08	0.212	0.41	-0.027	0.217	0.437	0.933	0.498	0.382	0.356
SCO0031	0.506	0.598	-0.043	0.674	0.594	0.251	0.894	1.387	1.017	1.393	1.392	1.312	1.341	0.839	1.073
SCO0033	-0.49	-0.571	-0.502	-0.623	-0.467	-0.489	5.183	5.485	5.274	5.955	6.083	5.976	4.753	4.933	4.873
SCO0034	0.293	-0.341	-0.519	-0.423	-0.519	-0.519	0.333	0.416	0.263	0.107	0.318	0.374	0.199	0.534	-0.189
SCO0035	-0.189	0.311	0.297	0.348	-0.678	-0.118	1.041	1.549	1.55	2.025	1.625	1.525	1.203	0.722	1.281
SCO0036	0.947	0.845	0.031	0.391	0.806	0.307	1.83	2.531	1.893	2.3	2.717	2.275	2.317	2.646	2.473
SCO0037	0.034	0.034	-0.183	-0.327	-0.05	0.205	0.369	1.096	0.506	0.57	0.51	0.286	0.73	0.74	0.672
SCO0038	-0.072	-0.214	-0.15	-0.324	0.035	-0.013	0.327	0.713	0.482	1.059	0.593	0.142	0.456	0.46	0.246
SCO0039	-0.02	-0.016	-0.839	-0.216	-0.453	-0.213	-0.137	0.095	-0.147	0.471	0.386	-0.616	0.198	0.61	0.088
SCO0040	0.284	0.084	0.08	0.129	-0.125	0.218	0.209	0.548	0.379	0.803	0.997	0.85	0.25	0.934	0.109
SCO0041	-0.35	-0.35	-0.35	-0.35	-0.198	-0.35	-0.35	-0.35	-0.35	-0.35	-0.35	-0.35	-0.35	-0.35	-0.261
SCO0042	-0.431	0.207	-0.277	-0.488	-0.419	-0.404	-0.149	-0.235	-0.436	-0.441	-0.129	-0.318	-0.091	-0.279	-0.163
SCO0043	-0.177	-0.36	-0.322	-0.537	-0.29	0.102	0.772	0.795	0.639	0.542	0.229	0.833	0.58	0.849	0.808
SCO0044	0.414	0.955	0.475	0.242	0.363	-0.169	0.644	-0.202	0.374	-0.621	-0.078	1.653	0.119	0.426	0.154
SCO0045	-0.173	0.626	0.233	0.294	-0.023	0.218	-0.249	0.818	-0.437	-0.731	0.012	1.263	0.366	0.224	0.08
SCO0046	-0.419	-0.941	-0.674	-0.619	-0.777	-1.126	-1.338	-1.071	-0.886	-1.136	0.261	2.214	-0.708	-0.538	-1.208
SCO0047	0.351	0.198	0.024	0.082	0.076	0.281	0.086	0.512	0.333	-0.552	-0.586	-0.528	0.74	0.725	0.745
SCO0048	-0.532	0.124	-0.6	-0.57	-0.9	-0.878	-0.147	0.587	-0.098	0.666	0.846	0.593	-0.445	0.197	-0.445
SCO0049	0.687	0.53	0.381	0.241	0.622	0.457	1.503	2.173	1.458	2.342	2.074	2.19	1.054	1.292	1.434
SCO0050	0.98	1.148	0.169	0.936	-0.111	0.588	1.998	2.214	2.156	2.57	2.316	2.675	1.981	1.765	1.376
SCO0055	0.192	0.041	-0.233	0.097	-0.208	0.43	-0.303	0	-0.215	0.015	0.109	0.174	0.169	0.246	0.405
SCO0057	0.559	0.303	-0.016	-0.622	0.041	-0.029	1.96	2.274	1.692	1.679	1.662	1.768	1.91	1.77	2.076
SCO0058	0.234	0.166	0.01	0.22	-0.201	0.344	0.117	0.163	0.427	0.75	0.584	0.566	0.316	0.677	0.354
SCO0059	-0.178	-0.478	-0.341	-0.694	-0.275	-0.57	0.373	0.609	0.466	0.245	0.54	0.227	0.15	0.227	0.172
SCO0060	-0.791	-0.725	-1.828	-1.516	-1.57	-1.3	-1.062	-0.457	-1.242	-1.828	-1.6	-1.581	-0.743	-1.486	-1.294
SCO0061	0.097	0.02	0.059	0.081	0.018	0.269	-0.551	-0.307	-0.437	-0.09	-0.097	2.032	-0.192	-0.132	-0.245
SCO0062	-0.679	-0.808	-0.795	-0.755	-0.611	-0.462	-1.078	-1.223	-1.071	-1.103	-0.847	1.172	-1.06	-0.733	-0.731
SCO0063	-0.35	-0.834	-0.573	-0.603	-0.365	-0.057	-0.63	-0.756	-0.893	-0.505	-0.382	1.172	-0.73	-0.47	-0.495
SCO0064	0.536	0.53	0.375	0.452	0.395	0.555	-1.199	-1.424	-0.844	-1.469	-0.916	2.786	-0.186	-0.76	0.041
SCO0065	-0.378	-0.381	-0.382	-0.568	-0.551	-0.391	-1.259	-1.158	-0.997	-1.289	-1.075	2.137	-0.825	-0.978	-0.825
SCO0066	-0.833	-0.598	-0.666	-0.707	-1.052	-0.57	-1.428	-1.566	-1.161	-1.28	-1.245	2.165	-0.685	-1.382	-0.774
SCO0067	-0.078	-0.256	-0.012	-0.143	-0.353	-0.325	-1.013	-1.013	-1.444	-1.081	-0.653	2.667	-0.585	-0.929	-0.295
SCO0068	-0.147	-0.887	-0.105	-0.685	-0.178	-0.62	-0.409	-0.176	-0.382	-0.29	-0.118	2.338	-0.609	-0.226	0.056
SCO0069	0.037	-0.331	-0.244	-0.088	-0.276	-0.223	-0.573	-0.586	-0.438	-0.666	-0.346	1.174	-0.409	-0.508	-0.362
SCO0070	0.194	0.104	0.199	-0.477	-0.062	0.186	-0.374	-0.548	-0.193	-0.666	-0.462	-0.159	-0.55	-0.452	-0.609
SCO0071	0.064	-0.067	-0.076	0.051	-0.019	0.352	-0.343	-0.302	-0.66	0.148	-0.374	-0.408	-0.459	-0.495	-1.006
SCO0072	0.4	0.548	0.547	0.387	0.221	0.187	-0.192	-0.103	-0.472	0.123	0.131	0.013	-0.7	-0.498	-0.715
SCO0073	-0.04	-0.604	-0.501	-0.696	-0.672	-0.408	-0.025	0.212	-0.043	0.657	0.876	0.251	0.166	0.114	0.129
SCO0075	0.39	0.624	0.188	0.161	0.346	0.179	2.627	1.976	2.472	2.125	1.762	1.689	1.701	1.696	1.481
SCO0079	-0.172	-0.339	-0.621	-0.161	-0.401	-0.026	0.241	0.603	0.303	0.823	0.727	0.453	0.198	0.176	0.344
SCO0080	0.321	-0.699	-0.286	-0.696	-0.037	-0.434	0.384	1.004	0.664	0.822	0.898	0.765	0.242	0.361	0.322
SCO0083	-0.778	-0.577	-0.581	-0.519	-0.379	-0.414	0.213	0.417	0.319	0.543	0.512	0.686	-0.082	-0.258	-0.676
SCO0084	0.779	0.195	0.187	0.071	0.108	-0.287	1.214	1.63	1.138	1.464	1.811	1.618	0.784	0.926	0.501
SCO0085	-0.445	-0.643	-0.784	-0.688	-0.45	-0.43	-0.702	-0.08	-0.823	0.194	-0.043	-0.477	-0.856	0.141	-0.369
SCO0086	-0.889	-1.059	-1.308	-1.28	-1.287	-1.174	-0.608	-0.432	-0.553	-0.856	-0.615	-0.748	-1.066	-0.468	-0.846
SCO0087	0.7	0.415	0.341	0.416	0.272	0.721	1.298	1.671	1.219	1.616	1.722	1.566	1.2	1.357	1.253
SCO0088	0.012	-0.113	-0.496	-0.373	-0.205	0.254	0.027	0.086	-0.133	-0.133	-0.21	-0.213	0.226	0.198	0.387
SCO0089	0.208	0.012	-0.072	0.001	-0.033	0.35	1.223	1.183	1.052	0.847	0.934	0.897	0.825	0.964	1
SCO0090	0.537	0.377	0.135	0.794	-0.192	0.631	2.361	2.869	2.422	3.378	3.347	3.818	1.471	1.964	1.421
SCO0091	0.116	-0.042	0.122	0.054	0.159	0.193	0.21	0.124	0.06	0.644	0.42	0.298	0.16	0.295	0.234
SCO0095	-0.284	-0.163	-0.223	-0.284	-0.231	-0.167	0.007	0.146	-0.09	0.162	0.579	0.079	0.095	0.312	0.187
SCO0096	-0.487	-0.383	-1.156	-0.873	-0.671	-0.536	0.117	0.135	0.058	0.144	0.225	0.152	0.196	0.443	0.148
SCO0097	0.026	0.03	-0.226	-0.291	-0.342	0.134	0.313	0.647	0.504	0.511	0.563	0.337	0.558	0.629	0.308
SCO0098	-0.18	-0.18	-0.077	-0.124	-0.047	-0.128	-0.023	0.066	-0.012	0.029	0.299	0.101	-0.077	-0.001	0.018
SCO0101	-0.068	-0.26	-0.609	-0.46	-0.566	0.097	0	0.356	0.319	0.117	0.274	0.406	0.101	0.582	0.166
SCO0102	-0.735	-0.306	-0.767	-0.304	-0.585	-0.313	-0.511	-0.951	-0.091	-0.329	-0.123	-0.422	-0.332	-0.031	-0.648
SCO0103	-0.387	-0.519	-0.92	-0.725	-0.676	-0.559	-1.041	-0.927	-1.042	-0.916	-0.782	-0.765	-0.645	-0.832	-0.752
SCO0104	0.369	0.313	0.194	0.444	0.369	0.107	1.25	1.868	1.129	2.095	2.189	2.176	0.914	1.037	0.575
SCO0105	-1.06	-1.357	-1.183	-1.255	-0.991	-1.52	0.725	0.923	0.583	1.403	1.627	1.096	-0.149	-0.158	0.11
SCO0106	1.301	0.901	1.481	0.987	1.615	0.758	1.772	2.652	2.284	2.527	2.645	2.599	1.626	2.011	1.36
SCO0107	-0.987	-1.156	-1.265	-1.683	-1.039	-1.515	0.079	0.088	0.467	0.65	0.15	0.374	-0.001	0.322	-0.065
SCO0108	0.815	0.554	0.695	0.748	0.597	-0.063	3.511	4.063	3.342	4.742	5.054	5.015	2.086	2.649	2.085
SCO0109	-0.133	-0.369	-0.16	-0.434	-0.51	-0.369	1.47	1.768	1.74	2.072	2.25	1.964	0.849	0.722	0.818
SCO0110	-0.061	0.061	-0.222	-0.271	-0.114	0.233	1.699	2.312	1.812	2.141	2.188	1.978	1.192	1.535	0.885
SCO0111	-0.459	-0.546	-0.231	-0.431	-0.623	-0.554	0.575	0.596	0.236	0.227	0.692	0.534	-0.115	0.414	0.219
SCO0112	-0.034	-0.336	-0.336	-0.336	-0.336	-0.336	0.533	0.15	-0.336	-0.336	0.477	0.076	-0.336	-0.336	-0.336
SCO0116	1.087	1.032	0.91	0.677	0.523	0.607	0.907	0.96	1.098	0.276	0.554	1.659	1.337	1.508	1.404
SCO0117	-0.927	-0.878	-1.005	-0.893	-1.315	-1.091	-0.558	-0.829	-1.213	-1.575	0.47	2.37	-0.859	-0.747	-1.279
SCO0118	-0.698	-0.769	-0.72	-0.626	-0.803	-0.569	0.174	0.214	0.246	0.544	0.82	0.941	-0.137	-0.116	-0.215
SCO0119	-1.129	-1.25	-1.058	-0.898	-1.092	-1.241	1.18	1.248	0.7	0.565	0.534	0.51	0.402	0.333	0.279
SCO0120	-1.201	-1.232	-1.175	-1.482	-1.215	-1.392	0.143	0.311	0.706	0.028	0.093	0.681	-0.661	-0.131	-0.595
SCO0121	-1.101	-1.284	-0.683	-1.061	-1.356	-1.285	1.319	1.573	1.499	0.997	1.178	1.506	0.222	-0.147	-0.364
SCO0122	-0.648	-0.69	-0.862	-0.882	-0.855	-0.984	-0.372	-0.367	-0.429	-0.241	-0.45	-0.195	-0.272	-0.643	-0.671
SCO0123	-0.083	-0.017	-0.096	-0.254	-0.31	-0.252	0.447	0.169	0.024	0.215	0.069	0.098	-0.222	0.155	0.314
SCO0124	-0.878	-0.825	-0.889	-0.918	-0.741	-0.771	-0.261	-0.084	-0.076	-0.729	0.075	-0.451	-0.58	-0.434	-0.369
SCO0125	-0.56	-0.423	-0.551	-0.57	-0.591	-0.529	-0.469	-0.45	-0.142	-0.368	-0.199	-0.245	-0.405	-0.046	-0.383
SCO0126	-0.589	-0.812	-0.574	-0.61	-0.652	-0.643	-0.363	-0.355	-0.299	-0.378	-0.308	-0.205	-0.335	-0.202	-0.385
SCO0127	-0.647	-0.706	-0.652	-0.703	-0.682	-0.618	-0.516	-0.406	-0.199	-0.428	-0.368	-0.359	-0.378	-0.411	-0.534
SCO0128	-0.603	-0.603	-0.603	-0.603	-0.405	-0.188	0.009	-0.179	-0.354	-0.163	-0.131	-0.413	-0.378	-0.339	-0.378
SCO0129	-0.504	-0.534	-0.645	-0.523	-0.565	-0.353	-0.08	0.048	-0.125	-0.238	-0.055	-0.409	-0.179	-0.183	-0.028
SCO0130	0.097	-0.639	-0.178	-0.63	-0.39	-0.411	0.202	0.399	0.318	0.432	0.309	0.433	0.102	0.248	0.055
SCO0131	0.232	0.012	0.635	0.111	0.314	0.162	7.9	8.12	7.894	8.296	8.438	8.329	7.452	7.532	7.445
SCO0132	1.944	2.032	1.661	1.72	1.645	2.297	2.149	2.465	2.214	1.638	1.523	1.53	2.464	2.524	2.65
SCO0133	-0.546	-0.132	0.028	-0.425	0.396	-0.546	0.27	0.443	-0.007	-0.121	0.534	0.199	0.246	0.281	0.103
SCO0134	-0.36	0.274	-0.278	-0.614	-0.093	-0.068	0.172	0.814	0.799	1.139	0.337	0.418	0.642	-0.162	0.598
SCO0135	-0.003	0.175	0.116	0.086	-0.125	0.186	1.053	1.582	1.264	1.254	1.022	1.194	1.196	1.214	1.084
SCO0136	0.56	0.86	0.431	0.436	0.119	0.881	1.464	1.594	1.716	1.141	1.047	1.304	1.454	1.635	1.641
SCO0137	1.479	1.494	1.131	1.171	1.074	1.662	2.146	2.437	2.413	1.928	1.854	2.091	2.261	2.523	2.289
SCO0138	-0.74	-0.897	-0.806	-0.63	-1.049	-0.472	-0.326	0.009	-0.542	-0.916	-0.107	-0.699	-0.539	-0.556	-0.595
SCO0139	0.093	-0.234	-0.097	-0.375	-0.567	0.835	0	-0.093	0.768	-0.69	0.703	0.552	0.569	0.176	0.568
SCO0140	0.095	0.08	-0.206	-0.1	-0.202	0.288	0.568	0.565	0.262	0.043	0.225	0.206	0.214	0.567	0.249
SCO0141	0.079	-0.308	-0.15	-0.599	-0.399	-0.159	1.699	2.355	1.966	2.615	2.177	2.618	0.898	0.383	0.308
SCO0142	-0.261	-0.321	-0.38	-0.411	-0.863	-0.131	-0.171	0.004	0.163	-0.743	-0.784	-0.726	0.029	0.008	-0.025
SCO0143	0.773	0.852	0.661	0.965	0.508	0.755	-0.639	0.059	-0.102	-0.672	-0.616	-0.606	0.234	0.22	0.245
SCO0144	0.55	0.555	0.703	0.823	0.562	0.66	-0.341	-0.299	-0.522	-0.769	-1.158	-1.178	0.051	0.061	0.071
SCO0145	0.764	0.574	0.538	0.668	0.555	0.603	0.283	0.343	0.243	-0.238	-0.416	-0.35	0.212	0.27	0.339
SCO0147	1.28	1.329	1.542	1.344	0.865	1.301	0.234	0.456	0.395	-0.071	-0.077	-0.147	0.822	0.755	0.831
SCO0148	-0.402	-0.432	-0.198	-0.336	-0.745	-0.783	-1.55	-1.525	-1.258	-2.37	-2.211	-1.909	-0.678	-0.665	-0.818
SCO0149	-0.235	-0.473	-0.226	-0.54	-0.493	-0.478	-0.1	-0.618	-0.618	-0.618	-0.508	-0.443	-0.545	-0.618	-0.228
SCO0150	-0.395	-0.302	-0.552	-0.388	-0.569	-0.307	-1.58	-1.584	-1.21	-1.74	-1.558	-2.208	-0.868	-0.849	-0.95
SCO0151	-0.496	0.037	0.016	-0.473	-0.265	-0.106	-1.341	-0.982	-0.775	-1.627	-1.489	-1.177	-0.641	-1.366	-1.057
SCO0152	-0.274	-0.438	-0.192	-0.231	-0.277	-0.237	-0.432	-0.421	-0.097	-0.667	-0.617	-0.599	-0.124	-0.483	-0.489
SCO0153	0.684	0.48	0.444	0.272	0.41	0.508	1.119	1.107	1.316	0.818	1.156	1.457	0.813	0.919	0.732
SCO0154	0.205	0.146	-0.702	-0.632	-0.762	-0.294	-1.624	-1.46	-1.922	-1.779	-1.459	1.392	-1.223	-1.227	-1.03
SCO0155	2.485	2.573	1.937	2.103	2.258	2.175	2.431	2.682	2.078	0.966	0.982	1.628	2.293	2.653	2.356
SCO0156	0.134	0.175	0.165	-0.408	-0.408	-0.155	0.277	-0.149	-0.125	-0.408	-0.408	-0.192	-0.152	-0.25	-0.408
SCO0157	0.257	0.205	-0.267	-0.582	0.016	0.416	1.247	2.14	1.053	1.161	0.931	1.762	1.583	1.664	0.852
SCO0158	-0.934	-0.591	-0.993	-1.138	-1.105	-0.729	0.987	1.461	0.934	1.644	1.421	1.716	0.02	0.108	0.054
SCO0159	-0.496	-0.151	-0.254	-0.188	-0.434	-0.36	1.185	1.302	0.706	1.327	1.287	1.442	-0.048	0.385	-0.076
SCO0160	-0.211	-0.556	-0.351	-0.677	-0.884	-0.527	0.286	0.054	0.116	0.299	0.666	0.068	-0.73	-0.225	-0.164
SCO0161	-1.622	-1.363	-1.527	-0.94	-1.398	-1.618	2.928	2.459	2.572	0.785	1.261	0.936	-0.121	0.527	0.246
SCO0162	-4.9	-4.58	-4.994	-4.675	-4.448	-4.707	2.159	2.683	2.386	-0.13	0.61	0.41	-0.961	-0.214	-1.275
SCO0163	-1.418	-1.16	-1.565	-1.628	-1.466	-1.482	2.704	3.299	2.806	-0.077	0.563	0.521	-0.654	-0.089	-0.602
SCO0164	-1.144	-1.057	-1.161	-1.272	-1.2	-1.024	0.928	0.818	0.944	-0.442	-0.132	-0.486	-0.51	-0.14	-0.584
SCO0165	-1.979	-2.228	-2.149	-2.628	-2.104	-2.642	3.522	3.823	3.73	0.645	1.229	0.813	0.404	1.146	0.189
SCO0166	1.472	1.156	0.945	1.025	0.872	1.832	1.508	1.482	1.491	1.963	1.74	1.891	1.873	1.897	1.6
SCO0167	-2.881	-2.61	-2.96	-2.96	-2.784	-3.081	3.165	3.382	3.342	1.235	1.612	1.404	0.865	1.42	0.665
SCO0168	-3.5	-3.206	-3.591	-3.768	-3.304	-3.783	2.36	2.637	2.618	0.162	0.708	0.582	0.346	0.936	0.25
SCO0169	-3.77	-3.438	-3.7	-3.695	-3.414	-3.756	2.928	3.016	3.007	-0.237	0.655	0.349	0.357	0.999	0.243
SCO0170	-2.212	-2.028	-2.264	-2.616	-2.178	-2.208	2.734	3.269	2.86	1.336	1.5	1.399	1.255	1.591	1.033
SCO0171	-1.899	-1.66	-2.161	-1.932	-1.694	-1.979	4.244	4.771	4.283	2.589	2.971	2.797	2.038	2.788	1.982
SCO0172	-1.757	-1.254	-2.24	-1.984	-1.542	-1.367	3.027	3.48	3.312	0.587	1.394	0.83	0.718	1.349	0.521
SCO0173	-3.065	-2.954	-3.2	-2.985	-3.155	-3.094	3.346	3.422	3.397	-0.105	0.645	0.269	0.225	1.06	0.179
SCO0174	-2.322	-2.167	-2.551	-2.285	-1.835	-2.549	4.148	4.194	4.093	1.679	2.17	1.976	1.395	2.096	1.359
SCO0175	-0.827	-1.287	-1.241	-1.455	-1.138	-0.639	0.797	1.556	1.124	-0.421	-0.11	-0.34	-0.549	-0.15	-0.313
SCO0176	-0.508	-0.751	-0.642	-0.634	-0.256	-0.203	1.066	1.191	1.329	-0.171	-0.513	-0.209	-0.541	0.393	0.082
SCO0177	-4.115	-4.393	-4.538	-4.14	-3.872	-4.312	2.101	2.483	2.172	-0.613	0.114	-0.112	-1.122	-0.436	-1.041
SCO0178	-1.988	-1.752	-2.168	-2.584	-2.203	-1.976	2.106	2.617	1.93	-0.529	-0.147	-0.386	-0.48	-0.088	-0.824
SCO0179	-4.43	-4.62	-4.76	-4.435	-4.185	-4.219	1.87	1.962	2.216	-1.129	0.4	0.537	-1.274	-0.645	-1.443
SCO0180	-3.649	-3.524	-3.5	-3.631	-3.374	-3.808	2.592	2.823	2.653	-0.362	0.195	-0.113	-0.637	0.228	-0.471
SCO0181	-3.737	-3.29	-3.46	-3.821	-3.072	-3.873	2.223	2.385	2.223	0.079	0.47	0.118	-0.536	-0.007	-0.39
SCO0182	-0.066	-0.066	-0.066	-0.066	-0.066	-0.066	0.128	0.288	0.481	0.13	-0.066	0.36	0.12	0.343	0.12
SCO0183	-0.182	-0.111	-0.112	-0.182	-0.121	-0.113	0.235	0.111	-0.105	-0.182	-0.027	0.113	-0.112	-0.099	0.018
SCO0184	-1.655	-1.689	-1.763	-2.324	-2.618	-1.99	0.224	-0.658	0.331	1.369	1.48	1.177	-1.378	-1.273	-0.883
SCO0185	-3.33	-3.07	-3.468	-4.105	-4.65	-3.705	-1.53	-2.278	-1.164	-0.113	0.174	-0.154	-3	-2.843	-2.388
SCO0186	-2.673	-2.444	-2.86	-3.293	-4.136	-2.973	-1.171	-1.565	-0.738	0.64	1.031	0.76	-1.951	-2.023	-1.452
SCO0187	-2.636	-2.405	-2.933	-3.279	-4.042	-3.094	-1.562	-1.81	-0.91	0.342	0.68	0.445	-1.975	-2.188	-1.342
SCO0188	-3.132	-2.933	-3.057	-3.365	-4.431	-3.489	-2.044	-2.507	-1.846	-0.605	-0.216	-0.587	-2.698	-2.844	-1.993
SCO0189	-2.289	-1.873	-2.612	-2.521	-3.208	-2.141	-1.124	-1.678	-0.97	-0.195	0.273	-0.066	-1.675	-1.446	-1.19
SCO0190	-2.332	-1.91	-2.725	-2.563	-3.37	-2.354	-0.756	-1.376	-0.72	0.207	0.643	0.353	-1.628	-1.542	-1.024
SCO0191	-2.425	-2.138	-2.703	-2.709	-3.18	-2.404	-1.183	-1.697	-1.047	0.029	0.386	0.107	-1.86	-1.741	-1.375
SCO0192	-0.566	-0.458	-1.145	-0.762	-1.332	-0.579	-0.195	-0.605	-0.354	-1.08	-0.892	-0.415	-0.671	-0.465	-0.454
SCO0193	-0.377	0.084	-0.609	-0.603	-0.736	-0.146	0.04	-0.356	-0.145	-1.84	-1.343	-0.683	-0.549	-0.326	-0.074
SCO0194	-2.567	-2.47	-2.674	-2.591	-2.922	-2.416	-0.846	-1.773	-0.515	-0.177	-0.088	-0.383	-1.851	-1.669	-1.743
SCO0195	-2.898	-2.685	-2.88	-3.158	-3.257	-3.084	-0.453	-1.078	-0.236	0.978	1.056	0.655	-2.056	-1.662	-1.478
SCO0196	-2.948	-3.438	-3.719	-3.655	-3.631	-3.485	-0.809	-1.186	-0.882	0.77	0.743	0.35	-2.393	-1.835	-1.73
SCO0197	-5.459	-5.574	-5.773	-5.742	-5.311	-5.525	0.688	0.667	1.261	-3.197	-0.847	-1.078	-3.21	-2.898	-3.436
SCO0198	-6.18	-6.637	-6.599	-6.131	-6.131	-6.343	0.428	0.292	0.735	-3.302	-1.483	-1.982	-3.776	-3.091	-3.785
SCO0199	-6.265	-6.506	-6.31	-6.111	-5.733	-6.23	0.945	0.862	1.287	-2.638	-0.897	-1.234	-3.057	-2.369	-3.205
SCO0200	-6.777	-7.108	-6.696	-6.484	-5.945	-6.622	0.728	0.398	0.869	-2.637	-1.183	-1.683	-3.507	-2.831	-3.532
SCO0201	-6.381	-6.507	-6.144	-6.045	-5.613	-6.014	1.304	1.008	1.639	-1.517	-0.212	-0.62	-3.047	-2.504	-3.27
SCO0202	-0.6	-0.407	-0.693	-0.519	-0.543	-0.591	0.756	-0.078	0.167	-0.528	-0.395	-0.425	-0.419	-0.595	-0.733
SCO0203	-2.267	-2.15	-2.46	-2.429	-2.32	-2.28	2.15	2.071	2.242	0.243	0.536	0.123	-0.048	0.549	-0.063
SCO0204	-2.362	-2.052	-2.214	-2.34	-2.254	-2.502	2.757	2.803	2.929	1.094	1.415	1.049	0.853	1.329	0.732
SCO0207	-3.857	-3.857	-3.716	-3.445	-3.62	-3.857	0.369	-0.396	0.409	-2.383	-1.393	-1.638	-3.416	-3.016	-3.416
SCO0208	-4.594	-4.488	-4.666	-4.374	-4.265	-4.269	2.013	2.018	2.399	-0.881	0.223	-0.128	-1.617	-0.847	-1.702
SCO0209	-4.005	-3.857	-4.103	-4.259	-3.662	-3.954	2.401	2.293	2.655	0.246	1.128	0.976	-0.631	-0.016	-0.847
SCO0210	-6.149	-5.656	-5.907	-5.615	-5.194	-5.598	0.34	0.242	0.747	-2.843	-1.585	-1.653	-3.157	-2.58	-3.105
SCO0211	-5.016	-5.31	-5.324	-5.377	-5.1	-5.275	0.59	0.464	1.021	-2.698	-1.524	-1.961	-2.99	-2.212	-3.172
SCO0212	-4.387	-4.245	-4.351	-3.998	-3.709	-4.13	3.136	2.978	3.283	-0.895	0.717	-0.03	-0.996	-0.186	-1.01
SCO0213	-5.139	-5.318	-5.261	-4.973	-4.651	-5.152	1.896	1.753	2.173	-1.185	-0.128	-0.737	-1.751	-1.084	-1.866
SCO0214	-2.697	-2.495	-2.645	-3.034	-2.466	-3.093	-0.69	-0.547	-0.682	-1.242	-1.186	-0.995	-0.882	-0.671	-0.945
SCO0215	-3.835	-4.018	-4.03	-3.742	-3.494	-3.843	2.936	3.073	3.133	0.308	1.094	0.573	-0.545	0.281	-0.533
SCO0216	-5.313	-5.667	-5.362	-5.117	-4.836	-5.252	1.308	1.102	1.512	-2.242	-1.078	-1.572	-2.439	-1.711	-2.448
SCO0217	-5.938	-6.035	-5.792	-5.549	-5.399	-5.661	0.673	0.618	0.993	-3.638	-1.596	-2.014	-3.233	-2.592	-3.321
SCO0218	-6.368	-6.504	-6.312	-6.198	-5.665	-6.054	-0.106	-0.104	0.496	-4.273	-1.94	-2.209	-3.873	-3.325	-3.81
SCO0219	-6.915	-7.179	-7.159	-6.524	-6.681	-6.67	-0.911	-1.196	-0.266	-4.878	-2.644	-3.03	-4.802	-4.14	-4.795
SCO0220	-5.772	-6.139	-5.571	-5.365	-5.472	-5.253	-0.248	-0.606	0.47	-3.848	-1.487	-1.819	-3.642	-3.211	-4.132
SCO0222	0.507	0.557	0.507	0.642	0.475	0.731	0.12	0.265	0.411	0.035	0.106	0.211	0.79	0.596	0.663
SCO0223	0.092	0.131	0.121	0.188	-0.022	0.11	-0.415	-0.183	-0.122	-0.657	-0.494	-0.387	0.262	0.106	0.185
SCO0224	-3.086	-3.36	-3.066	-3.42	-3.453	-3.304	-2.668	-2.975	-2.419	-0.492	-0.433	-0.791	-3.063	-3.274	-3.013
SCO0225	-0.366	-0.35	-0.425	-0.613	-0.516	-0.875	-0.427	-1.778	-0.406	-1.624	-1.679	-1.918	-0.616	-0.496	-0.573
SCO0226	0.122	0.105	0.061	-0.214	-0.009	-0.43	0.637	-0.376	0.595	-1.227	-1.232	-1.267	0.113	0.146	0.154
SCO0227	-0.571	-0.277	-0.708	-0.465	-0.508	-0.708	-0.708	-0.708	-0.708	-0.086	-0.375	-0.127	-0.708	-0.442	-0.708
SCO0229	1.196	1.446	1.173	0.92	0.935	1.311	0.078	0.006	0.153	-1.088	-0.946	-1.175	1.002	0.847	0.99
SCO0230	1.364	1.555	1.179	1.085	1.082	1.51	0.38	0.498	0.29	-0.603	-0.701	-0.802	1.341	1.345	1.49
SCO0231	-0.089	-0.119	-0.201	-0.099	-0.133	-0.282	-1.318	-1.403	-1.362	-1.336	-1.415	-0.977	-1.002	-1.426	-1.25
SCO0232	-1.446	-0.85	-1.223	-1.208	-1.25	-0.868	-0.299	-0.216	-1.2	-0.079	-0.529	-0.468	-1.223	-0.19	-0.862
SCO0233	-0.668	-0.504	-0.895	-0.943	-1.044	-0.778	0.165	0.729	0.26	-0.224	0.064	0.033	0.385	0.517	-0.009
SCO0234	-0.499	-1.001	-0.589	-0.988	-1.112	-1.092	0.802	0.926	0.642	0.863	1.001	0.937	-0.367	0.457	-0.004
SCO0235	1.282	1.138	1.024	0.792	1.308	0.761	2.585	3.209	2.646	2.996	2.699	2.859	2.332	2.214	2.143
SCO0236	0.549	0.689	0.362	0.665	0.395	0.814	0.812	1.371	1.037	0.875	0.798	0.778	0.909	0.989	0.996
SCO0237	-0.332	-0.674	-0.609	-0.009	-0.617	-0.058	0.889	0.815	0.825	1.031	1.041	1.133	0.117	0.413	0.222
SCO0238	-0.263	-0.182	-0.749	-0.763	-0.217	-0.4	0.593	0.473	0.333	0.994	0.653	0.207	-0.067	0.025	0.113
SCO0239	0.216	-0.004	-0.074	-0.135	0.023	0.095	1.004	1.389	0.882	1.511	1.419	1.496	0.711	0.715	0.747
SCO0240	0.185	0.123	0.202	0.143	0.027	0.164	-1.011	-1.384	-0.985	-1.351	-1.17	0.362	-0.192	-0.284	-0.153
SCO0241	0.589	0.808	0.714	0.463	0.373	0.549	-0.082	0.297	0.086	-0.597	-0.622	-0.118	0.951	0.923	0.548
SCO0242	0.35	0.294	0	-0.159	-0.082	0.11	2.446	2.597	2.192	2.356	2.186	2.281	1.876	1.86	1.787
SCO0243	0.216	0.369	0.015	-0.061	-0.212	0.213	2.159	2.396	2.247	2.232	2.117	2.108	1.92	1.954	1.707
SCO0244	0.462	0.644	-0.001	0.598	0.485	0.83	1.135	1.381	1.29	0.818	0.96	0.841	1.17	1.313	1.07
SCO0245	-1.374	-1.138	-1.209	-1.221	-1.34	-1.272	-1.051	-1.411	-1.235	-1.477	-1.551	-1.668	-1.233	-1.163	-1.059
SCO0246	-1.226	-1.109	-1.21	-1.175	-1.173	-1.172	-0.79	-1.084	-0.814	-1.368	-1.312	-1.412	-1.023	-0.854	-0.882
SCO0247	0.049	0.217	0.11	0.144	0.077	0.08	0.924	0.525	0.799	0.445	0.51	0.322	0.742	0.754	0.799
SCO0248	0.073	0.031	0.095	0.306	-0.12	-0.162	1.453	0.007	0.16	-0.074	-0.153	-0.605	0.208	0.302	0.662
SCO0249	-0.063	-0.196	-0.19	-0.089	-0.067	0.039	-0.938	-1.608	-1.337	-1.362	-1.695	-1.554	-0.945	-1.119	-0.808
SCO0250	-0.484	-0.436	-0.615	-0.387	-0.514	-0.468	-0.326	-0.461	-0.518	-0.902	-1.126	-1.262	-0.226	-0.122	-0.482
SCO0251	0.172	-0.149	-0.36	-0.58	-0.073	-0.233	-0.813	-1.249	-1.531	-1.326	-1.045	-1.534	-1.353	-0.627	-0.845
SCO0252	0.324	0.013	0.254	0.366	0.248	0.484	-0.338	-0.52	-0.473	-1.158	-0.8	-0.58	-0.046	-0.32	0.004
SCO0253	2.056	1.881	1.936	1.734	2.003	1.766	1.405	1.042	1.08	1.006	1.028	0.928	1.524	1.435	1.657
SCO0254	-0.94	-0.975	-0.759	-1.249	-1.087	-1.031	-0.896	-0.872	-0.804	-1.593	-1.462	-1.517	-1.322	-0.776	-0.605
SCO0255	-0.514	-0.092	-0.27	-0.058	-0.345	0.088	-0.859	-1.094	-0.721	-1.44	-1.561	-1.437	-0.726	-0.792	-0.659
SCO0256	-1.814	-1.894	-2.212	-2.33	-1.642	-1.985	-1.749	-1.737	-1.516	-2.24	-1.621	-2.098	-1.807	-1.767	-1.655
SCO0257	-1.412	-1.753	-1.643	-1.919	-1.9	-1.451	-0.808	-0.561	-0.75	-0.309	-0.394	-0.724	-0.979	-0.842	-0.767
SCO0258	-0.932	-1.387	-1.499	-1.355	-1.314	-1.289	-0.609	-0.979	-0.392	-1.127	-0.962	-0.834	-0.745	-1.033	-0.873
SCO0259	1.21	0.974	1.154	1.061	1.012	1.209	0.905	1.014	1.097	0.895	0.764	0.988	0.974	0.993	1.224
SCO0260	0.941	0.791	0.726	0.656	0.828	1.054	0.882	1.101	0.952	0.799	0.609	0.79	1.394	1.234	1.304
SCO0261	0.85	1.13	0.53	0.826	0.794	0.977	0.544	0.773	0.746	0.411	0.254	0.657	1.189	1.283	1.12
SCO0262	1.231	1.353	1.063	0.853	0.802	1.305	0.919	1.683	0.8	0.414	0.63	1.044	1.401	1.667	1.432
SCO0263	-0.461	-0.202	-0.469	-0.372	-0.479	-0.381	-0.608	-0.703	-1.083	-1.306	-1.282	-1.056	-0.587	-0.715	-0.12
SCO0264	0.03	0.268	0.123	0.192	0.049	0.122	0.954	0.528	0.689	-0.194	0.037	0.094	0.833	0.986	0.902
SCO0265	0.692	0.985	0.529	0.703	0.445	0.583	0.686	0.737	0.823	0.167	0.221	0.278	0.982	1.115	1.085
SCO0266	0.334	0.329	0.336	-0.042	0.104	0.176	0.725	0.852	0.46	-0.099	0.094	0.045	0.32	0.557	0.772
SCO0267	0.229	0.035	-0.071	0.014	0.067	-0.065	-0.086	0.206	-0.181	-0.283	-0.297	0.11	0.215	0.154	0.157
SCO0268	0.383	0.234	-0.256	0.38	-0.328	0.502	3.706	3.747	4.117	3.952	3.402	3.595	2.621	2.574	2.954
SCO0269	-0.761	-0.533	-1.037	-1.202	-1.064	-0.873	0.918	0.562	0.725	0.412	0.153	0.311	0.26	0.495	0.469
SCO0270	-1.289	-0.797	-0.909	-1.327	-0.853	-1.135	0.105	0.098	0.329	0.273	-0.115	-0.161	-0.544	-0.034	0.018
SCO0271	-0.898	-1.288	-1.088	-1.144	-1.092	-1.15	-0.331	-0.623	-0.495	-0.64	-0.977	-0.725	-0.386	-0.719	-0.687
SCO0272	-1.488	-1.357	-1.528	-1.391	-1.338	-1.471	-0.649	-0.923	-0.75	-0.821	-0.918	-0.713	-0.526	-1.231	-1.254
SCO0273	-0.597	-0.872	-0.463	-0.693	-0.295	-0.169	0.415	-0.057	-0.087	0.249	-0.07	0.058	0.132	0.271	0.325
SCO0274	-1.002	-0.607	-0.932	-1.035	-1.011	-0.961	-0.737	-0.929	-0.883	-1.139	-0.871	-0.994	-0.954	-0.677	-0.437
SCO0275	-0.256	-0.058	-0.106	-0.25	-0.105	-0.127	-0.962	-0.988	-0.869	-1.289	-1.298	-1.389	-0.827	-0.634	-0.47
SCO0276	-0.393	-0.583	-0.272	-0.813	-0.456	-0.542	-1.177	-1.433	-1.3	-2.063	-2.186	-1.758	-1.142	-1.027	-1.102
SCO0277	-0.369	-0.534	-0.771	-0.355	-0.571	-0.083	-0.879	-0.83	-0.528	-0.378	-0.618	-0.263	-0.517	-0.657	-0.315
SCO0278	-1.591	-2.037	-1.629	-1.185	-1.22	-2.154	-1.364	-1.243	-1.799	-1.322	-1.338	-0.807	-1.705	-1.854	-2.048
SCO0279	-1.778	-1.493	-1.411	-1.781	-1.335	-1.407	-0.692	-1.086	-0.785	-0.474	-0.626	-0.773	-1.201	-1.334	-1.009
SCO0280	-0.778	-0.462	-0.433	-0.707	-0.763	-0.99	-1.09	-1.311	-0.692	-1.657	-1.463	-1.014	-0.107	-0.211	-0.761
SCO0281	-0.796	-0.468	-0.736	-0.818	-0.903	-0.665	-1.189	-1.567	-1.139	-1.925	-1.564	-1.338	-1.419	-0.898	-1.097
SCO0282	-0.495	-0.157	-0.338	0.216	-0.244	-0.26	-0.02	-0.46	-0.158	-0.332	-0.115	-0.22	0.085	-0.069	-0.15
SCO0283	1.104	0.521	1.067	0.363	0.595	0.818	0.6	0.658	0.538	0.757	0.312	0.332	0.298	0.826	0.648
SCO0284	-0.681	-0.55	-0.797	-0.736	-0.697	-0.479	0.189	0.21	0.337	0.095	0.496	0.316	-0.062	-0.034	0.209
SCO0285	0.105	0.167	-0.424	-0.387	0.027	0.144	0.42	0.206	0.244	0.2	0.061	0.004	0.327	0.46	0.332
SCO0286	0.361	0.285	-0.073	0.438	0.264	0.442	1.329	1.136	0.978	0.912	0.808	0.559	1.255	1.033	1.192
SCO0287	-0.951	-0.872	-1.123	-1.151	-1.152	-0.524	0.881	0.975	1.142	0.826	0.719	0.634	0.467	0.832	0.418
SCO0288	-1.282	-1.628	-1.065	-1.376	-0.722	-1.963	-1.95	-1.8	-1.569	-1.202	-1.712	-1.507	-1.216	-2.239	-1.682
SCO0289	-1.513	-1.466	-1.339	-1.728	-1.231	-1.407	-1.947	-1.755	-1.707	-1.705	-1.734	-1.46	-1.665	-1.879	-1.613
SCO0290	-0.606	-0.397	-0.591	-0.561	-0.499	-0.483	0.185	0.258	0.304	0.617	0.25	-0.092	-0.051	0.101	0.221
SCO0291	-0.704	-0.745	-0.563	-0.608	-0.717	-0.967	-0.284	0.128	-0.18	-0.133	-0.048	0.165	-0.168	-0.895	-0.431
SCO0292	-1.032	-0.673	-0.603	-0.656	-0.619	-0.764	0.048	-0.239	0.05	0.176	0.112	0.302	-0.108	-0.267	-0.108
SCO0293	-0.23	-0.218	-0.324	-0.262	-0.335	-0.308	-0.101	-0.05	-0.016	0.066	-0.041	0.08	-0.128	-0.247	-0.113
SCO0294	-0.426	-0.232	-0.256	-0.491	-0.601	-0.211	-0.412	-0.683	-0.305	-0.044	-0.215	0.162	-0.101	-0.502	-0.384
SCO0295	-1.125	-0.957	-1.129	-0.929	-0.845	-1.24	-1.364	-1.696	-1.56	-1.6	-1.436	-1.844	-1.252	-1.644	-1.542
SCO0296	0.749	0.942	0.735	0.533	0.435	1.074	-0.114	0.209	-0.352	-1.288	-0.972	-0.824	0.94	1.006	0.935
SCO0297	-0.596	-0.575	-0.575	-0.575	-0.708	-0.75	1.479	1	1.124	1.29	1.211	1.058	0.805	0.589	0.909
SCO0298	-0.185	0.086	-0.314	-0.149	-0.381	-0.088	0.083	0.572	0.001	-0.704	-0.893	-0.497	0.606	0.955	0.643
SCO0299	0.216	0.31	0.204	0.199	0.239	0.531	-0.339	-0.102	-0.371	-0.4	-0.482	-0.269	0.162	0.456	0.299
SCO0300	-1.118	-1.059	-1.203	-1.529	-1.318	-1.061	0.213	0.109	0.155	-0.196	-0.053	-0.24	0.019	0.017	-0.032
SCO0301	-0.668	-0.792	-0.933	-0.993	-0.978	-0.728	-0.091	-0.674	-0.263	0.045	-0.237	-0.282	-0.522	-0.583	-0.537
SCO0302	-1.765	-1.799	-1.954	-2.222	-1.758	-2.142	-1.395	-1.642	-1.446	-1.882	-2.411	-1.904	-2.083	-1.97	-2.084
SCO0303	-0.936	-0.936	-0.936	-0.936	-0.601	-0.936	-0.936	-0.254	-0.52	-0.377	-0.511	-0.478	-0.558	-0.699	-0.558
SCO0304	-1.003	-0.837	-1.176	-1.293	-0.954	-1.337	1.244	1.351	1.119	1.619	2.168	1.703	0.549	0.825	0.311
SCO0305	-1.766	-1.527	-1.658	-1.703	-1.645	-1.794	0.376	0.077	0.175	0.192	0.27	0.2	-0.075	-0.038	-0.203
SCO0307	-0.231	-0.432	-0.655	-0.542	-0.361	-0.301	-0.077	-0.099	-0.31	-0.339	-0.42	-0.458	-0.354	-0.634	0.175
SCO0308	-1.742	-1.545	-2.038	-1.992	-1.889	-1.976	-0.511	-0.856	-0.951	-0.879	-0.776	-0.849	-1.466	-1.173	-1.291
SCO0309	-0.646	-0.462	-0.495	-0.215	-0.55	-0.228	-0.523	-0.19	-0.459	-0.434	-0.556	-0.871	-0.513	-0.301	-0.513
SCO0310	0.291	-0.127	0.031	-0.009	-0.201	0.173	0.129	-0.206	0.098	-0.122	-0.008	-0.067	0.121	0.098	-0.061
SCO0311	-0.088	-0.499	-0.347	-0.311	-0.328	-0.23	-0.537	-0.504	-0.376	-0.65	-0.394	-0.368	-0.595	-0.461	-0.406
SCO0312	-0.434	-0.137	-0.129	-0.289	-0.297	-0.338	-0.308	-0.424	-0.243	-0.301	-0.569	-0.285	-0.261	-0.489	-0.562
SCO0313	-0.293	-0.164	-0.074	-0.256	-0.028	-0.42	-0.237	-0.273	0.14	-0.128	-0.341	-0.322	-0.123	-0.226	-0.223
SCO0314	-0.221	-0.389	-0.296	-0.787	-0.564	-0.392	-0.022	-0.292	-0.25	-0.472	-0.257	-0.161	-0.385	-0.472	-0.284
SCO0315	-1.959	-2.821	-2.647	-2.611	-2.268	-2.657	-0.954	-0.145	-0.14	2.005	2.002	1.927	-2.379	-2.092	-2.261
SCO0316	0.248	0.183	-0.18	-0.012	-0.406	-0.007	-0.088	-0.054	-0.15	-0.181	-0.344	-0.272	0.06	-0.029	0.038
SCO0317	-0.546	-1.031	-1.036	-1.009	-1.249	-1.016	-0.811	-1.469	-1.428	-1.335	-1.499	-1.406	-0.954	-0.968	-0.931
SCO0318	-0.272	-0.758	-0.338	-0.706	-0.277	0.242	-0.549	-0.762	-0.246	-0.75	-0.648	-0.696	-0.567	-0.293	0.183
SCO0319	-2.001	-1.972	-2.197	-1.885	-2.362	-2.199	-1.548	-1.619	-1.559	-0.786	-0.782	-1.003	-1.734	-1.254	-1.98
SCO0320	-6.351	-6.699	-6.007	-5.907	-6.106	-6.066	-4.603	-4.96	-4.332	-0.329	-0.768	-0.882	-4.821	-4.684	-4.744
SCO0321	-4.942	-5.121	-4.984	-4.812	-4.728	-5.191	-3.777	-4.044	-3.775	-0.202	-0.644	-0.617	-4.125	-4.156	-4.417
SCO0322	-0.681	-0.272	-0.699	-0.708	-0.777	-1.123	0.092	0.203	-0.332	-0.009	0.318	0.162	-0.087	-0.027	-0.026
SCO0323	-0.001	0.193	-0.043	-0.235	-0.25	0.177	5.211	4.72	4.78	5.316	5.467	5.364	5.147	4.971	5.233
SCO0324	-0.33	0.056	0.138	-0.456	-0.327	-0.387	6.851	6.547	6.561	6.879	6.993	6.878	6.425	6.519	6.671
SCO0325	-0.079	-0.079	0.038	-0.079	-0.079	0.143	0.763	1.569	1.497	1.443	1.624	1.145	0.869	0.996	0.99
SCO0326	0.144	-0.105	0.067	-0.34	-0.207	-0.069	0.441	0.492	0.285	0.437	-0.092	0.104	0.302	0.869	0.616
SCO0329	0.674	0.665	0.446	0.809	0.496	0.924	1.274	1.565	1.385	1.228	1.12	1.253	1.176	1.449	1.11
SCO0330	-0.388	-0.585	-0.165	-0.191	-0.387	-0.501	-0.487	-0.662	-0.556	-1.145	-0.966	-1.225	-0.341	-0.335	-0.01
SCO0331	-0.234	-0.68	-0.212	-0.41	-0.241	-0.577	-0.574	-0.657	-0.953	-1.301	-1.046	-1.616	-0.358	-0.54	-0.147
SCO0332	-0.496	-0.823	-0.894	-0.572	-0.705	-0.767	-0.85	-1.081	-0.949	-0.872	-0.723	-1.081	-0.999	-0.83	-0.655
SCO0333	-0.301	-0.572	-0.767	-0.339	-0.422	-0.554	-0.624	-0.049	-0.1	-0.221	-0.258	-0.272	-0.017	-0.272	-0.438
SCO0334	-0.237	-0.11	-0.113	-0.237	-0.237	-0.237	0.119	0.11	-0.237	-0.237	0.112	-0.237	-0.237	-0.237	-0.237
SCO0335	0.344	0.627	0.566	-0.19	0.045	-0.089	0.414	0.787	0.047	0.002	0.089	-0.164	0.901	1.029	1.001
SCO0336	0.548	0.244	0.626	0.382	0.369	0.435	-0.245	-0.316	-0.305	-0.491	-0.595	-0.34	-0.056	0.023	0.246
SCO0337	1.032	0.794	0.623	0.535	0.612	0.969	0.465	0.625	0.449	0.313	0.001	0.054	0.993	1.358	0.723
SCO0338	-1.087	-0.501	-1.189	-0.951	-1.199	-1.115	-1.269	-0.969	-1.096	-1.029	-1.148	-0.906	-0.906	-0.578	-0.906
SCO0339	-0.627	-0.871	-0.148	-0.141	-0.733	-0.202	-0.447	-0.228	-0.116	-0.938	-0.594	-0.854	-0.629	-0.432	-0.324
SCO0340	-0.737	-0.998	-1.179	-1.114	-1.196	-0.959	-1.511	-1.182	-1.534	-2.011	-1.965	-1.677	-0.859	-1.395	-0.97
SCO0341	-0.252	-0.537	-0.408	-0.606	-0.537	-0.443	0.167	0.301	0.004	0.311	0.348	0.397	-0.205	-0.263	-0.152
SCO0342	-0.365	-0.513	-0.399	-0.399	-0.563	-0.387	3.213	2.903	2.983	3.104	3.055	2.945	1.109	1.332	0.542
SCO0343	0.9	0.782	0.455	0.208	0.514	0.16	0.077	0.839	0.437	0.196	-0.053	0.332	0.616	0.377	0.83
SCO0344	-0.414	-0.506	-0.674	-0.965	-0.725	-0.736	-0.627	-0.368	-0.725	-0.666	-0.639	-0.578	-0.47	-0.673	-0.231
SCO0345	-0.286	-0.421	-0.371	-0.589	-0.603	-0.391	-1.18	-1.449	-0.998	-1.544	-1.633	-1.167	-0.807	-0.652	-1.119
SCO0346	0.012	0.163	0.278	0.299	0.288	0.127	-0.351	-0.779	-0.763	-0.902	-0.702	-0.532	-0.106	-0.194	-0.066
SCO0347	-2.06	-1.544	-1.763	-1.549	-1.683	-1.667	-1.383	-1.212	-1.484	-1.735	-1.199	-1.626	-1.658	-1.458	-1.485
SCO0348	-1.806	-1.678	-1.751	-1.759	-1.89	-1.694	-1.353	-1.25	-1.511	-1.571	-1.427	-1.396	-1.378	-1.542	-1.234
SCO0349	-1.776	-1.818	-1.72	-1.729	-1.6	-1.977	-1.576	-1.822	-1.195	-1.668	-1.24	-1.728	-1.898	-1.443	-1.478
SCO0350	-1.077	-0.774	-0.852	-1.014	-1.152	-0.967	-1.198	-0.716	-0.765	-0.794	-0.909	-0.76	-0.925	-0.892	-0.722
SCO0351	-0.83	-0.919	-1.205	-0.958	-1.389	-1.281	-0.866	-0.555	-0.832	-0.976	-0.394	-0.864	-0.734	-0.594	-0.327
SCO0352	-0.773	-1.128	-1.089	-1.509	-0.98	-1.124	-0.311	-0.124	-0.371	-0.34	-0.227	-0.426	-0.05	-0.256	-0.104
SCO0353	-1.657	-1.823	-2.054	-1.794	-1.633	-1.738	-1.398	-0.732	-0.862	-1.358	-0.661	-1.565	-0.903	-0.96	-0.814
SCO0354	-1.689	-1.716	-1.305	-1.65	-1.267	-1.199	-0.893	-0.653	-0.775	-0.535	-0.229	-0.833	-0.64	-0.762	-0.358
SCO0355	-1.896	-2.344	-0.836	-0.837	-1.287	-1.712	-0.114	0.293	-0.226	-0.242	-0.279	-0.12	-0.329	-0.047	0.246
SCO0356	-1.095	-0.634	-0.81	-0.653	-0.5	-0.502	-0.207	-0.198	-0.396	-0.326	-0.459	-0.202	-0.014	-0.436	-0.121
SCO0357	-0.495	-0.423	-0.579	-0.257	-0.533	-0.422	-0.386	-0.594	-0.523	-0.979	-0.746	-0.703	-0.171	-0.089	-0.14
SCO0358	-1.218	-1.014	-1.059	-1.225	-1.331	-0.975	-0.957	-1.043	-1.024	-1.038	-1.086	-1.199	-1.055	-1.135	-0.911
SCO0359	-0.844	-0.731	-1.104	-0.766	-0.971	-0.705	-0.934	-0.767	-0.533	-0.983	-0.981	-0.946	-0.639	-1.143	-0.947
SCO0360	-1.229	-1.398	-1.241	-1.308	-1.271	-1.013	-0.8	-0.951	-0.949	-1.167	-1.159	-1.242	-0.834	-0.899	-1.079
SCO0361	-0.053	-0.139	-0.275	-0.534	-0.366	-0.41	-0.562	-0.541	-0.429	-0.665	-0.512	-0.075	-0.458	-0.355	-0.265
SCO0362	0.049	0.103	-0.297	-0.162	-0.671	-0.112	-0.435	-0.747	-0.697	-1.179	-1.361	0.806	-0.183	-0.284	0.171
SCO0363	-0.485	-0.544	-0.348	-0.776	-0.789	-0.339	-0.272	-0.571	-0.616	-1.158	-0.85	0.595	-0.299	-0.095	0
SCO0364	-0.246	-0.113	-0.383	-0.346	-0.394	-0.092	-0.305	-0.144	-0.29	-0.462	-0.523	0.704	-0.041	0.361	0.236
SCO0365	-0.188	-0.18	-0.803	-0.337	-0.408	-0.091	-0.182	-0.155	-0.016	-0.857	-0.807	0.326	-0.321	-0.549	0.262
SCO0366	-0.614	-0.676	-0.678	-0.436	-1.32	-0.299	-0.861	-0.642	-0.839	-1.003	-1.002	-0.062	-0.417	-0.583	-0.011
SCO0367	-0.292	-0.549	-0.549	-0.549	-0.481	-0.472	-0.183	-0.396	-0.549	-0.549	-0.432	-0.002	-0.397	-0.549	-0.471
SCO0368	-0.103	0.053	-0.163	-0.112	0.051	-0.209	0.173	-0.074	-0.108	0.06	0.109	0.072	-0.118	-0.102	0.007
SCO0369	-0.241	-0.168	-0.401	-0.314	-0.318	-0.404	0.094	0.204	-0.007	0.162	-0.064	-0.033	0.182	-0.054	-0.198
SCO0370	-0.264	-0.206	-0.257	-0.309	-0.188	-0.139	-0.166	-0.195	-0.17	-0.152	-0.104	-0.174	-0.184	-0.133	-0.245
SCO0371	-0.202	-0.198	-0.248	-0.175	-0.226	-0.217	-0.115	-0.136	-0.137	-0.229	-0.248	-0.176	-0.137	-0.163	0.049
SCO0372	-0.386	-0.357	-0.495	-0.474	-0.422	-0.365	-0.314	-0.249	-0.311	-0.419	-0.205	-0.418	-0.16	-0.28	-0.387
SCO0373	-1.624	-1.445	-1.256	-1.641	-1.395	-1.922	-0.269	-0.233	-0.08	-0.262	-0.177	-0.295	-0.492	-0.415	-0.593
SCO0374	-3.958	-3.803	-3.368	-3.588	-3.664	-4.036	0.032	0.021	0.181	-0.035	0.17	0.048	-1.236	-1.513	-1.403
SCO0375	-0.64	-0.773	-0.747	-0.886	-0.867	-0.81	-0.278	-0.129	-0.222	-0.215	-0.438	-0.493	-0.748	-0.593	-0.614
SCO0376	-0.418	-0.666	-0.536	-0.578	-0.42	-0.393	0.442	0.763	0.04	0.166	-0.022	-0.149	0.102	0.043	-0.161
SCO0377	-0.807	-0.918	-0.723	-0.833	-0.772	-0.998	-0.368	-0.784	-0.379	-0.641	-0.815	-0.843	-0.605	-0.803	-0.854
SCO0378	-1.011	-0.872	-1.443	-0.982	-1.242	-0.55	-0.531	-0.291	-0.291	0.032	-0.173	-0.835	-0.154	-0.333	-0.391
SCO0379	-1.609	-1.616	-1.641	-1.715	-1.612	-1.687	0.5	0.536	0.416	1.941	2.274	1.936	-0.372	-0.251	-0.498
SCO0380	-2.809	-2.466	-2.738	-2.546	-2.6	-2.952	-0.1	-0.434	-0.21	1.66	1.783	1.591	-0.82	-0.586	-1.56
SCO0381	-3.649	-3.54	-3.441	-3.708	-3.658	-3.891	0.092	-0.245	-0.048	0.116	0.093	-0.07	-1.082	-0.963	-1.285
SCO0382	-3.873	-3.753	-3.49	-3.797	-3.796	-4.309	-0.349	-0.462	-0.491	-0.523	-0.555	-0.672	-1.179	-1.183	-1.25
SCO0383	-4.292	-4.019	-4.016	-4.033	-4.2	-4.565	-0.813	-0.975	-1.028	-1.092	-1.154	-1.259	-1.545	-1.482	-1.555
SCO0384	-4.181	-4.002	-3.651	-4.213	-3.891	-4.335	-0.871	-0.994	-1.046	-1.444	-1.333	-1.578	-1.653	-1.586	-1.585
SCO0385	-4.317	-4.241	-4.056	-4.206	-4.303	-4.641	-1.072	-1.036	-1.101	-1.47	-1.474	-1.682	-1.669	-1.778	-1.74
SCO0386	-3.836	-3.74	-3.638	-3.946	-3.944	-4.35	-0.695	-0.656	-0.718	-1.21	-1.183	-1.24	-1.347	-1.313	-1.484
SCO0387	-3.61	-3.425	-3.41	-3.587	-3.65	-3.88	-0.223	-0.375	-0.129	-0.77	-0.881	-0.914	-0.958	-0.963	-1.082
SCO0388	-4.221	-3.861	-3.781	-4.357	-4.205	-4.329	-0.904	-1.01	-0.902	-1.519	-1.659	-1.635	-1.716	-1.689	-1.546
SCO0389	-3.197	-3.024	-2.95	-3.271	-3.254	-3.279	0.537	0.58	0.383	-0.002	-0.008	-0.127	-0.357	-0.29	-0.475
SCO0390	-3.735	-3.541	-3.43	-3.707	-3.641	-3.82	-0.36	-0.226	-0.31	-0.841	-0.898	-0.976	-1.172	-0.948	-1.224
SCO0391	-3.397	-3.195	-3.24	-3.636	-3.513	-3.617	-0.115	-0.21	-0.083	-0.588	-0.807	-0.953	-1.006	-1.112	-0.965
SCO0392	-3.883	-3.88	-3.625	-3.977	-3.871	-4.182	-0.135	-0.167	-0.133	-0.52	-0.597	-0.776	-0.985	-1.138	-1.093
SCO0393	-3.866	-3.742	-3.718	-3.857	-3.823	-4.136	-0.043	-0.032	0.005	-0.367	-0.428	-0.542	-0.842	-0.962	-1.016
SCO0394	-3.756	-3.91	-3.548	-3.775	-4.059	-3.951	0.051	0.002	0.034	-0.477	-0.44	-0.608	-0.773	-0.866	-0.832
SCO0395	-3.909	-3.925	-3.659	-3.971	-3.925	-4.367	-0.225	-0.293	-0.305	-0.851	-0.828	-1.062	-1.097	-1.149	-1.15
SCO0396	-4.409	-4.206	-4.05	-4.163	-4.446	-4.608	-0.456	-0.689	-0.531	-1.193	-1.267	-1.474	-1.386	-1.419	-1.439
SCO0397	-3.98	-3.818	-3.611	-3.995	-4.105	-4.322	-0.221	-0.491	-0.285	-0.951	-1.069	-1.333	-1.217	-1.187	-1.129
SCO0398	-4	-3.985	-3.953	-4.008	-4.341	-4.403	-0.371	-0.442	-0.375	-0.953	-0.941	-1.074	-1.157	-1.199	-1.217
SCO0399	-4.479	-4.262	-3.991	-4.221	-4.373	-4.712	-0.768	-0.899	-0.851	-1.445	-1.415	-1.634	-1.733	-1.741	-1.639
SCO0400	-4.09	-3.933	-4.002	-4.178	-4.14	-4.404	-0.336	-0.401	-0.466	-0.908	-0.903	-1.115	-1.344	-1.381	-1.235
SCO0401	-4.456	-4.304	-4.303	-4.415	-4.494	-4.696	-0.85	-0.906	-0.93	-1.603	-1.655	-1.884	-1.803	-1.909	-1.723
SCO0402	-2.192	-1.875	-1.905	-2.046	-1.863	-1.828	-0.237	-0.795	-0.428	-0.532	-0.51	-0.89	-0.891	-0.908	-0.87
SCO0403	-0.455	-0.508	-0.658	-1.254	-0.778	-0.728	-1.233	-0.94	-1.139	-1.862	-1.594	-1.403	-0.603	-0.222	-0.559
SCO0404	0.952	0.879	0.53	0.282	0.609	0.706	0.052	0.325	0.059	0.256	-0.153	0.762	0.254	0.613	0.368
SCO0405	-0.813	-0.772	-0.763	-0.916	-0.858	-0.949	0.825	0.792	0.735	0.467	0.433	0.425	0.763	0.817	0.742
SCO0406	-2.857	-2.542	-2.534	-2.753	-2.395	-2.575	-1.893	-1.351	-1.461	-0.54	-0.998	-0.42	-2.613	-2.205	-2.267
SCO0407	-2.171	-1.755	-1.935	-2.173	-1.955	-2.045	-2.114	-1.552	-1.853	-1.207	-1.609	-1.499	-1.919	-1.908	-2.228
SCO0408	-2.916	-3.024	-2.752	-3.127	-2.623	-3.447	-2.079	-2.964	-2.115	-2.317	-2.63	-2.354	-2.286	-1.87	-2.429
SCO0409	0.101	0.113	-0.18	-0.087	-0.211	0.284	1.882	2.195	2.181	2.285	2.061	2.127	1.655	1.744	1.553
SCO0410	-0.544	-0.625	-0.517	-0.224	-0.822	-0.482	-0.455	0.027	0.016	-0.287	-0.63	-0.341	-0.641	-0.435	-0.52
SCO0411	-0.314	-0.056	-0.294	-0.148	-0.34	0.102	0.104	0.019	0.108	-0.415	-0.758	-0.813	0.262	0.52	0.426
SCO0412	-0.567	-0.409	-0.656	-0.317	-0.6	-0.103	-0.118	-0.221	-0.225	-1.013	-0.792	-0.809	0.181	0.403	0.269
SCO0413	0.309	0.4	-0.046	-0.155	0.106	0.296	0.156	0.173	0.15	0.359	0.384	0.266	0.201	0.398	0.263
SCO0414	-0.008	-0.14	-0.152	-0.04	-0.047	0.007	0.043	0.298	0.173	0.215	0.135	0.183	0.458	0.394	0.287
SCO0415	-0.607	-0.361	-0.778	-1.004	-1.079	-0.511	0.31	-0.056	-0.293	-0.673	0.007	-0.059	-0.859	-0.373	-0.501
SCO0416	-0.934	-1.177	-1.029	-1.323	-1.132	-1.098	-0.708	-0.485	-0.982	-0.785	-0.61	-0.836	-1.168	-0.635	-1.059
SCO0417	-1.894	-2.218	-2.143	-2.269	-2.335	-2.675	-0.54	-0.503	-0.542	-0.717	-0.332	-0.449	-0.841	-0.439	-1.043
SCO0418	-0.436	-0.302	-0.304	-0.436	-0.436	-0.436	-0.236	-0.017	-0.157	0.052	-0.24	-0.326	-0.305	-0.436	-0.436
SCO0419	-1.195	-1.028	-0.875	-1.063	-0.843	-1.297	-0.565	-0.466	-1.012	-0.844	-1.054	-0.962	-0.929	-1.01	-1.436
SCO0420	-1.062	-1.209	-1.068	-1.344	-1.164	-1.2	-0.925	-1.132	-1.242	-0.887	-1.457	-1.547	-1.574	-1.409	-1.376
SCO0421	0.194	0.024	-0.052	-0.235	-0.262	0.177	1.104	1.311	1.051	0.891	0.88	1.141	0.81	1.667	0.983
SCO0422	0.021	0.102	-0.267	-0.428	-0.261	-0.156	0.919	1.106	1.169	0.738	0.57	0.864	0.647	1.012	0.731
SCO0423	-0.555	-0.515	-0.523	-0.736	-0.723	-0.396	-0.396	-0.359	-0.116	-0.488	-0.293	-0.344	-0.455	-0.403	-0.469
SCO0424	-0.403	-0.403	-0.403	-0.057	-0.326	0.053	-0.225	-0.076	-0.403	-0.403	0.066	0.102	0.185	-0.201	-0.403
SCO0425	0.145	0.025	-0.09	0.239	0.104	0.303	0.505	0.102	0.766	0.271	0.367	-0.1	0.547	0.679	0.448
SCO0426	1.108	1.763	1.612	1.494	1.46	1.469	2.12	0.81	1.967	1.262	0.551	-0.22	2.264	1.936	2.156
SCO0427	-0.139	-0.259	-0.182	-0.358	-0.154	-0.266	0.128	-0.596	0.048	-0.996	-0.865	-0.991	0.333	-0.299	0.244
SCO0428	-0.852	-0.804	-0.44	-0.621	-0.911	-0.707	-0.593	-1.082	-0.705	-1.202	-1.688	-1.438	-0.776	-1.361	-0.431
SCO0429	-0.747	-0.919	-0.589	-0.384	-0.477	-1.194	-0.744	-0.892	-0.915	-1.065	-1.439	-1.525	-0.636	-0.006	0.183
SCO0430	-1.013	-0.099	-0.2	-0.402	-0.819	-0.763	-0.612	-0.747	-0.825	-0.935	-1.217	-1.083	-0.136	0.254	0.408
SCO0431	-0.073	0.086	0.326	0.332	-0.103	-0.217	2.54	1.901	1.997	1.469	1.512	1.568	1.63	1.352	1.831
SCO0432	-0.883	-0.719	-0.804	-0.865	-0.884	-1.012	0.715	1.122	0.532	-0.093	0.143	-0.141	0.416	0.507	0.7
SCO0433	-0.337	-0.232	-0.792	-0.212	-0.458	-0.084	-0.755	-0.989	-0.878	-0.611	-1.019	-0.829	-0.536	-0.719	-0.743
SCO0434	0.392	0.353	0.303	0.219	0.22	0.288	0.893	1.04	0.902	1.031	1.225	0.872	1.177	1.036	1.008
SCO0435	0.004	-0.374	-0.261	-0.177	-0.137	-0.324	0.112	0.072	-0.192	0.142	0.247	-0.115	0.175	0.145	0.441
SCO0436	-0.918	-0.429	-0.334	0.111	-0.176	-1.01	-0.537	-0.225	-1.139	-1.162	-0.219	-0.948	0.117	-0.183	-0.448
SCO0437	1.183	0.623	0.628	0.849	0.951	1.167	-0.248	-0.199	-0.035	0.141	-0.009	0.137	-0.373	-0.378	0.421
SCO0438	1.303	0.657	1.131	1.277	0.897	1.244	-0.052	0.346	0.152	0.318	0.813	0.4	0.307	-0.155	0.452
SCO0439	1.033	0.774	0.989	1.036	1.011	1.108	0.404	0.261	0.252	0.859	1.225	0.402	-0.467	-0.058	-0.331
SCO0440	1.753	1.575	1.396	1.84	1.412	1.586	0.085	-0.552	-0.181	-0.054	0.052	-0.194	0.209	0.563	0.106
SCO0441	2.455	2.194	2.092	2.072	2.151	2.177	-0.064	-0.394	-0.542	-0.891	-0.589	-0.644	-0.041	0.131	0.372
SCO0442	2.648	2.509	2.436	2.361	2.888	2.327	-0.734	-0.348	-0.77	-0.37	-0.812	-1.342	0.387	-0.214	0.32
SCO0443	1.909	1.765	1.798	1.474	2.097	1.565	-0.642	-0.412	-0.719	-0.594	-0.821	-0.66	0.123	0.287	-0.182
SCO0444	-0.412	-0.845	-0.423	-1.106	-0.459	-0.576	-0.632	-0.494	-1.029	-1.31	-1.158	-1.146	-0.736	-0.882	-0.975
SCO0445	-0.506	-0.636	-0.826	-0.624	-0.621	-0.733	-0.131	-0.448	-0.553	-0.599	-0.545	-0.219	-0.641	-0.533	-0.402
SCO0446	-0.231	-0.674	-0.678	-0.276	0.22	-0.03	0.514	0.113	-0.093	0.786	0.71	0.445	-0.02	-0.223	-0.313
SCO0447	0.959	1.433	0.801	1.127	0.932	0.824	0.66	1.115	0.37	0.32	0.229	0.01	0.935	1.109	0.882
SCO0449	-0.565	-0.386	-0.856	-0.517	-0.618	-0.408	-0.061	-0.252	-0.092	-0.318	-0.089	-0.48	0.004	-0.089	-0.072
SCO0450	-0.557	-0.434	-0.259	-0.215	-0.174	0.203	-0.3	0.15	-0.22	-0.389	-0.252	-0.217	-0.126	0.023	-0.017
SCO0451	0.861	0.767	0.425	0.142	0.629	0.795	0.393	1.462	0.816	1.308	0.573	0.336	0.843	0.912	1.22
SCO0452	-1.272	-1.34	-1.557	-1.519	-1.286	-1.136	-1.033	-1.172	-1.156	-1.691	-1.865	-1.766	-1.474	-1.067	-1.165
SCO0453	-0.221	-0.574	-0.732	-0.547	-0.686	-0.575	-0.256	-0.44	-0.177	-0.445	-0.2	-0.277	-0.234	-0.511	-0.068
SCO0454	-0.131	-0.406	-0.522	-0.622	-0.3	-0.029	-0.078	0.185	-0.318	-0.335	-0.069	0.245	-0.304	0.102	-0.017
SCO0455	0.023	0.121	-0.458	-0.633	-0.66	-0.187	-0.133	0.136	0.122	-0.575	-0.364	0.051	-0.121	0.109	0.453
SCO0456	-0.564	-0.755	-0.647	-0.733	-0.664	-0.684	-0.545	-0.644	-0.396	-0.408	-0.82	-0.258	-0.49	-0.495	-0.025
SCO0457	-0.227	-0.342	-0.205	-0.113	-0.279	-0.151	-0.272	-0.119	-0.181	-0.461	-0.329	-0.272	0.092	0.06	0.472
SCO0458	-0.016	-0.43	-0.44	-0.419	-0.316	-0.349	-0.449	-0.633	-0.63	-0.697	-0.518	-0.657	-0.341	-0.412	-0.354
SCO0459	0.842	0.705	0.691	0.897	0.742	1.252	-0.896	-0.941	-1.218	-4.19	-4.468	-4.313	0.014	-0.264	0.114
SCO0460	0.061	-0.144	0.158	-0.193	0.043	0.261	-0.503	-0.491	-0.442	-1.621	-1.129	-1.391	-0.09	-0.204	-0.181
SCO0461	0.537	0.158	0.423	0.344	0.312	0.145	-1.49	-0.83	-1.313	-2.305	-1.07	-0.956	-0.061	-0.493	0.198
SCO0462	-1.034	-0.997	-1.352	-1.234	-1.103	-1.041	-1.379	-1.706	-1.732	-2.006	-1.972	-1.85	-1.963	-1.743	-1.734
SCO0463	-0.352	0.03	-0.59	-0.543	-0.574	0.012	-1.413	-0.616	-1.11	-1.882	-1.47	-1.172	-0.132	-0.249	-0.002
SCO0464	3.155	3.112	2.741	3.02	2.703	3.604	1.765	2.05	1.766	0.593	0.351	0.203	2.642	2.666	3.185
SCO0465	4.936	4.852	4.443	4.773	4.348	5.493	3.6	4.094	3.743	2.689	2.516	2.567	4.686	4.758	5.041
SCO0466	1.687	1.479	1.341	1.641	1.793	1.863	0.677	0.628	0.736	0.276	0.385	0.326	1.112	1.237	1.146
SCO0467	1.412	1.38	1.187	1.581	1.533	1.764	0.927	0.811	0.911	0.394	0.617	0.519	1.061	1.271	1.211
SCO0468	-0.16	-0.409	-0.388	-0.681	-0.134	0.057	-0.026	0.277	0.128	-0.314	-0.076	-0.221	-0.232	0.244	0.241
SCO0469	-0.581	-0.532	-0.781	-0.929	-0.649	-1.089	-0.653	-0.773	-1.09	-1.249	-1.138	-1.373	-0.767	-0.836	-0.876
SCO0470	-1.032	-0.753	-0.741	-1.043	-0.812	-0.634	-1.028	-1.176	-0.99	-1.386	-1.182	-1.349	-0.902	-1.06	-1.114
SCO0471	-0.295	-0.159	-0.85	-0.697	-0.318	-0.07	-0.799	-0.477	-0.435	-0.42	-0.457	-0.576	-0.242	-0.775	-0.502
SCO0472	-0.413	-0.712	-0.6	-0.636	-0.63	-0.73	-0.401	-0.797	-0.492	-0.393	-0.774	-0.398	-0.801	-0.726	-0.49
SCO0473	-0.157	-0.767	-0.456	-0.563	-0.405	-0.56	-0.54	-0.851	-0.513	-0.501	-0.419	-0.506	-0.396	-0.376	-0.522
SCO0474	-0.474	-0.484	-0.452	-0.481	-0.436	-0.269	-0.519	-0.52	-0.556	-0.556	-0.502	-0.442	-0.521	-0.321	-0.452
SCO0475	-0.648	-0.314	-0.648	-0.592	-0.559	-0.548	-0.648	-0.276	-0.431	-0.593	-0.648	-0.407	-0.452	-0.586	-0.648
SCO0476	0.096	-0.282	-0.181	-0.382	-0.468	-0.379	-0.354	-0.368	-0.322	-0.528	-0.028	-0.38	0.016	-0.078	0.016
SCO0477	-0.559	-0.692	-0.936	-0.641	-0.778	-0.611	-0.249	-0.351	-0.011	-0.088	-0.202	-0.183	-0.418	-0.061	-0.132
SCO0478	0.238	-0.105	-0.281	-0.04	0.071	0.169	-0.323	-0.274	-0.073	-0.906	-0.697	-0.023	-0.186	0.102	0.12
SCO0479	-0.204	-0.343	-0.087	-0.577	-0.182	-0.503	-0.275	-1.333	-0.326	-1.378	-0.95	-0.985	-0.603	-0.595	-0.665
SCO0480	-0.317	-0.317	-0.182	-0.317	-0.317	-0.184	-0.317	-0.057	-0.168	-0.317	-0.317	-0.317	-0.317	-0.158	-0.317
SCO0481	-0.071	-0.491	-0.339	-0.402	-0.434	-0.494	-0.257	-0.197	-0.025	-0.406	-0.129	-0.095	-0.493	-0.298	-0.577
SCO0482	0.171	-0.1	-0.006	-0.147	-0.001	-0.195	1.215	0.938	0.521	1.213	0.926	1.03	0.613	0.033	-0.078
SCO0483	-0.919	-0.897	-1.22	-0.646	-1.116	-0.72	-0.775	-1.023	-0.667	-1.193	-1.248	-0.943	-1.155	-1.282	-0.708
SCO0484	-0.255	0.029	0.347	-0.368	-0.101	-0.191	-0.219	-1.142	-0.735	-1.526	-1.087	-1.422	-0.692	-0.917	-0.335
SCO0485	-0.104	0.301	-0.323	-0.21	0.096	-0.654	-0.666	-1.31	-0.836	-1.411	-1.275	-1.248	-0.609	-0.43	-0.321
SCO0486	1.486	1.75	1.303	1.343	1.542	1.378	-0.026	-0.186	-0.02	-0.78	-0.748	-0.775	0.854	0.871	1.39
SCO0487	-0.173	-0.174	-0.289	-0.283	-0.184	-0.048	-0.102	-0.118	0.003	-0.117	-0.08	-0.087	-0.136	0.049	-0.112
SCO0488	-0.04	-0.097	-0.228	-0.229	-0.333	-0.176	-0.218	-0.393	-0.432	-0.992	-0.87	-1.138	-0.093	-0.293	-0.069
SCO0489	0.398	0.415	0.319	0.381	0.295	0.616	-0.466	-0.53	-1.085	-3.985	-4.731	-4.392	-0.019	-0.082	0.217
SCO0490	-0.883	-0.925	-0.981	-0.896	-0.931	-0.801	-2.547	-2.425	-2.973	-5	-5.38	-5.438	-1.695	-2.024	-1.33
SCO0491	-0.679	-0.42	-0.764	-0.544	-0.763	-0.535	-0.947	-0.453	-0.796	-4.369	-4.006	-4.55	0.04	-0.023	0.278
SCO0492	-0.222	-0.237	-0.383	-0.243	-0.518	-0.044	-0.606	0.092	-0.638	-4.196	-4.183	-4.287	0.259	0.163	0.604
SCO0493	-1.692	-1.57	-1.601	-1.592	-1.692	-1.75	-1.741	-1.51	-2.088	-4.701	-5.221	-5.037	-1.308	-1.348	-1.07
SCO0494	-0.985	-0.999	-1.061	-0.866	-1.17	-0.852	-1.158	-1.018	-1.483	-4.014	-4.773	-4.205	-0.69	-0.738	-0.615
SCO0495	-0.461	-0.42	-0.698	-0.531	-0.743	-0.21	-0.708	-0.882	-1.07	-2.919	-3.357	-3.112	-0.243	-0.284	-0.166
SCO0496	-0.534	-0.435	-0.598	-0.528	-0.959	-0.406	-1.904	-1.347	-2.171	-4.432	-4.29	-4.198	-0.536	-0.696	-0.298
SCO0497	-0.287	-0.133	-0.168	-0.095	-0.432	-0.03	-1.397	-0.961	-1.742	-4.533	-4.525	-4.665	-0.221	-0.36	0.011
SCO0498	-0.079	-0.104	-0.167	0.006	-0.342	0.163	-1.226	-0.73	-1.503	-5.578	-4.969	-5.445	-0.157	-0.398	-0.037
SCO0499	0.339	0.176	0.219	0.293	0.29	0.338	-0.802	-1.032	-1.482	-4.922	-5.123	-4.833	-0.213	-0.517	-0.307
SCO0500	0.189	0.018	-0.081	0.016	0.181	-0.174	1.921	1.472	1.718	2.121	1.906	1.9	0.943	0.677	1.12
SCO0501	-0.886	-0.889	-1.057	-0.916	-1.053	-1.024	0.625	0.035	0.352	0.492	0.304	0.318	-0.465	-0.362	-0.402
SCO0502	-0.108	-0.228	-0.162	-0.835	-0.282	-0.439	-0.396	-0.327	-0.681	-0.717	-0.899	-0.654	-0.335	-0.288	-0.634
SCO0503	-0.362	-0.56	0.106	-0.405	-0.206	-0.293	-0.86	-0.085	-0.219	-0.442	-0.613	-0.994	-0.22	-0.55	-0.123
SCO0504	-1.181	-0.991	-0.979	-1.224	-0.892	-1.348	-1.208	-0.436	-0.987	-0.674	-0.771	-0.393	-0.891	-0.666	-0.768
SCO0505	-0.963	-0.695	-0.97	-1.065	-1.115	-1.065	2.392	2.275	2.239	1.763	1.745	1.575	1.461	1.704	1.757
SCO0506	-0.395	-0.482	-0.705	-0.567	-0.659	-0.528	-0.778	-1.018	-0.783	-1.496	-1.585	-1.704	-0.75	-0.578	-0.595
SCO0507	-0.352	-0.835	-0.748	-0.326	-0.707	-0.669	-0.738	-0.838	-1.039	-1.039	-0.884	-1.039	-0.749	-0.602	-0.749
SCO0508	-0.666	-0.425	-1.133	-0.594	-1.059	-0.745	-2.613	-2.465	-2.342	-2.679	-2.698	-2.891	-1.466	-1.495	-1.985
SCO0509	1.231	1.139	0.922	0.845	0.827	1.372	1.51	1.824	1.501	1.619	1.556	1.462	1.487	1.546	1.445
SCO0511	0.591	0.339	0.482	0.288	0.526	0.546	0.17	0.454	0.189	-0.112	-0.121	-0.07	0.512	0.408	0.478
SCO0512	0.407	0.225	0.059	0.179	0.236	0.238	0.292	0.555	0.251	0.066	-0.242	-0.261	0.971	0.518	0.768
SCO0513	-1.15	-1.181	-1.274	-1.221	-1.216	-1.138	-1.377	-2.021	-1.567	-2.108	-2.34	-2.059	-1.372	-1.361	-1.504
SCO0514	-1.999	-1.945	-2.184	-2.018	-1.766	-2.226	-1.598	-2.088	-1.817	-1.943	-2.094	-2.162	-1.957	-1.717	-1.851
SCO0516	-1.373	-1.402	-1.406	-1.196	-1.167	-1.409	-1.208	-1.107	-1.314	-1.396	-1.195	-1.497	-1.544	-1.125	-1.112
SCO0517	-1.44	-1.44	-1.23	-1.44	-0.945	-1.44	-0.581	-1.229	-1.44	-1.22	-1.44	-1.264	-1.44	-0.984	-1.048
SCO0518	-1.011	-1.338	-1.088	-0.542	-1.381	-1.349	-0.848	-1.342	-1.655	-1.191	-1.655	-1.17	-1.655	-1.462	-1.491
SCO0519	0.746	0.564	0.765	0.635	0.861	0.758	-0.562	-1.141	-0.382	-0.94	-1.215	-0.828	-0.19	-0.147	0.445
SCO0520	0.83	0.461	0.638	0.618	0.816	0.561	0.593	0.703	0.274	0.487	0.682	0.67	0.656	0.643	0.743
SCO0521	0.65	0.879	0.502	0.451	0.444	0.686	-0.168	0.369	0.039	-0.09	-0.031	0.192	0.343	0.514	0.238
SCO0522	-0.367	-0.28	-0.912	-0.264	-0.501	-0.237	-0.167	-0.341	-0.435	-0.447	-0.396	-0.804	-0.429	-0.628	-0.324
SCO0523	-0.587	-0.937	-0.957	-0.681	-0.982	-1.103	-0.889	-0.574	-0.786	-0.678	-0.791	-1.057	-0.539	-1.366	-1.267
SCO0524	-0.092	-0.105	-0.019	-0.115	-0.283	-0.046	1.002	0.864	0.617	1.08	1.287	0.935	0.256	0.709	0.31
SCO0525	-1.59	-1.565	-1.384	-1.352	-1.429	-1.471	-0.749	-1.146	-0.912	-0.841	-0.86	-0.82	-1.168	-0.96	-1.223
SCO0526	-2.483	-2.415	-2.545	-2.361	-2.491	-2.48	-2.078	-2.443	-2.148	-2.221	-2.442	-2.548	-2.364	-2.354	-2.307
SCO0527	1.138	1.099	1.008	1.007	1.157	1.046	1.091	1.258	1.29	1.792	1.719	1.742	1.605	1.335	1.31
SCO0528	-0.693	-0.48	-0.601	-0.821	-0.813	-1.165	-0.811	-0.28	-0.797	-1.092	-1.034	-0.927	-1.326	-0.491	-0.632
SCO0529	-0.613	-0.529	-0.376	-0.411	-0.354	-0.478	0.931	0.77	0.982	0.505	0.408	0.373	0.448	0.681	0.607
SCO0530	-0.397	-0.565	-0.753	-0.878	-0.969	-0.96	0.136	-0.005	-0.239	-0.174	-0.159	-0.404	0.315	0.353	-0.037
SCO0531	-0.467	-0.298	-0.27	-0.467	-0.407	-0.4	0.05	-0.208	0.282	-0.167	-0.134	-0.018	-0.181	-0.166	-0.333
SCO0532	-0.745	-0.471	-0.396	-0.458	-0.37	-0.402	-0.033	-0.559	-0.166	-0.124	-0.244	-0.206	0.062	-0.632	-0.251
SCO0533	-0.453	-0.004	-0.518	-0.137	-0.32	-0.169	0.569	0.22	-0.001	0.01	-0.158	-0.034	0.12	-0.239	-0.331
SCO0534	-0.137	-0.152	-0.103	-0.261	-0.08	-0.106	-0.098	-0.029	-0.261	0.142	-0.083	-0.028	-0.154	0.035	-0.104
SCO0535	-0.576	-0.753	-0.557	-0.714	-0.786	-0.843	0.235	0.224	-0.064	0.478	0.25	-0.159	-0.173	0.126	0.117
SCO0536	0.781	0.489	0.343	0.392	0.931	0.189	0.075	-0.144	0.262	0.249	0.25	-0.052	0.178	0.184	0.218
SCO0537	-1.021	-1.548	-0.669	-1.019	-0.87	-1.122	0.842	0.975	0.475	1.037	1.185	1.022	0.169	0.587	0.077
SCO0538	-1.153	-1.149	-1.285	-1.057	-1.277	-1.382	-0.509	-0.132	-0.1	0.071	0.142	0.238	-0.708	-0.544	-0.768
SCO0539	-1.475	-1.45	-1.32	-1.392	-1.195	-1.358	-0.374	-0.255	-0.443	-0.564	0.058	0.013	-0.142	-0.535	-0.682
SCO0540	-1.686	-1.105	-1.524	-1.674	-1.117	-1.217	-0.301	0.185	-0.435	0.155	0.473	0.459	-0.428	-0.172	-0.156
SCO0541	-0.789	-1.054	-0.738	-1.028	-0.778	-0.732	-0.151	0.211	-0.033	0.011	0.435	0.206	-0.187	0.196	0.334
SCO0542	-0.417	-0.336	-0.428	-0.217	-0.355	-0.353	-0.375	-0.389	-0.37	-0.263	-0.451	-0.357	-0.257	-0.261	-0.29
SCO0543	0.566	0.558	0.311	0.366	0.314	0.464	2.104	2.058	2.019	1.377	1.281	0.886	1.94	2.067	2.333
SCO0544	0.045	0.057	-0.357	-0.119	-0.171	-0.156	0.678	0.632	0.718	0.575	0.291	0.275	0.875	0.919	0.948
SCO0545	-0.211	-0.459	-0.331	-0.226	-0.35	-0.475	-0.115	-0.41	-0.51	-0.725	-0.559	-0.701	-0.165	-0.182	0.085
SCO0546	-0.042	-0.133	-0.181	0.025	-0.304	0.088	1.4	0.882	1.181	0.685	0.562	0.63	1.063	1.121	1.401
SCO0547	-0.074	-0.086	-0.175	-0.175	0.042	-0.009	0.542	0.217	0.055	0.43	-0.045	-0.033	0.071	-0.072	-0.007
SCO0548	-0.292	-0.187	-0.313	-0.238	-0.33	-0.033	0.537	0.149	0.123	0.17	-0.203	-0.067	-0.135	-0.289	-0.378
SCO0549	0.705	0.15	0.829	0.619	-0.044	1.113	1.568	1.334	1.513	1.848	1.835	2.184	0.782	0.204	1.229
SCO0550	-1.012	-1.129	-0.941	-1.067	-1.495	-1.151	-1.15	-1.167	-1.249	-1.209	-0.81	-0.863	-1.082	-1.105	-0.971
SCO0551	-1.19	-1.512	-1.481	-1.349	-1.611	-1.529	-1.413	-1.994	-1.51	-2.002	-1.902	-1.824	-1.697	-1.707	-1.598
SCO0552	0.493	0.307	0.018	0.214	0.238	0.357	-0.041	-0.262	0.043	-0.265	0.085	0.237	0.014	0.423	0.293
SCO0553	-0.32	-0.54	-0.059	-0.257	0.053	-0.068	0.155	0.011	0.065	-0.35	-0.296	0.272	-0.204	0.173	0.13
SCO0554	-0.267	-0.044	-0.207	-0.302	-0.205	-0.186	-0.061	-0.005	0.093	0.19	-0.035	0.243	-0.072	-0.126	0.052
SCO0555	-0.105	-0.592	-0.232	-0.363	-0.408	-0.351	-0.366	-0.213	-0.451	-0.292	-0.7	-0.314	0.023	-0.159	-0.22
SCO0556	-0.68	-0.943	-0.546	-0.399	-0.4	-0.489	-0.579	-0.285	-0.242	-0.447	-0.849	-0.392	-0.352	-0.606	-0.062
SCO0557	-0.995	-1.579	-1.259	-1.294	-1.14	-0.968	-1.322	-0.998	-1.37	-1.39	-1.339	-1.218	-1.568	-1.489	-1.074
SCO0558	0.05	-0.218	0.433	0.304	0.571	-0.421	0.073	0.419	-0.201	0.289	0.808	0.747	0.232	0.505	0.345
SCO0559	-0.938	-0.937	-0.956	-1.274	-0.946	-1.077	-0.14	0.063	-0.414	0.383	0.503	0.278	-0.361	-0.274	-0.137
SCO0560	-0.974	-1.006	-1.177	-0.969	-1.205	-0.786	0.847	0.995	0.693	1.163	1.224	1.047	0.268	0.449	0.45
SCO0561	-0.92	-1.161	-1.071	-1.071	-1.303	-0.773	0.596	0.771	0.437	1.124	1.145	0.9	-0.009	0.194	0.177
SCO0562	-1.24	-1.218	-1.261	-1.078	-1.294	-1.303	-1.799	-2.063	-1.946	-1.718	-1.759	-1.916	-1.855	-1.671	-1.842
SCO0563	-0.671	-0.522	-0.702	-0.414	-0.552	-0.599	0.011	-0.005	-0.093	0.04	0.032	-0.002	-0.295	-0.207	-0.294
SCO0564	-0.238	-0.061	-0.116	0.016	-0.263	0.323	0.897	0.887	0.959	0.266	0.915	0.69	0.811	0.97	0.854
SCO0565	-0.675	-0.296	-0.489	-0.398	-0.241	-0.102	0.165	0.009	-0.254	0.037	0.158	-0.01	0.351	0.171	0.421
SCO0566	0.061	0.2	0.041	0.386	-0.078	0.823	0.785	1.324	1.061	1.287	1.709	1.276	0.821	1.295	1.451
SCO0567	-0.154	-0.166	-0.174	0.081	-0.413	-0.387	-0.081	-0.171	0.137	0.487	0.604	0.116	-0.297	-0.241	0.041
SCO0568	-1.151	-1.25	-1.266	-1.035	-1.447	-1.449	-0.958	-1.491	-1.194	-1.087	-0.818	-0.604	-1.167	-1.366	-1.438
SCO0569	0.24	0.211	0.186	0.376	-0.128	0.511	0.835	1.428	0.771	2.241	2.867	2.914	0.882	0.936	0.833
SCO0570	0.613	0.652	0.633	0.675	0.403	0.896	1.303	1.907	1.296	2.898	3.374	3.609	1.309	1.549	1.264
SCO0571	0.207	0.147	-0.199	0.122	-0.033	0.422	0.253	0.213	0.296	-0.189	0.011	0.115	0.59	0.53	0.472
SCO0572	0.625	0.607	0.335	0.534	0.365	0.952	0.685	1.153	0.674	0.232	0.011	0.786	0.882	1.403	0.915
SCO0573	0.557	1.016	0.764	1.038	0.887	0.797	0.721	1.258	0.821	0.348	0.618	0.24	1.067	1.32	0.76
SCO0574	-0.595	-0.713	-0.691	-0.587	-0.811	-0.697	-1.506	-1.321	-1.374	-1.497	-1.824	-1.502	-1.266	-1.042	-1.167
SCO0575	0.599	0.646	0.654	0.75	0.588	0.523	-0.036	0.085	0.308	-0.861	-0.519	-0.058	0.771	0.577	0.731
SCO0576	0.591	0.321	0.191	0.267	0.151	0.282	-0.099	0.455	0.436	0.259	0.179	0.323	0.399	0.654	0.712
SCO0577	0.236	0.283	0.261	0.053	-0.111	0.086	-0.142	0.495	-0.053	-0.387	0.174	-0.094	0.679	0.392	0.115
SCO0578	-0.143	-0.116	-0.189	-0.375	-0.123	-0.06	-0.257	-0.154	-0.392	-0.666	-0.39	-0.134	-0.221	-0.568	0.153
SCO0579	-0.287	-0.203	0.049	-0.08	0.086	0.133	-0.37	-0.344	0.107	-0.954	-0.03	-0.391	-0.262	-0.329	0.146
SCO0580	-0.388	-0.286	-0.42	-0.56	-0.565	-0.252	-0.65	-0.369	-0.506	-0.685	-0.343	-0.291	-0.521	-0.576	-0.286
SCO0581	-0.099	-0.046	-0.561	-0.377	-0.526	-0.164	-0.296	-0.003	0.102	-0.108	0.01	-0.13	-0.431	0.09	-0.12
SCO0582	0.315	0.066	-0.21	0.132	0.023	0.129	-0.228	-0.502	-0.399	-1.099	-1.36	-1.124	-0.218	0.191	0.07
SCO0583	-0.555	-0.62	-0.735	-0.723	-0.729	-0.794	0.306	0.02	0.376	0.631	0.286	0.195	-0.089	-0.156	-0.172
SCO0584	-1.948	-2.26	-2.019	-2.219	-2.369	-2.063	1.626	1.698	1.367	0.177	0.701	-0.052	1.874	1.898	1.776
SCO0585	-1.337	-1.809	-1.913	-2.174	-2.4	-1.799	1.995	2.256	1.84	0.559	1.193	0.734	2.44	2.383	2.283
SCO0586	-1.608	-2.436	-2.002	-2.269	-2.193	-1.964	2.059	2.37	1.858	0.714	1.302	0.797	2.268	2.337	2.207
SCO0587	-0.948	-1.475	-1.332	-1.189	-1.758	-0.975	2.585	2.853	2.51	1.545	2.133	1.607	3.062	2.961	2.984
SCO0588	-1.259	-1.82	-1.647	-1.914	-1.796	-1.523	1.937	1.989	1.776	0.789	1.221	0.794	2.123	2.139	1.993
SCO0589	-0.188	-0.23	-0.21	-0.573	-0.429	-0.139	0.137	-0.266	-0.108	-0.37	-0.12	0.126	-0.112	0.124	-0.084
SCO0590	-0.949	-1.418	-1.296	-1.37	-1.118	-1.398	-0.888	-0.972	-0.817	-1.384	-0.81	-1.04	-1.048	-1.053	-0.746
SCO0591	-0.874	-0.971	-1.041	-0.912	-1.07	-0.533	-0.839	-1.133	-1.261	-0.92	-1.104	-1.108	-0.969	-0.968	-0.835
SCO0592	-1.234	-0.968	-1.378	-1.239	-1.204	-1.443	0.844	0.52	0.436	0.245	0.189	0.09	0.034	0.056	0.122
SCO0593	-0.785	-0.5	-0.263	-0.737	-0.352	-1.247	0.962	1.264	0.359	-0.184	-0.155	-0.659	0.37	0.461	0.36
SCO0594	-0.206	-0.2	-0.25	-0.447	-0.513	-0.216	-0.075	0.153	-0.088	0.215	-0.164	-0.201	0.3	-0.041	-0.174
SCO0595	0.246	-0.551	0.332	0.266	0.224	-0.091	0.885	0.932	0.417	0.86	0.651	0.295	0.404	0.447	0.107
SCO0596	0.396	0.457	0.261	0.096	0.297	-0.03	-0.073	-0.299	-0.325	-1.27	-1.537	-0.927	-0.351	-0.496	-0.33
SCO0597	1.042	1.375	0.89	1.035	0.828	1.16	3.043	3.186	2.93	3.188	3.202	3.144	2.451	2.486	2.492
SCO0598	-1.596	-1.621	-1.703	-1.86	-1.833	-1.828	-1.751	-1.197	-1.437	-1.989	-1.964	-2.02	-1.431	-1.3	-1.62
SCO0599	-0.962	-0.993	-1.037	-1.186	-0.939	-1.018	-0.524	-0.662	-0.531	-1.061	-1.082	-1.265	-0.68	-0.466	-0.61
SCO0600	-0.087	-0.014	-0.171	-0.185	-0.204	-0.381	-0.268	-0.723	-0.56	-1.024	-1.211	-0.942	-0.499	-0.252	-0.507
SCO0601	-0.41	-0.168	-0.336	-0.418	-0.564	-0.679	-0.594	-0.54	-0.5	-0.66	-0.636	-0.723	-0.608	-0.509	-0.544
SCO0602	-0.282	-0.122	-0.385	-0.293	-0.257	-0.465	-0.23	-0.04	-0.201	-0.308	-0.009	-0.273	-0.084	-0.108	-0.159
SCO0603	-1.128	-1.209	-1.21	-1.126	-1.163	-1.513	-0.882	-0.676	-1.005	-0.933	-0.947	-1.104	-1.17	-0.733	-0.888
SCO0604	-0.838	-0.76	-0.859	-1.231	-0.912	-0.845	-1.229	-1.461	-1.245	-1.659	-2.036	-1.448	-1.178	-1.206	-0.891
SCO0605	-1.487	-1.644	-1.752	-1.492	-1.361	-1.217	-0.428	-0.513	-0.849	-0.995	-1.362	-1.551	-0.963	-0.615	-0.794
SCO0606	-1.191	-0.833	-0.542	-1.013	-0.853	-0.578	-0.568	-0.488	-0.577	-0.95	-0.776	-0.85	-0.971	-0.505	-0.7
SCO0607	-0.087	-0.159	0.035	0.209	0.057	0.491	2.128	1.553	2.015	0.821	1.093	0.593	1.001	1.407	0.709
SCO0608	0.136	0.133	0.324	0.43	0.284	0.557	2.016	1.541	2.002	0.592	0.908	0.361	0.937	1.45	0.816
SCO0609	-1.122	-0.944	-0.896	-0.941	-0.988	-0.837	-0.12	-0.606	-0.147	-1.611	-1.304	-1.947	-1.163	-0.606	-1.07
SCO0610	-0.706	-0.255	-0.3	-0.762	-0.186	-0.276	-0.831	-1.164	-1.028	-1.97	-1.873	-1.993	-1.092	-0.782	-1.153
SCO0611	-0.614	-0.199	-0.721	-0.299	-0.356	-0.95	-0.909	-1.294	-1.019	-1.125	-1.2	-1.234	-0.627	-0.629	-0.855
SCO0612	-1.755	-0.756	-1.375	-1.307	-1.505	-0.944	-1.236	-0.917	-0.657	-2.183	-1.011	-1.548	-1.378	-1.589	-0.854
SCO0613	-0.478	-0.407	-0.669	-0.676	-0.679	-0.197	-0.271	-0.41	-0.565	-0.859	-0.566	-0.532	-0.441	-0.246	-0.251
SCO0614	-0.621	-0.311	-0.541	-0.646	-0.588	-0.949	1.857	-0.219	1.105	0.073	-0.145	0.111	0.446	-0.347	0.445
SCO0615	0.779	0.494	0.752	0.096	0.315	0.831	0.388	0.287	0.297	0.335	0.062	-0.149	0.143	0.366	0.272
SCO0616	-3.125	-3.144	-3.456	-3.181	-3.181	-3.227	0.993	0.648	1.359	-1.889	-0.059	-0.069	-1.981	-1.707	-2.109
SCO0617	-3.29	-3.167	-3.198	-3.074	-3.196	-2.991	2.208	1.929	2.4	-0.828	1.16	0.741	-1.223	-0.771	-1.338
SCO0618	-0.479	-0.641	-0.507	-0.639	-0.754	-0.866	-0.874	-1.046	-1.028	-0.98	-1.002	-0.397	-0.741	-0.889	-0.992
SCO0619	0.145	-0.101	-0.013	0.105	0.093	-0.16	-0.309	-0.312	-0.183	-0.25	-0.34	0.072	-0.014	-0.053	-0.314
SCO0620	1.072	0.858	0.837	0.835	0.92	1.011	0.524	0.539	0.337	0.49	0.308	0.928	0.96	0.564	0.68
SCO0621	0.231	-0.309	-0.176	0.044	0.078	0.335	-0.108	0.189	-0.018	-0.78	-0.325	0.138	0.216	0.467	-0.178
SCO0622	-0.231	-0.331	-0.35	-0.165	-0.265	-0.456	-1.182	-1.025	-1.02	-1.483	-1.414	-1.011	-0.617	-0.57	-0.391
SCO0623	-0.784	-0.745	-0.643	-0.571	-0.571	-0.939	-1.899	-1.767	-1.493	-2.107	-2.082	-1.738	-1.233	-1.13	-0.957
SCO0624	0.25	-0.363	0.009	0.229	0.028	-0.299	0.645	0.909	0.752	0.557	0.849	0.532	0.72	0.67	0.698
SCO0625	-0.472	-0.494	-0.698	-0.638	-0.684	-0.8	-0.139	-0.148	0.013	-0.821	-0.488	-0.689	-0.11	-0.533	-0.489
SCO0626	-0.445	-0.153	-0.67	-0.475	-0.541	-0.559	0.022	0.04	0.394	-0.54	-0.34	-0.3	-0.043	-0.161	-0.3
SCO0627	-0.283	0.058	0.045	-0.194	-0.187	0.043	0.408	0.176	0.253	-0.22	-0.179	-0.411	0.107	0.25	0.074
SCO0628	0.593	0.352	0.095	0.258	0.23	0.181	-0.051	-0.073	0.084	-1.02	-0.753	-0.828	-0.038	0.224	0.209
SCO0629	-0.333	-0.563	-0.378	-0.076	-0.382	-0.676	-0.311	-0.593	-0.352	-0.656	-1.099	-0.818	-0.516	-0.219	-0.381
SCO0630	-0.769	-0.873	-0.549	-0.687	-0.827	-1.213	0.702	1.284	-0.373	-0.667	-0.962	-0.673	0.162	0.335	-0.712
SCO0631	0.541	-0.026	0.634	0.028	0.494	0.243	1.829	2.384	0.831	0.533	0.269	0.17	1.359	1.472	0.303
SCO0632	-0.456	-0.281	-0.867	-1.132	-0.814	-0.821	-0.495	-0.576	-0.4	-0.701	-1.115	-0.553	-0.638	-0.973	-1.109
SCO0633	-0.987	-1.048	-0.655	-0.859	-1.002	-1.15	-0.336	-1.054	-0.615	-1.172	-1.269	-0.611	-0.825	-1.13	-0.69
SCO0635	0.283	0.08	0.307	-0.015	0.283	0.317	0.179	0.1	0.477	-0.448	-0.351	-0.245	0.024	0.413	0.464
SCO0636	-0.46	-0.039	-0.663	-0.559	-0.511	-0.335	0.073	0.19	-0.122	-0.128	0.159	0.08	0.376	0.431	0.372
SCO0637	-0.617	-0.516	-0.852	-0.805	-0.487	-0.584	-0.793	-0.424	-0.437	-1.036	-1.199	-0.839	-0.933	-0.792	-0.33
SCO0638	-0.366	-0.679	-0.603	-0.632	-0.601	-0.455	-0.523	-0.513	-0.188	-0.568	-0.719	-0.36	-0.324	-0.372	-0.595
SCO0639	-1.392	-1.304	-1.508	-1.504	-1.469	-1.458	-1.547	-2.072	-1.506	-3.115	-2.588	-2.581	-1.697	-1.954	-1.632
SCO0640	-1.479	-1.614	-1.638	-1.65	-1.474	-1.738	-1.59	-2.013	-1.695	-2.856	-2.755	-2.62	-1.778	-1.875	-1.631
SCO0641	0.755	0.817	0.643	0.846	0.619	1.072	0.472	0.301	0.281	-0.381	-0.46	-0.313	0.57	0.804	0.76
SCO0642	-1.07	-0.685	-1.214	-0.81	-0.746	-1.13	-0.557	-0.656	-0.712	-0.605	-0.811	-0.775	-0.752	-0.564	-0.542
SCO0643	0.056	0.011	0.005	-0.208	-0.131	-0.219	0.214	0.557	0.34	0.02	0.442	0.267	-0.159	0.227	-0.341
SCO0644	-4.541	-4.638	-3.824	-4.376	-4.014	-5.168	-1.236	-0.905	-1.216	-1.365	-1.105	-0.659	-2.6	-2.932	-2.834
SCO0645	0.894	1.044	0.773	0.62	0.542	0.785	0.789	0.583	0.388	-0.315	-0.387	-0.151	1.134	1.304	1.258
SCO0646	-0.8	-0.503	-0.473	-0.237	-0.728	-0.54	-1.204	-1.549	-1.446	-1.425	-1.546	-1.274	-0.658	-0.823	-1.191
SCO0647	0.013	-0.397	-0.362	-0.44	-0.233	-0.453	-0.41	-0.573	-0.355	-0.733	-0.504	-0.625	-0.609	-0.391	-0.442
SCO0648	-0.844	-0.834	-1.143	-1.262	-0.991	-1.718	-0.02	-0.735	-0.2	-0.384	-0.522	-0.38	-0.997	-1.102	-1.423
SCO0649	-0.773	-0.642	-0.147	-0.831	-0.323	-0.481	0.07	0.121	-0.2	-0.619	0.433	-0.276	-0.659	-0.763	-0.411
SCO0650	-0.536	-0.792	-0.737	-0.525	-0.636	-0.574	0.184	-0.357	-0.101	0.126	0.259	0.268	-0.566	-0.35	-0.317
SCO0651	-0.464	-0.556	-0.707	-0.868	-0.683	-0.567	-0.701	-0.607	-0.028	-0.548	-0.245	-0.2	-0.431	-0.36	-0.609
SCO0652	-0.335	-1.115	-1.232	-0.412	-0.588	-0.775	-0.141	-0.282	-0.249	-0.365	-0.086	0.285	-0.542	-0.633	0.456
SCO0653	-0.851	-0.766	-1.043	-1.282	-1.206	-0.888	-0.368	-0.726	-0.392	-0.436	-0.332	-0.1	-0.598	-0.298	-0.363
SCO0654	0.492	0.027	-0.176	0.044	-0.437	0.114	0.46	0.522	0.725	0.379	0.185	0.363	0.289	0.736	0.724
SCO0655	-0.05	-0.047	-0.295	-0.64	-0.729	0.439	-0.074	0.022	-0.421	-0.797	-0.4	0.107	0.09	0.013	0.089
SCO0656	-0.31	-0.156	-0.112	-0.2	-0.264	-0.115	-0.058	-0.02	0.007	-0.202	-0.121	-0.144	-0.067	-0.248	-0.067
SCO0657	-0.412	-0.209	-0.412	0.297	-0.412	-0.216	-0.412	0.262	-0.002	-0.204	-0.258	0.04	-0.214	0.022	0.502
SCO0658	-1.102	-1.545	-1.545	-1.258	-0.846	-1.28	-0.358	-0.945	-1.545	-1.028	-0.917	-1.034	-1.405	-0.86	-0.95
SCO0659	0.307	0.187	-0.13	-0.05	-0.194	0.128	-0.619	-0.854	-0.523	-0.955	-0.722	-1	-0.178	-0.028	-0.482
SCO0660	-0.364	-0.62	-0.703	-0.297	-0.597	-0.641	-0.443	-0.725	-0.667	-1.108	-1.013	-1.226	-0.329	-0.413	-0.361
SCO0661	-0.395	-0.41	-0.419	-0.237	-0.648	-0.577	-0.617	-0.274	-0.892	-0.838	-0.767	-1.049	-0.149	-0.16	-0.054
SCO0662	-0.418	0.023	-0.205	-0.437	-0.526	-0.077	-0.643	-0.439	-0.289	-0.746	-0.515	-0.751	-0.248	0.232	0.318
SCO0663	-0.061	-0.47	0.005	-0.288	-0.016	0.155	-0.335	-0.162	-0.403	-0.513	-0.243	-0.582	0.423	0.349	0.343
SCO0664	0.139	-0.243	-0.001	-0.239	0.042	-0.123	-0.109	-0.264	-0.406	-0.458	-0.564	-0.467	0.262	-0.052	0.389
SCO0665	0.469	0.719	0.335	0.834	0.222	0.806	-0.134	0.065	0.24	0.459	0.761	0.398	0.247	0.801	0.63
SCO0666	0.419	0.315	0.37	0.397	0.28	0.33	0.51	0.58	0.581	0.391	0.466	0.448	0.217	0.167	0.328
SCO0667	-0.758	-0.322	-0.666	-0.78	-0.588	-0.622	-1.144	-1.253	-1.294	-1.622	-1.304	-1.693	-1.488	-1.492	-1.386
SCO0668	-0.187	0.117	-0.005	0.35	0.168	0.078	-0.341	-1.017	-0.61	-1.069	-1.125	-1.038	-0.719	-0.739	-0.583
SCO0669	0.357	0.936	0.725	0.733	0.66	0.302	0.569	0.393	0.593	-1.218	-0.656	-1.251	1.1	1.248	1.333
SCO0670	0.062	0.372	0.18	0.061	0.166	-0.187	0.124	-0.219	0.006	-1.319	-0.917	-1.321	0.558	0.702	0.673
SCO0671	2.663	2.507	2.044	2.35	2.085	3.15	2.323	2.526	2.31	2.546	2.566	2.06	2.655	2.847	2.508
SCO0672	-1.589	-1.315	-1.469	-1.407	-1.359	-1.549	-0.165	-0.109	0.07	-0.013	-0.129	-0.377	-0.394	-0.237	-0.974
SCO0673	-1.263	-1.131	-1.167	-1.574	-1.271	-1.53	1.863	2.214	1.714	1.894	1.733	1.262	1.488	1.459	1.028
SCO0674	0.304	-0.012	0.539	0.253	0.319	0.186	1.887	2.371	1.988	2.842	2.92	2.874	1.239	1.483	0.919
SCO0675	-0.154	-0.126	-0.188	-0.143	-0.057	-0.164	0.21	0.228	-0.015	-0.09	0.032	0.086	0.256	0.081	0.179
SCO0676	-0.386	-0.269	-0.625	-0.48	-0.748	0.023	0.102	0.349	-0.182	-0.347	-0.521	-0.658	0.255	0.481	0.422
SCO0677	-0.443	-0.512	-0.743	-0.691	-0.644	-0.111	-0.87	-0.59	-0.747	-1.155	-0.805	-0.772	-0.499	-0.429	-0.799
SCO0678	4.723	4.685	4.288	4.347	4.45	4.795	4.156	4.08	3.907	4.072	3.861	3.185	4.046	3.493	3.961
SCO0679	-1.441	-0.471	-1.08	-0.728	-1.542	-0.826	-1.104	-0.902	-0.542	-0.563	-1.193	-0.96	-0.58	-1.103	-1.421
SCO0680	-0.202	-0.292	-0.47	-0.255	-0.249	-0.347	-0.134	0.221	-0.429	-1.017	-1.301	-1.453	0.377	0.32	0.351
SCO0681	1.576	1.486	1.315	1.584	1.264	1.962	-0.222	0.598	-0.11	-2.595	-3.065	-2.301	0.858	0.909	1.141
SCO0682	-3.305	-3.433	-3.266	-3.348	-3.26	-3.632	0.665	0.739	0.735	0.524	0.364	0.149	0.537	0.495	0.404
SCO0683	-2.524	-2.537	-2.366	-2.446	-2.615	-2.677	0.685	0.84	0.98	0.547	0.503	0.255	0.624	0.652	0.92
SCO0684	-2.661	-2.708	-2.479	-2.652	-2.719	-2.851	-0.29	-0.267	-0.213	-0.697	-0.609	-0.84	-0.308	-0.302	-0.283
SCO0685	-2.216	-2.246	-2.154	-2.386	-2.288	-2.561	-0.32	0.031	-0.149	-0.256	-0.328	-0.508	0.032	0.17	-0.076
SCO0686	-0.696	-0.372	-0.359	-0.365	-0.356	-0.46	0.211	-0.086	-0.293	-0.603	-0.67	-0.716	-0.536	-0.68	-0.064
SCO0687	-0.565	-1.032	-1.068	-0.839	-0.861	-0.863	-0.863	-0.99	-0.772	-1.394	-1.237	-1.251	-1.057	-0.697	-0.962
SCO0688	-0.439	-0.386	-0.907	-0.684	-0.573	-0.306	-0.985	-0.727	-0.805	-1.067	-0.878	-0.687	-0.65	-0.954	-0.678
SCO0689	0.267	0.631	0.318	0.769	0.301	0.311	1.079	1.575	1.193	1.22	1.076	1.412	0.84	0.984	0.606
SCO0690	-0.721	-0.55	-0.406	-0.826	-0.832	-0.566	0.109	0.105	0.187	-0.441	-0.14	0.082	-0.121	-0.446	-0.098
SCO0691	-0.27	-0.321	-0.563	-0.56	-0.499	-0.441	0.117	-0.028	0.086	-0.352	-0.027	-0.325	-0.248	0.017	-0.262
SCO0692	-0.254	-0.118	-0.341	-0.338	-0.29	0.029	0.398	0.317	0.332	-0.023	0.105	-0.054	-0.034	0.244	0.002
SCO0693	-1.226	-0.753	-0.72	-1.063	-1.152	-1.194	-1.156	-0.572	-0.786	-0.578	-0.907	-0.415	-1.117	-0.729	-1.76
SCO0694	0.201	0.168	0.37	0.272	0.315	0.146	0.359	-0.564	0.396	-0.032	-0.08	-0.211	0.218	-0.215	0.015
SCO0695	-0.114	0.276	0.167	0.153	0.37	-0.137	0.193	-0.82	0.041	-0.478	-0.305	-0.484	-0.223	-0.317	0.02
SCO0696	-1.962	-1.684	-1.783	-1.216	-1.332	-1.46	-0.997	-1.579	-1.18	-1.542	-1.198	-1.377	-2.015	-1.843	-2.349
SCO0698	-0.747	-0.358	-0.628	-0.676	-0.748	-0.53	-0.549	-1.142	-1.32	-1.011	-0.921	-0.949	-1.04	-1.187	-1.115
SCO0699	-2.082	-2.167	-1.802	-2.067	-1.718	-2.11	-0.326	-1.19	-0.795	-1.441	-1.207	-1.599	-1.443	-0.988	-0.742
SCO0700	-0.739	-0.721	-1.002	-0.782	-0.815	-0.746	1.679	1.36	1.56	1.364	1.464	1.184	1.042	1.299	1.041
SCO0701	-1.845	-1.91	-2.023	-2.02	-1.969	-1.922	-0.299	-0.778	-0.379	-0.747	-0.69	-1.063	-0.639	-0.613	-0.537
SCO0702	-0.827	-0.793	-0.856	-0.943	-0.857	-0.8	0.79	0.478	0.508	0.399	0.432	0.206	0.335	0.462	0.519
SCO0703	0.138	0.231	0.116	0.131	0.1	0.23	0.581	0.381	0.635	0.602	0.538	0.393	0.415	0.289	0.383
SCO0705	-0.967	-1.026	-0.948	-0.925	-0.878	-0.959	0.541	0.396	0.409	0.237	0.174	0.019	-0.01	0.13	-0.209
SCO0706	-0.202	-0.454	-0.52	-0.58	-0.305	-0.402	-0.302	-0.204	-0.279	-0.11	-0.164	-0.342	-0.399	0.027	-0.459
SCO0707	-0.078	-0.174	-0.246	-0.319	-0.287	-0.247	-0.137	-0.142	-0.161	0.029	-0.059	-0.117	-0.211	-0.192	-0.211
SCO0708	-0.31	-0.26	-0.214	-0.31	-0.147	-0.043	-0.117	-0.213	-0.31	-0.259	-0.1	-0.23	-0.04	-0.252	-0.262
SCO0709	-0.038	0.072	0.352	-0.038	0.01	-0.038	-0.038	-0.038	-0.038	0.075	0.045	-0.038	0.017	-0.038	-0.038
SCO0710	-0.243	-0.243	-0.243	-0.126	-0.243	-0.243	-0.243	-0.243	-0.122	-0.243	-0.243	-0.243	-0.243	-0.243	-0.134
SCO0711	-0.165	-0.25	-0.182	-0.23	-0.48	-0.369	-0.069	-0.705	-0.082	0.155	-0.252	-0.393	-0.421	-0.246	-0.45
SCO0712	-0.179	-0.257	-0.199	-0.254	-0.188	-0.144	-0.194	-0.289	-0.285	-0.287	-0.204	-0.243	-0.087	-0.11	-0.087
SCO0713	-0.179	-0.139	-0.234	-0.041	0.067	-0.099	0.401	0.563	-0.131	0.374	0.357	0.054	-0.097	-0.022	0.028
SCO0714	-1.25	-0.839	-1.159	-0.779	-0.915	-0.73	-0.838	-1.006	-0.698	-0.804	-0.619	-0.824	-1.094	-0.894	-1.14
SCO0715	-0.589	-0.748	-1.381	-0.615	-0.812	-1.124	0.063	-0.921	-0.349	-0.525	-0.286	-0.219	-0.31	-0.424	-0.589
SCO0716	-0.07	-0.367	-0.247	-0.322	-0.396	-0.252	-0.363	-0.369	-0.214	-0.172	-0.142	-0.298	-0.19	-0.298	-0.19
SCO0717	-0.252	0.185	-0.232	-0.176	0.199	-0.091	0.043	0.375	0.238	0.178	0.311	-0.063	0.195	0.171	0.099
SCO0718	0.416	0.525	0.12	-0.092	0.422	0.286	0.887	1.193	1.048	0.557	0.657	0.694	0.592	0.688	0.608
SCO0719	0.454	0.337	0.439	0.341	0.398	0.719	1.447	1.326	1.636	1.924	1.807	1.635	0.982	0.482	0.889
SCO0720	-0.693	-0.716	-0.966	-0.566	-0.908	-0.385	0.657	0.493	0.874	0.931	0.869	0.702	0.075	0.207	0.161
SCO0721	-0.496	-0.588	-0.579	-0.471	-0.716	-0.764	0.044	-0.351	-0.18	-0.571	-0.682	-0.579	-0.603	-0.524	-0.553
SCO0722	0.159	0.02	-0.035	-0.036	-0.325	-0.102	0.817	0.593	0.438	0.373	0.227	0.152	-0.056	0.2	0.11
SCO0723	0.109	0.209	-0.326	-0.332	-0.13	-0.096	-0.529	-0.42	-0.184	-0.612	-1.078	-1.01	-0.486	-0.274	0.033
SCO0724	0.533	0.227	0.239	0.157	0.348	0.334	0.633	0.475	0.589	0.269	0.274	0.006	0.456	0.519	0.343
SCO0725	-1.857	-2.027	-1.804	-1.906	-1.51	-1.775	-0.602	-0.842	-0.492	-0.991	-0.862	-1.187	-1.107	-0.779	-1.582
SCO0726	-0.446	-0.259	-0.557	-0.65	-0.692	-0.409	-0.076	0.077	-0.367	-0.665	-0.467	-0.913	-0.438	-0.293	-0.673
SCO0727	0.344	0.024	-0.316	-0.015	-0.097	0.44	-0.723	-0.618	-0.79	-1.025	-1.399	-1.15	-0.724	-0.881	-0.423
SCO0728	-0.311	-0.131	-0.654	0	-0.037	-0.052	-0.172	-0.198	0.044	-0.974	-0.478	-1.411	-0.119	-0.403	-0.353
SCO0729	1.142	1.443	1.109	1.022	0.858	1.414	1.675	1.223	1.849	0.803	0.845	0.837	2.203	2.221	2.201
SCO0730	-0.607	-0.767	-0.798	-0.872	-0.866	-0.561	-0.719	-0.69	-0.921	-0.913	-1.075	-0.933	-0.809	-0.728	-0.712
SCO0731	-0.899	-0.848	-1.145	-1.221	-1.099	-0.92	-0.177	-0.526	-0.369	-0.775	-0.89	-0.975	-0.507	-0.544	-0.511
SCO0732	-3.175	-3.094	-2.827	-3.343	-3.186	-3.132	-0.232	0.042	-0.31	-0.835	-0.749	-0.285	-1.484	-1.88	-2.094
SCO0733	-1.347	-1.108	-1.404	-1.48	-1.738	-1.46	-0.262	-0.02	-0.081	-0.071	-0.402	-0.425	-0.367	-0.193	-0.565
SCO0734	-0.774	-1.098	-1.343	-1.05	-1.239	-1.14	-0.388	-0.911	-0.399	-1.548	-1.483	-1.679	-0.227	-1.044	-0.602
SCO0735	0.158	-0.072	-0.21	-0.097	-0.365	0.013	0.457	-0.197	0.116	-0.402	-0.492	-0.887	-0.244	0.093	-0.051
SCO0736	-1.433	-1.252	-1.385	-1.341	-1.512	-1.298	0.672	0.342	0.803	-0.011	0.012	-0.165	0.223	0.409	0.288
SCO0737	-1.251	-0.95	-1.186	-1.01	-0.588	-0.751	-0.995	-1.127	-0.858	-1.231	-1.396	-1.469	-1.244	-1.071	-1.054
SCO0738	-0.8	-0.745	-0.528	-0.592	-0.39	-0.354	-0.424	-0.918	-0.482	-0.696	-0.882	-0.812	-0.317	-0.74	-0.697
SCO0739	0.191	0.183	-0.058	0.149	-0.158	0.179	-0.14	-0.531	-0.376	-0.691	-0.608	-0.696	-0.397	-0.269	-0.268
SCO0740	0.214	0.125	0.059	0.214	-0.034	0.155	-0.563	-0.701	-0.689	-1.261	-1.218	-1.232	-0.377	-0.627	-0.145
SCO0741	0.156	0.242	0.055	0.235	0.175	0.201	-0.512	-0.704	-0.675	-1.298	-1.403	-1.507	-0.494	-0.451	-0.239
SCO0742	-0.534	-0.252	-0.602	-0.37	-0.515	-0.293	-0.798	-0.833	-0.848	-0.914	-0.982	-0.815	-0.761	-0.547	-0.591
SCO0743	-1.545	-1.336	-1.496	-0.924	-1.283	-1.238	-0.461	-0.742	-0.684	-2.559	-0.659	-1.024	-0.328	-1.361	-1.835
SCO0744	0.714	0.616	0.578	0.01	0.562	0.564	1.451	2.03	1.358	1.597	1.341	1.238	1.628	1.93	1.684
SCO0745	-0.741	-0.323	-0.741	-0.538	-0.473	-0.554	-0.37	-0.38	-0.741	-0.366	-0.461	-0.149	-0.612	-0.588	-0.493
SCO0746	-1.278	-1.447	-1.264	-1.113	-1.336	-1.514	-0.09	-0.143	-0.196	-0.23	-0.336	-0.298	-0.928	-0.501	-0.353
SCO0747	0.654	0.492	0.282	-0.186	0.028	0.319	0.026	0.382	-0.152	0.339	-0.21	0.225	0.804	0.485	0.654
SCO0748	1.104	0.953	0.785	0.897	0.622	1.098	-0.951	-0.232	-0.612	-1.316	-1.365	-1.214	0.242	0.039	0.081
SCO0749	-0.445	-0.545	-0.756	-1.232	-0.678	-0.815	-0.704	-0.657	-0.578	-0.501	-0.663	-0.611	-0.759	-0.842	-0.801
SCO0750	0.846	1.308	1.326	1.282	1.152	0.24	1.377	0.986	0.732	1.043	0.578	0.729	0.896	1.025	0.587
SCO0751	-1.86	-1.824	-2.106	-2.208	-1.963	-1.915	-1.933	-1.524	-1.401	-1.753	-1.784	-2.064	-1.737	-1.697	-1.829
SCO0752	-4.998	-4.736	-4.507	-4.805	-4.443	-5.152	-2.089	-1.845	-2.066	-2.73	-2.416	-2.061	-3.393	-3.893	-3.354
SCO0753	1.348	1.084	1.04	1.173	1.583	1.382	0.266	0.088	-0.305	0.09	0	-0.22	0.816	-0.065	0.953
SCO0754	-0.436	-0.432	-0.641	-0.222	-0.517	-0.218	-1.023	-0.972	-1.077	-0.91	-0.583	-0.831	-0.409	-0.943	-0.483
SCO0755	-0.313	-0.186	-0.377	-0.41	-0.198	-0.16	-0.508	-0.531	-0.556	-0.433	-0.42	-0.527	-0.378	-0.423	-0.379
SCO0756	-0.316	-0.023	-0.054	-0.441	-0.23	-0.307	-0.227	-0.381	-0.533	-0.305	-0.503	-0.561	-0.301	-0.353	-0.41
SCO0757	-0.424	-0.773	-0.576	-0.692	-0.734	-1.054	-1.17	-1.393	-1.454	-1.676	-1.329	-1.381	-1.372	-1.452	-1.399
SCO0758	0.917	1.041	1.064	0.745	0.352	0.195	-0.592	-0.282	0.058	0.187	-1.039	-0.489	-0.018	-1.171	0.483
SCO0759	-1.238	-1.179	-1.161	-1.167	-0.887	-1.283	-1.297	-1.43	-1.61	-1.776	-1.918	-2.012	-2.075	-1.405	-1.55
SCO0760	-1.03	-1.173	-1.033	-1.205	-1.097	-1.106	-1.513	-1.681	-1.578	-2.092	-2.089	-1.95	-1.711	-1.925	-1.594
SCO0761	-1.744	-1.202	-1.59	-1.678	-1.51	-1.713	-1.806	-1.904	-2.284	-2.691	-2.543	-1.808	-2.647	-2.343	-2.923
SCO0762	0.504	0.575	0.859	0.43	0.648	0.392	-0.196	-0.348	0.121	0.669	0.243	0.47	-0.321	-0.367	-0.004
SCO0763	-0.725	-0.365	-0.856	-0.807	-0.804	-0.383	-0.632	-0.319	-0.906	-0.653	-0.997	-0.672	-0.571	0.012	-0.417
SCO0764	-1.38	-1.427	-1.372	-1.32	-1.328	-1.469	-1.01	-1.141	-0.94	-0.181	-0.222	-0.421	-0.896	-0.959	-1.015
SCO0765	0.715	0.363	0.45	-0.086	0.358	0.453	0.831	1.187	1.198	1.486	1.631	1.373	0.558	0.493	0.108
SCO0766	0.089	0.1	-0.003	-0.071	0.148	0.034	0.608	0.763	0.395	0.571	0.629	0.592	0.14	0.515	0.302
SCO0767	-0.907	-0.75	-0.912	-1.093	-1.033	-0.903	0.18	0.783	0.258	0.09	0.04	-0.086	0.691	0.707	0.627
SCO0768	-0.131	-0.413	-0.181	-0.514	-0.129	-0.188	0.462	0.747	0.681	0.324	0.188	-0.085	0.805	0.66	0.923
SCO0769	0.427	0.433	0.013	0.02	-0.022	0.572	-0.075	-0.112	-0.182	-0.793	-0.993	-0.843	0.195	0.228	0.391
SCO0770	-0.767	-0.908	-0.93	-0.658	-0.742	-1.11	-1.03	-1.16	-0.807	-1.527	-1.806	-1.777	-0.885	-1.405	-1.004
SCO0771	-0.027	0.089	-0.181	0.152	0.104	0.038	-0.641	-0.87	-0.551	-0.816	-0.953	-1.138	-0.487	-0.572	-0.209
SCO0772	-0.087	-0.388	-0.006	-0.089	-0.392	-0.638	-0.715	-1.2	-0.661	-1.442	-1.472	-1.453	-0.567	-0.799	-0.738
SCO0773	1.025	0.504	0.359	0.18	-0.372	1.266	1.324	0.454	1.323	1.543	1.234	1.332	1.668	1.433	1.493
SCO0774	1.444	1.295	1.058	1.065	0.522	1.724	1.91	1.331	1.534	1.731	1.686	1.964	2.078	2.109	2.176
SCO0775	1.019	1.087	1.015	0.821	0.902	1.379	0.62	0.501	0.597	1.085	0.897	0.906	1.425	1.099	1.391
SCO0776	-1.582	-1.55	-1.625	-1.411	-1.245	-1.7	-1.93	-2.136	-1.724	-1.989	-1.996	-2.023	-1.998	-1.994	-2.041
SCO0777	-0.127	-0.138	-0.404	-0.304	-0.478	-0.24	0.388	0.072	0.161	-0.064	-0.174	-0.092	0.127	0.132	0.141
SCO0778	0.027	-0.191	-0.576	-0.439	-0.437	-0.304	0.377	-0.148	0.522	-0.577	-0.266	-0.293	0.144	0.218	0.244
SCO0779	-0.168	0.015	-0.367	-0.378	-0.687	-0.338	-0.371	-0.689	-0.592	-0.744	-1.094	-0.834	-0.475	-0.57	-0.642
SCO0780	-0.786	-0.61	-1.084	-1.039	-1.142	-0.757	0.444	0.227	0.253	-0.362	-0.267	-0.357	-0.069	0.186	0.231
SCO0781	-0.138	-0.127	-0.436	-0.168	-0.291	-0.478	-0.251	-0.794	-0.608	-0.832	-0.954	-0.802	-0.512	-0.863	-0.785
SCO0782	-1.152	-1.414	-1.67	-1.28	-1.398	-1.365	-0.464	-0.723	-0.471	-0.816	-0.924	-1.024	-0.777	-0.781	-0.723
SCO0783	-2.782	-2.82	-2.788	-3.083	-2.836	-3.183	-1.424	-2.111	-1.478	-1.49	-1.509	-1.387	-2.052	-1.57	-1.747
SCO0784	-2.023	-1.362	-1.763	-1.526	-1.79	-2.193	-0.637	-1.534	-1.539	-1.366	-1.776	-1.612	-1.225	-1.576	-1.472
SCO0785	-0.654	-0.601	-0.381	-0.729	-0.469	-0.666	-0.172	-0.432	-0.657	-0.597	-0.632	-0.675	-0.489	-0.729	-0.332
SCO0786	-0.937	-1.589	-1.257	-1.875	-1.284	-1.303	-0.848	-1.636	-1.442	-1.127	-1.035	-1.854	-1.052	-1.664	-1.681
SCO0787	-0.424	-0.141	-0.466	-0.239	-0.664	-0.355	-0.351	0.057	-0.106	-0.445	-0.228	-0.319	0.134	-0.18	-0.303
SCO0788	0.204	0.475	-0.129	-0.055	0.169	0.454	0.027	0.032	-0.214	-0.476	-0.921	-0.924	0.08	0.298	0.212
SCO0789	0.634	0.75	0.168	0.675	0.243	1.082	0.39	0.793	0.221	0.756	0.515	0.301	0.388	0.029	0.658
SCO0790	0.167	0.167	-0.035	-0.367	-0.321	-0.141	0.065	-0.237	0.049	0.159	-0.077	-0.009	-0.403	-0.821	-0.128
SCO0791	0.279	0.193	0.16	0.187	0.259	0.269	0.192	0.182	-0.028	0.135	-0.21	-0.406	-0.071	-0.158	-0.17
SCO0792	0.007	0.074	-0.373	-0.123	-0.297	-0.188	0.014	0.174	-0.346	-0.225	-0.012	-0.136	-0.173	-0.235	-0.278
SCO0793	-0.03	-0.697	-0.634	-0.638	-0.396	-0.77	-0.647	-0.935	-0.933	-0.923	-0.75	-1.355	-0.846	-0.68	-0.667
SCO0794	-0.115	-0.189	-0.487	-0.652	-0.309	-0.292	-0.856	-1.285	-0.76	-1.615	-1.355	-1.794	-1.006	-0.734	-0.467
SCO0795	-0.097	0.018	0.05	-0.35	-0.25	-0.075	-0.789	-1.658	-1.03	-1.99	-2.16	-1.486	-0.289	-0.416	-0.386
SCO0796	-1.191	-1.207	-0.917	-1.184	-1.209	-1.281	-1.276	-1.661	-1.714	-1.911	-2.182	-2.044	-1.572	-1.211	-1.125
SCO0797	-0.338	-0.082	-0.21	-0.497	-0.388	-0.668	1.718	0.484	1.682	-0.075	0.035	-0.102	0.7	0.801	0.843
SCO0798	-0.549	-0.554	-0.667	-0.713	-0.709	-0.78	0.608	-0.631	0.333	-1.388	-1.266	-1.559	-0.388	-0.147	-0.183
SCO0799	-0.237	-0.179	-0.091	-0.134	-0.333	-0.053	-2.858	-2.306	-3.462	-6.556	-6.215	-6.962	-1.281	-1.743	-0.678
SCO0800	1.934	1.706	1.415	1.422	1.586	2.015	1.525	2.326	1.585	1.263	1.422	1.035	1.694	1.835	1.729
SCO0801	0.606	1.177	0.699	1.343	1.011	0.725	1.944	1.614	1.741	1.365	1.456	1.358	1.477	1.619	1.43
SCO0802	0.405	0.053	0.019	0.108	0.097	0.526	0.004	-0.148	-0.22	-0.775	-0.402	-0.802	-0.131	-0.226	0.222
SCO0803	-1.208	-1.361	-1.489	-1.076	-1.131	-1.368	-0.831	-1.307	-0.9	-1.744	-1.937	-1.902	-1.123	-0.735	-0.836
SCO0804	-0.112	-0.294	-0.423	-0.245	-0.255	-0.098	-0.056	-0.358	-0.317	-1.009	-1.066	-0.899	-0.146	0.017	-0.076
SCO0805	-0.039	-0.061	-0.243	0.096	-0.291	0.289	-0.556	-0.799	-0.605	-1.421	-1.13	-1.23	-0.326	-0.329	-0.18
SCO0806	-0.23	-0.208	-0.571	-0.162	-0.474	-0.138	0.582	0.951	0.67	0.89	0.585	0.79	0.501	0.979	0.683
SCO0807	-0.282	-0.464	-0.534	-0.77	-0.759	-0.354	-0.5	-1.029	-1.127	-1.162	-0.395	-0.429	-0.251	-0.32	-0.05
SCO0808	-0.13	0.018	0.068	-0.085	-0.287	-0.021	0.219	-0.318	0.109	0.221	0.062	0.099	0.007	0.017	0.462
SCO0809	-0.603	-0.719	-0.65	-0.556	-0.752	-0.655	-0.794	-0.799	-0.543	-0.833	-0.778	-0.64	-0.616	-0.444	-0.651
SCO0810	-0.536	-0.919	-0.563	-0.713	-0.796	-0.509	-0.485	-0.841	-0.627	-0.96	-0.792	-0.901	-0.662	-0.494	-0.768
SCO0811	-0.918	-0.827	-0.687	-0.713	-0.45	-0.966	-0.628	-0.992	-0.754	-0.695	-0.544	-0.763	-0.711	-0.982	-0.858
SCO0812	0.151	-0.033	0.06	0.135	0.245	0.223	-0.313	-0.1	-0.132	0.135	-0.115	-0.115	0.04	-0.086	0.157
SCO0813	-0.296	-0.225	-0.237	-0.115	-0.375	-0.602	-0.388	-0.13	-0.42	-0.065	-0.035	-0.203	-0.437	-0.407	-0.226
SCO0814	-0.26	-0.404	-0.463	-0.231	-0.335	-0.465	-0.581	-0.52	-0.581	-0.457	-0.426	-0.531	-0.521	-0.581	-0.303
SCO0815	0.515	0.159	-0.254	-0.149	-0.09	0.333	-0.657	-0.364	-0.716	-0.892	-1.089	-0.936	-0.395	-0.614	-0.396
SCO0816	-0.403	-0.034	-0.271	-0.275	-0.306	-0.217	-0.643	-1.084	-0.795	-1.161	-1.382	-1.236	-0.696	-0.509	-0.504
SCO0817	-0.823	-0.646	-0.667	-1.027	-0.469	-0.359	-1.265	-1.187	-0.874	-1.747	-1.651	-1.202	-0.858	-1.059	-0.9
SCO0818	0.174	0.128	-0.17	0.05	0.066	0.238	0.199	-0.142	0.202	-0.645	-0.157	-0.313	0.219	0.47	0.464
SCO0819	-0.23	-0.315	-0.161	-0.007	-0.379	-0.34	-0.433	-0.164	-0.477	-0.528	-0.39	-0.27	0.131	-0.375	0.113
SCO0820	3.762	3.558	3.416	3.347	3.645	3.648	2.84	3.743	2.861	3.239	2.99	2.918	3.374	3.349	3.578
SCO0821	-1.051	-1.084	-1.28	-1.155	-1.26	-1.369	-1.423	-1.977	-2.22	-2.063	-2.251	-2.42	-1.489	-1.443	-1.529
SCO0822	-0.494	-1.02	-1.251	-0.89	-1.079	-0.645	-1.077	-1.622	-1.227	-1.743	-1.727	-1.691	-1.127	-0.772	-0.835
SCO0823	0.119	-0.024	-0.528	-0.225	-0.123	0.033	-0.752	-0.535	-0.707	-1.444	-1.379	-1.797	-0.305	-0.07	-0.306
SCO0824	-0.815	-0.714	-0.308	-0.622	-0.43	-0.568	-1.172	-1.62	-1.607	-2.058	-2.182	-1.854	-0.825	-1.303	-0.705
SCO0825	-0.902	-0.883	-1	-1.203	-1.227	-1.245	-1.625	-1.807	-1.611	-2.225	-2.007	-2.042	-1.144	-1.282	-1.058
SCO0826	-0.033	-0.223	-0.518	-0.446	-0.256	0.121	-1.006	-0.946	-1.016	-1.426	-1.53	-1.274	-0.138	-0.509	-0.069
SCO0827	-0.754	-1.097	-0.949	-1.316	-0.543	-1.378	-1.025	-1.294	-1.087	-0.959	-1.046	-1.015	-1.005	-0.452	-1.117
SCO0828	0.092	-0.442	-0.404	-0.122	0.168	-0.129	-0.082	-0.38	-0.253	-0.313	-0.668	-0.641	-0.066	-0.057	0.086
SCO0829	-0.401	-0.164	-0.063	-0.063	-0.433	-0.092	-0.598	-0.174	-0.394	-0.679	-0.459	-0.731	-0.152	-0.109	-0.039
SCO0830	1.93	2.134	1.877	2.114	2.006	1.999	3.138	2.503	2.748	1.125	0.268	1.11	2.137	2.406	2.424
SCO0831	1.584	1.802	1.281	1.698	1.229	1.481	2.492	2.023	2.384	0.237	0.053	0.567	1.746	2.022	1.845
SCO0832	1.344	1.545	1.191	1.342	1.044	1.151	2.266	1.657	1.931	-0.209	-0.392	0.103	1.465	1.687	1.718
SCO0833	1.513	1.781	1.303	1.481	1.379	1.409	2.487	2.077	2.249	0.737	0.471	0.855	1.798	1.919	1.942
SCO0834	3.685	3.596	3.082	3.348	3.485	3.485	4.982	4.919	4.86	3.872	3.418	3.644	4.23	4.108	4.384
SCO0835	-0.168	-0.07	-0.15	0.098	-0.499	0.31	0.282	0.353	0.174	0.181	0.312	0.064	0.297	0.091	0.311
SCO0836	0.031	0.162	-0.335	0.005	0.203	-0.029	-1.133	-1.202	-1.159	-1.413	-1.551	-1.392	-0.908	-0.602	-0.505
SCO0837	-0.705	-1.014	-1.021	-0.646	-1.071	-1.453	-1.453	-1.019	-0.428	-0.66	-0.609	-0.628	-0.903	-0.582	-0.794
SCO0838	0.77	0.531	0.582	0.485	0.489	0.491	0.009	0.268	-0.106	-0.371	-0.414	-0.369	0.389	0.539	0.323
SCO0839	-0.465	-0.558	-0.908	-0.325	-0.471	-0.345	-0.84	-0.794	-0.734	-0.877	-0.969	-0.405	-0.679	-0.327	-0.387
SCO0840	-0.498	-0.625	-0.609	-0.849	-0.642	-0.481	-0.376	-0.829	-0.806	-1.343	-1.359	-0.928	-0.888	-0.583	-0.796
SCO0841	-0.494	-0.565	-0.27	-0.584	-0.676	-0.45	-0.366	-0.623	-0.409	-0.669	-0.641	-0.589	-0.5	-0.927	-0.563
SCO0842	-0.301	-0.248	-0.25	-0.34	-0.093	-0.195	-0.185	-0.249	-0.375	-0.068	-0.189	-0.271	-0.251	-0.127	-0.136
SCO0843	-0.11	-0.076	0.047	-0.367	-0.586	-0.055	0.725	0.877	0.068	0.674	-0.009	0.516	0.423	0.25	0.328
SCO0844	1.383	1.206	1.196	0.973	1.183	1.034	2.269	2.485	1.629	1.895	1.97	1.764	1.632	1.1	1.161
SCO0845	3.258	3.198	2.993	3.253	3.037	3.095	3.869	3.961	3.451	3.498	3.776	3.469	3.046	2.925	3.348
SCO0846	0.312	0.448	0.142	0.175	0.114	0.594	-0.65	-0.419	-0.608	-1.151	-1.435	-1.101	-0.062	0.194	0.144
SCO0847	0.971	0.831	0.768	0.482	0.354	0.974	1.797	2.187	1.812	1.835	1.567	1.769	1.724	1.748	1.757
SCO0848	-0.835	-0.626	-0.482	-0.998	-0.886	-0.632	-1.216	-0.939	-1.099	-1.622	-1.935	-1.405	-1.116	-1.342	-0.964
SCO0849	-1.61	-1.557	-1.714	-1.625	-1.527	-1.639	-1.554	-1.489	-0.855	-1.628	-1.797	-1.372	-1.562	-0.81	-1.24
SCO0850	0.993	1.028	0.398	0.92	0.636	1.172	1.612	1.257	1.332	1.434	1.482	1.487	1.868	1.866	1.562
SCO0851	-0.761	-0.952	-1.17	-0.993	-1.048	-0.805	-1.61	-1.744	-1.367	-1.73	-2.092	-2.078	-1.221	-1.05	-0.873
SCO0852	-0.462	-0.176	-0.423	-0.334	-0.478	-0.101	-0.85	-1.216	-0.819	-1.394	-1.41	-1.735	-0.905	-0.974	-0.687
SCO0853	0.714	1.227	0.607	0.052	0.878	0.728	0.647	1.958	1.023	0.803	0.687	1.144	1.013	1.263	1.575
SCO0854	-3.849	-3.709	-3.877	-3.978	-3.826	-4.354	-2.79	-3.369	-3.024	-2.788	-3.33	-3.037	-3.093	-2.974	-2.867
SCO0855	-0.623	-0.757	-0.769	-0.475	-1.188	-0.567	-0.878	-0.929	-0.877	-1.235	-1.634	-1.646	-0.822	-0.857	-1.041
SCO0856	-0.634	-0.652	-0.268	-0.548	-0.181	-0.584	-0.457	-0.836	-0.781	-0.966	-0.741	-0.693	-0.659	-0.662	-0.838
SCO0857	0.262	0.362	0.237	0.196	0.309	0.52	0.206	0.185	0.175	-0.152	-0.422	0.031	0.349	0.559	0.41
SCO0858	0.102	-0.208	-0.282	-0.128	0.114	0.106	0.542	0.324	0.278	0.1	0.055	-0.139	0.43	0.416	0.349
SCO0859	-0.707	-1.38	-1.907	-1.022	-1.576	-0.819	-1.658	-0.946	-0.609	-1.497	-2.232	-1.983	-1.63	-0.433	-1.159
SCO0860	-1.399	-1.482	-2.411	-1.205	-1.744	-1.045	-1.516	-1.176	-1.216	-2.539	-2.88	-2.49	-1.648	-0.957	-1.424
SCO0861	-0.587	-0.752	-2.56	-1	-1.455	-0.95	-0.958	-0.683	-1.093	-2.132	-2.889	-2.038	-1.413	-0.549	-1.47
SCO0862	-1.286	-1.378	-3.14	-1.305	-1.813	-1.16	-1.683	-1.209	-0.909	-2.666	-3.171	-2.467	-1.477	-0.737	-1.49
SCO0863	-0.695	-1.15	-2.704	-1.062	-1.377	-0.742	-1.077	-0.737	-0.652	-2.405	-2.832	-2.223	-1.196	-0.43	-1.291
SCO0864	-0.75	-0.869	-0.931	-0.592	-1.196	-1.051	-1.303	-1.379	-1.221	-1.379	-1.379	-1.379	-1.379	-1.293	-1.237
SCO0865	-2.113	-1.886	-2.158	-2.313	-1.899	-1.67	-2.641	-2.838	-2.442	-2.83	-3.244	-3.395	-2.098	-2.401	-2.632
SCO0866	-1.584	-1.951	-1.907	-1.427	-1.532	-1.416	-1.569	-0.97	-1.325	-1.94	-2.049	-1.812	-1.478	-1.315	-1.555
SCO0867	-2.079	-2.26	-3.072	-2.558	-3.135	-2.417	-1.414	-1.176	-1.126	-1.701	-1.69	-1.881	-1.452	-0.97	-2.039
SCO0868	1.114	1.296	0.721	0.804	0.853	1.034	1.022	2.222	1.106	1.157	1.329	1.364	1.674	1.751	1.73
SCO0869	1.548	1.541	1.379	1.508	1.767	1.667	1.409	2.133	1.425	0.939	0.845	0.927	1.565	1.813	1.763
SCO0870	0.156	0.141	0.059	0.086	0.03	-0.029	-0.763	-0.693	-0.591	-0.822	-0.95	-0.627	0.083	-0.013	0.041
SCO0871	-0.225	-0.184	-0.235	-0.229	-0.094	-0.402	-0.839	-0.969	-0.708	-1.138	-1.194	-0.889	-0.366	-0.501	-0.384
SCO0872	-0.284	-0.085	-0.359	-0.17	-0.16	-0.154	-0.693	-0.654	-0.53	-0.666	-0.965	-0.69	-0.186	-0.438	-0.426
SCO0873	-0.12	-0.184	-0.568	-0.558	0.448	0.339	0.456	0.017	0.267	-0.289	0.343	0.78	0.35	0.116	0.19
SCO0874	-0.632	-0.445	-0.984	-1.489	-0.836	-1.102	-0.174	-0.367	-0.505	-0.136	-0.472	0.977	-0.01	-0.546	-0.392
SCO0875	-0.54	-0.771	-0.037	-0.955	0.082	-0.856	0.477	-0.263	0.114	0.3	-0.143	1.199	0.977	0.092	0.71
SCO0876	-0.204	-0.204	-0.204	-0.204	-0.204	0.112	0.128	0.606	-0.016	0.523	0.61	0.745	-0.204	0.326	0.378
SCO0877	-0.174	-0.159	-0.472	-0.459	-0.255	-0.404	-0.161	0.021	-0.08	-0.655	-0.474	-0.697	0.022	0.105	0.229
SCO0878	0.064	-0.049	-0.301	-0.194	-0.05	0.029	2.843	3.505	2.605	3.457	3.259	3.418	0.891	1.456	0.79
SCO0880	-0.571	-0.367	-0.371	-0.571	-0.239	-0.201	0.487	-0.035	0.233	0.198	-0.149	-0.571	-0.371	0.701	-0.196
SCO0881	-0.331	-0.32	-0.464	-0.682	-0.586	-0.155	0.471	0.679	0.527	0.316	0.361	0.232	0.768	0.841	0.792
SCO0882	-0.104	-0.438	-0.202	-0.159	-0.353	0.231	-0.525	-0.357	0.016	0.043	1.509	2.459	-0.638	0.204	-0.449
SCO0883	-0.706	-0.637	-0.9	-1.407	-0.677	-0.775	-1.266	-1.338	-1.236	-1.827	-1.087	-0.802	-1.549	-1.514	-1.032
SCO0884	-0.261	-0.409	-0.444	-0.311	-0.518	-0.213	-0.629	-0.669	-0.624	-0.887	-1.233	-1.224	-0.464	-0.474	-0.124
SCO0885	0.853	1.005	0.698	0.78	0.526	0.905	0.734	1.064	0.973	1.519	1.561	2.225	1.451	1.248	1.192
SCO0886	-0.381	-0.639	-0.855	-1.042	-0.708	-0.553	0.344	0.67	0.632	0.936	0.799	0.88	0.492	0.778	0.589
SCO0887	-0.741	-0.713	-0.786	-1.176	-0.715	-0.997	-0.219	-0.321	-0.389	-0.231	-0.045	0.334	-0.361	-0.388	-0.175
SCO0888	-1.243	-1.385	-1.125	-1.136	-1.216	-0.96	-1.399	-2.676	-2.309	-2.503	-1.186	0.519	-1.671	-1.8	-1.496
SCO0889	0.18	0.289	0.048	0.027	-0.037	-0.402	-0.216	0.324	0.163	-0.413	-0.307	0.093	0.044	0.177	-0.273
SCO0890	-0.605	-0.144	-0.291	-0.372	-0.06	-0.205	-0.182	-0.15	-0.307	-0.612	-0.158	-0.436	-0.198	-0.229	-0.199
SCO0891	-0.326	-0.833	-0.875	-0.739	-0.932	-1.011	-0.452	-0.548	-0.518	-0.642	-0.716	-0.718	-0.735	-0.242	-0.442
SCO0892	0.349	0.19	-0.023	0.077	-0.282	0.179	0.632	0.371	0.032	0.749	0.148	0.783	0.251	0.668	0.129
SCO0893	-0.367	-0.179	-0.278	-0.232	-0.271	-0.019	-0.144	0.095	-0.26	-0.236	-0.084	-0.032	-0.345	-0.366	-0.215
SCO0894	-0.366	-0.28	-0.094	-0.305	-0.297	-0.176	-0.22	0.029	-0.091	-0.054	-0.065	-0.402	-0.341	-0.33	-0.121
SCO0895	-0.001	-0.055	-0.066	-0.169	-0.006	-0.026	0.29	0.652	0.728	0.092	0.378	0.51	0.491	0.463	-0.15
SCO0896	-0.348	0.067	0.28	-0.288	-0.032	0.46	0.449	0.287	0.694	0.412	0.044	-0.47	0.329	-0.196	0.302
SCO0897	-0.439	-0.386	-0.744	-0.363	-0.122	-0.862	-0.316	-0.07	-0.513	-0.802	-0.609	-0.91	-1.004	-0.791	-0.518
SCO0898	0.529	0.568	0.211	0.03	0.313	0.445	0.202	0.146	-0.018	-0.034	-0.213	-0.301	0.228	0.155	0.097
SCO0899	-0.253	-0.045	-0.127	0.086	0.019	0.17	-0.154	-0.164	-0.412	-0.519	-0.275	-0.22	0.016	-0.154	-0.019
SCO0900	-0.471	-0.495	-0.096	-0.224	-0.313	-0.127	-0.543	-0.474	-0.407	-0.539	-0.491	-0.659	-0.309	-0.217	-0.265
SCO0901	-0.878	-0.607	-1.052	-1.594	-1.045	-0.88	0.039	0.163	0.063	0.546	0.47	0.444	0.48	0.455	0.451
SCO0902	0.949	0.955	0.614	0.646	0.715	0.906	2.415	2.712	2.254	2.576	2.738	2.714	2.784	2.94	2.843
SCO0903	-0.853	-0.283	0.742	-0.525	0.017	-0.087	1.262	1.308	1.34	2.432	1.984	1.83	1.045	0.971	0.739
SCO0904	0.654	-0.496	0.769	0.19	0.845	0.911	1.982	2.018	2.425	2.185	2.642	2.427	1.499	0.987	1.156
SCO0905	-1.985	-1.811	-1.987	-1.698	-1.389	-1.442	-0.779	-2.267	-1.272	-1.957	-1.652	-1.695	-1.55	-1.62	-1.118
SCO0906	-0.917	-0.779	-0.757	-0.905	-0.912	-0.824	-0.358	-0.524	-0.154	-0.339	-0.664	-0.58	-0.674	-0.59	-0.51
SCO0907	-1.648	-2.021	-1.984	-1.982	-1.802	-1.798	-1.188	-1.565	-1.763	-1.619	-1.991	-1.787	-1.667	-1.666	-1.235
SCO0908	-0.116	-0.246	-0.357	-0.415	-0.045	-0.117	-0.162	-0.403	-0.729	-0.701	-1.034	-1.03	-0.34	-0.473	-0.061
SCO0909	-3.033	-3.252	-3.118	-3.28	-2.792	-3.921	-2.587	-4.138	-2.771	-2.901	-3.33	-3.05	-2.968	-3.29	-2.727
SCO0910	-1.051	-1.163	-1.171	-1.201	-1.314	-1.26	-0.548	-0.751	-0.697	-0.976	-1.03	-1.188	-0.709	-0.753	-0.263
SCO0911	-0.754	-0.707	-0.669	-0.77	-0.989	-0.893	-0.198	-0.418	-0.331	-0.794	-0.829	-0.794	-0.232	-0.295	0.135
SCO0912	-1.098	-0.955	-0.971	-1.06	-1.074	-1.206	-0.253	-0.413	-0.462	-1.038	-0.952	-1.074	-0.46	-0.454	0.048
SCO0913	0.141	0.322	0.036	0.345	0.131	0.126	1.261	0.863	0.917	0.436	0.369	0.399	1.008	0.828	1.264
SCO0914	-0.086	-0.398	-0.587	-0.683	-0.49	-0.258	-0.162	-0.16	-0.383	-0.288	-0.336	-0.347	-0.433	-0.59	-0.272
SCO0915	0.42	0.672	0.834	0.56	0.291	0.839	0.712	1.073	1.374	2.144	1.185	1.666	0.609	0.652	0.624
SCO0916	-1.135	-1.301	-1.26	-1.131	-0.958	-1.085	-0.471	-1.139	-0.204	-0.914	-0.698	-0.509	-0.789	-1.439	-0.668
SCO0917	-0.922	-0.736	-1.223	-0.915	-1.123	-0.844	-0.671	-0.1	-0.503	0.022	0.045	0.874	-0.289	-0.327	-0.074
SCO0918	-0.617	-0.488	-0.559	-0.588	-0.291	-0.829	-1.612	-1.672	-1.766	-1.906	-1.799	-1.244	-1.406	-1.044	-1.28
SCO0919	2.942	2.964	2.659	2.591	2.706	3.157	5.858	6.133	5.609	5.997	6.117	6.084	4.811	4.887	4.928
SCO0920	0.568	0.528	-0.007	0.151	0.173	1.307	6.305	6.435	6.128	6.707	6.88	6.668	4.998	4.992	5.267
SCO0921	1.986	2.412	1.459	1.849	1.021	3.055	6.838	6.921	6.817	7.584	7.767	7.671	5.571	5.579	5.755
SCO0922	3.237	3.338	2.204	3.031	1.999	4.524	1.84	1.714	2.256	-1.621	-1.835	-2.748	2.209	2.432	2.309
SCO0923	3.527	3.598	2.587	3.402	2.395	4.795	2.398	2.76	2.706	-0.948	-1.07	-1.739	2.92	3.299	3.053
SCO0924	4.216	4.167	3.306	4.081	3.267	5.386	2.637	3.444	2.949	0.294	-0.279	-0.38	3.883	4.102	3.876
SCO0925	1.138	0.937	0.825	0.517	0.599	0.69	0.095	-0.413	-0.178	-0.755	-0.452	-0.528	0.494	0.446	0.446
SCO0926	-0.823	-1.382	-1.285	-1.379	-1.306	-0.691	-0.131	-0.214	0.143	-0.478	-0.363	-0.137	-0.784	-0.765	-0.713
SCO0927	-0.184	0.052	-0.402	-0.395	-0.313	-0.23	0.13	0.057	-0.172	-0.536	-0.429	-0.524	0.177	0.046	-0.324
SCO0928	-1.219	-1.184	-1.377	-1.249	-1.264	-1.155	-0.483	-0.672	-0.419	-0.415	-0.471	-0.564	-0.727	-0.714	-0.607
SCO0929	-0.515	-0.553	-0.763	-0.61	-0.684	-0.317	0.57	0.49	0.483	0.714	0.755	0.705	0.118	0.304	0.107
SCO0930	-5.288	-5.315	-4.155	-4.659	-4.411	-5.182	-0.837	-0.537	-0.765	-1.471	-1.153	-0.916	-2.651	-2.909	-2.814
SCO0931	-0.728	-1.355	-1.231	-0.7	-1.392	-1.422	0.725	0.356	0.531	-0.627	0.24	0.05	0.817	0.182	0.836
SCO0932	-1.131	-1.699	-1.149	-1.505	-1.306	-1.312	1.077	1.029	0.779	-0.186	0.448	0.084	1.218	0.959	1.11
SCO0933	-1.129	-0.42	-0.74	-1.027	-0.75	-0.683	0.416	0.48	0.368	-0.52	-0.282	-0.821	0.65	-0.037	0.591
SCO0934	0.282	-0.233	0.244	0.222	-0.046	0.29	-0.014	0.112	0.131	0.501	0.154	-0.31	0.367	0.193	-0.283
SCO0935	1.054	0.971	0.83	1.032	0.976	1.461	0.746	1.094	0.772	0.543	0.636	0.411	1.351	1.097	1.29
SCO0936	-0.574	-0.742	-0.683	-0.426	-0.716	-0.183	-0.388	-0.88	-0.25	-0.805	-0.561	-0.318	-0.812	-0.638	-0.357
SCO0937	-1.322	-1.577	-1.709	-1.39	-1.43	-1.403	-1.112	-1.323	-0.945	-1.386	-1.052	-1.907	-1.252	-1.004	-1.183
SCO0938	-0.211	-0.414	-0.273	-0.454	-0.386	-0.52	0.191	0.419	0.198	-0.022	-0.062	0.071	0.481	0.418	0.399
SCO0939	-0.537	-0.58	-0.533	-0.39	-0.371	-0.513	-0.772	-1.167	-0.823	-0.879	-0.699	-0.608	-0.338	-0.893	-0.398
SCO0940	-0.847	-0.401	-1.005	-0.846	-0.486	-0.348	-0.771	-1.191	-0.809	-0.926	-1.319	-1.157	-0.368	-1.108	-0.091
SCO0941	0.177	-0.296	-0.067	0.22	0.166	0.573	0.203	0.214	0.536	0.43	-0.048	-0.019	0.104	0.154	0.233
SCO0942	-1.624	-1.813	-1.191	-1.367	-0.784	-1.557	-0.239	-0.007	-0.152	0.765	1.039	0.789	-0.465	-0.562	-0.801
SCO0943	-2.742	-2.851	-2.728	-2.788	-2.73	-2.685	-1.052	-1.026	-0.835	-0.647	-0.526	-0.649	-1.02	-0.952	-0.924
SCO0944	-3.585	-3.788	-3.384	-3.858	-3.595	-3.801	-0.582	0.322	-0.29	-0.065	0.023	0.25	-1.2	-1.594	-1.536
SCO0945	0.509	0.314	0.197	0.104	0.114	0.762	0.844	1.139	1.131	0.939	0.867	0.826	1.134	1.014	1.284
SCO0946	0.368	0.073	-0.228	0.178	0.13	0.422	0.272	0.176	0.445	-0.124	-0.044	-0.107	-0.051	0.428	0.395
SCO0947	-0.503	-0.369	-0.341	-0.471	-0.233	-0.294	0.031	-0.039	0.162	0.174	0.213	0.169	-0.463	-0.305	-0.196
SCO0948	0.196	0.122	0.046	0.152	0.077	-0.077	0.798	0.333	0.566	0.633	0.6	0.713	0.004	0.067	0.225
SCO0949	0.007	-0.389	-0.425	-0.314	-0.334	-0.323	-0.283	-0.018	0.048	0.182	-0.044	-0.179	-0.022	-0.302	-0.077
SCO0950	-0.381	-0.667	-0.559	-0.783	-0.574	-0.978	-0.098	-0.23	-0.334	-0.618	-0.509	-0.531	-0.295	-0.867	-0.422
SCO0951	0.148	0.184	0.11	0.177	-0.142	-0.107	0.224	0.436	0.16	0.464	0.148	0.085	0.108	0.632	0.075
SCO0952	0.318	0.054	-0.133	0.249	0.194	-0.315	0.409	0.412	-0.004	0.42	0.28	0.34	-0.263	0.24	0.224
SCO0953	-0.049	-0.204	-0.029	-0.161	-0.135	-0.291	-0.678	-0.95	-0.751	-0.84	-0.679	-0.97	-0.865	-0.988	-0.554
SCO0954	-0.641	-1.049	-1.101	-0.688	-0.879	-0.45	0.351	0.293	0.606	1.671	1.729	1.205	-0.419	-0.074	-0.361
SCO0955	-0.978	-1.496	-1.319	-1.458	-1.271	-0.991	0.844	0.835	1.015	1.751	1.902	1.603	0.073	-0.106	-0.243
SCO0956	-0.192	-0.132	-0.221	-0.303	-0.322	-0.311	3.6	3.59	3.805	4.29	4.648	4.189	2.979	2.804	3.086
SCO0957	-0.796	-0.888	-1.157	-0.472	-0.535	-0.779	-1.085	-1.269	-0.978	-0.76	-0.652	-0.764	-1.302	-1.213	-1.326
SCO0958	-0.371	-0.26	-0.366	-0.415	-0.497	0.01	1.542	1.666	1.97	3.096	3.132	2.983	0.668	1.044	1.028
SCO0959	-0.76	-0.611	-0.729	-0.728	-0.885	-0.486	0.633	0.384	0.38	0.557	0.762	0.466	0.498	0.356	0.625
SCO0960	0.063	-0.045	0.02	-0.53	-0.111	0.018	0.832	1.174	0.867	0.666	0.875	0.627	1.257	1.152	1.353
SCO0961	-0.303	-0.353	-0.521	-0.302	-0.715	-0.641	0.858	0.868	0.451	0.876	0.441	0.376	0.412	0.549	0.381
SCO0962	-0.428	-0.591	-1.005	-0.609	-0.646	-0.735	0.401	0.357	0.055	0.243	0.337	0.005	-0.169	-0.178	-0.197
SCO0963	-0.397	-0.8	-0.689	-0.702	-0.916	-0.771	-0.367	-0.764	-0.262	-0.923	-0.585	-0.601	-0.483	-0.319	-0.618
SCO0964	-1.23	-1.033	-0.865	-1.23	-1.142	-0.871	0.13	-0.444	0.602	-0.087	-0.127	-0.098	-0.128	-0.34	0.052
SCO0965	-0.368	-0.144	-0.187	0.138	-0.263	-0.334	0.678	0.672	0.573	0.259	0.264	0.493	0.126	0.759	0.78
SCO0966	-1.02	-0.831	-0.957	-1.08	-0.838	-1.142	0.135	0.325	0.089	-0.085	-0.121	-0.125	-0.22	0.176	-0.06
SCO0967	-1.197	-1.062	-1.104	-1.175	-1.061	-1.31	0.167	-0.086	0.311	-0.301	-0.103	-0.419	-0.501	-0.328	-0.19
SCO0968	-0.937	-0.642	-0.915	-0.719	-1.317	-1.114	0.391	-0.272	0.302	0.168	0.147	-0.166	0.174	0.142	-0.134
SCO0969	-0.284	-0.098	-0.121	-0.085	-0.43	0.176	0.985	1.253	1.01	1.269	1.146	0.867	1.023	1.024	0.873
SCO0970	0.104	-0.142	-0.345	-0.495	-0.475	-0.003	0.819	0.742	0.869	0.766	0.928	0.697	0.59	1.152	1.1
SCO0971	-0.382	-0.153	-0.361	-0.363	-0.488	-0.446	-0.007	0.172	0.073	-0.106	-0.159	-0.024	0.118	0.268	0.092
SCO0972	0.568	0.78	0.539	0.483	0.353	0.819	1.487	1.456	1.325	1.175	1.315	1.341	1.493	1.636	1.409
SCO0973	-1.394	-1.027	-1.176	-1.642	-1.52	-1.702	0.496	0.425	0.44	-0.239	-0.485	-0.676	0.264	0.543	0.27
SCO0974	-1.484	-1.567	-1.325	-1.372	-1.153	-1.926	-0.151	-0.696	-0.702	0.076	0.391	0.272	-1.166	-1.017	-0.756
SCO0975	-0.598	-0.678	-0.746	-0.669	-0.675	-0.694	-0.608	-0.656	-0.83	-0.782	-1.023	-0.893	-0.612	-0.903	-0.758
SCO0976	-0.166	-0.372	-0.141	-0.261	-0.265	-0.24	-1.104	-1.016	-1.242	-1.109	-0.907	-1.064	-1.127	-0.896	-0.771
SCO0977	0.71	0.817	0.517	0.596	0.817	0.729	-0.21	-0.168	-0.38	-0.101	-0.22	0.056	-0.175	0.047	-0.058
SCO0978	1.349	1.292	1.348	1.446	1.856	1.545	0.32	0.402	0.137	0.362	0.431	0.734	0.283	0.281	0.292
SCO0979	-0.654	-0.312	-0.318	-0.464	-0.112	0.172	-0.47	-0.316	0.253	0.32	-0.277	0.07	0.071	0.297	-0.319
SCO0980	-1.077	-0.954	-1.139	-1.112	-0.376	-0.972	-0.081	-0.204	-0.458	-0.566	-0.314	-0.615	-0.737	-0.546	-1.236
SCO0981	-0.48	-0.575	-0.599	-0.798	-0.704	-0.348	-0.721	-1.105	-0.9	-0.851	-1.012	-1.081	-0.747	-1.17	-0.882
SCO0982	0.68	0.64	0.817	0.781	0.646	1.233	1.019	0.85	0.682	0.379	0.139	0.499	1.147	1.082	1.48
SCO0983	0.005	0.498	0.092	0.163	0.002	0.347	0.439	0.33	0.676	0.145	0.19	0.433	0.529	0.697	0.865
SCO0984	-0.039	-0.128	0.026	0.326	0.092	-0.123	0.468	0.4	0.38	-0.079	0.238	0.12	0.668	0.365	0.329
SCO0985	3.385	3.334	2.812	3.521	3.335	3.951	0.798	-0.119	0.059	-0.714	-0.525	-0.37	2.038	2.294	2.475
SCO0986	-0.959	-1.023	-1.355	-0.861	-0.914	-0.62	-1.558	-1.575	-2.036	-2.28	-2.163	-2.043	-2.098	-1.856	-1.739
SCO0987	-0.333	-0.569	-1.06	-0.264	-0.48	-0.614	-1.467	-1.331	-1.499	-1.524	-1.716	-1.24	-1.486	-1.447	-1.337
SCO0988	-0.824	-0.46	-1.147	-0.751	-0.95	-0.611	0.192	-0.704	0.07	-0.482	-1.033	-1.017	-0.536	-0.5	-0.223
SCO0989	-0.445	-0.652	-0.592	-0.448	-0.371	-0.868	-0.943	-1.339	-1.514	-0.873	-0.912	-1.028	-0.743	-1.199	-1.196
SCO0990	-1.707	-1.688	-1.927	-1.8	-1.725	-1.751	-0.777	-1.141	-0.679	-0.301	-0.494	-0.468	-1.455	-1.379	-1.383
SCO0991	-1.183	-1.132	-1.281	-1.216	-1.367	-1.363	-0.426	-1.382	-0.751	-0.582	-0.445	-0.452	-0.909	-0.769	-0.844
SCO0992	-0.302	-0.23	-0.289	-0.314	-0.425	-0.188	1.6	0.8	1.176	1.102	1.266	1.227	0.899	1.109	1.191
SCO0993	-0.519	-0.385	-0.491	-0.551	-0.614	-0.632	0.858	0.008	0.414	0.204	0.34	0.325	0.309	0.452	0.525
SCO0994	-0.128	-0.032	-0.071	-0.042	-0.216	-0.14	1.032	0.427	0.696	0.667	0.822	0.876	0.777	0.812	0.997
SCO0995	0.089	0.156	0.103	0.08	0.124	0.056	1.233	0.487	0.943	0.714	0.862	0.798	1.046	0.947	1.035
SCO0996	0.206	0.195	-0.03	0.416	0.253	0.32	0.748	0.001	0.362	0.025	0.218	0.27	0.408	0.437	0.793
SCO0997	-0.607	-0.643	-0.642	-0.455	-0.538	-0.606	-0.089	-0.936	-0.464	-1.096	-0.811	-0.729	-0.672	-0.477	-0.095
SCO0998	-0.553	-0.488	-0.536	-0.29	-0.506	-0.337	0.202	-0.438	-0.261	-0.512	-0.491	-0.437	-0.207	-0.121	0.077
SCO0999	0.277	0.292	-0.104	0.139	-0.07	0.661	0.579	0.442	0.646	1.205	1.282	0.952	0.884	0.924	0.939
SCO1000	1.34	1.186	0.912	1.181	1.069	1.476	0.57	0.657	0.475	0.664	0.827	0.741	0.662	0.783	0.663
SCO1001	-0.429	0.237	-0.317	-0.788	-0.915	-0.591	0.192	-0.019	0.119	1.802	1.397	1.662	0.102	-0.14	-0.319
SCO1002	2.678	2.659	2.422	2.625	2.246	3.129	0.491	0.892	1.084	-0.215	0.065	1.595	1.666	1.564	1.83
SCO1003	0.533	0.457	0.221	0.321	0.202	0.216	-0.077	0.235	-0.157	-0.52	-0.796	-0.663	0.279	0.398	0.355
SCO1004	-1.759	-1.974	-1.853	-1.724	-1.576	-1.784	-0.573	-1.133	-0.489	-0.017	0.042	-0.286	-0.887	-1.005	-0.945
SCO1005	-0.067	-0.11	-0.073	-0.11	-0.078	-0.005	0.036	-0.003	0.152	-0.071	0.024	-0.021	-0.11	-0.067	0.03
SCO1006	1.702	0.825	1.039	0.516	0.926	1.267	2.208	1.891	1.928	2.274	2.238	2.476	1.575	2.108	1.284
SCO1007	-0.578	-0.547	-0.376	-0.239	-0.245	-0.46	-0.17	0.008	-0.394	-0.714	-0.258	-0.004	-0.219	-0.331	-0.701
SCO1008	0.46	0.462	0.159	0.292	0.56	0.454	0.737	0.376	0.786	0.186	0.249	0.418	0.733	0.627	0.519
SCO1009	-0.768	-0.722	-0.857	-0.712	-0.807	-0.61	-0.718	-0.546	-0.704	-0.532	-0.462	-0.706	-0.606	-0.62	-0.726
SCO1010	-0.4	-0.858	-0.705	-0.632	-0.679	-0.811	-0.668	-0.101	-0.234	-0.006	-0.199	-0.273	-0.416	-0.65	-0.634
SCO1011	-1.108	-1.207	-1.093	-1.196	-0.956	-0.863	0.091	-0.043	-0.406	-0.109	-0.412	-0.312	-0.408	-0.347	-0.444
SCO1012	-0.898	-1.283	-1.381	-1.217	-1.124	-1.033	-0.703	-0.903	-0.732	-0.266	0.021	-0.313	-0.646	-0.636	-0.332
SCO1013	-0.553	-0.766	-0.817	-0.675	-0.711	-0.484	0.149	-0.132	0.228	0.395	0.392	0.175	0.057	-0.278	-0.026
SCO1014	-0.928	-0.928	-1.127	-0.885	-0.956	-0.779	-1.27	-1.341	-1.301	-1.693	-1.654	-1.697	-1.104	-1.015	-1.007
SCO1015	-0.14	-0.014	-0.14	-0.14	0.069	-0.14	-0.14	0.1	-0.14	-0.01	0.045	0.06	0.203	0.139	0.203
SCO1016	-0.848	-0.933	-0.726	-1.074	-1.009	-0.855	-0.557	-0.436	-0.725	-0.834	-0.482	-0.664	-0.577	-0.844	-0.614
SCO1017	-0.912	-0.979	-1.099	-1.208	-1.104	-1.039	-0.289	-0.148	-0.349	-0.538	-0.353	-0.643	-0.523	-0.234	-0.224
SCO1018	1.805	1.513	1.395	1.545	1.472	2.077	1.595	1.903	1.427	1.332	1.345	1.438	1.513	1.848	1.826
SCO1019	-1.161	-1.075	-1.593	-1.341	-1.279	-1.249	0.347	0.717	0.54	0.31	0.357	-0.324	0.245	0.609	0.24
SCO1020	-0.469	-0.536	-0.548	-0.409	-0.484	-0.583	-0.486	-0.62	-0.707	-1.18	-1.328	-1.393	-0.304	-0.296	-0.202
SCO1021	-0.391	-0.608	-0.587	-0.613	-0.364	-0.564	1.034	0.703	0.63	1.002	1.033	0.662	0.066	0.21	0.106
SCO1022	0.613	0.303	0.245	-0.12	0.497	0.119	1.153	1.278	1.273	1.627	1.405	1.274	1.087	0.605	0.809
SCO1023	-1.287	-0.961	-0.938	-1.375	-1.108	-1.502	0.007	-0.087	-0.078	-0.376	-0.348	-0.558	-0.391	-0.274	-0.251
SCO1024	-1.116	-0.98	-1.24	-1.198	-1.199	-1.16	-0.384	-0.347	-0.278	-0.589	-0.593	-0.72	-0.539	-0.376	-0.43
SCO1025	-1.527	-1.657	-1.753	-1.645	-1.627	-1.586	-0.758	-0.948	-0.605	-0.83	-0.613	-0.75	-0.866	-1.053	-1.065
SCO1026	-0.658	-0.59	-0.698	-0.588	-0.604	-0.502	-1.247	-1.58	-1.053	-0.951	-1.158	-1.111	-1.318	-1.401	-1.17
SCO1027	-1.602	-2.058	-2.075	-1.623	-2.08	-2.397	-2.309	-2.482	-2.026	-1.916	-1.977	-1.989	-2.598	-2.108	-2.387
SCO1028	-1.171	-1.064	-1.314	-1.445	-1.363	-1.285	-0.926	-1.053	-1.386	-1.137	-1.002	-1.231	-0.938	-0.694	-0.979
SCO1029	-0.654	-0.57	-1.04	-0.99	-1.006	-0.844	1.188	1.219	1.051	2.057	1.963	1.556	0.604	0.288	0.347
SCO1030	-1.002	-1.44	-1.506	-1.575	-1.696	-1.168	1.09	1.548	1.038	2.575	2.515	2.157	0.495	0.442	0.262
SCO1031	-1.978	-1.741	-1.979	-2.232	-1.992	-1.939	-1.113	-1.718	-1.259	-1.432	-1.59	-1.516	-1.819	-1.782	-1.56
SCO1032	-2.862	-3.102	-2.907	-2.95	-3.085	-2.993	-1.817	-2.197	-1.637	-2.283	-2.562	-2.842	-2.431	-2.476	-2.139
SCO1033	-1.682	-1.501	-2.217	-1.947	-2.14	-2.099	-1.132	-1.679	-1.279	-0.834	-2.28	-1.716	-1.685	-1.899	-2.352
SCO1034	2.021	1.98	1.616	1.131	1.436	1.365	-0.266	-0.025	-0.289	-0.31	-0.055	0.308	0.566	1.022	0.31
SCO1035	0.09	0.513	-0.265	-0.186	-0.182	-0.329	-1.052	-0.932	-1.172	-1.234	-1.526	-0.438	-0.476	0.033	-0.896
SCO1036	-0.81	-0.396	-0.819	-0.827	-1.029	-0.713	-1.159	-1.104	-1.322	-1.294	-1.692	-1.242	-0.849	-0.634	-0.991
SCO1037	-0.331	0.399	-0.41	-0.149	-0.613	-0.478	-1.097	-1.087	-0.99	-1.606	-0.852	-0.428	-0.918	-0.451	-0.953
SCO1038	-0.22	-0.183	-0.329	-0.137	-0.384	0.233	-0.642	-1.015	-0.427	-1.431	-1.426	-1.489	-0.333	-0.646	-0.49
SCO1039	-0.471	-0.651	-0.672	-0.68	-0.618	-0.518	-0.154	-0.207	-0.341	-0.823	-0.946	-0.795	-0.568	-0.229	-0.285
SCO1040	-0.051	0.593	0.269	-0.033	0.588	0.952	0.181	0.41	0.238	0.025	0.098	0.035	0.086	0.449	0.593
SCO1041	-0.003	-0.034	-0.485	-0.297	-0.244	0.11	-0.15	-0.18	-0.437	-0.766	-0.828	-0.832	-0.174	-0.075	-0.15
SCO1042	-0.334	-0.161	-0.605	0.045	-0.218	-0.175	-0.06	-0.264	-0.605	-0.149	0.539	0.414	0.307	-0.605	0.306
SCO1043	-1.309	-1.116	-1.399	-1.248	-0.822	-1.11	-1.161	-1.262	-1.056	-1.033	-1.181	-1.015	-0.798	-0.929	-1.012
SCO1044	-0.948	-1.409	-0.085	-1.153	-0.966	-1.336	-0.913	-0.834	-0.38	-1.17	1.363	2.02	0.162	-0.458	-0.523
SCO1045	-0.58	-1.054	0.494	-1.396	-0.572	-1.139	0.39	-0.366	0.156	-0.26	2.426	2.457	0.533	-0.301	0.429
SCO1046	-1.567	-1.718	-0.533	-1.389	-1.601	-1.72	-0.842	-1.452	-0.838	-1.152	0.987	1.269	-0.639	-1.35	-0.975
SCO1047	-0.246	-0.32	-0.138	-0.32	-0.111	-0.32	2.797	2.177	1.622	2.216	1.997	1.871	0.634	1.142	1.012
SCO1048	0.001	0.275	0.057	-0.131	-0.443	0.281	6.291	6.752	6.29	7.28	7.388	7.36	4.801	4.965	5.041
SCO1049	-0.138	0.019	-0.349	-0.232	-0.15	-0.224	0.229	0.065	0.783	0.112	0.119	0.35	0.419	0.178	-0.046
SCO1050	0.393	0.288	-0.15	0.199	-0.085	0.803	0.783	1.105	0.955	1.365	1.427	1.287	0.845	1.03	0.795
SCO1051	-0.543	-0.072	-0.367	-0.37	-0.679	-0.055	-0.596	-0.448	-0.149	0.211	-0.321	-0.158	-0.058	0.274	0.062
SCO1052	-0.313	-0.313	-0.184	-0.313	-0.313	-0.313	-0.313	-0.313	-0.313	-0.313	-0.313	-0.313	-0.313	-0.162	-0.313
SCO1053	0.703	-0.11	-0.208	0.389	0.154	-0.117	1.099	0.598	0.544	-0.203	0.272	0.257	0.136	-0.19	0.057
SCO1054	-1.844	-1.886	-1.797	-1.709	-1.839	-1.869	0.382	-0.18	0.264	-1.512	-1.183	-1.358	-1.146	-1.16	-1.211
SCO1055	0.341	0.193	0.036	0.462	0.137	0.108	0.457	0.226	0.229	-0.148	-0.065	-0.192	0.504	0.518	0.902
SCO1056	0.105	0.287	0.122	0.424	0.513	-0.136	0.636	0.531	0.677	0.015	0.415	0.041	0.364	0.511	0.364
SCO1057	-0.641	-0.198	-0.235	-0.244	0.205	0.049	0.476	0.233	0.316	-0.329	-0.35	-0.116	-0.006	-0.071	0.407
SCO1058	0.423	0.233	0.108	0.169	0.345	0.391	0.665	0.451	0.974	0.342	0.492	0.218	0.685	0.855	0.879
SCO1059	0.117	0.007	-0.177	-0.29	-0.194	-0.269	0.417	0.113	-0.054	-0.444	-0.062	-0.396	0.019	-0.02	0.172
SCO1060	0.475	0.588	0.155	0.269	0.321	0.552	0.306	0.316	0.094	0.179	-0.225	-0.605	0.133	-0.25	-0.085
SCO1061	-0.368	-0.588	-0.81	-0.659	-0.383	-0.526	-0.312	-0.276	-0.572	-0.443	-0.222	-0.27	-0.619	-0.64	-0.202
SCO1062	0.134	-0.1	-0.167	-0.044	-0.188	-0.361	-0.062	0.245	-0.267	0.041	0.172	0.25	-0.408	-0.068	-0.291
SCO1063	-0.142	-0.418	-0.497	-0.429	-0.002	-0.164	-0.675	-0.811	-0.528	-0.758	-0.246	-0.667	-0.686	-0.729	-0.43
SCO1064	-0.258	-0.079	-0.612	-0.184	-0.306	-0.618	-0.421	-0.573	-0.536	-0.757	-0.608	-0.638	-0.853	-0.683	-0.473
SCO1065	-0.296	-0.211	-0.064	-0.323	-0.011	-0.145	-0.699	-0.682	-0.797	-0.422	-0.567	-0.42	-0.685	-0.885	-0.635
SCO1066	-0.776	-0.654	-0.919	-1.02	-0.963	-1.057	-0.992	-1.191	-1.028	-0.892	-0.968	-0.748	-1.325	-1.22	-1.139
SCO1067	1.835	1.749	1.781	1.218	1.27	1.616	2.611	2.538	1.815	1.414	1.524	1.104	2.927	3.006	3.122
SCO1068	-1.187	-1.4	-1.536	-1.666	-1.986	-1.834	-0.878	-1.143	-1.355	-1.996	-2.065	-1.86	-1.348	-0.913	-0.769
SCO1069	-0.743	-1.615	-1.562	-0.787	-0.956	-0.986	-0.179	-0.008	-0.683	-0.618	-0.861	-0.765	-0.862	-0.532	-0.75
SCO1070	-1.583	-1.49	-1.403	-1.956	-1.417	-1.695	-0.313	-0.401	0.051	-0.873	-1.046	-0.865	-0.788	-0.444	-0.759
SCO1071	-1.879	-2.064	-1.885	-2.2	-2.016	-2.263	-0.414	-0.77	-0.598	-1.493	-1.729	-1.697	-1.227	-0.835	-1.135
SCO1072	0.102	-0.624	-0.268	0.412	-0.175	-0.274	0.28	-0.115	-0.071	-0.624	-0.624	-0.624	-0.269	-0.21	-0.624
SCO1073	-0.365	-0.254	-0.485	-0.403	-0.386	-0.313	-1.273	-1.351	-1.05	-1.492	-1.517	-1.321	-0.998	-0.912	-0.876
SCO1074	-0.353	-0.323	-0.469	-0.244	-0.462	-0.2	-0.344	-0.79	-0.198	-0.652	-0.693	-0.735	-0.419	-0.371	-0.269
SCO1075	0.195	0.392	0.269	0.316	0.228	0.052	1.233	1.108	1.227	1.361	1.337	1.401	0.615	1.337	0.567
SCO1076	-0.465	-0.899	-1.144	-0.625	-1.128	-0.503	1.23	1.679	1.435	0.989	0.789	0.958	0.766	0.858	0.668
SCO1077	0.188	0.017	0.11	-0.669	-0.061	-0.182	-0.42	-0.557	-0.732	-0.472	-1.02	-1.034	-0.075	0.097	0.349
SCO1078	-1.358	-1.293	-1.69	-1.344	-1.391	-1.228	-0.925	-1.359	-0.996	-1.081	-0.919	-1.132	-1.414	-1.276	-1.45
SCO1079	-1.065	-0.98	-1.346	-0.928	-1.225	-0.997	-0.97	-1.611	-1.174	-1.118	-1.176	-1.384	-1.334	-1.271	-1.558
SCO1080	0.323	0.144	0.237	0.375	0.35	0.514	0.443	0.023	0.355	-0.391	-0.606	-0.487	0.269	0.27	0.394
SCO1081	0.654	0.548	0.275	0.55	0.34	0.767	0.092	-0.086	-0.003	-0.547	-0.593	-0.471	0.385	0.325	0.577
SCO1082	1.018	1.105	0.715	1.024	0.721	1.311	0.536	0.512	0.407	0.141	0.069	0.262	0.797	0.883	0.856
SCO1083	-0.191	-0.21	-0.454	-0.227	-0.771	0.353	-0.025	-0.137	-0.227	-0.48	-0.43	-0.365	0.372	0.656	0.665
SCO1084	-1.789	-1.564	-1.498	-1.727	-1.623	-1.336	-1.722	-1.276	-1.449	-0.81	-0.56	-0.625	-0.989	-1.09	-1.083
SCO1085	-0.635	-0.49	-0.886	-0.433	-0.78	-0.441	-0.25	-0.754	-0.332	-0.86	-0.857	-0.604	-0.435	-0.22	-0.476
SCO1086	-1.719	-1.453	-1.499	-1.564	-1.483	-1.934	-2.734	-3.217	-2.676	-3.709	-4.057	-3.355	-2.834	-2.704	-2.905
SCO1087	-3.272	-3.028	-3.041	-3.161	-2.989	-3.471	-1.717	-2.495	-1.758	-3.617	-3.785	-3.286	-2.447	-2.145	-2.405
SCO1088	-2.96	-2.83	-2.646	-2.955	-2.647	-3.218	-1.212	-1.899	-1.093	-3.029	-3.317	-2.769	-2.021	-1.79	-1.987
SCO1089	-3.186	-2.917	-2.672	-3.027	-2.577	-4.013	-0.617	-1.189	-0.635	-2.206	-2.447	-2.193	-1.824	-1.493	-2.019
SCO1090	-1.257	-1.337	-1.219	-1.264	-1.313	-1.211	0.365	-0.24	0.066	0.056	-0.104	-0.145	-0.796	-0.275	-0.595
SCO1091	-0.956	-0.708	-1.046	-0.87	-0.606	-0.93	-1.18	-1.238	-1.146	-1.285	-1.465	-1.538	-1.07	-0.947	-1.259
SCO1092	0.261	0.033	-0.805	0.196	0.109	0.063	-0.098	-0.4	-0.367	-0.199	-0.123	-0.318	-0.032	-0.17	-0.135
SCO1093	-0.184	-0.295	-0.635	0.014	-0.32	0.157	-0.57	-0.976	-0.424	-0.96	-0.857	-0.909	-0.777	-0.672	-0.639
SCO1094	0.893	0.385	0.286	0.283	0.624	0.696	-0.11	-0.145	-0.356	-0.652	-0.83	-0.159	-0.261	0.258	-0.012
SCO1095	0.472	0.128	0.582	0.324	0.425	0.461	-0.757	-1.212	-0.854	-1.072	-1.326	-0.67	-0.673	-0.573	0.007
SCO1096	0.782	0.281	0.637	0.955	0.572	0.72	-0.945	-0.142	-0.55	-1.542	-1.243	-0.977	-0.211	0.326	0.351
SCO1097	0.898	0.899	0.743	0.705	0.626	0.842	-0.757	-0.408	-0.517	-1.426	-0.883	-0.864	0.042	0.069	0.346
SCO1098	-0.303	-0.612	-0.489	-0.479	-0.376	-0.469	-0.319	-0.604	-0.377	-0.687	-0.553	-0.668	-0.7	-0.318	-0.178
SCO1099	1.092	0.985	1.198	1.04	1.16	1.217	0.722	0.59	0.928	0.578	0.373	0.704	1.261	1.087	1.249
SCO1100	-1.205	-0.622	-0.549	-0.896	-0.846	-1.08	1.493	0.74	0.538	1.937	1.786	1.632	-0.523	-0.553	-0.288
SCO1101	-2.713	-2.867	-2.725	-2.572	-2.751	-3.019	-1.515	-1.539	-1.652	-2.389	-2.253	-2.236	-1.74	-1.277	-1.499
SCO1102	-1.383	-1.626	-1.602	-1.8	-1.592	-1.713	-0.781	-0.949	-0.919	-1.2	-1.391	-1.031	-1.478	-0.891	-1.069
SCO1103	-1.256	-1.684	-1.641	-1.356	-1.409	-1.57	-1.054	-1.238	-1.233	-1.34	-1.276	-1.311	-1.18	-1.156	-1.337
SCO1104	1.01	1.144	0.983	0.631	0.956	1.113	0.168	0.402	0.684	-0.614	-0.524	-0.298	0.816	0.619	0.642
SCO1105	-0.252	-0.348	-0.246	-0.158	-0.604	0.318	2.195	2.003	2.018	2.178	2.205	1.833	1.674	1.741	1.963
SCO1106	-0.263	-0.55	-0.367	-0.215	-0.153	-0.11	0.067	-0.204	0.35	0.257	0.009	-0.046	-0.379	-0.443	-0.023
SCO1107	-0.169	0.055	-0.068	-0.189	-0.109	-0.109	-0.672	-0.213	0.097	-0.312	-0.122	-0.126	0.085	-0.289	-0.114
SCO1108	-0.8	-0.623	-0.562	-0.596	-0.549	-0.633	-0.094	-0.099	-0.327	-0.427	-0.329	-0.265	-0.256	-0.242	-0.711
SCO1109	-1.182	-0.783	-0.89	-0.67	-0.978	-0.763	-1.859	-1.663	-1.739	-2.078	-1.492	-1.471	-1.271	-1.619	-1.565
SCO1110	0.474	-0.096	0.194	0.12	0.62	-0.046	0.634	0.992	0.933	1.731	1.582	1.562	0.319	0.605	0.673
SCO1111	-1.046	-0.724	-0.603	-1.49	-0.66	-0.696	-1.267	-1.049	-0.995	-1.026	-1.442	-1.382	-1.202	-0.957	-0.953
SCO1112	-0.142	-0.124	-0.125	-0.363	-0.516	-0.229	-0.33	-0.419	-0.061	-0.332	-0.66	-0.723	0.261	-0.161	-0.112
SCO1113	-0.864	-0.965	-0.911	-1.118	-0.798	-1.303	0.665	1	0.698	1.53	1.564	1.279	0.17	0.191	0.094
SCO1114	-1.005	-0.882	-1.133	-0.969	-1.055	-0.803	0	-0.045	-0.101	-0.043	0.138	-0.162	-0.11	-0.039	0.076
SCO1115	-1.476	-1.618	-1.663	-1.583	-1.721	-1.566	-1.1	-1.179	-1.045	-1.164	-1.097	-1.253	-0.72	-0.755	-0.679
SCO1116	-2.452	-2.665	-2.724	-2.541	-2.517	-2.684	-2.3	-2.952	-2.264	-2.601	-2.549	-2.745	-2.298	-2.193	-2.353
SCO1117	-1.164	-1.593	-1.391	-1.504	-1.382	-1.159	-0.945	-1.106	-1.021	-1.449	-1.781	-1.897	-1.444	-1.069	-0.859
SCO1118	-2.359	-2.404	-2.156	-2.319	-1.955	-2.697	-0.439	0.317	-1.008	-1.148	-1.262	-1.285	-1.212	-0.517	-1.512
SCO1119	-0.437	-0.522	-0.822	-0.142	-0.349	-0.836	-0.583	-1.114	-1.305	-1.333	-1.056	-0.999	-1.176	-0.839	-1.357
SCO1120	0.282	0.134	-0.307	-0.163	-0.193	0.049	-0.021	0.067	0.314	-0.062	-0.2	-0.045	0.241	0.338	0.409
SCO1121	-2.416	-2.386	-2.221	-2.245	-2.399	-2.166	0.715	1.454	0.594	0.348	0.717	0.949	-0.474	-0.631	-0.761
SCO1122	0.021	-0.096	-0.289	-0.36	-0.176	-0.05	0.035	0.237	0.08	0.284	-0.08	0.228	0.423	0.375	0.656
SCO1123	0.604	0.623	0.386	0.517	0.461	0.745	-0.306	0.019	0.133	-0.159	-0.389	-0.137	0.376	0.318	0.472
SCO1124	-0.807	-0.497	-0.764	-0.844	-0.856	-1.036	-0.396	-0.758	-0.774	-1.156	-1.031	-1.094	-0.871	-1.392	-0.836
SCO1125	0.094	-0.393	-0.516	-0.108	-0.128	0.352	0.526	0.172	-0.464	0.052	-0.292	-0.703	-0.638	0.15	0.126
SCO1126	-0.262	-0.163	-0.415	-0.738	-0.198	-0.338	-0.259	-0.097	-0.116	-0.226	-0.652	-0.555	-0.446	0.053	-0.225
SCO1127	-0.445	-0.16	-0.245	-0.074	0.029	-0.122	0.049	0.245	0.442	0.119	-0.148	-0.229	-0.006	0.123	0.014
SCO1128	-0.01	-0.036	-0.327	-0.331	-0.386	-0.087	-0.241	0.116	-0.241	-0.107	0.152	-0.346	-0.022	-0.1	-0.434
SCO1129	-0.23	0.222	-0.55	-0.182	-0.047	0.081	0.371	0.322	0.397	-0.401	-0.012	0.233	0.028	0.202	-0.037
SCO1130	-0.512	-0.559	-0.469	-0.399	-0.52	-0.657	-0.996	-1.184	-1.045	-1.344	-1.493	-0.988	-1.063	-0.996	-0.788
SCO1131	-1.326	-1.342	-1.575	-1.704	-1.835	-1.669	-0.728	-0.956	-0.722	-0.989	-0.434	0.221	-0.753	-0.548	-0.506
SCO1132	-1.863	-1.628	-1.837	-1.676	-1.762	-1.903	-0.123	-0.869	-0.466	-1.024	-0.503	0.648	-0.563	-0.479	-0.125
SCO1133	-1.649	-1.42	-1.877	-1.673	-1.886	-1.797	0.627	-0.308	0.041	-0.454	0.052	1.357	-0.001	0.019	0.186
SCO1134	-0.64	-0.734	-1.149	-0.73	-1.101	-0.597	1.371	0.684	1.126	0.484	1.37	2.762	1.118	1.211	1.286
SCO1135	-0.056	-0.067	-0.273	-0.243	-0.133	-0.214	-0.13	-0.646	-0.252	-0.892	-0.701	-0.486	-0.376	0.049	-0.297
SCO1136	-0.608	-0.736	-0.661	-0.799	-1.083	-0.731	-0.577	-1.087	-0.708	-0.358	-0.457	-0.664	-0.427	-1.239	-0.452
SCO1137	-1.127	-1.226	-1.237	-1.096	-1.328	-1.421	-0.592	-0.63	-0.845	-0.65	-0.757	-0.832	-0.968	-0.931	-0.825
SCO1138	-3.078	-3.338	-3.112	-3.013	-2.782	-3.871	-3.997	-4.194	-3.878	-3.967	-3.957	-3.534	-3.97	-3.781	-4.272
SCO1139	-3.452	-3.55	-3.363	-3.16	-2.971	-3.664	-3.724	-4.011	-3.682	-3.363	-3.47	-3.17	-3.482	-4.231	-3.443
SCO1140	-2.616	-2.462	-2.481	-2.612	-2.69	-2.785	-3.087	-3.202	-3.051	-2.946	-2.875	-2.791	-2.819	-3.001	-2.737
SCO1141	-1.208	-1.769	-1.61	-1.251	-1.168	-1.24	-0.557	-0.653	-0.329	-0.495	-0.173	-0.565	-1.085	-0.803	-0.522
SCO1142	-1.436	-1.431	-1.337	-1.351	-1.534	-1.571	-1.75	-1.631	-1.808	-2.029	-0.305	0.841	-1.515	-1.478	-1.688
SCO1143	-1.125	-1.166	-1.435	-1.305	-1.529	-0.775	-0.431	-0.282	-0.222	-0.499	-0.569	-0.158	-0.868	-0.377	-0.585
SCO1144	-3.309	-3.102	-3.216	-3.404	-3.428	-3.371	-2.707	-3.276	-2.826	-2.659	-2.306	-1.649	-2.795	-2.772	-2.703
SCO1145	-0.94	-0.999	-1.238	-1.496	-1.161	-1.333	-1.043	-0.733	-1.204	-0.751	-0.886	-0.36	-0.798	-0.925	-0.698
SCO1146	0.138	0.254	-0.01	-0.066	0.02	0.395	0.042	0.231	-0.011	-0.093	-0.16	-0.194	0.288	0.339	0.712
SCO1147	-2.634	-2.786	-2.257	-2.678	-2.25	-3.4	-2.828	-3.44	-2.944	-3.04	-3.029	-2.696	-2.648	-2.624	-2.555
SCO1148	-3.011	-3.051	-2.629	-2.98	-2.497	-3.938	-3.206	-4.127	-3.712	-3.966	-3.84	-3.646	-3.307	-3.528	-2.915
SCO1149	-0.141	-0.202	-0.381	-0.469	-0.197	-0.424	-0.864	-0.553	-1.226	-0.924	-1.25	-0.952	-0.102	-0.171	0.042
SCO1150	-0.65	-0.774	-1.009	-0.721	-0.755	-0.743	-0.631	-0.502	-1.439	-1.636	-1.713	-1.159	-0.012	-0.148	-0.104
SCO1151	-0.344	-0.355	-0.29	-0.356	-0.445	-0.552	-1.271	-1.277	-1.254	-1.642	-1.522	-1.717	-1.303	-1.254	-1.04
SCO1152	0.244	0.202	-0.172	0.085	-0.023	0.368	-0.476	-0.318	-0.381	-0.502	-0.608	-0.516	-0.176	0.013	0.037
SCO1153	0.23	0.194	-0.135	0.125	-0.039	0.374	-0.538	-0.357	-0.394	-0.392	-0.682	-0.408	-0.149	-0.178	0.003
SCO1154	-0.83	-0.82	-0.906	-0.897	-1.003	-0.834	0.388	0.074	0.341	-0.018	0.146	0.098	0.141	0.09	0.231
SCO1155	-0.658	-0.738	-0.652	-0.676	-0.948	-0.827	0.538	0.282	0.489	0.222	0.275	0.021	0.461	0.319	0.463
SCO1156	1.663	1.591	1.145	1.392	1.198	1.803	1.09	1.271	1.237	1.065	0.963	0.847	1.29	1.331	1.479
SCO1157	-2.943	-2.843	-3.011	-2.964	-2.717	-3.105	-0.233	-0.114	-0.221	-0.858	-0.832	-0.874	0.976	0.375	1.087
SCO1158	-2.972	-3.394	-3.36	-3.394	-3.35	-3.818	-0.769	-0.711	-0.894	-2.094	-1.552	-1.58	0.267	-0.113	0.611
SCO1159	-3.303	-3.454	-3.633	-3.359	-4.113	-3.808	-1.162	-0.81	-1.149	-2.07	-1.821	-2.034	-0.109	-0.461	0.164
SCO1160	-3.335	-3.533	-3.276	-3.465	-3.373	-3.62	-1.015	-1.028	-1.336	-2.012	-1.928	-1.892	-0.193	-0.523	0.244
SCO1161	-3.822	-4.248	-4.217	-4.211	-4.288	-4.315	-2.307	-2.671	-2.353	-3.188	-2.992	-3.036	-1.491	-2.021	-1.274
SCO1162	-0.676	-0.419	-0.786	-0.496	-0.502	-0.658	-0.751	-0.92	-0.666	-0.615	-0.894	-0.807	-0.68	-0.573	-0.504
SCO1163	-1.388	-1.291	-1.246	-1.441	-1.571	-1.535	0.959	1.061	0.814	0.855	0.873	0.841	0.321	0.595	0.209
SCO1164	-0.06	-0.035	0.154	-0.395	-0.117	-0.212	0.845	0.531	0.718	0.538	0.837	0.438	0.623	-0.082	0.622
SCO1165	-0.347	-0.504	-0.516	-0.379	-0.214	-0.48	-0.746	-1.47	-1.003	-1.011	-1.28	-1.262	-0.894	-0.708	-0.867
SCO1166	-1.809	-1.881	-1.775	-1.968	-1.734	-2.146	-0.963	-1.055	-1.093	-1.156	-1.285	-1.147	-1.12	-1.308	-1.205
SCO1167	-1.349	-1.343	-1.302	-1.381	-1.432	-1.524	-2.446	-2.574	-2.144	-2.772	-2.529	-2.798	-1.636	-2.044	-2.055
SCO1168	-0.567	-0.769	-0.607	-0.77	-0.491	-1.062	-1.82	-2.008	-1.949	-2.059	-2.155	-2.38	-1.39	-1.626	-1.329
SCO1169	0.644	0.715	0.657	0.532	0.478	0.51	0.436	0.084	0.268	-0.674	-0.342	-0.764	0.936	0.838	1.056
SCO1170	-0.946	-0.894	-0.632	-1.007	-1.006	-0.97	-1.312	-1.491	-0.987	-1.914	-1.752	-1.9	-0.978	-1.116	-0.782
SCO1171	-1.168	-1.234	-1.057	-1.292	-1.197	-1.191	-1.618	-2.008	-1.643	-1.771	-1.989	-2.13	-1.389	-2.202	-1.323
SCO1172	-2.438	-2.761	-2.202	-2.206	-2.331	-2.41	0.03	-0.296	-0.126	0.315	0.505	0.283	-0.616	-0.696	-0.708
SCO1173	-2.304	-2.221	-2.533	-2.241	-2.586	-2.5	-1.156	-1.51	-1.489	-1.32	-1.206	-1.572	-1.509	-1.688	-1.291
SCO1174	-3.043	-3.302	-3.119	-2.652	-2.787	-1.843	-0.678	-2.598	-1.495	-1.472	0.023	0.503	-2.561	-2.273	-2.986
SCO1175	-1.45	-1.06	-1.246	-1.45	-1.45	-0.843	-0.322	-0.904	-1.123	-0.366	-0.96	-0.586	-0.986	-0.825	-1.068
SCO1176	-2.032	-2.301	-2.104	-2.231	-2.293	-1.953	-1.086	-1.156	-1.162	1.097	0.788	0.788	-1.356	-1.099	-0.979
SCO1177	-0.638	-1.06	-0.592	-0.766	-0.87	-0.675	-1.048	-1.335	-1.438	-0.784	-0.854	-1	-1.493	-1.316	-1.203
SCO1178	-5.334	-5.994	-6.016	-5.562	-5.595	-5.614	-3.1	-3.443	-2.514	1.169	0.678	0.711	-3.661	-3.596	-3.622
SCO1179	-1.387	-1.158	-1.194	-0.991	-1.251	-1.158	-0.505	-0.868	-1.047	-0.546	-0.699	-0.525	-1.049	-0.771	-1.05
SCO1180	-0.606	-0.554	-0.699	-0.529	-0.534	-0.735	-0.628	-0.668	-0.689	-0.741	-0.769	-0.692	-0.513	-0.732	-0.789
SCO1181	-1.102	-1.1	-1.066	-0.955	-0.961	-1.493	-0.622	-0.613	-1.104	-0.963	-0.481	-0.686	-1.215	-1.26	-1.034
SCO1182	-1.935	-1.678	-1.743	-1.626	-1.704	-1.946	-1.099	-1.046	-1.374	-1.117	-0.921	-1.106	-1.7	-1.791	-1.523
SCO1183	-1.896	-1.922	-1.943	-1.719	-1.842	-2.061	-1.143	-1.24	-1.47	-1.372	-1.187	-1.238	-1.802	-1.861	-1.623
SCO1184	-1.732	-1.715	-1.662	-1.602	-1.785	-1.897	-1.393	-1.289	-1.246	-1.5	-1.216	-1.469	-1.614	-1.951	-1.611
SCO1185	-1.242	-1.122	-1.361	-1.297	-1.116	-1.487	-1.005	-1.161	-0.88	-1.155	-1.003	-1.188	-1.248	-1.548	-1.218
SCO1186	-0.941	-1.078	-1.086	-1.116	-1.147	-1.037	-1.523	-1.452	-1.44	-1.364	-1.598	-1.482	-1.442	-1.282	-1.247
SCO1187	-0.136	-0.204	-0.049	-0.193	-0.093	-0.212	-0.1	0.041	-0.149	0.029	-0.06	-0.031	0.093	-0.21	0.065
SCO1188	-0.238	-0.393	-0.214	-0.148	-0.114	-0.199	0.392	0.186	0.488	0.138	0.401	0.177	0.341	0.045	0.037
SCO1189	-1.9	-1.91	-2.205	-2.202	-2.06	-1.925	-1.85	-1.793	-2.26	-2.286	-2.77	-2.682	-1.561	-1.219	-1.876
SCO1190	-1.312	-1.626	-1.513	-1.437	-1.443	-1.396	-1.239	-1.509	-1.297	-1.689	-2.027	-1.342	-1.282	-1.17	-1.24
SCO1191	-0.597	-0.594	-0.437	-0.719	-0.637	-1.263	-1.182	-0.763	-0.774	-1.112	-1.357	-0.853	-0.229	-0.585	-0.12
SCO1192	-4.498	-4.214	-4.495	-4.183	-3.591	-3.681	-3.073	-4.255	-3.137	-3.671	-2.612	-2.311	-3.912	-3.577	-3.872
SCO1193	0.369	0.747	0.394	0.182	0.222	0.118	-0.051	0.242	-0.011	-0.379	-0.408	0.344	0.645	0.857	0.722
SCO1194	-1.993	-1.698	-1.69	-1.669	-1.714	-1.814	-0.652	-0.779	-0.809	-1.194	-0.87	0.035	-1.334	-1.167	-0.87
SCO1195	0.013	-0.119	-0.294	-0.38	-0.21	0.035	5.779	6.215	5.736	5.995	6.069	6.024	5.04	5.263	5.068
SCO1196	-0.058	-0.24	-0.175	-0.231	-0.079	-0.376	7.577	7.623	7.406	7.372	7.308	7.274	6.046	6.136	6.293
SCO1197	-0.624	-0.152	-0.448	-0.435	-0.574	-0.674	-0.063	-0.432	-0.118	-0.579	-0.731	-0.325	-0.016	-0.14	-0.265
SCO1198	0.057	0.233	0.103	-0.089	-0.341	-0.105	0.678	-0.06	0.415	-0.265	-0.296	0.12	0.224	0.458	0.297
SCO1199	0.553	0.686	0.472	0.349	0.291	0.408	0.678	0.202	0.293	-0.462	-0.364	-0.093	0.541	0.803	0.32
SCO1200	2.286	2.668	1.993	1.839	1.882	2.017	1.31	1.946	1.525	1.123	0.87	1.304	2.294	2.87	1.821
SCO1201	-0.16	-0.209	-0.415	-0.155	-0.106	-0.24	-0.321	-0.301	-0.582	-1.277	-0.882	-0.53	-0.259	0.008	0.15
SCO1202	-0.269	-0.261	-0.189	-0.145	-0.136	-0.356	-0.379	-0.471	-0.658	-0.744	-0.728	-0.739	-0.192	-0.192	-0.205
SCO1203	-0.593	-0.905	-0.974	-0.933	-0.523	-0.929	-0.542	-0.971	-0.683	-1.07	-0.701	-0.755	-0.665	-0.807	-0.92
SCO1204	0.513	0.435	0.326	0.226	0.257	0.534	0.411	0.271	0.272	0.14	-0.176	-0.029	0.03	0.506	0.357
SCO1205	-0.416	-0.372	-0.378	-0.649	-0.27	-0.445	1.303	1.376	1.114	0.952	0.47	0.337	0.637	0.648	0.615
SCO1206	-0.025	0.173	0.014	-0.009	0.037	0.168	1.294	1.747	1.033	1.28	1.245	1.045	0.98	1.259	1.029
SCO1207	-0.558	-0.538	-0.611	-0.635	-0.31	-0.014	0.666	0.749	0.702	0.167	0.063	0.017	0.587	0.279	0.561
SCO1208	-0.11	-0.17	-0.54	-0.661	-0.253	-0.174	0.079	0.049	0.836	0.531	0.146	0.467	-0.043	0.54	0.567
SCO1209	-0.43	-0.35	-0.699	-0.585	-0.514	-0.411	1.06	1.131	1.118	1.898	1.923	1.756	0.795	0.869	0.921
SCO1210	-0.979	-1.424	-1.163	-1.158	-1.159	-1.042	-1.565	-1.906	-1.503	-2.184	-2.293	-2.285	-1.652	-1.443	-1.351
SCO1211	0.241	-0.126	-0.151	0.137	-0.386	0.182	-0.683	-0.842	-0.669	-0.709	-0.576	-0.585	-0.393	-0.636	-0.731
SCO1212	-0.351	-0.376	-0.357	-0.28	-0.304	-0.122	-0.677	-0.841	-0.982	-1.203	-1.177	-1.122	-0.713	-0.643	-0.449
SCO1213	-0.731	-0.801	-0.823	-0.679	-0.716	-0.55	-1.049	-1.517	-1.496	-1.632	-1.723	-1.745	-1.038	-1.217	-0.985
SCO1214	-0.149	-0.061	-0.469	0.019	-0.06	0.186	-1.082	-2.009	-1.214	-1.487	-1.549	-1.472	-1.209	-1.363	-1.165
SCO1215	0.179	0.159	-0.218	-0.239	-0.162	0.343	-0.744	-0.322	-0.659	-0.926	-0.886	-0.735	-0.175	0.014	-0.38
SCO1216	2.218	2.199	1.889	1.94	1.94	2.363	2.856	3.334	2.922	3.387	3.284	3.289	2.996	2.868	2.931
SCO1217	0	-0.199	-0.309	0.02	-0.208	-0.282	0.211	0.001	-0.216	-0.521	-0.271	-0.135	-0.526	-0.086	-0.108
SCO1218	-0.231	-0.365	-0.474	-0.698	-0.324	-0.297	-0.447	-0.857	-0.501	-0.45	-0.639	-0.54	-0.306	-0.398	-0.275
SCO1219	-0.564	-0.607	-0.738	-0.211	-0.274	-0.634	-0.776	-1	-0.664	-0.768	-0.714	-0.433	-0.465	-0.431	-0.867
SCO1220	-0.369	-0.791	-0.669	-0.395	-0.393	-0.6	-0.18	-0.073	-0.715	0.101	0.093	-0.133	-0.19	-0.557	-0.587
SCO1221	0.21	0.513	0.2	0.031	-0.01	0.269	3.756	4.1	3.852	4.682	4.808	4.959	2.649	2.814	2.738
SCO1222	-0.699	-1.165	-1.224	-1.549	-1.414	-0.891	3.934	4.062	3.837	4.252	4.335	4.393	2.475	2.898	2.627
SCO1223	-1.372	-1.461	-1.764	-1.888	-1.719	-1.471	3.799	3.838	3.676	3.829	3.888	3.873	2.144	2.489	2.462
SCO1224	-0.55	-0.582	-0.604	-0.696	-0.894	-0.791	-0.518	-1.174	-1.304	-0.971	-1.768	-1.146	-0.965	-0.978	-0.828
SCO1225	-0.974	-0.657	-0.962	-0.715	-0.965	-0.688	-0.518	-0.445	-0.751	-0.831	-0.822	-0.741	-1.018	-0.891	-0.976
SCO1226	-0.666	-0.512	-0.482	-0.427	-0.515	-0.486	0.251	0.156	0.21	0.238	0.406	0.166	-0.075	0.092	-0.128
SCO1227	-2.119	-2.144	-2.215	-2.323	-2.182	-2.473	-1.441	-1.532	-1.624	-1.51	-1.328	-1.637	-1.815	-1.798	-1.831
SCO1228	1.008	0.829	0.553	0.562	0.787	0.861	1.219	1.158	1.051	1.17	1.137	1.101	0.934	1.064	0.722
SCO1229	-0.539	-0.3	-0.765	-0.458	-0.579	-0.811	0.327	-0.082	-0.034	-0.316	-0.121	-0.507	-0.112	-0.261	0.104
SCO1230	-0.629	-0.687	-0.53	-0.437	-0.53	-0.866	-1.3	-1.126	-1.074	-1.539	-1.325	-1.391	-1.084	-1.041	-0.961
SCO1231	0.572	0.413	0.15	0.107	0.026	0.913	-1.146	-0.921	-0.896	-2.052	-2.119	-1.907	-0.165	-0.517	-0.052
SCO1232	1.983	1.996	1.242	1.617	0.937	2.669	0.14	-0.007	0.07	-1.204	-1.337	-0.956	1.149	1.1	1.306
SCO1233	0.356	0.388	-0.337	-0.198	-0.482	0.79	-1.035	-1.324	-1.708	-2.198	-2.381	-1.987	-0.376	-0.426	-0.204
SCO1234	1.16	1.165	0.621	0.789	0.297	1.841	0.108	-0.064	0.004	-1.387	-1.278	-1.49	0.779	0.913	1.136
SCO1235	1.612	1.769	1.087	1.327	0.793	2.281	0.241	0.429	0.199	-0.632	-0.669	-0.62	1.279	1.461	1.619
SCO1236	2.352	2.362	1.737	1.968	1.519	3.107	0.91	1.17	0.977	0.119	0.162	0.186	1.968	2.124	2.166
SCO1237	-0.061	-0.04	-0.125	-0.178	-0.029	0.199	-0.04	0.22	-0.039	-0.45	-0.34	-0.518	-0.163	-0.069	0.029
SCO1238	-1.404	-1.581	-1.431	-1.864	-1.483	-1.045	-1.533	-1.365	-1.05	-1.595	-0.625	-1.097	-1.403	-1.16	-1.434
SCO1239	-1.375	-1.67	-1.43	-1.406	-1.81	-1.33	-1.019	-1.428	-1.519	-1.199	-1.605	-1.588	-1.431	-1.81	-1.547
SCO1240	-0.271	-0.783	-0.853	-0.533	-0.586	-0.645	-0.017	-0.482	-0.56	-0.888	-0.014	0.217	-0.585	-0.083	0.043
SCO1241	-1.788	-2.164	-1.959	-2.325	-2.025	-2.235	0.182	0.352	0.142	-0.351	-0.269	-0.67	0.255	0.21	0.219
SCO1242	0.771	0.764	0.387	0.549	0.408	0.584	0.723	1.035	0.849	0.96	0.785	0.979	1.216	1.289	1.232
SCO1243	0.168	0.119	0.221	0.239	0.388	0.014	-1.206	-1.922	-1.252	-2.156	-1.907	-2.044	-1.195	-1.265	-1.258
SCO1244	2.254	2.054	2.452	2.377	2.425	1.845	0.081	-0.31	-0.031	-0.854	-0.791	-0.588	0.187	0.216	0.397
SCO1245	1.514	1.495	1.823	1.589	1.662	1.05	-0.864	-1.328	-1.046	-1.622	-1.674	-1.566	-0.63	-0.633	-0.236
SCO1246	1.584	1.537	1.869	1.465	1.791	1.125	-0.817	-1.052	-1.103	-1.591	-1.59	-1.532	-0.381	-0.525	-0.039
SCO1247	1.098	1.188	1.258	0.944	1.041	0.615	0.13	0.464	-0.069	0.455	0.342	0.337	0.132	-0.116	0.095
SCO1248	-0.98	-1.023	-0.964	-1.031	-0.61	-0.708	0.385	0.763	0.297	0.334	0.362	0.223	-0.49	-0.237	-0.48
SCO1249	0.539	0.594	0.286	0.767	0.711	0.696	1.648	1.894	1.69	1.554	1.446	1.238	1.136	0.996	0.889
SCO1250	0.551	0.379	-0.043	0.432	0.261	0.633	-0.859	-1.267	-0.413	-0.674	-0.787	-0.518	-0.504	-0.672	-0.69
SCO1251	0.032	0.124	-0.186	-0.095	-0.12	0.192	-1.015	-0.963	-0.857	-1.342	-1.162	-1.204	-0.682	-0.834	-0.268
SCO1252	-0.103	0.054	-0.199	0.129	0.038	0.182	-0.279	-0.477	-0.591	-0.686	-0.54	-0.678	-0.257	-0.439	-0.293
SCO1253	0.227	0.266	-0.276	0.06	-0.174	0.051	-1.453	-1.501	-1.752	-1.68	-2.01	-1.974	-0.9	-0.942	-0.714
SCO1254	-0.975	-0.997	-1.132	-0.654	-0.956	-0.869	-2.049	-2.324	-2.194	-3.018	-3.258	-2.857	-1.72	-1.538	-1.609
SCO1255	-0.604	-0.535	-0.812	-0.606	-0.668	-0.633	-1.718	-2.629	-2.295	-2.655	-2.841	-3.051	-1.705	-1.631	-1.377
SCO1256	-0.647	-0.33	-0.261	-0.347	0.128	-0.669	-0.058	0.094	-0.486	0.071	-0.209	-0.305	-0.25	-0.441	0.239
SCO1257	-3.515	-3.765	-3.782	-3.431	-3.755	-3.143	-3.777	-1.767	-2.804	-3.14	-3.258	-3.573	-3.59	-3.224	-3.503
SCO1258	-4.216	-4.239	-4.369	-3.938	-3.738	-3.366	-3.658	-2.113	-3.426	-3.906	-3.527	-3.778	-3.582	-3.291	-3.352
SCO1259	-1.1	-1.256	-1.287	-1.364	-1.175	-1.5	-1.501	-1.262	-1.247	-1.231	-1.261	-1.444	-1.002	-1.252	-1.3
SCO1260	0.19	0.124	0.112	-0.092	0.12	0.303	-0.787	-0.336	-0.865	-0.828	-0.782	-1.017	-0.681	-0.422	-0.161
SCO1261	0.755	0.565	0.392	0.533	0.387	0.83	-0.194	-0.399	-0.326	-0.34	-0.485	-0.393	0.12	0.268	0.162
SCO1262	-0.595	-0.662	-0.568	-0.728	-0.839	-0.609	0.302	0.108	0.326	0.055	0.05	-0.025	-0.146	0.098	-0.191
SCO1263	-0.867	-1.013	-1.062	-1.385	-1.061	-0.634	-0.785	-0.881	-0.733	-0.379	-0.434	-0.785	-0.982	-0.956	-0.892
SCO1264	-0.982	-0.811	-1.219	-0.997	-1.174	-1.192	-1.279	-1.372	-0.85	-0.977	-1.368	-1.441	-1.061	-0.968	-0.739
SCO1265	-0.916	-1.208	-0.933	-0.928	-1.333	-0.821	-0.514	0.254	0.301	-0.002	-0.194	0.184	0.048	-0.142	0.047
SCO1266	-0.496	-0.457	-0.554	-0.511	-0.313	-0.378	-0.096	0.13	-0.167	0.177	0.43	0.051	0.062	0.024	0.103
SCO1267	-0.425	0.112	0.276	0.568	-0.389	-0.009	0.74	1.673	1.096	1.137	1.05	1.179	1.342	0.58	1.341
SCO1268	-0.518	0.012	-0.262	-0.233	-0.239	-0.388	0.83	0.143	0.233	0.612	0.147	0.24	0.092	0.183	0.281
SCO1269	-0.488	-0.559	-0.164	-0.289	-0.23	-0.117	0.395	0.287	0.451	0.206	0.128	0.477	-0.384	0.079	0.146
SCO1270	-0.666	-0.418	-0.371	-0.658	-0.861	-0.174	0.134	-0.258	0.105	-0.055	0.283	-0.041	-0.318	-0.15	-0.345
SCO1271	-0.241	-0.3	-0.308	-0.508	-0.59	-0.25	0.044	-0.239	0.144	0.157	0.055	0.133	-0.343	-0.394	0.285
SCO1272	-0.88	-1.06	-0.519	-0.61	-1.06	-0.77	-0.288	0.116	-0.245	-0.497	0.244	-0.102	0.033	-0.716	-0.413
SCO1273	-0.118	-0.085	-0.189	-0.33	0.128	0.507	0.437	0.794	0.859	1.23	1.049	1.213	0.492	0.343	0.235
SCO1274	-0.309	-0.392	-0.459	-0.459	-0.346	-0.459	0.206	-0.098	-0.459	-0.459	-0.359	-0.459	-0.269	-0.306	-0.33
SCO1275	-0.321	-0.382	-0.191	-0.368	-0.278	-0.433	0.342	0.633	0.447	0.571	0.814	0.385	0.192	0.002	-0.036
SCO1276	0.399	0.44	-0.08	0.119	-0.13	0.579	2.742	3.073	2.716	3.684	3.911	3.763	1.127	1.447	1.353
SCO1277	-0.268	-0.582	-0.269	-0.735	-0.693	-0.219	1.165	1.015	1.559	2.045	2.066	2.025	1.043	0.446	0.344
SCO1278	-0.422	-0.31	-0.268	-0.765	-0.547	-0.46	1.144	0.887	1.249	1.353	1.477	1.508	0.537	0.301	0.144
SCO1279	-0.031	-0.467	-0.396	-0.292	-0.515	-0.33	0.263	0.215	0.463	0.414	0.062	0.343	-0.005	-0.371	0.051
SCO1280	-0.222	-0.232	-0.304	-0.304	-0.304	-0.304	0.029	0.332	-0.226	0.255	-0.1	0.109	-0.012	-0.142	-0.234
SCO1281	-0.063	-0.14	-0.107	-0.14	-0.082	-0.14	0.057	-0.14	-0.031	-0.004	0.007	0.019	-0.14	0.083	-0.14
SCO1282	-0.249	-0.173	-0.249	0.05	-0.06	0.026	0.166	-0.173	-0.087	-0.024	-0.031	-0.187	-0.035	-0.076	-0.103
SCO1283	0.073	-0.478	0.072	-0.379	-0.179	-0.302	0.966	0.201	1.067	0.823	1.494	1.296	0.696	0.539	0.364
SCO1284	-0.326	-0.244	-0.4	-0.267	-0.292	-0.338	0.902	0.44	0.466	0.202	0.407	0.562	-0.083	0.029	-0.032
SCO1285	-0.43	-0.162	-0.107	-0.213	-0.238	-0.237	0.42	0.334	0.446	0.492	0.531	0.384	0.212	0.291	0.349
SCO1286	-0.217	-0.272	-0.13	-0.309	-0.25	-0.005	0.692	0.546	0.765	0.836	1.19	1.091	0.332	0.564	0.147
SCO1287	-0.006	0.017	-0.071	-0.112	-0.161	-0.161	0.607	0.473	0.589	0.697	0.634	0.02	0.132	-0.004	0.093
SCO1288	-0.21	-0.31	-0.224	-0.132	-0.164	-0.31	1.261	1	0.972	0.8	1.006	1.164	0.581	-0.31	0.203
SCO1289	-1.311	-1.146	-1.178	-1.236	-1.17	-1.461	0.43	0.107	0.298	-0.538	-0.476	-0.574	0.11	0.106	-0.047
SCO1290	-1.511	-1.234	-1.347	-1.164	-1.359	-1.446	4.928	4.6	4.678	4.489	4.55	4.287	4.487	4.541	4.873
SCO1291	-2.153	-2.272	-1.888	-1.925	-1.943	-2.715	-0.178	-0.388	-0.294	-0.038	0.071	-0.065	-0.677	-0.787	-0.585
SCO1292	-2.642	-2.481	-2.388	-2.424	-2.727	-2.898	-0.967	-0.966	-0.987	-0.815	-0.481	-0.765	-1.463	-1.758	-1.433
SCO1293	-0.804	-0.924	-0.475	-0.859	-1.043	0.577	4.611	4.489	4.54	4.609	4.763	4.613	4.12	4.299	4.354
SCO1294	-0.508	-0.448	-0.212	-0.496	-0.047	-0.518	2.039	1.373	1.207	1.041	0.817	0.621	0.887	1.454	1.639
SCO1295	0.137	-0.318	-0.513	-0.694	-0.635	0.05	0.412	0.72	0.719	-0.001	-0.066	-0.256	0.713	0.777	1.137
SCO1296	-0.49	-0.496	-0.497	-0.389	-0.457	-0.609	-1.095	-1.825	-1.371	-1.759	-1.767	-1.898	-1.142	-1.253	-0.869
SCO1297	-0.995	-1.18	-1.425	-1.214	-0.782	-1.237	-0.784	-1.062	-1.192	-1.158	-1.389	-1.258	-1.393	-0.988	-1.016
SCO1298	-0.812	-0.897	-0.599	-0.872	-0.807	-0.79	-0.33	-0.811	-1.131	-1.12	-1.065	-1.027	-0.971	-0.664	-0.583
SCO1299	0	-0.03	-0.213	0.058	0.007	-0.385	-0.412	-1.012	-0.444	-1.005	-0.805	-1.229	-0.982	-0.494	-0.759
SCO1300	-1.184	-1.085	-1.082	-1.115	-1.041	-0.94	-1.051	-1.14	-0.902	-1.021	-1.158	-1.205	-1.116	-0.987	-0.856
SCO1301	-1.436	-1.458	-1.726	-1.496	-1.67	-1.424	-1.408	-1.502	-1.407	-0.999	-1.548	-1.056	-1.499	-1.225	-1.421
SCO1302	-0.407	-0.574	-0.362	-0.57	-0.176	-0.371	-0.631	-0.734	-0.793	-1.036	-0.991	-0.842	-0.628	-0.734	-0.629
SCO1303	-0.709	-0.686	-1.074	-0.833	-0.927	-0.741	-0.803	-1.38	-0.982	-0.985	-0.977	-1.268	-0.782	-1.111	-0.588
SCO1304	-0.709	-0.232	-0.484	-0.429	-0.586	-0.718	0.104	0.039	0.163	-0.166	-0.058	0.357	0.121	0.235	0.055
SCO1305	-1.207	-0.913	-1.354	-1.171	-0.99	-1.435	-0.084	-0.381	-0.283	-0.787	-0.429	-0.673	-0.556	-0.408	0.072
SCO1306	-1.134	-1.107	-0.824	-1.434	-1.101	-1.031	0.178	0.029	0.157	-0.087	0.165	-0.084	-0.067	0.335	0.639
SCO1307	-0.213	-0.308	-0.575	-0.506	-0.238	-0.646	1.35	1.266	1.448	1.864	1.376	1.408	0.959	1.254	0.729
SCO1308	-0.783	-0.571	-0.74	-0.843	-0.749	-0.69	-0.765	-0.78	-0.914	-1.136	-1.411	-1.256	-0.641	-1.049	-0.952
SCO1309	-1.031	-1.345	-0.908	-1.237	-0.782	-0.979	-0.621	-0.959	-0.762	-1.406	-1.222	-1.217	-0.857	-1.168	-0.446
SCO1310	-0.32	-0.437	-0.07	-0.547	-0.127	-0.4	-0.118	-0.119	-0.022	-0.243	-0.288	-0.351	-0.114	-0.326	0.03
SCO1311	1.011	0.86	0.822	0.872	1.097	1.176	-0.084	-0.447	-0.216	-0.244	-0.385	-0.334	-0.293	-0.389	0.04
SCO1312	-0.385	-0.659	-0.86	-0.436	-0.352	-0.689	-0.471	-0.621	-0.194	-0.398	-0.274	-0.527	-0.642	-0.131	-0.626
SCO1313	-0.623	-0.927	-1.034	-0.864	-0.439	-1.111	-0.948	-0.507	-1.164	-1.151	-1.343	-1.187	-0.538	-1.093	-0.661
SCO1314	0.707	0.769	0.227	0.685	0.384	0.946	1.14	0.951	0.918	0.109	0.106	0.351	1.083	1.492	1.425
SCO1315	1.044	0.85	0.767	0.782	1.089	1.295	-0.075	-0.056	-0.044	-0.288	-0.587	-0.27	0.157	-0.178	0.037
SCO1316	-0.73	-0.704	-0.986	-0.59	-0.889	-0.693	-0.602	-0.905	-0.352	-1.099	-1.247	-1.138	-0.559	-0.498	-0.693
SCO1317	-0.222	0.094	-0.238	-0.345	-0.153	-0.207	0.435	0.543	-0.009	0.153	-0.177	-0.002	0.481	0.39	0.579
SCO1318	-0.186	-0.573	-0.503	-0.083	-0.173	-0.392	-1.02	-1.902	-1.316	-2.278	-1.791	-1.671	-1.014	-1.023	-1.118
SCO1319	0.562	0.828	0.496	0.771	0.704	0.693	1.905	0.992	2.185	1.058	0.894	0.892	1.188	1.127	1.489
SCO1320	-1.215	-1.047	-1.286	-1.164	-1.236	-1.364	-1.566	-1.399	-1.392	-1.355	-1.764	-1.603	-1.214	-1.29	-1.169
SCO1321	-2.039	-1.986	-1.949	-1.938	-1.696	-2.511	-0.584	-0.773	-0.896	-0.85	-0.846	-0.672	-1.123	-0.822	-0.932
SCO1322	-0.389	-0.588	-0.608	-1.073	-0.593	-0.859	0.429	0.395	0.252	-0.031	-0.038	-0.005	-0.168	0.328	0.015
SCO1323	-3.051	-3.207	-3.187	-2.962	-3.183	-2.873	-2.805	-3.129	-2.629	-2.966	-2.926	-3.079	-3.099	-2.695	-2.748
SCO1324	-0.745	-0.41	-0.667	-1.014	-1.065	-0.594	-0.689	-1.158	-0.854	-1.114	-1.156	-1.106	-0.959	-0.709	-0.648
SCO1325	-0.243	-0.758	-1.096	-0.572	-0.163	-0.763	-0.779	-1.071	-0.723	-0.887	-1.085	-0.916	-0.69	-0.804	-0.815
SCO1326	-1.492	-1.578	-1.901	-1.209	-1.463	-1.217	0.864	1.034	0.985	1.608	1.652	1.51	0.575	1.045	0.451
SCO1327	-0.334	-0.474	-0.671	-0.287	-0.583	-0.441	0.358	0.484	0.503	0.717	0.76	0.66	-0.095	0.491	-0.201
SCO1328	-2.94	-3.038	-2.946	-2.696	-2.976	-2.564	-1.966	-1.884	-1.478	-1.8	-1.57	-1.224	-1.858	-1.542	-1.92
SCO1329	-3.777	-3.422	-3.828	-4.167	-4.01	-3.443	-3.096	-3.118	-2.418	-3.185	-2.481	-2.702	-3.829	-2.352	-3.555
SCO1330	-3.404	-3.207	-3.111	-3.163	-3.293	-3.159	-2.389	-2.079	-1.953	-1.657	-1.585	-1.97	-2.513	-2.149	-2.35
SCO1331	-0.946	-0.946	-1	-0.901	-1.013	-0.84	0.509	0.591	0.593	0.437	0.5	0.425	0.34	0.322	0.28
SCO1332	-0.299	-0.39	-0.319	-0.758	-0.512	-0.443	0.415	0.88	0.176	-0.016	0.162	-0.2	-0.11	-0.013	-0.143
SCO1333	-0.863	-1.094	-0.984	-0.748	-0.98	-1.346	-0.204	0.063	0.091	0.702	0.772	0.625	-0.565	-0.571	-0.849
SCO1334	1.939	1.437	2.052	1.154	1.365	1.762	2.685	2.722	2.596	3.779	3.419	2.99	2.063	2.459	2.397
SCO1335	2.306	2.367	2.335	2.095	2.173	2.441	1.891	1.204	1.498	0.337	0.037	-0.057	1.923	1.632	2.103
SCO1336	-0.001	-0.144	-0.131	-0.242	-0.212	0.103	-0.659	-0.334	-0.768	-1.457	-1.149	-1.04	-0.097	-0.039	0.036
SCO1337	0.156	-0.104	0.033	-0.291	-0.084	-0.084	-0.179	-0.189	-0.338	-0.977	-1.052	-1.199	-0.031	0.133	0.067
SCO1338	1.976	1.519	2.107	1.107	1.49	1.455	1.198	1.183	1.013	0.088	-0.072	-0.347	2.025	1.891	1.998
SCO1339	-0.818	-0.869	-0.509	-0.44	-0.512	-0.503	-0.985	-1.226	-1.039	-0.724	-1.334	-0.952	-1.397	-1.07	-0.537
SCO1340	-1.863	-1.968	-1.657	-1.946	-1.701	-2.331	-0.943	-1.596	-1.112	-1.439	-1.571	-1.599	-1.104	-1.126	-0.942
SCO1341	-2.063	-2.178	-2.189	-2.24	-2.26	-2.515	-1.548	-2.552	-1.758	-2.281	-2.399	-2.665	-1.566	-1.52	-1.415
SCO1342	-1.132	-1.308	-1.309	-0.89	-0.908	-1.202	-1.819	-2.035	-1.816	-1.776	-1.665	-1.975	-2.047	-1.947	-2.201
SCO1343	-1.223	-1.293	-1.192	-1.098	-1.04	-1.514	-1.746	-1.919	-1.652	-1.448	-1.565	-1.472	-1.765	-1.952	-2.144
SCO1344	-2.289	-2.491	-2.286	-1.874	-1.937	-2.28	-2.095	-2.42	-1.92	-1.898	-2.156	-2.064	-2.583	-2.543	-2.584
SCO1345	0.436	0.45	0.094	0.46	0.191	0.689	0.154	-0.386	-0.087	-0.312	-0.425	-0.432	-0.109	0.207	-0.12
SCO1346	1.389	1.404	1.151	1.461	1.124	1.596	0.758	0.415	0.799	0.567	0.457	0.696	0.967	0.951	0.879
SCO1347	0.123	0.753	0.234	-0.178	0.05	1.04	0.843	1.082	0.782	0.495	0.439	0.62	0.95	0.744	0.918
SCO1348	-1.306	-0.709	-1.044	-0.487	-0.869	-1.404	-1.011	-1.43	-1.029	-1.649	-1.086	-1.045	-1.905	-1.552	-1.334
SCO1349	-1.764	-1.445	-1.602	-1.364	-1.377	-1.397	-1.222	-1.903	-1.451	-1.562	-1.46	-1.467	-1.671	-1.79	-1.527
SCO1350	-0.092	-0.092	-0.022	-0.017	0.139	-0.092	0.116	-0.092	-0.092	-0.019	0.013	-0.092	-0.092	0.069	-0.022
SCO1351	-0.223	-0.494	-0.38	-0.374	-0.447	-0.434	-0.125	-0.143	-0.333	-0.395	-0.26	-0.321	-0.1	-0.252	0.06
SCO1352	-0.09	-0.393	-0.276	-0.317	-0.277	-0.345	-0.331	-0.834	-0.355	-0.604	-0.728	-1.017	-0.471	-0.443	-0.698
SCO1353	-0.495	-0.207	0.002	-0.494	-0.384	-0.549	-0.737	-0.666	-0.767	-0.858	-0.872	-1.185	-0.756	-0.737	-0.618
SCO1354	-0.304	0.115	-0.017	-0.304	-0.304	-0.156	0.181	-0.304	0.147	-0.223	-0.188	-0.304	-0.304	0.531	-0.154
SCO1355	-0.205	-0.154	-0.182	-0.178	-0.166	-0.21	-0.073	-0.078	0.068	-0.18	-0.04	-0.084	0.039	-0.237	-0.237
SCO1356	-4.534	-4.751	-3.647	-4.109	-3.971	-4.734	-1.32	-1.032	-1.379	-1.391	-1.145	-0.589	-2.666	-3.043	-2.885
SCO1357	-5.161	-4.645	-4.504	-4.833	-4.722	-4.867	-1.979	-1.765	-1.707	-1.837	-1.77	-1.544	-3.099	-3.985	-3.497
SCO1358	-0.528	-0.542	-0.539	-0.539	-0.458	-0.193	-0.588	-0.193	-0.19	-0.343	-0.556	-0.341	-0.518	-0.442	-0.471
SCO1359	-1.301	-1.283	-1.393	-1.447	-1.423	-1.412	-1.342	-1.078	-1.14	-0.518	-0.935	0.081	-1.915	-1.54	-1.424
SCO1360	0.209	0.387	0.413	0.103	0.339	-0.15	-1.097	-1.788	-1.229	-0.705	-1.436	-1.074	-0.833	-1.155	-0.871
SCO1361	0.463	0.544	0.691	0.722	0.568	0.251	-1.266	-0.982	-1.202	-0.598	-1.445	-0.85	-0.44	-0.578	-0.301
SCO1362	0.151	-0.327	-0.478	0.11	-0.61	-0.799	-1.121	-1.071	-1.124	-0.97	-1.2	-1.162	-0.946	-0.923	-1.174
SCO1363	-1.014	-1.074	-1.123	-1.316	-1.175	-1.083	-1.5	-1.669	-1.705	-1.762	-2.043	-1.779	-1.408	-1.317	-0.993
SCO1364	-1.274	-1.229	-1.408	-1.792	-1.372	-1.881	-0.788	-0.806	-1.307	-1.946	-2.47	-2.398	-0.975	-0.789	-1.026
SCO1365	0.482	0.138	-0.345	-0.595	-0.46	-0.577	-0.763	-0.667	-0.555	-0.238	-1.219	-0.764	-0.948	0.135	-0.742
SCO1366	-1.453	-0.873	-1.558	-2.133	-2.021	-1.676	-2.449	-2.745	-1.945	-2.395	-2.528	-1.363	-1.267	-1.273	-1.673
SCO1367	2.199	2.44	1.97	1.499	1.223	2.21	0.253	0.731	1.277	1.031	0.584	2.266	1.684	1.347	1.938
SCO1368	-0.245	-0.275	-0.459	-0.415	-0.11	-0.155	0.096	-0.383	-0.22	-0.379	-0.202	-0.434	-0.459	-0.322	-0.151
SCO1369	-0.221	-0.337	-0.52	-0.708	-0.515	-0.575	0.321	-0.04	0.401	0.21	0.064	-0.132	-0.201	0.116	0.046
SCO1370	-0.111	0.172	-0.28	-0.107	-0.178	0.253	0.879	0.425	0.517	0.182	0.063	-0.093	-0.283	-0.068	0.342
SCO1371	-0.185	-0.097	-0.357	-0.049	-0.005	-0.273	-0.377	-1.313	-0.394	-1.184	-1.088	-1.296	-0.642	-0.714	-0.485
SCO1372	-1.572	-1.504	-1.837	-1.651	-1.9	-1.406	-1.263	-1.548	-1.311	-1.337	-1.387	-1.145	-1.777	-1.559	-1.437
SCO1373	-0.586	-0.381	-0.452	-0.307	-0.76	-0.519	0.57	0.27	0.139	0.574	0.619	0.721	-0.242	-0.02	-0.445
SCO1374	-1.468	-1.313	-1.562	-1.661	-1.727	-1.269	0.086	0.022	-0.036	0.366	0.517	0.509	-0.426	-0.218	-0.287
SCO1375	-1.426	-1.534	-1.674	-1.877	-1.866	-1.779	1.941	1.75	1.967	2.124	2.102	1.824	0.958	1.146	0.709
SCO1376	-3.258	-3.036	-3.028	-3.117	-3.238	-3.512	-1.431	-1.997	-1.27	-2.041	-1.854	-2.197	-2.022	-1.915	-1.677
SCO1377	-0.681	-0.884	-1.11	-1.56	-1.087	-0.971	0.082	-0.45	-0.122	-0.477	-0.85	-0.862	-0.809	-0.842	-0.753
SCO1378	-2.737	-2.766	-2.767	-2.939	-2.869	-2.479	-1.312	-1.263	-1.151	-1.461	-1.444	-1.171	-1.705	-1.461	-1.637
SCO1379	1.306	1.056	0.493	1.363	1.203	1.581	0.121	0.678	0.165	1.22	1.183	1.177	0.46	0.711	0.69
SCO1380	-0.756	-0.757	-0.759	-0.752	-0.697	-0.802	-0.532	-0.228	-0.585	-0.508	-0.466	-0.645	-0.619	-0.639	-0.745
SCO1381	-0.576	-0.729	-0.785	-0.849	-0.872	-0.588	0.091	0.159	-0.053	-0.055	-0.158	-0.265	-0.35	-0.383	-0.368
SCO1382	1.318	1.274	1.076	0.975	1.104	1.559	1.822	2.09	1.786	1.709	1.601	1.488	1.616	1.762	1.742
SCO1383	-1.634	-1.458	-1.621	-1.329	-1.506	-1.466	-2.321	-2.538	-2.277	-2.634	-2.493	-2.492	-2.273	-2.132	-2.02
SCO1384	-1.497	-1.305	-1.552	-1.31	-1.553	-1.336	-1.891	-2.034	-1.934	-2.229	-2.247	-2.097	-1.88	-1.611	-1.819
SCO1385	0.362	0.311	0.18	0.159	-0.053	0.434	0.502	0.081	0.481	-0.008	0.025	0.111	0.335	0.433	0.169
SCO1386	-1.163	-1.123	-1.178	-1.163	-1.098	-0.906	-2.075	-2.448	-1.77	-2.38	-2.054	-2.31	-1.825	-1.629	-1.617
SCO1387	-0.127	-0.071	-0.37	-0.265	-0.295	-0.027	-0.558	-0.849	-0.68	-0.997	-0.981	-0.951	-0.741	-0.42	-0.491
SCO1388	0.444	0.472	0.152	0.174	-0.008	0.522	0.098	0	0.091	0.107	0.117	0.199	0.027	-0.011	0.148
SCO1389	0.549	0.567	0.081	0.265	0.165	0.697	-0.055	0.046	-0.075	0.504	0.58	0.571	0.165	0.205	0.153
SCO1390	1.765	1.694	1.59	1.756	1.685	2.038	1.231	1.343	1.104	0.556	0.638	0.707	1.636	1.68	1.905
SCO1391	1.281	1.296	1.145	1.316	1.216	1.502	0.303	0.502	0.334	-0.278	-0.296	-0.25	0.95	1.01	1.273
SCO1392	-0.083	-0.481	-0.114	-0.043	-0.044	-0.234	0.739	0.836	0.581	1.333	1.334	1.414	0.187	0.177	0.173
SCO1393	0.483	0.262	0.586	0.475	0.514	0.305	0.221	-0.086	-0.051	-0.06	0.108	0.115	-0.132	0.072	-0.047
SCO1394	0.178	0.174	0.375	-0.061	0.015	0.309	3.835	3.661	3.605	3.288	3.33	3.237	3.99	4.036	4.179
SCO1395	-1.22	-1.585	-1.11	-1.369	-1.155	-1.242	-1.561	-2.104	-1.863	-1.589	-2.159	-1.943	-1.879	-1.424	-1.925
SCO1396	0.669	0.477	0.364	0.689	0.668	0.817	-0.208	-0.71	-0.398	-1.069	-0.294	-0.32	-0.233	-0.111	0.053
SCO1397	-0.561	-0.446	-0.884	-0.953	-0.886	-0.861	3.521	3.315	3.514	3.199	3.363	2.984	2.911	2.83	2.938
SCO1398	0.046	0.224	-0.01	-0.147	-0.191	-0.167	3.569	3.354	3.65	3.328	3.421	3.049	3.088	3.076	3.363
SCO1399	-0.754	-0.501	-0.657	-0.675	-0.746	-0.733	-1.127	-1.278	-1.244	-1.593	-1.356	-1.228	-0.828	-0.985	-0.905
SCO1400	-0.735	-0.729	-0.819	-0.732	-0.693	-0.886	-1.012	-1.226	-1.411	-1.462	-1.163	-1.499	-0.976	-1.083	-0.856
SCO1401	-0.593	-0.407	-0.467	-0.429	-0.464	-0.636	-1.373	-1.008	-1.268	-1.234	-1.274	-1.414	-0.871	-0.885	-0.603
SCO1402	-0.78	-0.66	-0.6	-0.639	-0.549	-0.739	-0.926	-1.171	-1.126	-1.381	-1.364	-1.378	-1.16	-0.981	-0.875
SCO1403	0.889	1.025	0.97	0.721	0.799	0.911	1.697	1.668	1.711	1.713	1.69	1.649	1.707	1.755	1.662
SCO1404	-1.253	-1.355	-1.05	-1.084	-0.914	-1.507	-1.508	-1.847	-2.103	-1.92	-1.902	-1.787	-1.66	-1.658	-1.275
SCO1405	-0.908	-0.99	-0.738	-0.816	-0.691	-1.132	-0.872	-1.183	-1.365	-1.278	-1.059	-0.884	-1.279	-1.062	-0.66
SCO1406	-0.158	-0.167	-0.028	-0.192	0.081	-0.361	-0.419	-0.906	-0.958	-0.929	-0.776	-0.823	-0.579	-0.582	-0.374
SCO1407	-0.362	-0.452	-0.426	-0.306	-0.317	-0.419	-0.713	-0.547	-0.857	-0.875	-0.906	-0.916	-0.652	-0.751	-0.63
SCO1408	-0.98	-1.27	-1.218	-0.818	-0.891	-0.884	-0.74	-0.717	-1.014	-0.876	-0.923	-1.098	-1.119	-0.711	-0.823
SCO1409	-0.513	-0.567	-0.611	-0.436	-0.49	-0.434	-0.378	-0.482	-0.595	-0.639	-0.686	-0.602	-0.735	-0.548	-0.634
SCO1410	1.716	1.388	1.385	1.579	1.645	1.63	-0.315	-0.152	-0.687	-0.418	-0.508	-0.847	0.056	0.16	0.449
SCO1411	2.578	2.4	2.534	2.241	2.45	1.865	-0.448	-0.672	-0.512	-0.874	-0.454	-0.871	0.027	-0.119	0.338
SCO1412	0.92	0.765	1.222	0.985	1.359	0.481	-0.312	-0.442	-0.405	-0.557	-0.567	-0.862	-0.258	-0.425	-0.001
SCO1413	-2.351	-2.388	-2.102	-2.416	-2.22	-2.595	-1.747	-2.283	-2.011	-1.773	-2.171	-1.69	-1.956	-1.981	-1.781
SCO1414	-1.583	-1.713	-1.903	-1.448	-1.752	-1.53	-1.457	-1.628	-1.573	-1.081	-1.007	-0.98	-1.86	-1.427	-1.59
SCO1415	3.963	3.374	3.157	3.414	3.319	4.33	5.791	6.872	5.884	6.905	6.803	6.851	5.459	5.747	5.631
SCO1416	0.739	0.809	0.317	0.832	0.596	1.224	2.467	3.066	2.37	2.853	2.85	2.621	1.971	2.349	2.273
SCO1417	-0.83	-0.949	-0.732	-0.919	-0.833	-1.171	-1.199	-1.914	-1.389	-2.702	-2.432	-2.495	-1.314	-1.276	-0.972
SCO1418	0.286	0.319	0.264	0.299	-0.048	-0.338	-1.037	-1.837	-1.321	-2.944	-2.726	-2.989	-1.111	-1.383	-1.765
SCO1419	0.366	0.339	0.271	0.212	0.252	0.118	1.054	1.468	1.316	2.86	3.087	2.83	0.493	0.456	0.735
SCO1420	1.595	1.534	1.265	1.412	1.354	1.876	0.325	0.62	0.439	1.025	1.038	1.081	0.815	0.737	0.79
SCO1421	1.975	2.095	1.861	1.949	1.885	2.282	2.364	2.586	2.332	2.589	2.737	2.623	2.468	2.51	2.475
SCO1422	-1.537	-1.429	-1.694	-1.645	-1.731	-1.342	-0.348	-0.124	-0.458	-0.33	-0.355	-0.609	-0.92	-0.652	-0.906
SCO1423	-0.678	-0.585	-0.731	-0.672	-0.641	-0.552	-0.853	-1	-0.781	-1.12	-1.087	-1.199	-0.834	-0.795	-0.869
SCO1424	-0.889	-1.088	-1.133	-1.061	-1.074	-0.81	-1.241	-1.415	-1.361	-2.056	-1.873	-1.896	-1.265	-1	-0.891
SCO1425	-0.31	-0.373	-0.345	-0.432	-0.302	-0.417	-0.804	-0.302	-0.791	-0.66	-0.735	-1.024	-0.699	-0.386	-0.593
SCO1426	1.48	1.541	1.197	1.298	1.289	1.42	3.12	3.009	2.813	2.95	3.065	3.22	2.272	2.144	2.334
SCO1427	0.465	0.449	-0.109	0.361	0.032	0.091	2.327	2.185	1.932	1.922	2.152	1.916	1.049	1.16	1.199
SCO1428	-1.938	-1.8	-1.741	-2.052	-1.963	-1.908	-0.006	-0.342	-0.203	-0.532	-0.646	-0.515	-0.919	-0.501	-1.099
SCO1429	-0.146	-0.284	-0.264	-0.326	-0.171	-0.192	0.179	-0.035	0.042	-0.013	0.332	0.531	0.27	0.223	0.027
SCO1430	0.282	0.331	-0.216	0.258	0.007	0.803	1.593	1.759	1.618	1.427	1.631	1.575	1.218	1.632	1.326
SCO1431	1.631	1.507	1.028	1.372	1.394	1.795	2.554	2.676	2.527	2.463	2.56	2.614	2.363	2.626	2.282
SCO1432	-1.689	-1.77	-1.826	-1.534	-1.779	-1.701	-0.401	-0.567	-0.323	-0.269	-0.385	-0.518	-1.147	-0.895	-1.116
SCO1433	-0.978	-1.023	-0.807	-0.664	-0.661	-1.444	-0.503	-1.032	-0.909	-0.903	-0.942	-0.49	-0.99	-1.352	-1.143
SCO1434	-0.881	-0.671	-0.826	-0.956	-0.9	-0.651	0.085	0.022	0.082	0.126	0.127	0.017	-0.134	-0.163	-0.332
SCO1435	-0.399	-0.413	-0.612	-0.545	-0.487	-0.331	0.593	0.484	0.478	0.002	0.138	-0.193	0.834	0.853	0.948
SCO1436	-0.2	-0.157	-0.327	-0.347	-0.495	-0.147	0.992	1.053	0.897	0.66	0.814	0.699	1.333	1.442	1.439
SCO1437	-0.803	-0.971	-0.651	-0.509	-0.463	-0.824	-0.599	-1.367	-0.89	-0.795	-0.847	-1.189	-1.263	-1.259	-1.137
SCO1438	-1.078	-1.204	-1.153	-0.899	-0.933	-0.884	-0.975	-1.443	-1.067	-1.048	-0.949	-1.035	-1.415	-1.206	-1.322
SCO1439	0.413	0.188	0.198	0.478	0.634	0.721	0.602	0.294	0.574	0.825	1.002	0.912	0.123	0.429	0.323
SCO1440	-1.081	-1.438	-0.899	-1.285	-0.465	-0.398	0.136	-0.646	0.159	0.263	0.441	0.095	-0.834	-0.766	-0.496
SCO1441	-1.088	-1.356	-0.728	-1.23	-0.358	-0.365	0.472	-0.432	0.257	0.161	0.446	0.117	-0.974	-0.887	-0.558
SCO1442	-0.922	-1.378	-0.908	-1.392	-0.608	-0.476	0.555	-0.24	0.528	0.226	0.45	0.076	-1.113	-0.814	-0.797
SCO1443	-1.237	-1.596	-1.31	-1.495	-0.96	-0.728	0.595	-0.13	0.289	-0.04	0.161	-0.198	-1.162	-1.008	-0.973
SCO1444	-0.139	-0.321	-0.043	-0.125	-0.122	-0.036	-0.135	-0.045	-0.123	-0.187	-0.169	-0.021	-0.319	-0.271	-0.499
SCO1445	0.24	-0.08	-0.12	-0.125	-0.242	0.104	-0.495	-0.205	-0.413	-0.428	-0.542	-0.283	-0.413	0.039	-0.261
SCO1446	0.875	0.33	0.195	0.344	0.775	0.217	0.977	-0.216	0.494	0.504	-0.527	0.441	0.109	-0.33	0.694
SCO1447	0.274	0.561	0.474	0.227	0.574	0.017	0.407	0.898	0.374	0.214	0.673	0.737	0.537	0.707	0.621
SCO1448	-0.12	0.022	0.188	-0.713	-0.174	-0.451	0.348	0.16	-0.265	-0.075	0.247	0.018	0.014	-0.229	-0.388
SCO1449	0.049	-0.025	-0.491	0.094	0.286	-0.537	-0.758	-0.822	-0.323	-0.307	-1.04	-0.487	-0.731	-1.085	-0.522
SCO1450	0.016	0.034	0.013	0.116	0.1	0.119	-0.812	-0.857	-0.693	-1.025	-1.177	-1.015	-0.719	-0.561	-0.491
SCO1451	-3.285	-2.975	-3.367	-3.206	-3.405	-3.088	-2.048	-1.906	-2.07	-2.284	-1.986	-2.278	-2.523	-2.38	-2.372
SCO1452	0.624	0.346	-0.024	0.136	0.072	0.593	0.703	0.566	0.46	0.88	0.423	0.295	0.448	0.845	0.41
SCO1453	1.136	0.938	0.833	0.695	0.665	1.295	1.048	1.137	0.93	0.431	0.218	0.233	1.386	1.538	1.698
SCO1454	-0.862	-1.09	-1.136	-1.063	-0.931	-1.336	1.044	0.928	0.84	0.242	0.23	1.025	1.23	1.917	1.341
SCO1455	-1.32	-1.423	-0.964	-1.646	-1.603	-1.969	0.494	1.569	0.824	-0.003	0.049	0.363	0.861	1.966	0.802
SCO1456	-0.255	-0.394	-0.274	-0.394	-0.394	-0.394	-0.394	-0.163	-0.394	-0.394	-0.302	-0.394	-0.165	-0.394	-0.394
SCO1457	0.34	0.048	-0.037	-0.127	-0.065	-0.016	1.689	1.962	1.629	1.893	1.671	1.616	1.318	1.632	1.384
SCO1458	-0.393	-0.658	-1.241	-0.916	-0.644	-0.736	-0.756	-0.723	-0.613	-0.283	-0.464	-0.323	-0.861	-1.071	-1.246
SCO1459	-0.433	-0.692	-1.041	-0.922	-0.986	-0.701	-0.5	-0.271	-0.136	-0.169	-0.364	-0.024	-0.49	-0.503	-0.518
SCO1460	-1.163	-1.014	-1.069	-1.326	-1.046	-0.947	0.043	0.378	0.404	0.022	0.197	-0.039	-0.019	0.094	0.234
SCO1461	0.003	-0.024	0.014	-0.197	-0.035	-0.327	1.37	1.64	1.469	1.702	1.759	1.726	1.032	1.007	1.395
SCO1462	-0.601	-0.388	-0.767	-0.43	-0.658	-0.69	0.797	0.946	0.936	1.459	1.44	1.13	0.578	0.693	0.419
SCO1463	0.217	0.167	0.042	0.145	0.17	0.188	1.508	1.607	1.514	2.107	2.206	2.01	1.096	1.221	1.198
SCO1464	0.255	0.1	-0.085	0.191	0.041	0.448	-0.227	-0.396	-0.399	-0.242	-0.356	-0.169	-0.248	0.02	-0.178
SCO1465	-2.156	-1.786	-1.678	-2.021	-2.037	-1.805	-0.409	-0.649	-0.591	-0.805	-0.793	-1.11	-1.159	-0.873	-0.785
SCO1466	-2.236	-1.801	-1.878	-2.073	-2.152	-2.236	-0.203	-0.708	-0.535	-0.978	-1.088	-1.169	-0.785	-0.61	-0.72
SCO1467	-1.912	-1.673	-2.107	-1.842	-1.678	-1.818	-0.301	-0.515	-0.691	-0.642	-0.482	-0.784	-0.667	-0.431	-0.662
SCO1468	-1.164	-1.189	-0.971	-1.354	-1.307	-1.137	0.11	0.321	0.096	0.246	0.279	0.15	-0.303	-0.122	-0.265
SCO1469	-1.449	-1.465	-1.182	-1.4	-1.147	-1.439	-0.156	-0.215	-0.203	-0.063	-0.164	-0.399	-0.781	-0.74	-0.488
SCO1470	-0.045	0.031	-0.246	-0.489	-0.163	-0.341	0.565	0.696	0.526	0.866	0.878	0.868	0.467	-0.156	0.456
SCO1471	0.094	0.118	-0.422	-0.224	-0.235	-0.261	0.564	0.783	0.486	1.132	1.127	1.15	0.564	0.107	0.395
SCO1472	-0.455	-0.447	-0.641	-0.571	-0.518	-0.565	-0.097	0.151	-0.344	-0.137	0.002	0.101	0.123	0.375	0.275
SCO1473	-1.594	-1.731	-1.862	-1.499	-1.425	-1.525	-2.263	-2.842	-2.06	-2.36	-2.362	-2.457	-2.393	-2.308	-2.054
SCO1474	-2.07	-2.031	-1.926	-2.177	-2.107	-2.322	1.053	0.906	0.925	0.191	0.293	0.053	-0.387	0.018	-0.13
SCO1475	-0.508	-0.606	-0.306	-0.997	-0.558	-0.569	-1.112	-0.879	-0.962	-1.01	-1.04	-1.289	-0.915	-0.83	-0.367
SCO1476	0.385	0.339	0.329	0.275	0.246	0.51	0.995	0.857	0.871	0.916	0.896	0.923	1.204	1.185	1.439
SCO1477	0.111	0.137	0.053	0.135	0.037	0.357	0.415	0.353	0.44	0.206	0.112	0.177	0.34	0.586	0.621
SCO1478	-0.4	-0.376	-0.715	-0.352	-0.489	-0.223	-0.592	-0.447	-0.299	-0.132	-0.092	0	-0.19	-0.086	-0.064
SCO1479	-1.257	-1.312	-1.44	-1.24	-1.366	-1.208	-1.06	-0.993	-0.964	-1.103	-1.105	-1.005	-0.754	-0.668	-0.691
SCO1480	-1.016	-1.027	-1.022	-1.022	-1.013	-1.151	-0.197	0.081	-0.114	-0.308	-0.317	-0.33	0.141	0.085	0.094
SCO1481	-1.361	-1.489	-1.438	-1.45	-1.506	-1.218	-2.329	-2.214	-2.363	-2.808	-3.062	-2.592	-2.022	-2.176	-1.507
SCO1482	-0.988	-1.028	-1.147	-1.124	-1.087	-0.918	-1.931	-2.226	-2.135	-2.633	-2.461	-2.089	-1.665	-1.729	-1.261
SCO1483	-0.647	-0.681	-0.578	-0.702	-0.678	-0.672	-1.899	-2.019	-2.052	-2.709	-2.714	-1.99	-1.506	-1.639	-1.249
SCO1484	-0.977	-1.073	-1.035	-0.984	-1.062	-0.989	-2.004	-2.397	-1.969	-2.932	-2.842	-2.166	-1.639	-1.627	-1.368
SCO1485	-1.182	-1.293	-1.271	-1.401	-1.478	-1.153	-1.65	-2.372	-1.866	-2.928	-2.915	-2.232	-1.665	-1.561	-1.377
SCO1486	-1.459	-1.609	-1.439	-1.651	-1.538	-1.568	-1.792	-2.523	-1.757	-3.473	-3.403	-2.615	-1.675	-1.583	-1.495
SCO1487	-1.717	-1.803	-1.909	-1.982	-1.929	-1.605	-1.088	-2.149	-1.055	-3.097	-2.868	-2.279	-1.145	-1.061	-0.934
SCO1488	-1.982	-2.197	-2.465	-2.147	-2.236	-1.828	-1.09	-1.559	-1.132	-2.422	-2.444	-2.307	-1.331	-1.005	-1.185
SCO1489	0.206	0.147	0.137	0.148	0.392	0.044	-0.096	-0.544	-0.27	-0.673	-0.853	-0.701	0.098	-0.259	0.047
SCO1490	-0.891	-0.795	-0.747	-0.667	-0.672	-0.998	-2.408	-2.677	-2.04	-2.455	-2.558	-2.138	-1.734	-1.8	-1.564
SCO1491	-0.658	-0.66	-0.652	-0.516	-0.536	-0.805	-2.014	-2.261	-1.88	-2.002	-2.084	-1.685	-1.473	-1.532	-1.36
SCO1492	0.787	0.593	0.677	0.714	0.793	0.684	-0.502	-0.625	-0.372	-0.301	-0.28	0.061	-0.037	-0.067	0.18
SCO1493	-0.594	-0.59	-0.707	-0.512	-0.606	-0.516	0.617	0.58	0.475	0.643	0.884	0.762	-0.064	0.53	-0.054
SCO1494	-0.054	0.05	-0.159	-0.02	-0.197	0.066	-0.926	-1.099	-0.864	-1.577	-1.601	-1.477	-0.455	-0.568	-0.369
SCO1495	0.606	0.707	0.58	0.661	0.47	0.815	-0.111	-0.272	-0.126	-0.876	-0.866	-0.655	0.108	0.189	0.38
SCO1496	-0.174	-0.064	-0.162	-0.13	-0.149	-0.073	-0.966	-1.118	-1.048	-1.644	-1.734	-1.618	-0.699	-0.695	-0.459
SCO1497	0.19	-0.317	0.097	-0.539	-0.02	-0.433	0.166	-0.235	0.335	-0.617	-0.719	-0.412	0.081	0.368	0.05
SCO1498	-1.064	-1.169	-1.117	-1.201	-1.129	-0.922	-1.369	-1.333	-1.224	-1.401	-1.379	-1.493	-1.238	-1.147	-1.198
SCO1499	-0.004	-0.002	-0.281	0.004	-0.107	0.215	0.075	0.016	0.15	-0.027	0.053	0.197	-0.13	0.144	-0.008
SCO1500	-0.535	-0.65	-0.538	-0.618	-0.704	-0.546	-1.467	-1.554	-1.367	-1.658	-1.746	-1.366	-1.142	-1.15	-0.952
SCO1501	-0.132	-0.162	-0.268	-0.104	-0.182	-0.095	-0.71	-0.646	-0.647	-0.921	-1.011	-0.92	-0.406	-0.291	-0.278
SCO1502	-0.118	-0.148	-0.172	-0.109	-0.221	0.055	-0.254	-0.156	-0.332	-0.204	-0.424	-0.284	-0.14	0.182	0.081
SCO1503	-0.99	-0.804	-0.991	-0.873	-0.943	-0.773	-0.995	-1.046	-1.006	-1.137	-1.253	-1.218	-0.938	-0.94	-0.959
SCO1504	-1.099	-1.195	-1.016	-1.217	-1.238	-1.556	-1.035	-1.282	-0.753	-1.088	-1.131	-1.332	-0.993	-0.876	-0.64
SCO1505	0.01	0.016	0.185	0.139	0.347	-0.177	-1.793	-1.505	-1.58	-1.483	-1.68	-1.08	-1.119	-1.275	-1.162
SCO1506	-0.179	-0.223	-0.468	-0.263	-0.344	-0.144	-0.534	-0.425	-0.688	-1.002	-0.874	-0.933	-0.557	-0.322	-0.405
SCO1507	-2.039	-2.26	-2.418	-1.993	-2.196	-2.07	-1.518	-1.638	-1.305	-0.972	-0.953	-1.169	-1.897	-1.656	-1.957
SCO1508	-0.926	-0.862	-0.987	-0.834	-0.781	-0.89	-1.254	-1.537	-1.306	-1.213	-1.283	-1.245	-0.969	-0.876	-0.875
SCO1509	-0.071	-0.088	-0.223	-0.072	-0.144	-0.052	-0.087	-0.136	-0.195	0.066	-0.044	0.065	-0.014	0.212	0.154
SCO1510	0.205	0.061	0.112	0.339	0.263	0.332	-0.676	-1.174	-0.745	-1.021	-0.97	-1.006	-0.462	-0.53	-0.222
SCO1511	-0.38	-0.456	-0.342	-0.296	-0.25	-0.446	-0.756	-1.025	-0.799	-1.054	-1.063	-1.179	-0.895	-0.837	-0.829
SCO1512	-0.463	-0.661	-0.301	-0.582	-0.41	-0.801	-0.756	-1.742	-1.111	-1.543	-1.77	-1.931	-1.294	-1.293	-0.849
SCO1513	-0.245	-0.193	-0.465	-0.325	-0.491	-0.035	0.698	0.714	0.64	0.176	0.244	0.336	0.455	0.766	0.537
SCO1514	-2.107	-2.121	-2.054	-1.903	-1.801	-2.562	-3.174	-3.381	-3.247	-3.663	-3.333	-3.499	-2.723	-3.038	-2.531
SCO1515	-0.701	-0.668	-0.583	-0.56	-0.626	-0.911	-1.847	-1.83	-1.84	-2.029	-2.047	-1.724	-1.399	-1.528	-1.165
SCO1516	-1.124	-1.158	-1.067	-0.903	-1.018	-1.309	-2.138	-2.216	-1.996	-2.321	-2.288	-2.068	-1.871	-1.803	-1.467
SCO1517	-0.313	-0.287	-0.292	-0.034	-0.169	-0.377	-1.039	-1.074	-0.956	-0.973	-0.92	-0.681	-0.882	-0.678	-0.688
SCO1518	-0.55	-0.712	-0.719	-0.568	-0.576	-0.571	-0.762	-0.708	-0.755	-0.994	-0.844	-0.922	-0.737	-0.884	-0.677
SCO1519	-0.848	-0.767	-0.754	-0.72	-0.819	-0.922	-0.781	-1.061	-0.999	-1.508	-1.488	-1.481	-1.022	-1.072	-0.98
SCO1520	-0.854	-0.823	-0.85	-0.784	-0.974	-1.056	-1.264	-1.447	-1.685	-1.794	-1.615	-1.781	-1.46	-1.51	-1.047
SCO1521	1.337	1.45	1.294	1.266	1.238	1.434	-0.01	0.111	0.087	-0.406	-0.397	-0.179	0.591	0.493	0.799
SCO1522	-0.138	-0.258	-0.099	-0.24	-0.431	-0.489	-1.333	-2.376	-1.411	-1.881	-1.786	-1.803	-1.623	-1.587	-1.217
SCO1523	-0.146	-0.402	-0.186	-0.21	-0.39	-0.441	-1.155	-2.187	-1.301	-1.68	-1.67	-1.702	-1.494	-1.508	-1.219
SCO1524	-1.987	-1.94	-1.901	-1.848	-1.701	-1.766	-1.645	-2.416	-2.264	-2.509	-2.366	-2.425	-2.974	-2.566	-2.188
SCO1525	-1.835	-1.872	-1.921	-1.71	-1.653	-2.197	-2.197	-2.654	-2.051	-2.539	-2.401	-2.632	-2.64	-2.096	-2.485
SCO1526	-0.955	-0.999	-1.088	-0.961	-1.057	-1.203	-1.517	-1.908	-1.689	-1.537	-1.675	-1.657	-1.853	-1.333	-1.738
SCO1527	-1.049	-1.569	-1.649	-1.483	-1.499	-0.878	-1.971	-2.349	-1.93	-1.625	-1.904	-1.717	-1.885	-2.243	-2.122
SCO1528	0.181	-0.012	-0.103	-0.327	-0.134	0.127	0.914	0.94	0.691	0.473	0.224	-0.153	1.002	0.913	0.593
SCO1529	-0.621	-0.573	-0.602	-0.692	-0.807	-0.793	0.465	0.386	0.416	0.251	0.269	0.073	0.123	0.171	0.1
SCO1530	-0.617	-0.745	-0.987	-0.935	-0.846	-0.321	-1.035	-1.027	-1.073	-1.39	-1.714	-1.687	-1.085	-0.881	-1.014
SCO1531	0.007	-0.073	-0.3	-0.013	-0.157	0.138	-1.268	-1.334	-1.149	-1.325	-1.394	-1.231	-0.982	-0.974	-0.937
SCO1532	-0.377	-0.441	-0.53	-0.933	-0.866	-0.82	1.289	0.881	1.087	1.876	1.557	1.738	0.198	0.254	0.054
SCO1533	0.366	0.559	0.455	-0.137	-0.024	-0.297	3.269	3.483	3.096	4.712	4.765	4.609	1.785	2.272	1.43
SCO1534	-0.065	-0.303	-0.108	-0.281	-0.501	-0.986	2.008	1.855	1.823	2.45	2.219	2.111	0.758	0.708	0.594
SCO1535	-1.14	-1.297	-1.221	-0.576	-0.933	-0.958	0.325	0.124	0.033	-0.455	0.249	0.379	-0.357	0.046	0.111
SCO1536	-0.08	0.207	-0.051	-0.01	0.028	0.182	0.182	0.261	0.186	0.387	0.119	0.224	0.111	0.134	-0.034
SCO1537	-0.217	-0.089	-0.494	-0.25	-0.146	-0.187	0.1	0.298	-0.118	-0.042	0.168	-0.067	0.236	0.058	-0.201
SCO1538	0.056	-0.142	-0.346	-0.252	-0.085	-0.266	-0.027	0.245	0.207	-0.255	-0.153	-0.1	-0.434	-0.057	-0.347
SCO1539	0.114	-0.011	-0.022	-0.005	0.104	-0.284	0.379	0.322	0.229	0.547	0.509	0.639	0.174	-0.071	0.245
SCO1540	-1.182	-1.258	-1.274	-1.242	-1.181	-1.24	-1.418	-1.831	-1.515	-1.484	-1.454	-1.648	-1.956	-1.974	-1.729
SCO1541	0.517	0.496	0.33	0.298	0.173	0.328	3.035	3.121	2.684	3.858	3.933	3.915	1.728	2.067	1.425
SCO1542	-1.39	-1.468	-1.756	-1.626	-1.697	-1.844	-0.82	-1.341	-1.283	-1.08	-0.97	-1.177	-1.931	-1.52	-1.68
SCO1543	-1.52	-1.381	-1.228	-1.77	-1.36	-1.549	-0.023	0.424	-0.241	0.129	-0.085	-0.081	-0.673	-0.536	-0.821
SCO1544	0.17	0.245	-0.157	0.155	0.01	0.276	-0.289	0.163	0.102	-0.282	-0.508	-0.053	0.554	0.558	0.63
SCO1545	-0.976	-1.173	-1.178	-1.043	-1.103	-1.032	-1.125	-1.54	-1.325	-1.201	-1.287	-1.362	-1.135	-1.027	-1.202
SCO1546	0.13	0.187	-0.108	0.057	0.134	0.245	-0.341	-0.331	-0.365	-0.87	-1.054	-0.892	-0.076	-0.122	0.111
SCO1547	0.554	0.652	0.241	0.286	0.345	0.783	0.085	0.409	0.175	-0.044	-0.166	0.178	0.285	0.412	0.588
SCO1548	0.151	0.158	-0.038	-0.283	-0.051	0.237	1.165	0.969	1.664	0.771	0.829	0.895	1.206	0.949	1.295
SCO1549	-1.531	-1.48	-1.578	-1.952	-1.455	-1.859	0.025	0.081	-0.536	-0.513	-0.4	-0.611	-1.093	-1.117	-0.721
SCO1550	0.056	0.048	-0.165	-0.591	-0.066	-0.353	1.068	1.046	1.119	1.19	0.801	0.611	0.77	0.654	0.69
SCO1551	0.941	0.844	0.605	0.587	0.775	0.975	0.127	0.416	0.44	0.083	-0.05	0.052	0.466	0.449	0.577
SCO1552	-1.032	-0.868	-0.908	-1.147	-0.784	-1.21	-1.466	-1.892	-1.524	-2.158	-2.177	-2.007	-1.871	-1.76	-1.425
SCO1553	-1.139	-1.247	-1.294	-0.976	-1.035	-1.185	-1.697	-1.993	-1.652	-2.35	-2.323	-1.982	-1.881	-1.701	-1.544
SCO1554	-0.965	-0.932	-0.99	-0.92	-0.988	-0.962	-0.764	-0.839	-0.781	-1.379	-1.295	-1.136	-0.961	-0.778	-0.724
SCO1555	-1.034	-1.02	-1.04	-0.807	-1.114	-0.912	-0.981	-1.012	-1.171	-1.398	-1.341	-1.209	-1.162	-1.373	-1.086
SCO1556	-0.157	-0.517	-0.322	-0.189	-0.287	-0.047	-0.144	-0.171	-0.221	-0.166	-0.183	0.092	-0.436	-0.108	-0.384
SCO1557	2.328	2.254	2.467	2.373	2	3.735	0.354	0.887	0.47	0.317	0.991	1.56	0.806	0.802	1.258
SCO1558	0.197	-0.009	0.199	0.246	0.114	0.963	-1.109	-0.712	-0.831	-1.375	-0.683	-0.175	-0.9	-0.852	-0.788
SCO1559	0.073	-0.028	0.192	0.279	0.028	1.1	-0.484	-0.166	-0.289	-0.795	-0.45	0.329	-0.353	-0.18	-0.232
SCO1560	0.043	-0.114	-0.254	-0.101	-0.04	0.324	-1.136	-0.809	-0.46	-0.909	-0.992	-1.007	-0.656	-0.205	-0.544
SCO1561	-0.282	-0.161	-0.466	-0.409	-0.357	0.021	-1.193	-1.213	-1.082	-1.67	-1.59	-1.595	-1.065	-1.141	-1.032
SCO1562	-0.506	-0.624	-0.849	-0.768	-0.706	-0.35	-1.623	-1.821	-1.706	-1.893	-1.962	-2.13	-1.583	-1.434	-1.322
SCO1563	-1.058	-1.322	-1.035	-1.241	-1.457	-1.457	0.053	-0.579	0.085	-0.413	-0.413	-0.498	-0.642	-0.549	-0.382
SCO1564	-0.096	-0.547	-0.246	-0.742	-0.272	-0.505	3.537	3.408	3.132	3.25	3.41	3.105	3.248	3.387	3.52
SCO1565	-0.095	0.223	0.07	-0.039	-0.001	-0.051	7.411	7.379	7.165	7.21	7.285	7.226	6.966	7.099	7.218
SCO1566	1.429	1.183	1.046	1.213	1.185	1.51	0.44	0.296	0.473	0.512	0.352	0.67	0.724	0.617	0.575
SCO1567	1.723	1.743	1.936	1.904	1.49	0.705	1.722	2.395	2.231	1.373	0.518	0.939	2.705	3.172	2.633
SCO1568	2.174	2.078	2.488	2.157	2.159	1.104	2.511	2.968	2.612	1.588	0.97	1.192	2.826	3.252	2.921
SCO1569	-1.25	-1.187	-1.117	-1.051	-1.093	-1.665	-1.886	-2.235	-1.936	-2.037	-2.135	-2.345	-1.937	-1.955	-1.736
SCO1570	-0.02	0.044	0.052	0.215	0.035	-0.237	-2.913	-3.467	-2.58	-2.33	-2.735	-2.562	-2.731	-3.126	-2.805
SCO1571	0.407	0.351	0.341	0.368	0.296	0.551	1.454	1.401	1.394	0.605	0.77	0.576	1.635	1.932	1.805
SCO1572	-0.268	-0.186	-0.271	-0.183	-0.185	-0.083	0.947	0.886	0.869	0.101	0.226	-0.002	0.979	1.383	1.204
SCO1573	-4.175	-4.205	-3.578	-4.355	-3.832	-4.085	-0.849	-0.534	-0.723	-1.232	-0.964	-0.5	-2.202	-2.429	-2.414
SCO1574	-4.22	-3.978	-3.864	-3.906	-3.838	-4.278	-1.766	-1.35	-1.314	-1.924	-1.82	-1.867	-2.437	-2.761	-2.38
SCO1575	-2.957	-3.023	-2.809	-2.953	-2.612	-3.055	-1.026	-1.111	-0.917	-1.424	-1.195	-1.217	-1.709	-2.045	-2.285
SCO1576	-1.248	-1.052	-1	-1.153	-1.089	-1.549	-2.924	-3.185	-3.104	-2.819	-3.146	-2.87	-3.053	-3.124	-2.799
SCO1577	-0.74	-0.716	-0.689	-0.729	-0.912	-1.013	-2.987	-2.975	-2.972	-2.668	-3.211	-2.955	-2.886	-3.124	-2.96
SCO1578	0.306	0.341	0.347	0.271	0.113	0.038	-1.875	-1.561	-1.908	-1.462	-1.88	-1.66	-1.942	-2.218	-2.058
SCO1579	-0.764	-0.747	-0.784	-0.641	-0.737	-1.192	-2.3	-1.934	-2.492	-2.095	-2.388	-2.453	-2.648	-2.723	-2.693
SCO1580	-1.649	-1.378	-1.522	-1.277	-1.434	-1.819	-4.446	-5.396	-3.829	-4.192	-4.688	-4.415	-4.192	-5.112	-4.27
SCO1581	-0.585	-0.456	-0.664	-0.514	-0.199	-0.537	-1.339	-0.914	-0.948	-0.631	-0.726	-0.58	-1.073	-1.086	-0.778
SCO1582	1.23	0.952	0.749	0.777	1.046	1.453	0.366	0.036	0.054	-0.169	-0.32	-0.158	0.592	0.657	0.349
SCO1583	0.029	-0.098	0.091	0.382	0.091	-0.107	1.223	0.982	0.959	1.031	1.014	0.733	0.791	0.758	0.889
SCO1584	0.157	0.01	0.048	0.257	0.165	-0.004	-0.337	-0.226	0.037	-0.284	-0.609	-0.154	-0.438	-0.199	-0.336
SCO1585	-1.963	-1.78	-1.396	-2.144	-2.028	-1.963	-1.919	-1.881	-1.644	-1.121	-2.434	-1.731	-1.858	-1.706	-1.829
SCO1586	-1.633	-1.4	-1.163	-1.517	-1.363	-1.954	-0.906	-1.482	-1.105	-0.256	-1.341	-0.369	-1.167	-1.363	-1.159
SCO1587	0.415	-0.041	0.274	0.285	0.213	0.063	-0.509	-0.399	-0.324	-0.642	-0.456	-0.332	-0.204	-0.42	-0.274
SCO1588	1.029	0.81	0.704	0.768	0.891	1.044	1.205	1.188	1.11	1.544	1.795	1.411	0.877	0.881	1.001
SCO1589	0.795	0.629	0.483	0.22	0.72	0.843	0.786	1.025	0.86	1.511	1.437	1.264	0.836	0.49	0.814
SCO1590	-1.428	-1.961	-1.439	-1.351	-1.389	-1.885	0.209	0.171	0.009	0.165	0.085	0.076	-0.011	-0.008	0.026
SCO1591	-0.034	-0.097	-0.305	0.039	-0.041	0.249	-0.679	-0.953	-0.575	-0.71	-0.812	-0.628	-0.441	-0.471	-0.316
SCO1592	0.686	0.383	0.416	0.551	0.823	0.816	-0.174	-0.482	-0.95	-0.377	-0.737	-0.549	-0.105	-0.072	-0.242
SCO1593	-0.961	-0.746	-0.776	-0.767	-0.731	-1.121	-0.307	-0.451	-0.625	-0.12	-0.849	-0.665	-0.851	-0.653	-1.328
SCO1594	-0.917	-0.78	-0.857	-0.717	-0.762	-0.854	-1.289	-1.225	-1.175	-1.673	-1.643	-1.582	-0.998	-0.999	-0.722
SCO1595	-0.726	-0.639	-0.678	-0.507	-0.637	-0.502	-1.139	-1.171	-1.057	-1.381	-1.367	-1.253	-0.799	-0.798	-0.606
SCO1596	-1.396	-1.7	-1.627	-1.562	-1.662	-1.689	-0.674	-0.742	-0.795	-0.634	-1.061	-1.019	-1.445	-1.227	-1.331
SCO1597	-1.53	-1.242	-1.434	-1.368	-1.437	-1.714	-3.097	-2.798	-2.572	-2.732	-3.01	-2.483	-2.4	-2.414	-2.214
SCO1598	-0.441	-0.548	-0.298	-0.397	-0.18	-0.723	-2.077	-2.006	-1.91	-2.055	-2.374	-1.686	-1.642	-1.755	-1.646
SCO1599	-0.968	-0.916	-0.773	-0.773	-0.661	-1.156	-2.349	-2.209	-2.104	-2.169	-2.458	-1.895	-1.896	-1.967	-1.933
SCO1600	-0.777	-0.599	-0.624	-0.487	-0.597	-0.686	-1.44	-1.306	-1.25	-1.206	-1.287	-0.749	-1.128	-1.043	-1.104
SCO1601	1.236	1.325	0.931	1.026	0.851	1.492	0.674	1.047	0.754	0.841	0.703	0.92	0.94	1.23	1.001
SCO1602	-1.076	-1.155	-1.298	-1.256	-1.238	-0.808	-1.492	-2.007	-2.155	-2.164	-2.215	-2.346	-1.841	-1.429	-1.628
SCO1606	-0.457	-0.365	-0.351	-0.737	-0.239	0.034	0.139	-0.067	-0.009	-0.1	-0.133	0.052	-0.353	-0.236	-0.329
SCO1607	-1.15	-1.317	-1.493	-1.157	-1.453	-1.22	-1.796	-1.624	-1.964	-1.638	-1.743	-1.75	-1.643	-2.294	-1.842
SCO1608	-1.72	-1.78	-1.301	-1.477	-1.485	-1.457	-1.679	-1.563	-1.738	-1.714	-1.352	-1.268	-1.632	-2.179	-1.788
SCO1609	-1.188	-1.04	-1.009	-1.083	-0.828	-1.061	-0.533	-0.957	-0.811	-0.932	-1.091	-1.371	-1.337	-1.156	-1.034
SCO1610	-1.31	-1.067	-1.323	-1.306	-1.471	-1.022	-0.549	-1.121	-0.627	-1.055	-1.038	-1.024	-1.167	-1.241	-1.237
SCO1611	-1.778	-1.974	-2.234	-2.395	-2.346	-1.972	-0.049	-0.785	-0.328	-0.327	-0.572	-0.803	-1.055	-1.224	-1.567
SCO1612	-1.476	-1.794	-2	-1.776	-2.004	-1.926	0.5	-0.336	0.186	0.495	0.224	0.211	-1.244	-1.06	-1.407
SCO1613	-1.65	-1.783	-1.738	-1.81	-1.877	-2.027	0.724	-0.047	0.244	0.731	0.508	0.582	-1.069	-0.73	-1.334
SCO1614	-0.114	0.251	-0.083	-0.147	-0.49	-0.082	-0.123	0.281	-0.092	-0.831	-0.597	-0.246	0.087	0.191	0.023
SCO1615	-0.282	-0.264	-0.753	-0.409	-0.455	-0.375	-0.313	-0.419	-0.534	-0.76	-1.088	-0.837	-0.415	-0.117	-0.047
SCO1616	0.755	0.79	0.739	0.619	0.813	0.643	-0.248	-0.065	-0.277	-0.734	-0.778	-0.948	0.307	0.351	0.455
SCO1617	1.299	1.706	1.102	0.657	0.297	2.045	-2.731	-2.69	-2.711	-3.212	-3.025	-3.443	-1.872	-2.082	-1.604
SCO1618	-1.542	-1.446	-1.303	-1.493	-1.486	-1.353	-1.149	-1.209	-1.125	-1.466	-1.76	-1.726	-1.37	-1.049	-1.36
SCO1619	-0.942	-0.744	-0.895	-1.34	-0.818	-1.065	-0.014	0.014	-0.114	-0.336	-0.386	-0.433	-0.548	-0.3	-0.854
SCO1620	1.71	1.622	1.64	1.852	1.773	2.048	-1.891	-1.934	-2.072	-2.424	-2.548	-2.497	-0.788	-0.647	-0.48
SCO1621	1.244	1.205	0.933	1.313	1.291	1.557	-2.35	-2.401	-1.968	-3.183	-3.054	-3.191	-0.808	-1.03	-0.721
SCO1622	-1.286	-1.538	-1.546	-1.426	-1.307	-1.407	-1.241	-1.568	-1.401	-1.696	-1.59	-1.764	-1.502	-1.388	-1.203
SCO1623	0.804	0.622	0.834	0.748	0.706	1.07	-0.347	-0.189	-0.857	-3.014	-3.344	-3.106	0.407	0.13	0.566
SCO1624	-3.123	-3.043	-3.047	-3.316	-3.316	-3.476	-1.826	-2.298	-1.979	-2.586	-3.082	-2.797	-1.6	-1.733	-1.302
SCO1625	-1.068	-1.083	-1.123	-1.364	-1.016	-0.997	-0.767	-1.392	-1.227	-1.262	-1.807	-1.855	-1.003	-0.984	-0.904
SCO1626	-2.854	-2.935	-2.914	-2.922	-3.038	-3.181	-0.482	-0.391	-0.559	-1.237	-1.164	-1.458	0.079	-0.146	0.195
SCO1627	-3.356	-3.217	-3.132	-3.049	-3.404	-3.47	-0.641	-0.461	-0.776	-1.13	-0.97	-1.355	-0.133	-0.134	0.095
SCO1628	-2.735	-2.703	-2.672	-2.664	-2.997	-2.95	-0.596	-0.194	-0.553	-0.906	-0.765	-0.997	0.176	0.072	0.298
SCO1629	-2.307	-2.322	-2.314	-2.323	-2.595	-2.597	-0.424	0.02	-0.354	-0.802	-0.595	-0.859	0.347	0.274	0.524
SCO1630	-2.908	-2.908	-2.737	-2.75	-2.992	-3.142	-0.896	-0.609	-0.862	-1.294	-1.161	-1.37	-0.335	-0.44	-0.155
SCO1631	-1.513	-1.34	-1.589	-1.561	-1.674	-1.624	-0.518	-0.517	-0.676	-1.035	-1.044	-1.161	-0.614	-0.436	-0.551
SCO1632	-1.025	-0.858	-1.159	-0.912	-1.26	-0.764	0.348	0.302	0.35	0.391	0.486	0.298	0.14	0.362	0.327
SCO1633	-0.308	-0.363	-0.548	-0.259	-0.428	-0.185	1.107	1.036	1.161	1.277	1.257	1.172	0.597	0.789	0.729
SCO1634	-0.568	-0.897	-1.177	-1.091	-0.87	-0.838	-0.632	-0.366	-0.093	-0.528	-0.739	-0.567	-0.303	-0.445	-0.513
SCO1635	-1.368	-1.414	-1.47	-1.74	-1.298	-1.747	-0.557	-0.741	-0.569	-0.742	-0.706	-0.986	-0.879	-0.81	-0.784
SCO1636	-1.881	-1.732	-1.77	-1.75	-1.615	-1.645	-0.98	-1.329	-1.001	-0.992	-1.021	-1.079	-1.019	-1.167	-1.122
SCO1637	-0.041	-0.122	-0.223	-0.215	-0.159	0.062	0.615	0.35	0.638	0.7	0.716	0.664	0.381	0.367	0.352
SCO1638	0.598	0.549	0.46	0.814	0.595	0.723	0.185	-0.205	0.034	0.243	0.259	0.102	0.164	-0.091	0.339
SCO1639	-1.006	-0.872	-1.008	-0.844	-0.892	-1.04	-0.657	-0.979	-0.614	-0.728	-0.782	-0.799	-1.218	-0.939	-1.193
SCO1640	0.868	0.881	0.554	0.551	0.296	0.912	2.06	2.187	1.94	2.095	1.942	1.929	1.756	1.901	1.799
SCO1641	2.151	2.172	2.532	1.229	1.585	1.785	1.954	1.871	1.458	0.695	0.551	0.405	2.475	2.355	2.542
SCO1642	-0.621	-0.8	-0.98	-0.881	-1.024	-0.458	-0.438	-0.302	-0.364	-1.052	-1.176	-1.071	-0.708	-0.252	-0.673
SCO1643	0.217	0.257	0.118	0.119	0.102	0.101	1.146	0.92	0.891	0.33	0.367	0.311	0.861	0.821	1.012
SCO1644	-0.608	-0.526	-0.687	-0.718	-0.834	-0.645	0.442	0.223	0.215	-0.222	-0.195	-0.298	0.182	0.178	0.363
SCO1645	0.152	0.256	-0.011	0.057	-0.262	0.186	1.574	1.543	1.443	1.194	1.3	1.232	1.285	1.386	1.424
SCO1646	1.254	1.278	1.162	1.137	0.935	1.265	2.704	2.686	2.594	2.463	2.501	2.434	2.444	2.377	2.451
SCO1647	-0.405	-0.444	-0.545	-0.557	-0.692	-0.435	1.334	1.173	0.976	0.687	0.849	0.795	0.745	0.875	0.99
SCO1648	0.695	0.699	0.428	0.523	0.155	0.864	2.556	2.469	2.354	1.966	2.083	2.08	2.092	2.224	2.285
SCO1649	0.936	1.062	0.752	0.78	0.905	1.235	0.335	0.593	0.163	0.042	-0.137	-0.272	0.642	0.721	0.595
SCO1650	-0.777	-1.14	-1.125	-1.026	-1.177	-1.057	0.083	-0.035	-0.334	0.401	0.356	0.467	-0.654	-0.064	-0.415
SCO1651	0.197	0.103	-0.044	0.161	0.073	0.391	-0.32	0.291	-0.124	-0.084	-0.074	0.23	-0.142	0.011	-0.104
SCO1652	0.098	0.047	-0.096	0.024	-0.24	0.311	0.151	0.606	0.225	-0.129	-0.113	-0.002	0.424	0.626	0.518
SCO1653	-1.113	-0.751	-0.859	-0.892	-0.879	-0.91	-1.265	-1.087	-1.457	-1.032	-1.108	-1.34	-1.18	-1.21	-1.058
SCO1654	0.153	0.242	-0.09	0.192	0.101	0.446	0.028	0.145	-0.059	-0.111	-0.227	-0.287	0.297	0.312	0.431
SCO1655	-0.773	-0.833	-0.645	-0.669	-0.665	-0.937	-1.465	-1.619	-1.433	-1.423	-1.277	-1.325	-1.627	-1.674	-1.595
SCO1656	-1.375	-1.535	-1.557	-1.381	-1.379	-1.413	-1.603	-1.462	-1.714	-1.347	-1.261	-1.017	-2.11	-1.887	-1.86
SCO1657	0.325	0.145	0.265	0.099	0.163	0.352	1.315	1.187	1.239	1.212	1.109	1.173	1.178	1.161	1.525
SCO1658	0.32	0.09	0.338	-0.333	0.004	-0.094	-0.826	0.102	-0.802	-0.548	-1.209	-0.894	0.453	0.427	0.756
SCO1659	0.832	0.819	0.728	0.151	0.149	0.63	1.473	2.273	1.156	0.984	1.145	1.175	2.255	2.305	2.814
SCO1660	0.586	0.475	0.282	0.09	-0.007	0.542	1.879	2.516	1.77	1.097	1.313	1.32	2.515	2.601	3.048
SCO1661	0.004	-0.052	-0.339	-0.32	-0.603	-0.064	1.407	1.988	1.372	0.314	0.446	0.523	2.065	2.105	2.618
SCO1662	0.315	0.459	0.278	0.184	0.204	0.329	0.275	0.442	0.274	-0.08	-0.148	-0.079	0.548	0.572	0.981
SCO1663	-0.27	-0.302	-0.376	-0.092	-0.357	0.031	-0.803	-1.153	-0.896	-1.501	-1.602	-1.576	-0.614	-0.462	-0.342
SCO1664	-1.177	-0.909	-1.293	-0.958	-1.054	-1.141	-1.073	-1.334	-1.103	-1.468	-1.578	-1.811	-1.097	-1.144	-0.816
SCO1665	-0.081	0.027	-0.415	-0.232	-0.489	0.073	-0.418	-0.458	-0.267	-0.339	-0.304	-0.35	-0.353	-0.057	-0.173
SCO1666	-0.202	-0.341	-0.573	-0.243	-0.415	0.129	0.241	-0.065	0.04	-0.125	0.123	0.049	0.096	0.343	0.418
SCO1667	-0.231	0.074	-0.277	-0.244	-0.113	-0.205	-0.518	-0.544	-0.526	-0.529	-0.961	-0.816	-0.491	-0.315	-0.398
SCO1668	-0.602	-0.477	-0.617	-0.763	-0.951	-0.547	0.434	0.242	-0.068	-0.056	-0.024	-0.217	0.186	0.166	0.237
SCO1669	-0.146	-0.444	-0.403	-0.309	-0.498	-0.445	-0.034	-0.14	-0.299	-0.384	-0.348	-0.466	-0.1	-0.064	-0.043
SCO1670	-0.629	-0.688	-0.846	-0.804	-0.857	-0.884	-0.284	-0.584	-0.672	-0.598	-0.603	-0.68	-0.527	-0.561	-0.738
SCO1671	-1.099	-1.101	-1.154	-1.216	-1.118	-1.248	-0.959	-1.105	-1.196	-1.367	-1.192	-1.109	-0.987	-1.151	-0.9
SCO1672	-1.048	-1.2	-1.299	-1.104	-0.944	-1.149	0.199	-0.414	-0.084	-0.07	-0.147	-0.22	-0.495	-0.287	-0.496
SCO1673	1.099	0.879	0.511	0.477	0.898	1.085	2.237	2.19	2.113	2.759	2.511	2.133	2.079	1.716	2.195
SCO1674	-0.902	-1.004	-0.835	-0.949	-0.918	-1.251	0.471	0.587	0.555	-0.833	-0.369	-0.661	0.583	0.357	0.359
SCO1675	-0.302	-0.379	-0.164	0.015	-0.087	-0.331	1.479	1.53	1.234	0.564	1.123	0.39	0.937	0.729	0.485
SCO1676	0.222	0.196	0.071	0.104	0.024	0.417	0.371	0.246	0.092	-0.283	-0.269	-0.358	0.266	0.319	0.61
SCO1677	-0.418	-1.059	-1.096	-0.578	-0.178	-0.392	-0.399	-0.737	-0.733	-0.961	-0.794	-0.984	-0.909	-0.755	-0.839
SCO1678	-0.25	-0.272	-0.683	-0.643	-0.45	-0.315	-0.354	0.219	-0.536	-0.327	-0.365	-0.293	-0.455	-0.234	-0.324
SCO1679	1.405	1.384	1.44	0.96	1.02	1.296	-0.667	-0.698	-1.24	-0.969	-1.161	-0.892	-0.294	-0.209	-0.473
SCO1680	0.724	0.738	0.649	0.383	0.087	0.596	-1.222	-1.398	-1.713	-1.626	-1.382	-1.024	-0.513	-0.425	-0.788
SCO1681	0.477	0.844	0.705	0.516	0.052	0.593	-1.032	-1.432	-1.581	-2.044	-1.105	-1.194	-0.519	-0.543	-0.499
SCO1682	-0.218	0.088	-0.144	-0.268	-0.444	-0.488	-1.036	-1.629	-1.588	-1.85	-1.779	-1.575	-1.216	-1.253	-0.756
SCO1683	-1.525	-1.648	-1.161	-1.455	-1.212	-1.864	-1.355	-1.954	-1.127	-0.752	-0.871	-1.09	-1.738	-2.233	-1.668
SCO1684	-1.934	-2.023	-1.306	-1.843	-1.366	-1.717	-0.957	-1.077	-0.774	-0.781	-0.857	-0.868	-1.808	-1.896	-1.52
SCO1685	-1.28	-1.624	-1.244	-1.697	-1.89	-1.645	0.583	0.798	0.635	1.071	0.822	0.533	-0.071	0.263	0.059
SCO1686	1.408	1.526	1.394	1.504	1.338	1.913	1.442	1.143	1.257	1.503	1.117	1.285	1.488	1.758	1.343
SCO1687	-0.024	-0.043	-0.088	0.488	-0.588	-0.177	-0.289	-0.824	-1.072	-1.222	-0.808	-1.552	-0.625	-0.871	-0.138
SCO1688	-0.523	-0.379	-0.815	-0.609	-0.851	0.256	-1.375	-0.586	-1.183	-1.097	-1.236	-1.171	-0.725	-0.759	-1.14
SCO1689	0.273	0.209	0.208	0.341	0.156	0.263	-0.102	0.055	-0.065	-0.521	-0.311	-0.568	-0.227	0.073	0.149
SCO1690	0.149	0.108	0.075	-0.165	0.019	0.032	-0.039	-0.018	-0.104	-0.321	-0.485	-0.553	-0.022	0.017	0.447
SCO1691	0.49	0.316	0.248	0.515	0.414	0.525	-0.024	-0.286	-0.127	-0.156	-0.046	0.398	-0.033	0.159	0.264
SCO1692	0.215	0.099	-0.262	-0.444	-0.623	-0.119	-0.721	-0.281	-0.997	-0.403	-1.08	-0.978	-0.713	-0.138	-0.529
SCO1693	-0.235	-0.217	-0.126	-0.019	-0.208	-0.101	-0.028	-0.037	-0.103	-0.316	-0.177	-0.064	-0.068	-0.02	-0.157
SCO1694	-0.525	-0.628	-0.734	-0.588	-0.79	-0.569	0.397	0.456	0.334	0.165	0.016	0.351	-0.128	0.051	0.066
SCO1695	-0.846	-0.539	-0.526	-0.684	-0.831	-0.713	0.318	0.012	0.133	-0.219	-0.116	-0.178	0.048	0.235	0.226
SCO1696	-0.935	-0.836	-0.829	-1.078	-1.096	-0.828	-0.476	-0.907	-0.629	-1.351	-1.005	-1.247	-0.42	-0.534	0.091
SCO1697	0.15	0.04	-0.391	-0.195	-0.158	0.021	-0.379	-0.145	-0.398	-0.235	-0.409	-0.432	-0.261	-0.142	0.067
SCO1698	0.145	0.101	-0.09	-0.27	0.015	-0.471	-0.415	-0.796	-0.641	-0.078	-0.759	-0.771	-0.967	-0.579	-0.427
SCO1699	-1.673	-1.671	-1.318	-1.353	-1.374	-1.147	-0.32	-1.297	-0.719	-1.321	-1.095	-1.647	-1.698	-1.224	-1.899
SCO1700	-0.879	-0.863	-0.531	-0.362	-0.662	-0.146	0.554	-0.114	0.214	0.042	0.168	-0.295	-0.49	0.043	-0.912
SCO1701	0.315	-0.152	0.016	-0.122	-0.069	-0.23	0.165	0.485	-0.206	-0.955	-0.933	-0.657	-0.307	0.405	-0.397
SCO1702	-0.389	-0.91	-0.843	-1.019	-0.684	-0.555	-0.042	-0.447	-0.312	-0.587	-0.904	-0.752	-0.859	-0.798	-0.578
SCO1703	-1.142	-1.368	-1.385	-1.104	-1.028	-0.926	-0.888	-0.864	-1.189	-1.079	-1.03	-1.318	-1.108	-1.319	-1.313
SCO1704	-1.346	-1.173	-1.299	-1.338	-1.322	-1.225	-0.982	-1.71	-1.412	-1.415	-1.783	-1.65	-1.596	-0.98	-1.187
SCO1705	-2.08	-1.577	-2.071	-2.027	-1.893	-1.832	-1.558	-0.947	-1.281	-2.115	-2.076	-1.84	-1.013	-0.758	-1.282
SCO1706	-0.926	-0.733	-1.189	-0.98	-1.502	-0.991	-0.841	0.046	-0.728	-1.735	-1.863	-1.838	-0.018	0.497	-0.063
SCO1707	-2.119	-2.015	-2.077	-2.256	-1.811	-1.817	-0.785	-1.205	-1.044	-0.87	-0.749	-0.78	-1.858	-1.487	-1.753
SCO1708	0.552	0.201	-0.04	-1.959	-0.366	0.863	-0.768	-0.033	0.35	-0.863	0.218	0.068	-0.3	-1.959	0.014
SCO1709	0.079	0.055	-0.242	-0.24	-0.431	0.716	-0.869	-1.195	-0.904	-0.846	-0.826	-1.049	-0.763	-1.058	-0.652
SCO1710	2.382	2.294	1.445	1.756	1.072	3.421	-0.912	-0.807	-0.525	-0.831	-1.082	-1.022	-0.814	-0.488	-0.67
SCO1711	-0.174	-0.147	-0.337	-0.423	-0.327	-0.293	-0.187	-0.191	-0.286	-0.155	-0.216	-0.25	-0.339	-0.151	-0.408
SCO1712	-1.408	-1.616	-1.918	-1.694	-1.732	-1.658	-1.682	-1.792	-1.344	-1.071	-1.121	-1.585	-1.87	-1.507	-1.83
SCO1713	-2.436	-3.39	-3.079	-2.784	-2.517	-2.117	-2.383	-3.502	-3.291	-3.357	-3.329	-3.161	-4.129	-3.425	-3.084
SCO1714	-0.383	-0.288	-0.39	-0.592	-0.383	-0.465	-0.161	-0.454	-0.265	-0.191	-0.366	-0.658	-0.133	-0.176	-0.136
SCO1715	0.328	0.377	0.141	0.174	-0.113	0.594	-0.49	-0.775	-0.297	-0.78	-1.025	-0.99	-0.454	-0.463	-0.348
SCO1716	0.483	0.395	0	0.262	0	0.549	-0.002	-0.3	-0.145	-0.726	-0.492	-0.766	-0.13	-0.079	0.074
SCO1717	-0.798	-0.936	-1.03	-0.861	-0.845	-0.974	-0.651	-0.949	-0.776	-1.148	-1.27	-1.316	-1.284	-0.875	-0.854
SCO1718	-0.302	-0.138	0.015	-0.38	-0.288	0.057	-0.078	-0.201	-0.354	-0.262	-0.558	-0.759	-0.345	-0.312	-0.207
SCO1719	-0.654	-1.025	-0.808	-0.908	-0.913	-0.954	-1.048	-1.457	-1.444	-1.214	-1.051	-1.347	-1.267	-1.435	-1.13
SCO1720	-0.748	-0.918	-1.529	-0.913	-0.509	-1.036	-1.009	-0.871	-1.193	-0.85	-1.173	-1.463	-1.28	-1.414	-1.531
SCO1721	-0.548	-0.311	-0.471	-0.474	-0.42	-0.479	0.366	0.054	0.231	-0.102	-0.054	-0.295	-0.274	-0.217	-0.183
SCO1722	-1.007	-1.373	-1.153	-1.138	-1.18	-1.208	-0.416	-0.638	-0.271	-0.651	-0.617	-0.651	-1.205	-1.238	-1.315
SCO1723	-2.03	-1.941	-2.211	-2.201	-2.23	-2.364	-1.335	-0.798	-1.05	-1.326	-1.772	-0.927	-1.949	-2.025	-1.834
SCO1724	-1.204	-1.531	-1.383	-1.591	-1.566	-1.7	-0.032	-0.224	-0.323	-0.057	-0.168	-0.494	-0.553	-0.712	-0.532
SCO1725	-0.663	-0.517	-0.437	-0.526	-0.691	-0.356	2.91	2.897	2.891	3.525	4.048	3.506	2.242	2.513	2.495
SCO1726	-1.866	-1.643	-1.53	-2.034	-1.802	-1.919	-0.353	-0.669	-0.7	-0.578	-0.822	-0.922	-1.012	-0.805	-1.083
SCO1727	1.497	1.435	0.91	1.117	1.124	1.56	2.008	2.505	1.644	1.673	1.436	1.516	1.955	2.235	2.187
SCO1728	0.554	0.455	-0.084	0.599	0.854	0.536	0.811	0.293	0.16	0.151	0.11	-0.126	0.27	0.636	0.965
SCO1729	-2.536	-2.679	-2.125	-2.444	-2.335	-2.717	-2.39	-2.898	-2.77	-2.794	-3.103	-2.746	-2.637	-2.318	-2.489
SCO1730	-2.496	-2.983	-2.653	-3.009	-2.329	-3.24	-3.005	-3.335	-3.154	-3.191	-3.547	-2.949	-3.05	-3.134	-3.225
SCO1731	-1.78	-2.393	-1.672	-2.093	-1.608	-2.278	-1.046	-1.13	-1.631	-1.226	-0.731	-1.006	-1.74	-1.569	-1.275
SCO1732	0.078	-0.058	-0.364	-0.055	-0.242	0.408	1.883	1.921	1.788	1.699	1.669	1.741	1.375	1.425	1.417
SCO1733	-0.882	-1.119	-0.79	-0.521	-0.578	-0.316	-0.266	-0.858	-0.941	-0.838	-0.87	-0.891	-0.794	-0.548	-0.139
SCO1734	-0.823	-0.563	-0.902	-1.055	-0.709	-1.217	0.128	0.344	0.424	0.004	0.268	0.556	-0.333	-0.149	-0.514
SCO1735	-0.364	-0.686	-0.036	-0.344	-0.198	-0.542	-0.194	0.153	-0.289	-0.151	0.036	-0.451	0.283	0.324	-0.005
SCO1736	-0.74	0.176	-0.407	0.095	-0.389	-0.17	0.225	-0.001	-0.77	-1.162	-0.192	-0.725	-0.456	-0.6	-1.103
SCO1737	-0.454	-0.695	-0.904	-0.865	-0.783	-1.1	-1.165	-1.569	-1.729	-1.977	-1.485	-1.872	-1.524	-1.49	-2.082
SCO1738	-0.764	-1.03	-1.178	-1.237	-1.091	-0.775	-1.057	-0.603	-0.588	0.391	0.464	0.061	-1.293	-1.211	-1.143
SCO1739	-0.699	-0.855	-0.836	-0.825	-0.804	-0.607	-0.848	-0.57	-0.86	0.033	-0.147	-0.161	-0.911	-0.933	-0.883
SCO1740	-0.326	-0.51	-0.469	-0.423	-0.275	-0.391	-0.063	-0.389	-0.254	-0.23	-0.33	-0.116	-0.352	-0.461	-0.429
SCO1741	-0.276	-0.458	-0.242	-0.296	-0.308	-0.151	0.022	0.144	-0.212	-0.229	-0.156	-0.05	-0.54	-0.356	0.112
SCO1742	-0.355	-0.435	-0.543	-0.416	-0.179	-0.282	0.507	0.476	0.314	0.645	0.437	0.669	0.172	0.126	0.066
SCO1743	-2.125	-1.559	-1.702	-1.553	-1.789	-1.681	-1.134	-1.587	-1.567	-1.034	-1.244	-1.502	-1.572	-1.409	-1.463
SCO1744	-1.341	-1.396	-1.574	-1.778	-1.608	-1.785	-1.643	-1.322	-1.376	-1.292	-1.334	-1.147	-1.297	-1.369	-0.888
SCO1745	-1.499	-0.917	-0.858	-0.893	-1.305	-0.77	-0.423	-0.74	-0.764	-0.636	-0.834	-0.669	-0.752	-0.364	-0.493
SCO1746	-1.084	-1.305	-0.865	-1.203	-1.318	-1.22	-0.571	-0.844	-0.906	-0.379	-0.053	-0.861	-0.935	-0.868	-1.02
SCO1747	-0.62	-0.673	-0.799	-1.063	-0.611	-0.47	-0.402	-0.975	-0.409	-1.119	-0.992	-1.192	-0.88	-0.643	-0.687
SCO1748	1.615	1.586	1.425	1.351	1.438	1.565	2.098	2.183	1.999	1.885	1.825	1.785	1.592	1.82	1.633
SCO1749	0.579	0.947	0.647	0.541	0.439	0.39	3.054	2.719	3.017	2.651	2.361	2.152	2.234	2.178	2.264
SCO1750	-0.605	-0.468	-0.823	-0.606	-0.672	-0.355	-0.353	-0.323	-0.393	-1.081	-0.855	-0.916	-0.23	-0.087	-0.152
SCO1751	-0.921	-0.841	-1.058	-0.782	-1.017	-0.76	-1.934	-1.605	-1.498	-1.948	-1.533	-1.535	-1.512	-1.718	-1.337
SCO1752	-0.847	-0.712	-0.977	-0.757	-0.876	-0.579	-1.208	-1.235	-1.382	-1.939	-1.861	-1.581	-1.372	-1.109	-0.781
SCO1753	-0.783	-0.758	-1.051	-0.718	-0.769	-0.565	0.659	0.724	0.814	0.367	0.402	0.33	0.752	0.806	0.709
SCO1754	2.093	1.878	1.669	1.485	1.792	1.98	2.504	2.341	2.082	2.215	2.22	1.717	1.885	1.692	1.733
SCO1755	-2.186	-2.241	-2.321	-1.977	-2.185	-2.362	-1.614	-2.148	-1.429	-1.805	-1.859	-2.321	-2.092	-2.097	-1.886
SCO1756	-3.328	-3.181	-3.031	-3.573	-3.688	-3.539	-0.479	-1.039	-0.733	-1.681	-1.624	-1.545	-2.13	-2.087	-1.67
SCO1757	-2.63	-2.672	-3.289	-2.804	-2.414	-2.68	0.374	0.435	0.497	-0.222	-0.079	-0.429	-0.898	-0.564	-1.046
SCO1758	-0.441	-0.393	-0.44	-0.501	-0.377	-0.566	-1.042	-1.113	-1.048	-1.109	-1.178	-0.958	-0.981	-0.93	-1.012
SCO1759	-1.395	-1.169	-1.488	-1.196	-1.18	-1.309	-1.612	-2.312	-1.977	-1.709	-1.744	-1.619	-1.984	-1.95	-1.892
SCO1760	-1.212	-1.365	-1.347	-1.179	-0.974	-1.23	-1.697	-2.208	-1.825	-1.892	-2.015	-1.922	-2.002	-1.887	-1.558
SCO1761	0.137	-0.059	-0.114	0.052	-0.04	0.057	-1.17	-1.331	-1.134	-1.324	-1.386	-1.365	-0.917	-0.897	-0.941
SCO1762	-0.259	-0.244	-0.339	-0.107	-0.069	-0.052	-0.717	-0.989	-0.783	-0.72	-1.056	-0.544	-1.168	-0.909	-0.804
SCO1763	-0.103	0.316	-0.073	-0.464	-0.28	-0.671	0.013	0.048	-0.135	-0.391	-0.408	-0.366	-0.416	0.047	-0.667
SCO1764	-0.315	-0.811	-0.499	-0.975	-0.493	-0.767	-0.548	-0.518	-0.64	-0.166	-0.443	0.06	-0.441	-0.454	-0.982
SCO1765	0.035	0.119	-0.246	0.129	0.002	-0.046	-0.834	-0.917	-0.926	-1.319	-1.218	-1.442	-0.593	-0.522	-0.689
SCO1766	-0.54	0.035	-0.466	-0.187	-0.519	-0.822	-1.236	-1.732	-1.562	-2.38	-2.406	-2.495	-1.188	-1.353	-0.942
SCO1767	-0.815	-0.411	-0.765	-0.757	-0.784	-0.799	-1.873	-2.351	-1.965	-2.662	-2.519	-2.746	-1.583	-1.404	-1.513
SCO1768	0.233	0.227	0.253	0.335	0.316	0.379	-0.537	-0.134	-0.367	-0.35	-0.242	-0.08	0.026	0.119	0.228
SCO1769	3.696	3.579	3.621	3.717	3.793	3.824	2.963	3.362	3.002	3.335	3.276	3.581	3.437	3.633	3.6
SCO1770	0.071	-0.211	-0.3	-0.277	-0.185	-0.076	-0.721	-1.033	-0.907	-1.28	-1.468	-1.22	-0.512	-0.58	-0.376
SCO1771	-1.429	-1.379	-1.56	-1.238	-1.311	-1.342	-1.633	-1.713	-1.681	-2.003	-2.354	-1.961	-1.617	-1.377	-1.406
SCO1772	-0.473	-0.436	-0.67	-0.456	-0.563	-0.333	-0.535	-0.554	-0.483	-0.828	-0.835	-0.695	-0.428	-0.316	-0.392
SCO1773	0.371	0.793	-0.096	-0.279	-0.516	1.415	2.454	2.228	3.026	2.389	2.365	2.771	1.605	2.11	1.808
SCO1774	0.258	0.326	0.144	0.209	0.015	0.343	0.192	0.269	0.324	0.19	0.192	0.105	0.515	0.595	0.526
SCO1775	0.111	0.033	-0.081	-0.057	-0.059	0.206	0.168	0.1	0.229	-0.062	0.074	-0.014	0.327	0.409	0.434
SCO1776	-0.389	-0.397	-0.573	-0.098	-0.28	-0.222	-0.771	-0.493	-0.531	-0.667	-0.669	-0.376	-0.493	-0.28	-0.305
SCO1777	-1.95	-2.001	-1.882	-1.876	-1.758	-2.087	-1.632	-1.596	-1.487	-1.408	-1.438	-1.149	-1.858	-1.708	-1.75
SCO1778	-0.979	-1.339	-1.414	-1.233	-1.626	-1.605	-0.778	-1.064	-1.056	-1.051	-1.014	-1.304	-1.137	-1.113	-1.399
SCO1779	-0.897	-0.808	-1.149	-0.863	-1.247	-0.872	0.231	0.519	0.611	0.826	0.712	1.019	-0.195	0.059	0.161
SCO1780	0.204	-0.005	-0.054	0.039	0.064	0.343	-0.016	-0.226	-0.013	-0.224	-0.312	-0.396	-0.038	0.02	0.081
SCO1781	-0.518	-0.428	-0.789	-0.896	-0.638	-0.604	-0.771	-0.703	-0.799	-1.095	-0.972	-0.902	-0.667	-0.705	-0.535
SCO1782	0.701	0.755	0.453	0.593	0.474	0.864	0.687	1.009	0.543	0.519	0.752	0.899	0.714	0.797	0.802
SCO1783	-0.435	-0.081	-0.416	-0.773	-0.748	-0.191	-1.233	-0.798	-1.144	-2.588	-2.223	-2.175	-0.368	-0.314	0.204
SCO1784	0.001	0.21	-0.374	-0.067	-0.122	0.171	1.223	0.857	1.099	1.189	0.872	0.885	0.735	0.68	0.153
SCO1785	-0.12	-0.029	-0.169	-0.089	-0.158	0.04	-1.12	-0.583	-1.479	-3.807	-4.51	-3.843	-0.051	-0.151	0.167
SCO1786	-0.172	-0.148	-0.29	-0.056	-0.213	0.02	-1.407	-1.054	-1.813	-4.063	-4.743	-4.065	-0.544	-0.739	-0.285
SCO1787	-0.599	-0.481	-0.615	-0.442	-0.649	-0.275	-1.915	-2.125	-2.521	-4.43	-5.133	-4.768	-1.482	-1.629	-1.244
SCO1788	0.742	0.513	0.582	0.636	0.735	0.508	0.831	0.761	0.647	0.925	0.777	0.802	0.727	0.602	0.809
SCO1789	-0.111	-0.475	-0.576	-0.494	-0.561	-0.209	-1.206	-1.365	-1.144	-1.506	-1.847	-1.803	-1.004	-0.918	-0.529
SCO1790	-1.35	-1.519	-1.196	-1.458	-0.999	-1.786	-2.02	-2.302	-2.233	-2.039	-2.122	-2.121	-2.37	-2.45	-2.401
SCO1791	-1.846	-1.816	-1.544	-1.693	-1.388	-2.203	-1.96	-2.235	-2.106	-2.168	-2.406	-2.272	-2.316	-2.423	-2.425
SCO1792	0.112	0.095	-0.126	-0.025	-0.384	0.24	-0.81	-0.92	-0.83	-1.165	-1.153	-1.143	-0.754	-0.638	-1.039
SCO1793	0.872	0.956	0.959	0.632	0.675	0.567	1.537	0.386	1.644	-0.034	-0.025	-0.007	1.152	1.005	1.238
SCO1794	0.081	0.09	-0.004	-0.217	-0.187	-0.106	0.306	-0.161	0.347	-0.544	-0.738	-0.77	0.323	0.042	0.472
SCO1795	-0.369	-0.355	-0.39	-0.757	-0.507	-0.874	1.874	1.659	1.8	2.843	2.775	2.538	0.988	0.98	0.891
SCO1796	-0.322	-0.244	-0.293	-0.461	-0.486	-0.274	0.889	1.07	0.738	0.766	0.855	0.674	0.621	0.872	0.688
SCO1797	-0.373	-0.333	-0.529	-0.424	-0.62	-0.311	0.934	0.833	0.584	0.695	0.635	0.355	0.35	0.538	0.533
SCO1798	-0.208	-0.182	-0.406	-0.201	-0.427	0.071	-0.611	-0.53	-0.708	-0.71	-0.722	-0.781	-0.18	-0.215	-0.233
SCO1799	1.978	2.086	1.763	1.826	1.697	2.179	1.045	0.804	0.906	0.629	0.68	0.557	1.085	1.298	1.718
SCO1800	-2.342	-2.417	-1.898	-2.07	-1.707	-2.642	-0.228	-0.652	-0.488	-1.531	-1.441	-2.043	-0.155	-0.535	-0.389
SCO1801	-2.563	-2.345	-2.503	-2.681	-2.918	-2.458	-1.84	-1.825	-1.692	-0.473	-0.672	-0.865	-2.335	-2.347	-2.508
SCO1802	-2.867	-2.528	-2.587	-2.956	-2.922	-2.651	-2.236	-2.154	-1.851	-1.001	-0.916	-1.488	-2.627	-2.325	-2.613
SCO1803	-2.904	-3.014	-3.219	-2.855	-3.12	-2.859	-2.431	-3.115	-2.627	0.381	0.864	-0.158	-2.811	-3.171	-2.893
SCO1804	-1.948	-2.277	-2.129	-2.271	-1.999	-2.207	-1.823	-2.309	-1.841	1.056	1.404	0.498	-1.949	-2.053	-2.132
SCO1805	0.421	0.258	0.1	0.669	0.194	0.334	3.484	4.304	3.685	5.232	5.452	5.439	2.028	2.369	2.142
SCO1806	-0.941	-0.99	-1.061	-0.906	-0.997	-0.679	-0.952	-1.249	-0.96	-0.896	-0.85	-0.834	-1.11	-0.994	-0.857
SCO1807	-0.319	-0.393	-0.426	-0.649	-0.684	-0.358	1.282	1.234	1.221	1.5	1.474	1.387	0.706	0.788	0.683
SCO1808	-0.164	-0.172	-0.551	-0.259	-0.409	0.094	-0.364	-0.502	-0.367	-0.448	-0.503	-0.521	-0.328	-0.236	-0.241
SCO1809	-0.633	-0.772	-0.797	-0.73	-0.811	-0.495	0.61	0.663	0.517	0.572	0.488	0.457	0.635	0.605	0.71
SCO1810	-1.918	-2.111	-2.082	-2.325	-1.98	-1.809	-1.464	-0.779	-1.664	-1.731	-1.656	-2.126	-1.895	-1.759	-2.408
SCO1811	0.683	0.323	-0.001	0.385	0.246	0.878	-0.211	0.35	0.152	0.088	-0.154	0.267	0.287	0.691	0.305
SCO1812	1.307	1.376	1.223	1.303	1.196	1.415	0.99	1	0.948	0.064	-0.064	0.575	1.315	1.59	1.362
SCO1813	0.961	1.285	0.918	0.818	0.816	0.882	0.871	1.191	1.065	1.195	0.721	1.149	1.32	1.356	1.122
SCO1814	1.635	1.239	2.006	1.554	1.988	1.263	-0.303	-0.091	-0.454	-0.591	-0.799	-0.822	-0.336	-0.472	-0.085
SCO1815	1.304	1.099	1.678	1.342	1.666	1.123	-0.423	-0.296	-0.642	-0.608	-0.722	-0.851	-0.512	-0.64	-0.32
SCO1816	-1.792	-1.778	-1.374	-1.789	-1.469	-2.149	-1.722	-2.239	-1.61	-1.996	-2.044	-2.008	-1.84	-2.078	-1.713
SCO1817	-0.815	-0.969	-0.748	-0.852	-0.8	-1.321	-0.901	-1.443	-1.178	-1.336	-1.4	-1.415	-1.085	-0.988	-0.814
SCO1818	0.449	0.274	0.252	0.247	0.494	0.22	-0.43	-0.643	-0.351	-0.635	-0.691	-0.586	-0.352	-0.433	-0.095
SCO1819	0.84	-0.502	-0.771	-0.697	-0.131	0.374	-0.521	0.094	0.512	0.042	-0.471	-0.238	0.082	-0.371	0.056
SCO1820	2.135	2.364	2.095	1.72	1.834	2.335	1.661	2.296	1.655	1.495	1.45	1.422	2.31	2.365	2.395
SCO1821	0.695	0.419	0.442	-0.02	0.125	0.497	0.726	0.859	0.602	0.704	0.661	0.693	0.196	0.237	0.216
SCO1822	-1.75	-1.732	-1.45	-1.216	-1.148	-2.075	0.414	-0.543	-0.04	0.293	0.109	0	-0.991	-1.315	-0.832
SCO1823	-1.482	-1.605	-1.334	-0.973	-1.206	-1.831	0.598	-0.227	0.292	0.66	0.67	0.615	-0.67	-1.152	-0.429
SCO1824	0.431	0.362	0.323	0.491	0.255	0.638	1.716	1.365	1.453	1.088	1.014	0.883	1.325	1.256	1.753
SCO1825	-0.728	-0.709	-0.627	-0.722	-0.836	-0.711	-0.455	-0.862	-0.647	-1.079	-0.96	-1.19	-0.597	-0.546	-0.606
SCO1826	-0.636	-0.786	-0.563	-0.62	-0.77	-0.521	-1.685	-1.456	-1.366	-1.776	-1.535	-1.517	-1.467	-1.157	-1.065
SCO1827	-0.783	-0.706	-1.051	-0.723	-0.859	-0.741	-1.821	-2.233	-1.691	-2.35	-2.177	-1.963	-1.686	-1.784	-1.625
SCO1828	-1.039	-0.815	-1.053	-0.574	-0.333	-0.507	-1.554	-1.642	-1.222	-1.402	-1.218	-0.791	-1.536	-1.74	-1.68
SCO1829	0.089	0.115	-0.172	0.043	-0.086	0.344	-0.237	-0.06	-0.355	-0.564	-0.55	-0.489	-0.263	0.023	-0.022
SCO1830	-0.237	-0.253	-0.414	-0.386	-0.163	-0.415	-0.527	-0.764	-0.887	-0.98	-0.809	-0.946	-0.764	-0.583	-0.621
SCO1831	-0.403	-0.386	-0.327	-0.354	-0.613	-0.383	-1.534	-1.68	-1.646	-2.155	-2.113	-2.413	-1.279	-1.39	-0.908
SCO1832	-2.006	-1.685	-1.949	-1.904	-1.766	-1.754	-1.05	-1.283	-1.034	-1.331	-1.688	-2.096	-1.346	-1.228	-0.915
SCO1833	-1.827	-2.074	-1.703	-2.224	-2.036	-2.067	-1.213	-1.186	-1.887	-1.539	-1.625	-2.243	-1.398	-1.68	-1.476
SCO1834	-0.149	-0.492	-0.475	-0.373	-0.592	-0.346	0.603	0.571	0.49	0.308	0.392	0.097	0.316	0.443	0.641
SCO1835	0.831	0.654	0.411	0.526	0.359	0.723	1.5	1.722	1.541	1.438	1.521	1.416	1.34	1.632	1.428
SCO1836	1.289	1.132	1.06	0.887	0.904	1.381	2.271	2.335	2.125	2.033	2.168	1.964	2.003	2.11	2.072
SCO1837	-0.849	-0.228	-0.762	-0.844	-0.83	-0.137	-0.138	-0.431	-0.785	-0.627	-0.448	-0.918	-0.528	-0.842	-0.959
SCO1838	-2.989	-2.983	-2.854	-3.08	-2.819	-3.281	-1.855	-1.907	-2.122	-2.47	-2.587	-3.018	-2.052	-2.052	-1.789
SCO1839	-0.042	-0.315	-0.427	-0.599	-0.546	-0.083	0.459	0.799	0.715	1.078	0.66	0.617	1.203	0.744	0.84
SCO1840	-0.643	-0.656	-0.828	-0.556	-0.636	-0.712	-0.501	-0.622	-0.506	-0.877	-0.935	-0.65	-0.306	-0.184	-0.268
SCO1841	1.07	1.002	0.983	0.592	0.991	0.722	1.629	2.004	1.42	1.917	1.859	1.639	1.85	1.613	1.797
SCO1842	-1.565	-1.344	-1.454	-1.455	-1.485	-1.437	-0.999	-1.44	-1.139	-1.535	-1.612	-1.504	-1.295	-1.267	-0.83
SCO1843	-0.226	-0.235	-0.469	-0.276	-0.429	-0.079	-0.107	0.051	-0.075	-0.509	-0.465	-0.183	-0.544	0.001	0.025
SCO1844	-0.772	-1.247	-0.817	-0.458	-1.013	-0.742	-0.976	-1.388	-0.857	-1.376	-1.22	-1.357	-1.048	-1.158	-0.844
SCO1845	-1.043	-1.247	-0.994	-0.732	-1.089	-1.015	-2.93	-3.857	-3.246	-3.489	-3.578	-1.181	-2.338	-2.827	-2.257
SCO1846	-1.367	-2.005	-1.936	-1.819	-1.966	-1.9	-3.311	-3.804	-3.736	-4.49	-4.073	-1.738	-2.435	-3.029	-2.315
SCO1847	0.336	0.188	-0.301	0.093	0.098	0.5	-1.198	-1.812	-1.221	-1.93	-1.944	-2.189	-0.734	-0.776	-0.269
SCO1848	1.437	1.411	1.008	1.372	1.287	1.678	-0.302	-0.585	-0.341	-0.941	-0.954	-0.634	0.608	0.729	1.049
SCO1849	1.187	1.265	0.981	1.177	1.117	1.411	-0.275	-0.651	-0.477	-1.144	-1.127	-0.948	0.569	0.415	0.987
SCO1850	1.359	1.373	1.138	1.286	1.294	1.403	0.014	-0.427	-0.309	-1.172	-1.124	-0.824	0.789	0.632	1.295
SCO1851	2.774	2.863	2.588	2.864	2.675	3.073	1.772	1.323	1.257	0.508	0.586	0.855	2.507	2.446	2.936
SCO1852	1.74	1.909	1.636	1.848	1.61	1.983	0.396	-0.037	0.029	-0.797	-0.868	-0.626	1.416	1.294	1.784
SCO1853	1.19	1.263	1.099	1.205	1.065	1.346	0.064	-0.503	-0.385	-1.644	-1.521	-1.333	0.879	0.631	1.185
SCO1854	0.512	0.204	-0.083	-0.069	-0.013	-0.029	0.393	-0.122	-0.222	-1.103	-0.65	-0.821	0.276	0.091	0.378
SCO1855	1.374	1.573	1.149	1.403	1.295	1.65	0.049	-0.51	-0.25	-1.17	-1.379	-1.152	1.053	0.787	1.464
SCO1856	0.836	0.881	0.762	0.891	0.887	0.877	-0.358	-1.097	-0.945	-1.973	-1.849	-1.909	0.271	0.031	0.826
SCO1857	1.006	1.011	0.795	0.994	0.955	1.093	-0.179	-0.819	-0.621	-1.68	-1.645	-1.472	0.538	0.374	1.035
SCO1858	0.984	0.873	0.741	0.92	0.957	1.064	-0.385	-0.932	-0.623	-1.792	-1.594	-1.461	0.524	0.254	0.917
SCO1859	-0.138	0.195	-0.11	0.04	0.051	0.049	-0.882	-1.304	-1.45	-2.647	-2.659	-2.297	-0.498	-0.646	-0.01
SCO1860	-2.704	-2.905	-2.395	-2.443	-2.335	-3.273	-0.775	-0.322	-0.76	-1.761	-1.762	-1.633	-0.795	-0.774	-0.981
SCO1861	-0.537	-0.563	-0.882	-0.506	-0.538	-0.213	-0.69	-0.873	-0.699	-1.102	-0.696	-1.011	-0.619	-0.621	-0.675
SCO1862	-0.5	-0.928	-0.951	-1.146	-0.735	-0.862	-0.507	-1.17	-0.498	-0.663	-0.306	-0.82	-0.862	-0.656	-0.863
SCO1863	-0.462	-0.449	-0.785	-0.53	-0.262	-0.542	-0.368	-0.531	-0.28	-0.435	-0.242	-0.203	-0.669	-0.74	-0.461
SCO1864	-0.938	-1.199	-1.423	-1.2	-1.209	-1.148	-2.231	-2.128	-2.244	-1.132	-1.115	-1.254	-2.86	-2.583	-2.532
SCO1865	-0.604	-0.728	-0.95	-0.739	-0.909	-0.478	-2.322	-2.205	-2.225	-1.24	-1.151	-1.231	-2.566	-2.453	-2.156
SCO1866	1.202	1.185	1.012	0.903	0.667	1.426	-1.535	-1.583	-1.474	-1.188	-0.979	-1.078	-1.046	-1.166	-0.701
SCO1867	0.427	0.406	0.187	0.102	-0.067	0.658	-2.179	-2.351	-2.098	-1.896	-1.781	-1.877	-1.731	-1.936	-1.355
SCO1868	-1.623	-1.945	-1.894	-2.067	-1.739	-1.72	-0.898	-0.945	-0.899	-0.9	-0.813	-1.092	-0.899	-0.988	-0.837
SCO1869	-0.612	-0.755	-0.741	-0.64	-0.726	-0.61	-1.839	-1.793	-1.779	-1.761	-1.281	-0.906	-1.143	-1.401	-1.212
SCO1870	-0.45	-0.501	-0.658	-0.416	-0.497	-0.362	-1.635	-1.808	-1.677	-1.973	-2.229	-2.267	-1.388	-1.469	-1.291
SCO1871	0.234	0.133	0.205	0.091	0.139	0.049	-0.431	-0.801	-0.434	-0.757	-0.958	-0.916	-0.538	-0.533	-0.466
SCO1872	0.27	0.338	0.127	0.289	0.354	0.023	-0.427	-0.14	-0.245	-0.408	-0.358	-0.413	-0.177	0.108	-0.282
SCO1873	-0.029	0.027	0.036	0.004	0.026	0.193	0.353	0.022	0.224	-0.339	-0.158	-0.265	-0.123	-0.086	0.113
SCO1874	-0.69	-0.705	-0.565	-0.717	-0.28	-0.68	-0.957	-1.121	-0.698	-1.957	-0.713	-0.826	-0.614	-0.484	-0.288
SCO1875	-0.98	-0.772	-0.92	-0.868	-0.863	-1.132	0.225	-0.539	0.124	-0.637	-0.483	-0.769	-0.537	-0.405	-0.251
SCO1876	-1.36	-1.239	-1.412	-1.637	-1.37	-1.918	-1.458	-1.97	-1.855	-1.778	-2.12	-2.81	-1.405	-1.745	-1.417
SCO1877	-0.27	-0.737	-0.222	-0.665	-0.442	-0.798	-0.654	-0.976	-0.714	-0.996	-0.573	-0.935	-0.683	-0.75	-0.618
SCO1878	0.74	0.828	0.48	0.358	0.382	0.867	1.01	1.082	0.856	-0.431	0.023	-0.014	2.167	2.095	2.998
SCO1879	-0.297	-0.365	-0.336	-0.586	-0.456	-0.586	-0.432	-0.301	-0.346	-0.586	-0.221	-0.242	-0.37	-0.412	-0.51
SCO1880	-0.035	-0.339	-0.606	-0.447	-0.341	-0.221	-0.193	-0.345	-0.3	0.331	0.088	-0.266	-0.325	-0.381	-0.472
SCO1881	-0.717	-0.772	-0.481	-0.098	-0.527	-0.631	-0.237	-0.512	-0.348	-0.289	-0.298	0	-0.552	-0.237	-0.781
SCO1882	-0.103	-0.27	-0.343	-0.105	-0.388	-0.38	-0.286	0.026	-0.425	0.06	-0.04	-0.191	-0.346	-0.265	-0.156
SCO1883	-0.297	-0.261	-0.519	-0.649	-0.381	-0.547	-0.098	-0.435	-0.407	-0.563	-0.638	-0.389	-0.52	-0.643	-0.583
SCO1884	-0.699	-0.526	-0.446	-0.657	-0.604	-0.579	-0.237	-0.288	-0.283	-0.159	-0.74	-0.539	-0.293	-0.533	-0.621
SCO1885	-0.297	-0.364	-0.335	-0.284	-0.125	-0.158	-0.229	-0.471	-0.079	-0.074	-0.34	-0.431	-0.508	-0.41	-0.182
SCO1886	-0.133	-0.464	-0.642	-0.16	-0.232	-0.091	-0.326	-0.326	-0.063	-0.525	-0.139	-0.129	-0.31	-0.47	-0.098
SCO1887	0.138	-0.45	-0.416	-0.518	-0.114	-0.317	-0.23	-0.02	-0.15	-0.48	-0.244	-0.156	-0.372	-0.163	-0.122
SCO1888	-0.18	-0.243	-0.225	-0.309	-0.31	-0.223	-0.508	-0.754	-0.679	-1.069	-0.876	-0.692	-0.755	-0.658	-0.654
SCO1889	-0.668	-0.372	-0.477	-0.263	-0.505	-0.641	-1.018	-1.181	-0.916	-1.369	-1.062	-1.309	-0.866	-0.882	-0.722
SCO1890	0.028	-0.269	-0.023	-0.225	0.2	-0.191	-0.565	-0.496	-0.526	-0.416	-1.113	-0.833	-0.412	-0.329	-0.541
SCO1891	-0.242	-0.278	0.232	0.276	-0.554	-0.415	0.674	0.713	0.102	0.581	0.57	0.2	-0.004	0.388	-0.165
SCO1892	0.123	0.118	-0.042	-0.104	0.104	-0.044	0.211	-0.008	0.043	0.064	0.025	-0.092	0.052	-0.017	-0.109
SCO1893	-1.483	-2.074	-1.526	-1.607	-1.347	-1.733	-0.239	-0.067	-0.32	-0.216	-0.287	-0.435	-1.032	-1.083	-1.429
SCO1894	-0.569	-0.602	-0.369	-0.428	-0.58	-0.46	-0.812	-0.705	-0.851	-0.812	-0.795	-0.789	-0.639	-0.641	-0.398
SCO1895	-0.504	-0.567	-0.672	-0.718	-0.628	-0.855	-0.872	-0.813	-1.01	-1.172	-0.881	-1.131	-0.952	-1.496	-1.195
SCO1896	-0.291	-0.545	-0.461	-0.859	-0.576	-0.775	-0.154	-0.283	-0.491	0.003	-0.199	-0.495	-0.928	-0.38	-0.318
SCO1897	-0.768	-1.205	-0.387	-1.085	-0.868	-0.716	0.064	-0.471	-0.256	-0.364	-0.312	-0.843	-1.332	-0.23	-0.836
SCO1898	-0.515	-0.221	-0.727	-0.645	-0.665	-0.514	0.411	-0.145	0.531	0.206	0.349	0.191	-0.176	-0.541	-0.314
SCO1899	-0.809	-0.485	-0.665	-0.68	-0.419	-0.642	0.328	0.012	0.507	0.541	0.412	0.404	-0.46	-0.428	-0.063
SCO1900	-0.081	-0.385	-0.418	-0.183	-0.164	-0.066	0.157	-0.07	0.017	0.088	0.36	0.027	-0.289	-0.653	-0.271
SCO1901	-0.17	-0.006	-0.525	-0.231	-0.371	-0.342	-0.204	0.032	-0.034	-0.11	-0.082	-0.311	-0.269	-0.404	-0.164
SCO1902	-1.153	-1.213	-1.065	-0.808	-1.164	-1.291	0.111	-0.026	-0.341	0.165	-0.005	0.048	-0.733	0.151	-0.631
SCO1903	-1.1	-0.978	-0.769	-0.724	-0.719	-1.315	0.125	-0.202	-0.052	-0.44	-0.212	-0.428	-0.623	-0.307	-0.266
SCO1904	-1.265	-1.353	-1.456	-1.465	-1.121	-1.282	-1.254	-1.594	-1.52	-1.444	-1.532	-1.654	-1.724	-1.706	-1.342
SCO1905	-4.216	-4.01	-3.445	-4.373	-3.591	-4.531	-0.629	-0.488	-0.947	0.313	0.297	0.266	-1.33	-1.129	-0.999
SCO1906	-0.746	-0.845	-0.931	-0.687	-0.923	-0.825	4.833	4.778	4.639	5.317	5.409	5.29	3.926	3.982	4.215
SCO1907	-1.739	-1.782	-1.779	-1.678	-1.647	-1.808	-1.829	-2.247	-1.856	-2.234	-2.227	-2.14	-1.923	-2.088	-1.786
SCO1908	-1.663	-1.712	-1.562	-2.115	-1.816	-2.138	3.736	3.67	3.543	3.432	3.613	3.337	3.502	3.319	3.929
SCO1909	-6.19	-5.976	-6.024	-5.834	-5.714	-6.339	-4.097	-4.235	-3.478	-0.427	-0.907	-0.639	-4.449	-4.458	-4.504
SCO1910	0.145	0.114	-0.337	0.073	-0.337	-0.772	0.125	0.005	-0.049	-0.78	-0.387	-0.258	-0.533	-0.598	-0.24
SCO1911	0.679	0.912	0.345	0.317	0.348	-0.045	0.589	0.528	0.277	-0.009	0.223	0.375	0.061	0.084	0.069
SCO1912	-1.5	-1.645	-1.755	-1.229	-1.218	-1.511	-1.427	-1.911	-1.565	-0.183	-1.715	0.068	-1.758	-1.73	-2.053
SCO1913	-0.504	-0.804	-0.505	-0.459	-0.68	-0.713	0.187	-0.03	0.254	-1.198	-1.13	-0.62	-0.333	-1.013	-0.418
SCO1914	-0.791	-0.826	-0.813	-0.84	-1.018	-1.137	0.025	-0.539	-0.207	-0.164	-0.684	-0.365	-0.742	-0.887	-0.743
SCO1915	-0.975	-0.697	-0.902	-0.842	-0.989	-0.517	-0.23	-0.277	-0.185	-0.205	-0.385	-0.465	-0.74	-0.283	-0.84
SCO1916	-0.356	-0.548	-0.504	-0.245	-0.389	-0.125	-0.59	-0.921	-0.799	-1.592	-1.966	-1.778	-0.604	-0.748	-0.257
SCO1917	1.429	1.532	1.495	1.167	1.151	1.138	3.06	3.014	2.441	1.477	1.229	1.124	2.992	3.246	3.353
SCO1918	1.765	1.945	1.76	1.569	1.699	1.817	2.613	2.983	2.414	1.243	1.026	1.031	2.94	3.099	2.998
SCO1919	0.223	0.322	0.207	0.313	0.093	0.656	-0.234	-0.608	-0.631	-0.749	-0.757	-0.602	0.085	-0.213	0.249
SCO1920	0.325	0.401	0.259	0.387	0.092	0.804	-0.349	-0.491	-0.528	-0.729	-0.653	-0.32	0.193	-0.085	0.315
SCO1921	0.274	0.368	0.263	0.443	-0.066	0.781	-0.749	-0.947	-0.819	-1.397	-1.318	-1.015	-0.039	-0.183	0.132
SCO1922	0.614	0.621	0.576	0.722	0.282	1.117	-0.555	-0.913	-0.657	-1.462	-1.323	-1.041	0.199	-0.01	0.291
SCO1923	0.183	0.327	0.178	0.409	-0.085	0.797	-0.865	-1.26	-0.956	-1.816	-1.737	-1.364	-0.265	-0.336	-0.169
SCO1924	-0.119	-0.01	-0.101	0.069	-0.35	0.337	-0.858	-1.383	-0.997	-1.977	-2.089	-1.815	-0.422	-0.522	-0.233
SCO1925	1.346	1.359	1.174	1.337	0.9	1.977	0.392	0.445	0.373	-0.335	-0.351	0.173	1.28	1.215	1.248
SCO1926	0.613	0.888	0.53	0.533	0.197	1.355	0.099	0.418	-0.064	-0.498	-0.505	-0.046	0.738	0.885	0.79
SCO1927	-1.785	-1.996	-2.05	-2.032	-1.346	-1.875	-2.509	-3.204	-2.892	-3.032	-2.959	-2.282	-2.124	-2.245	-2.34
SCO1928	-0.021	0.174	-0.218	-0.18	-0.185	0.379	-1.147	-1.019	-1.014	-1.182	-1.372	-1.158	-0.923	-0.603	-0.735
SCO1929	-0.708	-0.721	-0.832	-0.984	-0.892	-0.517	-1.696	-1.507	-1.371	-1.583	-1.734	-1.778	-1.362	-1.29	-1.201
SCO1930	-0.556	-0.447	-0.626	-0.487	-0.616	-0.378	-1.348	-1.059	-1.476	-1.964	-2.06	-1.9	-0.916	-0.711	-0.708
SCO1931	-0.603	-0.383	-0.574	-0.5	-0.575	-0.557	0.377	0.151	0.526	0.236	0.24	-0.158	0.051	0.053	0.155
SCO1932	-1.486	-1.296	-1.411	-1.292	-1.038	-1.139	-0.309	-0.379	-0.661	-0.856	-1.082	-0.766	-0.779	-0.604	-0.579
SCO1933	-0.715	-0.769	-1.107	-0.733	-1.013	-0.538	-0.784	-1.334	-0.801	-1.532	-1.48	-1.784	-0.522	-0.583	-0.496
SCO1934	-0.014	0.049	-0.2	-0.03	-0.147	0.318	-1.15	-0.659	-1.004	-1.075	-1.211	-0.932	-0.512	-0.319	-0.368
SCO1935	0.237	0.195	0.087	0.157	0.007	0.433	0.542	0.524	0.422	-0.228	-0.128	-0.278	0.829	0.735	1.105
SCO1936	0.428	0.453	0.289	0.461	0.171	0.666	0.826	0.882	0.659	0.13	0.237	0.195	1.122	1.108	1.373
SCO1937	-0.223	-0.048	-0.384	-0.142	-0.634	0.202	0.168	0.177	0.08	-0.551	-0.39	-0.452	0.626	0.68	0.899
SCO1938	-0.544	-0.355	-0.661	-0.453	-0.908	-0.261	-0.021	-0.181	-0.203	-1.086	-0.879	-1.026	0.245	0.278	0.568
SCO1939	-1.509	-1.267	-1.693	-1.455	-1.782	-1.281	-0.9	-1.145	-1.005	-2	-1.809	-2.079	-0.77	-0.697	-0.38
SCO1940	-0.375	-0.314	-0.325	-0.336	-0.182	-0.589	-0.376	-0.701	-0.738	-0.876	-0.55	-0.852	-0.709	-0.777	-0.407
SCO1941	-0.942	-0.93	-0.865	-0.831	-0.959	-1.033	-0.839	-0.814	-0.904	-0.611	-0.454	-0.709	-0.951	-0.869	-0.752
SCO1942	-0.77	-0.837	-0.826	-0.789	-0.833	-0.854	0.057	0.341	0.151	0.575	0.701	0.528	-0.138	0.002	-0.11
SCO1943	-0.747	-0.911	-0.809	-0.958	-1.098	-0.727	0.483	0.795	0.627	1.024	0.934	0.773	0.414	0.411	0.243
SCO1944	0.417	0.312	-0.019	0.226	-0.037	0.558	-0.915	-0.999	-0.659	-0.517	-0.604	-0.703	-0.348	-0.447	-0.21
SCO1945	0.557	0.601	0.454	0.597	0.329	0.678	-0.575	-0.514	-0.655	-1.139	-1.17	-1.112	0.16	0.144	0.382
SCO1946	0.804	0.767	0.635	0.765	0.476	0.99	-0.411	-0.314	-0.535	-1.014	-1.001	-0.98	0.228	0.177	0.438
SCO1947	2.438	2.382	2.332	2.389	2.242	2.691	0.32	0.602	0.266	-0.117	-0.149	-0.185	1.213	1.077	1.295
SCO1948	-1.21	-0.845	-0.951	-0.893	-1.142	-1.182	1.554	0.992	1.031	1.679	1.599	1.243	0.286	0.396	0.489
SCO1950	-0.251	-0.297	-0.301	-0.452	-0.447	-0.27	-0.435	-0.754	-0.715	-0.921	-0.945	-1.163	-0.573	-0.622	-0.374
SCO1951	-0.639	-0.469	-0.6	-0.546	-0.673	-0.478	-0.676	-0.959	-0.797	-1	-1.005	-1.212	-0.73	-0.857	-0.496
SCO1952	0.229	0.109	0.091	0.235	0.039	0.222	0.218	0.088	0.017	-0.28	-0.178	-0.334	0.154	0.208	0.383
SCO1953	-0.225	-0.148	-0.36	-0.293	-0.408	-0.077	-0.274	-0.391	-0.366	-0.724	-0.645	-0.757	-0.203	-0.141	-0.131
SCO1954	-1.349	-1.278	-1.619	-1.274	-1.321	-1.699	-1.078	-1.905	-1.6	-1.475	-1.049	-1.531	-1.735	-1.331	-1.371
SCO1955	-0.631	-0.58	-0.725	-0.44	-0.259	-0.667	-1.024	-1.079	-1.033	-1.327	-1.217	-1.099	-1.849	-0.807	-1.41
SCO1956	0.335	0.244	0.244	-0.078	0.021	0.324	-0.169	-0.182	-0.533	-0.434	-0.638	-0.389	-0.307	-0.169	-0.341
SCO1957	-0.372	-0.646	-0.478	-0.762	-0.723	-0.435	-0.861	-0.999	-1.04	-1.114	-1.526	-1.11	-0.819	-0.881	-0.832
SCO1958	-1.199	-1.275	-1.27	-1.043	-1.236	-1.127	0.166	0.108	0.161	0.072	0.267	0.256	-0.27	-0.146	-0.232
SCO1959	1.625	1.49	1.28	1.398	1.514	1.873	1.799	1.68	1.56	1.133	1.278	1.038	1.793	1.972	2.054
SCO1960	0.248	0.163	-0.254	0.032	-0.07	0.394	0.441	0.531	0.327	0.299	0.315	0.27	0.32	0.431	0.405
SCO1961	0.086	-0.056	-0.25	-0.174	-0.131	0.09	0.811	0.703	0.653	0.399	0.344	0.018	0.421	0.473	0.669
SCO1962	-0.356	-0.535	-0.633	-0.577	-1.077	-0.225	-0.504	-0.473	-0.689	-0.64	-0.803	-0.723	-0.69	-0.52	-1.001
SCO1963	-1.556	-1.832	-1.172	-1.404	-1.031	-1.665	-0.463	-0.058	-0.648	0.05	-0.191	-0.308	-0.894	-1.128	-1.133
SCO1964	-1.777	-1.62	-1.658	-1.674	-1.633	-1.944	-0.185	-1.061	-0.126	-1.583	-1.601	-1.707	-1.069	-1.056	-0.793
SCO1965	-0.614	-0.516	-0.64	-0.69	-0.452	-0.74	1.272	0.502	1.212	0.22	0.145	-0.073	0.352	0.305	0.367
SCO1966	-0.418	-0.416	-0.569	-0.291	-0.522	-0.313	0.66	0.577	0.564	0.624	0.817	0.652	0.196	0.343	0.434
SCO1967	-0.914	-1.571	-1.324	-0.948	-1.519	-1.348	0.523	0.351	0.321	0.165	0.253	0.115	0.291	0.282	0.194
SCO1968	-1.279	-1.168	-0.909	-1.388	-1.011	-1.499	6.576	6.482	6.258	6.486	6.381	6.107	5.451	5.479	5.82
SCO1969	-0.594	-0.657	-0.718	-0.994	-0.66	-1.08	5.533	5.45	5.305	5.435	5.208	4.998	4.405	4.475	4.898
SCO1970	0.846	0.497	0.359	0.694	0.342	1.22	1.104	0.81	0.679	1.118	0.751	0.716	0.867	0.768	1.079
SCO1971	-0.234	-0.033	-0.449	-0.102	-0.335	-0.399	3.88	3.772	3.449	3.6	3.281	2.951	3.183	3.279	3.532
SCO1972	0.358	-0.039	0.128	-0.01	0.011	-0.148	2.934	2.551	2.332	1.972	1.787	1.314	2.007	2.103	2.456
SCO1973	0.255	0.19	-0.157	-0.047	-0.043	0.275	-0.05	-0.314	-0.285	-0.692	-0.944	-0.827	-0.279	-0.025	0.128
SCO1975	-0.081	-0.204	-0.521	-0.294	-0.567	0.048	-0.372	-1.51	-0.924	-0.701	-1.444	-1.139	-0.825	-0.561	-0.714
SCO1976	0.649	0.499	0.676	0.804	0.713	1.05	0.375	0.429	0.695	0.357	0.38	0.584	0.83	0.875	0.808
SCO1977	-0.444	-0.225	-0.481	-0.46	-0.569	-0.454	0.221	0.166	-0.044	-0.214	-0.184	-0.1	0.18	0.162	0.307
SCO1978	0.371	0.332	0.042	0.386	0.315	0.437	-0.46	-1.043	-0.661	-1.078	-1.198	-1.633	-0.414	-0.422	-0.31
SCO1979	-1.041	-1.208	-1.188	-0.943	-0.967	-1.357	-0.937	-1.744	-1.274	-1.66	-1.676	-1.756	-1.433	-1.372	-1.48
SCO1980	-0.125	0.003	-0.338	0.048	0.136	-0.16	-0.211	-1.364	-0.451	-2.303	-2.317	-2.473	-0.458	-0.536	-0.319
SCO1981	-0.076	-0.179	-0.302	0.075	0.087	-0.017	-0.007	-1.044	-0.188	-1.572	-2.102	-1.936	-0.24	-0.226	0.184
SCO1982	-0.805	-0.651	-1.04	-1.239	-0.67	-1.057	0.966	0.9	1.117	0.323	-0.214	-0.374	0.498	0.102	0.408
SCO1983	-0.893	-0.748	-0.928	-1.06	-0.86	-1.093	0.005	0.002	-0.14	0.236	0.42	-0.083	-0.743	-0.725	-0.961
SCO1984	-0.865	-1.016	-0.709	-0.919	-0.923	-0.83	-1.205	-1.398	-1.506	-1.137	-1.272	-1.312	-1.167	-1.24	-1.075
SCO1985	-0.061	-0.347	-0.643	-0.489	-0.432	0.071	-0.362	-0.152	0.024	0.385	0.658	0.58	-0.392	-0.431	0.009
SCO1986	-3.022	-2.761	-2.616	-2.628	-2.378	-2.929	-2.315	-2.709	-2.492	-2.69	-2.816	-2.79	-2.76	-2.407	-2.28
SCO1987	-3.021	-3.095	-2.873	-3.486	-2.639	-4.378	-3.575	-4.594	-3.899	-3.962	-3.662	-3.867	-3.725	-3.738	-3.38
SCO1988	-2.583	-2.707	-2.356	-2.846	-2.311	-3.16	-3.26	-4.341	-3.201	-3.258	-3.746	-3.687	-3.175	-3.519	-2.902
SCO1989	-1.838	-1.963	-1.771	-1.713	-1.631	-1.804	-2.005	-2.587	-2.263	-2.413	-2.713	-2.291	-2.321	-2.035	-1.947
SCO1990	2.397	2.099	2.042	1.779	1.832	2.583	1.376	2.06	1.73	1.361	1.235	1.611	1.995	1.96	2.273
SCO1991	-1.214	-1.22	-1.393	-1.342	-0.924	-1.203	-0.72	-1.2	-0.621	-0.957	-1.042	-1.191	-0.826	-0.77	-0.705
SCO1992	-2.265	-2.083	-2.209	-2.42	-2.457	-2.678	-1.638	-2.121	-1.811	-2.333	-1.738	-2.23	-1.392	-1.41	-1.31
SCO1993	-1.079	-0.993	-0.868	-0.741	-1.032	-1.065	0.284	-0.07	0.043	-0.073	0.241	-0.082	0.167	0.178	0.361
SCO1994	1.287	1.424	1.199	0.935	0.916	1.578	1.352	1.524	0.757	0.832	0.414	0.509	1.209	0.907	1.537
SCO1995	0.68	0.768	0.414	0.564	0.334	0.699	1.024	1.529	0.771	1.683	1.857	1.814	1.104	1.219	0.703
SCO1996	-1.525	-1.151	-1.569	-1.322	-1.791	-1.554	-0.771	-0.94	-0.885	-0.665	-0.703	-0.351	-0.945	-0.583	-0.898
SCO1997	-0.219	-0.133	-0.348	-0.363	-0.555	-0.192	0.243	0.77	0.376	0.869	0.952	1.448	0.627	0.708	0.511
SCO1998	-0.449	-0.438	-0.504	-0.295	-0.243	-0.493	-2.183	-2.166	-1.852	-1.573	-1.69	-1.44	-1.644	-1.691	-1.707
SCO1999	-1.393	-1.313	-1.318	-1.26	-1.483	-1.337	-2.97	-2.847	-2.645	-2.564	-2.471	-2.624	-2.094	-2.431	-2.158
SCO2000	-0.014	0.089	-0.177	-0.346	-0.125	-0.132	-0.813	-0.624	-0.548	-0.789	-0.914	-0.956	-0.261	-0.502	-0.304
SCO2001	-1.376	-1.395	-1.43	-1.197	-1.274	-1.522	0.21	-0.578	0.202	-0.283	-0.175	-0.207	-0.727	-0.535	-0.505
SCO2002	-0.29	-0.71	-0.302	-0.438	-0.35	-0.07	-0.879	-0.472	-0.8	-0.836	-0.863	-1.18	-0.737	-0.726	-0.423
SCO2003	-0.179	-0.166	-0.312	-0.133	-0.134	-0.158	-0.252	-0.265	-0.391	-0.614	-0.494	-0.532	-0.375	-0.316	-0.268
SCO2004	-0.401	-0.444	-0.414	-0.683	-0.673	-0.363	-0.147	-0.014	-0.197	-0.322	-0.316	-0.425	-0.129	-0.088	-0.021
SCO2005	-0.643	-0.877	-0.846	-0.884	-0.8	-0.82	-0.803	-1.235	-1.042	-1.35	-0.985	-0.87	-1.137	-1.006	-1.254
SCO2006	-0.15	-0.281	-0.098	-0.686	0.031	-0.22	0.178	-0.016	-0.136	0.248	-0.225	-0.181	-0.091	-0.006	0.03
SCO2007	-1.119	-1.007	-1.164	-1.132	-1.078	-1.068	0.371	0.415	0.266	0.448	0.751	0.312	-0.171	-0.557	-0.202
SCO2008	-1.867	-1.987	-1.643	-1.738	-1.398	-2.291	-1.851	-2.176	-1.956	-1.769	-1.897	-1.908	-1.678	-2.035	-1.574
SCO2009	-2.8	-3.083	-2.673	-2.636	-2.522	-3.199	-2.983	-3.383	-3.114	-2.771	-2.767	-2.747	-2.828	-3.066	-2.735
SCO2010	-3.152	-3.366	-2.799	-2.86	-2.76	-3.443	-3.048	-3.377	-3.364	-3.114	-2.959	-2.902	-2.932	-3.345	-2.701
SCO2011	-2.186	-2.387	-1.912	-1.886	-1.728	-2.51	-2.062	-2.277	-2.312	-2.04	-2.058	-1.95	-1.966	-2.225	-1.654
SCO2012	-3.078	-3.01	-2.679	-2.831	-2.555	-3.306	-2.994	-3.228	-3.049	-2.932	-3.038	-2.927	-2.641	-3.21	-2.616
SCO2013	0.449	0.603	0.279	0.544	0.446	0.676	0.267	0.181	0.407	0.577	0.502	0.595	0.367	0.464	0.483
SCO2014	0.907	0.655	0.905	0.74	0.849	0.905	2.002	1.798	1.902	2.138	2.326	2.043	1.473	1.638	1.694
SCO2015	-0.092	0.164	0.175	-0.133	0.196	-0.698	1.05	0.52	1.058	0.768	1.308	0.753	0.959	0.992	1.145
SCO2016	-1.094	-1.5	-1.246	-1.369	-1.621	-1.605	0.938	0.803	0.522	-0.457	0.263	-0.437	0.985	1.041	1.044
SCO2017	-0.566	-0.96	-0.876	-1.015	-0.861	-0.906	0.578	0.357	0.375	-0.232	-0.105	-0.107	0.633	0.629	0.422
SCO2018	-1.436	-1.815	-1.558	-1.27	-1.494	-1.43	-0.673	-1.194	-0.832	-0.899	-0.729	-0.89	-1.358	-1.218	-0.935
SCO2019	-0.108	-0.334	-0.006	0.178	-0.114	0.262	-2.375	-2.571	-2.289	-1.637	-1.591	-1.444	-1.752	-1.753	-1.598
SCO2020	-0.121	-0.217	-0.359	-0.393	-0.349	-0.049	0.606	0.687	0.169	0.282	0.102	-0.147	0.247	0.526	0.283
SCO2021	-2.022	-1.863	-1.877	-2.18	-2.08	-2.355	-0.728	-0.959	-0.904	-1.234	-1.342	-1.523	-1.104	-1.038	-1.185
SCO2022	-1.137	-1.163	-1.479	-1.346	-1.235	-1.01	-1.023	-1.185	-0.784	-0.656	-0.662	-0.617	-1.223	-1.173	-1.199
SCO2023	-0.146	-0.412	-0.573	-0.332	-0.195	0.152	-1.419	-1.756	-1.53	-1.126	-1.303	-1.509	-1.094	-1.236	-0.889
SCO2024	-0.648	-0.98	-0.732	-0.783	-0.617	-0.69	-1.494	-1.477	-1.213	-1.338	-1.2	-1.175	-1.361	-1.224	-0.951
SCO2025	1.356	1.259	1.395	1.31	1.309	1.03	-2.004	-2.052	-1.809	-1.659	-1.985	-1.01	-1.923	-2.217	-1.844
SCO2026	0.548	0.435	0.599	0.602	0.55	0.332	-1.995	-2.572	-2.008	-1.991	-2.099	-1.536	-2.367	-2.381	-2.301
SCO2027	-0.558	-0.354	-0.97	-0.537	-0.005	-0.851	1.901	1.978	2.369	3.3	3.71	3.443	1.254	0.834	1.037
SCO2028	-0.565	-0.495	-0.551	-0.544	-0.664	-0.553	-0.157	-0.348	-0.539	-0.241	-0.259	-0.301	-0.499	-0.325	-0.499
SCO2029	-0.047	-0.047	-0.047	-0.047	-0.047	-0.047	-0.047	0.022	0.101	-0.047	0.031	0.01	-0.047	-0.047	0.021
SCO2030	0.058	0.106	-0.109	-0.109	-0.045	-0.109	-0.109	0.001	-0.027	-0.032	0.028	-0.109	-0.036	-0.022	0.068
SCO2031	-0.038	-0.088	-0.12	-0.114	-0.159	-0.064	0.214	-0.181	-0.078	0.088	0.276	0.095	-0.091	-0.069	-0.034
SCO2032	-0.183	0.067	0.002	0.114	-0.144	0.085	-0.021	0.064	0.062	-0.155	0.035	0.01	-0.062	0.244	-0.127
SCO2033	-0.071	0.272	0.309	-0.071	-0.071	0.032	0.037	-0.071	0.434	0.141	-0.03	0.016	0.083	-0.071	0.033
SCO2034	-1.105	-1.187	-1.136	-0.967	-1.012	-1.049	-0.212	-0.658	-0.443	-0.784	-0.789	-1.167	-1.046	-1.028	-0.801
SCO2035	-1.105	-1.215	-1.373	-1.015	-1.314	-1.22	0.218	-0.184	0.225	-0.726	-0.263	-0.732	0.243	0.226	0.364
SCO2036	-0.728	-0.855	-0.761	-0.647	-0.505	-0.923	-1.769	-1.78	-1.643	-2.224	-2.425	-2.127	-1.852	-1.987	-1.756
SCO2037	-0.408	-0.483	-0.65	-0.108	-0.27	-0.25	-1.006	-1.025	-1.23	-1.351	-1.483	-1.503	-1.263	-1.124	-1.367
SCO2038	-0.652	-0.995	-0.927	-0.555	-0.658	-0.487	-0.986	-0.593	-1.002	-0.954	-0.976	-1.027	-1.02	-0.814	-1.156
SCO2039	-0.885	-0.672	-0.989	-1.035	-0.948	-0.834	-1.34	-1.525	-1.444	-1.919	-2.058	-1.757	-1.311	-1.258	-1.109
SCO2040	-0.831	-0.93	-1.298	-1.224	-0.944	-0.616	-1.626	-1.243	-1.499	-2.061	-1.803	-1.741	-1.095	-0.738	-1.017
SCO2041	1.06	0.991	0.816	0.795	0.937	1.175	0.528	1.007	0.588	0.661	0.502	0.736	0.878	0.826	0.812
SCO2042	-1.128	-1.24	-1.189	-1.238	-0.984	-1.228	-1.893	-1.711	-1.743	-2.297	-2.195	-1.895	-1.735	-1.983	-1.202
SCO2043	-0.31	-0.372	-0.377	-0.24	-0.37	-0.098	-1.291	-1.538	-1.431	-1.941	-2.017	-1.845	-1.284	-1.318	-1.131
SCO2044	0.397	0.37	0.066	0.447	0.092	0.637	-0.765	-1.253	-0.826	-1.163	-1.342	-0.959	-0.762	-0.551	-0.431
SCO2045	-0.248	-0.224	-0.555	-0.579	-0.641	-0.039	-0.784	-0.85	-0.874	-1.34	-1.289	-1.156	-0.375	-0.505	-0.215
SCO2046	-0.569	-0.677	-0.678	-0.759	-0.674	-0.885	-0.897	-0.964	-1.076	-1.516	-1.158	-0.857	-1.166	-0.97	-0.794
SCO2047	0.509	0.156	-0.109	0.334	-0.072	0.181	0.19	-0.331	0.062	-0.228	-0.057	0.213	-0.215	0.067	-0.401
SCO2048	-0.01	0.072	0.007	0.07	-0.08	0.068	-0.223	-0.376	-0.289	-0.581	-0.688	-0.503	-0.251	-0.18	-0.093
SCO2049	0.501	0.652	0.437	0.552	0.453	0.631	0.244	0.172	0.173	0.155	0.049	0.209	0.393	0.31	0.418
SCO2050	-0.462	-0.295	-0.396	-0.356	-0.409	-0.241	-1.045	-1.154	-0.942	-1.437	-1.481	-1.334	-0.813	-0.926	-0.692
SCO2051	-0.253	-0.133	-0.339	-0.189	-0.309	-0.255	-1.207	-1.54	-1.052	-1.371	-1.351	-1.106	-0.993	-0.916	-1.009
SCO2052	0.357	0.326	0.207	0.37	0.29	0.394	-0.42	-0.471	-0.542	-0.484	-0.626	-0.362	-0.18	-0.084	-0.086
SCO2053	0.902	0.905	0.837	0.941	0.919	1.047	0.108	0.305	-0.025	0.03	-0.051	0.217	0.403	0.436	0.596
SCO2054	-0.29	-0.17	-0.303	-0.238	-0.196	-0.243	-1.019	-0.791	-1.123	-1.163	-1.277	-1.151	-0.791	-0.814	-0.567
SCO2055	-0.558	-0.745	-0.752	-0.927	-0.582	-1.07	0.766	0.512	0.672	0.53	0.358	0.856	0.545	0.44	-0.007
SCO2056	-0.589	-0.627	-0.508	-0.546	-0.529	-0.606	-0.377	-0.419	-0.753	-0.761	-0.803	-0.734	-0.539	-0.477	-0.633
SCO2057	-0.572	-0.334	-0.679	-0.294	-0.484	-0.354	-1.334	-1.204	-1.22	-1.112	-1.435	-1.164	-1.151	-1.24	-1.136
SCO2058	-0.866	-0.582	-0.745	-0.515	-0.625	-0.564	-1.352	-1.443	-0.74	-1.221	-1.31	-1.126	-1.238	-1.538	-1.04
SCO2059	-0.959	-0.782	-0.881	-1.007	-0.848	-1.03	-1.335	-1.326	-1.542	-1.49	-1.625	-1.515	-1.067	-1.234	-1
[truncated: 5,712 more rows]
