# Supplementary material for: Machine‐Learning Analysis of Streptomyces coelicolor Transcriptomes Reveals a Transcription Regulatory Network Encompassing Biosynthetic Gene Clusters
Source: Adv Sci (Weinh). 2024 Sep 12;11(41):2403912. doi: 10.1002/advs.202403912 (PMC11538686; doi:10.1002/advs.202403912)
Supplement: Supplementary file 12 — Supplemental Table 13 [file ADVS-11-2403912-s002.xlsx]

## Sheet: Table S12
Table S13 | A matrix of different phosphate concentration samples
	Phosphate_1X_1	Phosphate_1X_2	Phosphate_1X_3	Phosphate_2X_1	Phosphate_2X_2	Phosphate_2X_3	Phosphate_1/10X_1	Phosphate_1/10X_2	Phosphate_1/10X_3	Phosphate_1/30X_1	Phosphate_1/30X_2	Phosphate_1/30X_3	Phosphate_1/5X_1	Phosphate_1/5X_2	Phosphate_1/5X_3
0	-2.504	-0.878	-1.872	-1.678	-2.356	-2.773	0.441	-0.341	0.856	-4.696	-3.646	-3.384	-0.219	1.182	0.077
1	8.222	8.422	6.894	8.272	6.727	10.841	2.025	3.25	2.206	-1.856	-2.662	-3.027	3.812	3.952	4.195
2	12.081	12.692	9.72	11.189	9.822	15.156	3.922	8.478	4.87	2.373	2.703	3.825	9.286	11.116	10.174
3	4.512	5.623	2.663	2.72	1.687	6.854	5.765	9.786	6.784	6.959	7.896	7.242	7.341	9.701	7.523
4	-12.763	-12.741	-12.462	-12.151	-12.113	-13.056	-10.227	-10.713	-9.694	-2.684	-2.921	-3.977	-12.605	-12.851	-12.613
5	-3.323	-3.07	-2.688	-2.762	-2.274	-2.937	-4.806	-5.546	-5.403	-5.647	-5.338	-4.601	-4.665	-6.009	-4.107
6	-23.767	-22.906	-22.434	-23.659	-23.47	-25.916	-19.352	-22.906	-20.181	-21.603	-22.309	-20.613	-23.966	-22.081	-24.05
7	4.481	5.353	4.111	4.43	4.035	5.354	1.239	2.444	2.206	0.067	-1.427	-0.729	4.867	4.944	4.731
8	-0.986	-0.831	-0.916	-1.211	-0.575	-1.503	-0.919	-1.425	-1.297	-2.452	-2.267	-2.62	-0.806	-0.597	-0.908
9	0.172	-1.715	0.765	0.318	-0.595	0.926	16.63	12.721	15.937	18.312	19.506	15.89	13.062	7.393	18.201
10	-8.616	-9.401	-8.478	-7.434	-8.842	-8.282	-2.485	-2.81	-2.849	-4.641	-3.075	-1.744	-4.567	-2.502	-2.734
11	6.367	5.995	5.953	6.419	5.263	10.187	0.172	-2.242	0.565	0.353	0.54	2	-2.401	-2.754	-1.64
12	16.767	19.396	17.51	16.45	15.159	17.724	10.869	13.61	12.042	5.873	6.203	9.087	17.785	17.432	17.674
13	0.017	-0.404	0.103	-0.435	0.091	-0.385	0.827	0.183	0.516	0.038	0.44	0.589	-0.42	-0.501	-0.73
14	3.521	4.456	4.141	2.753	2.944	3.201	-2.611	-3.09	-4.388	-7.217	-7.664	-7.497	1.229	0.687	2.015
15	2.984	2.567	2.436	2.301	2.029	2.742	8.475	10.515	8.93	9.956	10.92	11.838	7.88	7.963	6.721
16	7.859	7.878	7.405	7.675	8.187	8.056	9.7	10.144	9.175	10.377	9.394	8.264	9.796	9.4	8.63
17	4.444	4.298	3.886	4.137	3.483	3.953	7.012	6.106	5.746	5.008	5.427	5.473	6.742	6.774	6.548
18	1.87	2.452	2.897	1.679	3.56	1.508	5.531	3.207	3.647	1.922	1.306	-0.992	1.69	1.095	2.265
19	-0.059	0.191	0.018	0.461	0.521	-0.477	2.48	1.578	2.879	0.513	0.988	1.32	3.291	3.039	3.426
20	2.473	3.049	3.466	3.183	2.735	0.812	-5.917	-5.406	-5.248	-5.086	-6.052	-5.595	-3.73	-4.946	-5.114
21	5.025	5.335	7.633	7.557	7.611	4.155	-18.12	-16.41	-15.241	-16.905	-17.736	-12.355	-8.628	-10.818	-7.862
22	-1.861	-1.721	-1.345	-1.873	-1.486	-1.695	5.762	8.686	8.359	8.988	6.555	9.898	8.212	8.619	8.171
23	5.689	5.193	5.655	3.732	4.075	2.699	19.251	19.348	16.759	25.695	24.732	23.443	10.568	11.14	8.284
24	-0.533	-0.667	-0.454	-0.547	-0.269	-0.781	2.905	1.897	0.973	2.245	2.576	2.013	-0.346	0.171	0.325
25	22.06	20.526	19.562	18.123	20.6	21.4	22.432	26.486	23.716	28.511	26.724	26.705	25.507	22.838	22.361
26	-6.217	-6.732	-6.086	-5.915	-5.794	-6.059	-8.787	-10.041	-9.264	-9.359	-8.901	-9.242	-9.672	-9.457	-9.57
27	18.421	16.842	14.844	16.755	14.924	20.451	25.833	29.299	27.237	34.865	35.522	34.779	25.951	26.364	23.349
28	-14.332	-13.35	-12.039	-13.513	-13.99	-15.789	5.968	4.583	5.004	9.243	9.563	7.168	0.92	-0.888	1.118
29	-1.467	-1.437	0.999	0.2	0.114	-2.569	-3.566	-6.191	-4.543	-7.835	-7.581	-7.332	-2.91	-4.522	-1.987
30	-5.192	-4.975	-4.528	-6.464	-5.908	-6.935	1.985	0.853	0.614	-3.108	-2.839	-3.33	0.564	1.418	1.356
31	-1.507	-1.073	-0.919	-0.444	-1.262	-2.885	-1.108	-1.371	-1.189	-0.407	-0.927	-2.266	-1.632	-1.682	-1.544
32	-6.985	-7.476	-6.979	-8.726	-7.36	-7.649	-9.867	-10.502	-9.267	-12.062	-12.502	-13.751	-9.299	-10.263	-7.246
33	-9.603	-10.621	-10.861	-9.932	-10.334	-11.932	-6.004	-4.886	-6.68	-1.853	-1.863	-1.003	-8.771	-8.146	-9.972
34	4.814	5.892	6.144	1.429	3.353	1.474	35.324	35.407	34.936	37.051	37.745	37.422	35.792	35.546	36.104
35	-3.068	-2.743	-2.738	-2.624	-2.965	-2.328	-13.336	-12.325	-12.412	-14.128	-12.66	-13.08	-9.05	-10.256	-8.109
36	-0.812	-0.24	-0.408	0.024	-0.286	0.004	-3.03	-2.747	-2.175	-1.577	-0.959	-1.223	-2.004	-1.501	-2.667
37	10.35	11.033	11.063	11.391	11.25	11.04	-2.061	-6.472	-2.449	-6.969	-7.033	-6.554	-0.708	-0.588	-0.49
38	-13.098	-13.792	-12.367	-13.464	-12.681	-13.325	-8.926	-9.111	-9.117	-4.199	-4.93	-4.214	-12.124	-13.397	-11.478
39	-5.791	-5.481	-4.872	-4.488	-4.268	-6.829	-2.286	-3.243	-3.171	-0.121	0.945	-0.831	-5.397	-6.056	-5.193
40	-12.988	-14.3	-13.158	-12.786	-12.708	-13.165	-8.031	-9.985	-7.097	-10.432	-8.266	-8.208	-14.468	-14.76	-14.389
41	-1.972	-1.689	-1.698	-2.073	-1.805	-2.005	0.493	0.277	1.185	1.689	1.817	2.084	-0.875	-0.575	-1.169
42	-1.117	-0.112	0.399	-1.759	-0.528	-3.435	6.122	5.786	4.355	1.429	1.352	1.489	3.909	4.345	2.575
43	1.792	1.787	1.992	2.419	1.805	1.697	-0.813	-0.998	-0.7	-2.553	-2.495	-1.603	-0.45	-0.28	-0.029
44	-1.066	-1.618	-0.522	-1.196	-1.722	-1.588	2.347	2.975	2.541	5.205	4.747	4.697	2.391	1.584	2.128
45	-11.261	-10.979	-11.913	-11.614	-13.347	-11.552	-6.414	-8.778	-5.66	-1.767	-0.561	-1.226	-10.621	-10.327	-9.051
46	-0.133	0.231	-0.729	-1.05	-1.915	-0.855	1.757	3.215	2.288	1.38	0.019	0.919	3.548	3.985	2.289
47	0.571	1.097	0.594	1.094	1.086	0.322	0.88	0.65	0.044	0.12	0.628	0.569	0.366	0.946	0.142
48	-1.022	-0.3	-0.461	-0.791	-1.717	-1.934	-5.307	-7.178	-6.652	-8.106	-8.111	-7.564	-4.834	-5.801	-4.518
49	5.647	4.721	6.333	5.576	5.969	3.284	8.942	6.752	8.699	4.61	5.155	3.439	8.314	4.986	11.797
50	-2.195	-1.786	-1.76	-2.289	-2.747	-2.49	4.429	4.553	4.5	5.727	5.152	5.38	3.925	3.104	4.658
51	0.219	0.337	0.117	0.206	0.038	-0.006	-2.739	-2.551	-2.344	-0.875	-0.253	1.466	-1.133	-0.917	-1.635
52	2.081	2.097	2.24	1.734	1.487	1.982	3.11	3.186	2.767	1.171	1.003	2.018	4.642	5.29	5.494
53	-13.045	-13.296	-13.169	-13.552	-14.022	-13.308	3.927	3.248	4.399	8.26	7.8	5.61	-1.673	-1.463	-2.671
54	7.971	6.962	7.895	7.865	7.687	7.768	4.492	3.184	2.973	4.682	4.42	4.603	3.553	3.071	4.28
55	-16.732	-17.143	-14.733	-17.862	-14.816	-21.269	-12.318	-16.846	-14.631	-11.582	-14.208	-11.925	-15.383	-14.634	-15.372
56	2.116	1.938	1.558	1.971	1.447	1.816	-2.683	-3.522	-3.175	-2.769	-3.019	-2.373	-1.547	-1.194	-0.251
57	8.78	8.24	8.368	9.908	8.305	11.092	-10.575	-6.383	-12.525	-28.59	-27.231	-27.987	0.223	-1.721	2.119
58	-17.894	-19.032	-16.612	-17.502	-17.957	-20.174	4.268	4.968	4.122	-1.787	0.453	-2.158	5.78	4.111	4.648
59	1.039	1.309	0.939	1.336	1.457	1.269	-3.059	-3.848	-3.267	-4.319	-4.286	-4.423	-1.745	-2.223	-1.63
60	-4.138	-4.691	-4.027	-4.738	-4.171	-4.481	-6.66	-7.046	-6.812	-2.21	-2.04	-1.783	-5.82	-6.585	-6.224
61	-3.027	-2.825	-1.526	-2.352	-1.634	-4.442	-2.211	-3.478	-2.053	-5.118	-4.976	-4.002	-2.692	-3.212	-2.234
62	-10.209	-9.342	-9.324	-10.438	-9.739	-10.896	-4.431	-6.267	-3.683	-6.336	-6.667	-5.292	-6.886	-6.551	-8.18
63	-31.077	-31.597	-30.813	-30.201	-31.613	-31.555	-15.236	-15.665	-12.254	3.557	3.317	2.211	-21.336	-23.147	-19.24
64	1.969	0.971	1.428	1.253	1.072	1.295	0.903	0.171	1.658	2.596	2.587	1.868	1.777	1.233	1.968
65	-21.198	-21.263	-18.843	-20.648	-20.147	-21.927	-6.259	-4.705	-5.344	-6.358	-5.373	-4.616	-11.862	-13.839	-13.629
66	-2.654	-2.257	-3.34	-3.284	-4.139	-3.367	6.251	5.461	7.382	3.837	3.205	6.109	8.353	7.965	8.167
67	11.713	11.286	11.303	12.569	12.273	12.933	-3.339	-5.919	-5.344	-6.97	-6.312	-6.531	1.136	-0.442	2.384
68	-22.483	-22.019	-22.478	-21.945	-20.774	-21.532	13.235	14.23	15.536	-3.686	2.314	0.744	-3.713	-0.503	-4.656
69	-1.238	-0.881	-0.844	-1.11	-0.46	-1.505	-3.643	-4.376	-3.312	-4.917	-5.017	-4.44	-2.739	-3.188	-3.598
70	0.469	0.725	0.576	0.826	0.275	1.911	3.256	2.09	2.75	1.65	1.729	1.269	0.829	1.682	0.685
71	1.898	1.684	1.901	2.559	2.697	1.355	0.245	-2.368	-0.48	-3.066	-1.804	-2.555	-0.029	0.236	0.115
72	7.277	8.036	7.555	6.722	6.662	5.978	6.206	7.048	5.447	5.891	5.507	5.71	3.909	3.457	3.741
73	-1.927	-2.031	-1.07	-0.958	-1.813	-2.384	5.324	4.566	4.309	4.608	5.811	5.571	2.004	0.586	1.042
74	-5.6	-5.728	-8.837	-5.898	-7.527	-5.488	-3.865	-3.018	-2.44	-5.989	-7.521	-6.402	-4.314	-2.503	-3.256
75	-11.979	-11.125	-10.576	-11.844	-11.669	-13.546	-1.577	-3.285	-1.416	-4.447	-4.987	-4.884	-3.596	-4.006	-4.193
76	0.25	-0.578	-0.046	0.118	-0.119	0.037	2.248	1.443	2.134	3.268	4.039	4.056	1.132	1.313	0.696
77	-2.875	-2.917	-1.919	-2.362	-1.618	-3.401	-0.045	-0.573	-0.935	-0.556	-0.41	-0.808	-2.002	-2.025	-2.296
78	-0.133	-0.767	-0.209	-0.557	0.132	-0.879	1.95	3.813	1.784	3.894	4.842	7.341	1.717	1.204	0.758
79	-0.872	-0.319	-0.067	-0.847	-0.456	-0.552	38.01	38.212	37.939	42.7	44.301	41.834	31.225	31.729	32.477
80	-8.997	-8.461	-7.819	-9.052	-9.015	-9.669	-0.922	0.166	-0.459	-0.264	0.068	-0.408	-1.787	-1.68	-2.11
81	-0.477	-0.191	-0.864	-1.188	-0.637	-0.369	3.434	4.369	4.48	4.163	3.763	5.519	3.504	4.12	3.818
82	1.784	2.229	1.435	2.87	1.72	1.841	6.484	5.819	5.272	2.566	3.414	3.355	4.685	5.761	4.537
83	-7.117	-6.63	-6.446	-6.766	-6.94	-8.286	-1.007	-1.846	-1.373	0.714	0.444	-0.012	-3.981	-4.496	-4.83
84	-2.215	0.863	0.348	-1.767	-0.419	-3.561	15.344	9.532	16.604	5.722	4.788	3.572	8.747	8.481	9.081
85	-0.767	-1.183	-2.416	-1.393	-1.411	-0.891	3.321	3.681	4.337	5.621	5.921	5.766	2.512	2.084	1.696
86	-0.042	-0.284	-0.232	-0.42	-0.244	0.056	3.121	3.657	3.452	4.232	4.287	4.46	2.366	2.617	2.562
87	20.693	19.675	17.601	19.23	18.224	22.981	13.888	15.738	14.528	10.881	9.304	9.787	16.748	18.025	18.345
88	8.966	9.056	8.528	9.91	8.449	10.57	10.845	9.737	10.493	8.929	9.605	8.101	11.686	12.369	13.304
89	5.253	4.506	4.036	4.743	4.19	6.123	8.016	10.916	8.603	11.167	11.032	10.779	8.641	8.676	8.238
90	10.716	11.43	12.925	12.116	11.77	8.671	-12.133	-16.22	-9.612	-17.756	-17.358	-7.705	8.424	8.165	-0.026
91	7.732	7.406	7.891	7.228	6.428	9.004	5.068	5.739	5.428	4.888	4.663	4.649	5.71	5.171	6.285
92	-4.12	-3.985	-2.896	-2.719	-2.747	-4.691	-5.757	-7.585	-6.24	-9.681	-8.758	-7.38	-5.629	-5.266	-5.722
93	3.694	4.169	3.816	3.777	2.183	5.022	-0.836	1.151	-0.079	3.438	7.299	11.994	2.899	2.93	1.524
94	0.586	0.621	0.46	0.472	0.233	0.546	3.804	3.027	3.881	4.226	4.659	4.964	1.499	1.885	0.989
95	7.84	7.772	7.574	7.115	6.459	8.013	6.824	8.716	7.064	4.795	5.71	7.089	9.706	9.875	9.237
96	6.19	5.792	4.563	3.983	5.189	5.458	3.464	4.984	4.158	6.794	5.346	4.548	3.703	4.085	1.181
97	3.729	4.156	4.104	4.086	3.988	4.209	0.636	2.007	1.55	2.019	1.69	1.662	4.797	3.738	3.629
98	2.95	2.698	1.939	2.148	2.696	3.788	10.052	11.386	9.418	9.64	9.349	8.178	8.771	9.728	7.236
99	-1.446	-1.057	-0.773	-1.933	-1.358	-2.323	-0.686	0.077	-1.057	0.334	0.732	1.041	-0.069	-0.619	-0.27
100	2.443	2.183	1.942	2.02	1.845	2.556	0.676	1.316	-0.2	1.929	1.871	2.032	0.928	0.667	1.177
101	4.919	5.076	6.289	4.962	5.707	3.772	2.658	2.802	2.029	0.8	1.243	1.711	3.162	2.132	2.816
102	-8.915	-10.48	-7.252	-7.755	-7.312	-12.095	-10.996	-13.805	-11.789	-8.761	-7.898	-7.286	-11.799	-13.896	-10.754
103	3.819	4.341	5.577	5.091	5.612	3.717	2.313	1.203	2.094	1.44	1.63	0.88	1.477	0.438	1.071
104	-1.72	-1.305	-1.597	-2.005	-1.411	-2.134	0.613	1.444	0.786	0.695	0.574	1.487	-0.112	0.07	0.025
105	0.074	-0.58	0.259	0.854	-0.604	1.055	2.148	1.959	3.117	3.775	4.808	6.216	1.288	1.563	1.659
106	1.254	0.689	1.354	1.32	0.879	1.052	1.718	3.232	1.766	3.621	2.632	3.823	2.1	1.876	1.303
107	-2.767	-2.948	-3.243	-3.021	-3.666	-1.882	7.124	8.311	8.494	9.066	9.599	8.606	4.812	6.048	5
108	0.912	0.499	1.336	0.646	0.378	1.344	6.629	6.756	6.894	9.395	9.81	9.117	4.852	3.626	3.902
109	-8.949	-8.664	-9.243	-9.039	-10.178	-8.688	-4.997	-6.576	-3.744	-6.127	-6.12	-5.218	-6.946	-6.203	-7.257
110	3.178	2.775	2.961	2.452	2.062	2.689	4.802	4.922	4.503	6.147	5.742	5.442	4.056	3.616	5.159
111	-5.054	-5.941	-5.584	-6.47	-6.099	-6.034	5.27	5.991	4.944	9.434	9.215	8.224	0.348	0.822	0.196
112	-4.522	-4.964	-4.566	-4.586	-4.455	-5.002	-6.767	-6.555	-7.031	-6.236	-5.367	-4.256	-5.992	-5.911	-6.294
113	7.086	5.31	6.277	4.957	6.871	6.085	6.149	5.772	5.614	5.553	4.989	5.785	5.142	5.066	6.457
114	0.185	0.281	0.285	0.923	-0.055	1.388	0.873	0.959	0.767	1.277	2.398	1.683	0.038	0.409	1.002
115	-1.951	-0.993	-1.597	-1.949	-0.941	-3.054	-6.033	-7.984	-5.7	-9.347	-8.824	-9.387	-5.016	-4.882	-5.173
116	0.574	0.179	0.137	0.646	0.339	1.229	0.257	0.134	0.183	1.946	1.133	0.103	0.383	0.442	0.701
